# Supplementary material for: Transcriptomic Establishment of Pig Macrophage Polarization Signatures
Source: Curr Issues Mol Biol. 2023 Mar 12;45(3):2338–50. doi: 10.3390/cimb45030151 (PMC10047103; doi:10.3390/cimb45030151)
Supplement: Supplementary file 1 [file cimb-45-00151-s001.zip]

Archive with 7 entries (6 files):
- Additional file/
- Additional file/Additional file1.xlsx
- Additional file/Additional file2.xlsx
- Additional file/Additional file3.xlsx
- Additional file/Additional file4.xlsx
- Additional file/List of additional file.pdf
- Supplementary.pdf
