# Supplementary material for: Transcriptomic Establishment of Pig Macrophage Polarization Signatures
Source: Curr Issues Mol Biol. 2023 Mar 12;45(3):2338–50. doi: 10.3390/cimb45030151 (PMC10047103; doi:10.3390/cimb45030151)
Supplement: Supplementary file 1 [file cimb-45-00151-s001.zip › Additional file/Additional file1.xlsx]

## Sheet: DEGs(M1 vs M2)
Table.Differential genes between M1 macrophages vs M2 macrophages
hgnc_symbol	ensembl_gene_id	logFoldChange	pvalue	FDR
ACAP1	ENSSSCG00000017943	-3.4559	4.89495e-40	6.55286e-36
	ENSSSCG00000016184	-4.78547	5.58127e-36	3.73582e-32
CSF3R	ENSSSCG00000025795	-4.78294	1.86634e-34	8.32825e-31
PLTP	ENSSSCG00000007435	-2.07806	1.91189e-33	6.39862e-30
NCF1	ENSSSCG00000007722	-2.93293	3.22169e-33	8.62575e-30
CYP4F3	ENSSSCG00000013842	-3.91499	1.23108e-32	2.74674e-29
PADI4	ENSSSCG00000003483	-4.38481	2.9073e-32	5.56e-29
BNIP5	ENSSSCG00000001560	-4.22239	5.05012e-32	8.45075e-29
CDCP1	ENSSSCG00000011298	-2.1117	1.63096e-31	2.42473e-28
CFD	ENSSSCG00000013418	-2.38526	1.81126e-31	2.42473e-28
	ENSSSCG00000001097	-2.84692	1.27998e-30	1.55774e-27
	ENSSSCG00000029414	-3.4334	3.54654e-30	3.95647e-27
EPHA5	ENSSSCG00000008919	6.11243	4.78193e-29	4.92429e-26
CD22	ENSSSCG00000002893	-4.83314	6.04701e-27	5.39676e-24
PTI	ENSSSCG00000039858	-3.81716	3.73085e-26	3.12156e-23
GALNT17	ENSSSCG00000026457	-3.77117	7.87835e-26	6.20397e-23
RASGRP2	ENSSSCG00000013023	-2.87529	3.27145e-25	2.43305e-22
CA4	ENSSSCG00000023186	-3.98738	1.23536e-24	8.70409e-22
RAB27A	ENSSSCG00000004612	-2.63171	5.72998e-24	3.83536e-21
SAMD11	ENSSSCG00000033509	3.40218	6.58548e-24	4.02223e-21
COL4A4	ENSSSCG00000016244	-4.95599	6.61008e-24	4.02223e-21
TMEM45B	ENSSSCG00000015241	-3.35392	1.61724e-23	9.41307e-21
TESC	ENSSSCG00000009859	-3.40661	2.03847e-23	1.13704e-20
ATOH8	ENSSSCG00000008230	4.21706	3.32665e-23	1.78136e-20
ATP8B4	ENSSSCG00000004646	-2.73957	4.45669e-23	2.29468e-20
	ENSSSCG00000009239	-4.41609	4.87022e-23	2.41473e-20
C4orf19	ENSSSCG00000008771	-4.13762	6.69398e-23	3.20044e-20
	ENSSSCG00000033183	-3.62309	1.03218e-22	4.76474e-20
SLC16A6	ENSSSCG00000017262	-3.27423	4.60509e-22	2.05495e-19
	ENSSSCG00000009125	3.31637	6.21146e-22	2.68235e-19
SERPINB10	ENSSSCG00000004889	-3.95611	6.7187e-22	2.81073e-19
CSTA	ENSSSCG00000028871	-4.54037	7.18106e-22	2.91312e-19
FGR	ENSSSCG00000003578	-2.72689	1.09295e-21	4.30333e-19
	ENSSSCG00000036342	-2.73985	1.19157e-21	4.55757e-19
	ENSSSCG00000028802	-2.71896	2.96505e-21	1.10259e-18
FCRL1	ENSSSCG00000006456	-2.59895	3.78523e-21	1.3335e-18
FCRL3	ENSSSCG00000006457	-4.22556	7.31293e-21	2.51021e-18
OLR1	ENSSSCG00000000647	-4.83137	8.12022e-21	2.71763e-18
ADORA2A	ENSSSCG00000010054	-2.19109	1.06869e-20	3.40632e-18
PIK3CD	ENSSSCG00000003395	-2.53853	1.64264e-20	5.11395e-18
CNR2	ENSSSCG00000027849	-3.04766	3.97499e-20	1.20939e-17
DLX5	ENSSSCG00000038838	2.01044	4.76543e-20	1.41766e-17
PDPN	ENSSSCG00000003451	-2.1412	5.49338e-20	1.59869e-17
ALS2CL	ENSSSCG00000021997	4.01305	9.66273e-20	2.75223e-17
IKZF1	ENSSSCG00000038345	-2.7905	1.30375e-19	3.63611e-17
TSPAN2	ENSSSCG00000006748	-3.15083	1.67768e-19	4.58349e-17
CDH22	ENSSSCG00000007439	-3.43363	2.29468e-19	5.90748e-17
TMEM92	ENSSSCG00000037168	-2.87316	3.32214e-19	8.3698e-17
MGAM	ENSSSCG00000034639	-4.29029	3.37618e-19	8.3698e-17
LY6D	ENSSSCG00000037524	-3.11498	3.66141e-19	8.91187e-17
	ENSSSCG00000039758	-3.43283	3.95939e-19	9.46506e-17
	ENSSSCG00000046319	-2.99365	4.05276e-19	9.51829e-17
DEGS2	ENSSSCG00000002512	-2.13147	4.21072e-19	9.71878e-17
LMCD1	ENSSSCG00000011538	2.48363	7.9077e-19	1.76434e-16
MFAP4	ENSSSCG00000036007	2.27308	7.82485e-19	1.76434e-16
KCNJ15	ENSSSCG00000012066	-2.79415	1.06956e-18	2.34724e-16
S1PR4	ENSSSCG00000013474	-4.87211	1.43428e-18	3.09689e-16
LY75	ENSSSCG00000021956	-5.33212	2.32162e-18	4.85618e-16
JAK3	ENSSSCG00000013888	-3.26164	3.26967e-18	6.734e-16
ARHGAP15	ENSSSCG00000015671	-2.78067	4.49354e-18	9.1144e-16
PTH1R	ENSSSCG00000011326	2.49639	8.10056e-18	1.61854e-15
HCK	ENSSSCG00000007240	-2.72934	1.46578e-17	2.84383e-15
	ENSSSCG00000049524	-2.35838	1.65911e-17	3.17293e-15
	ENSSSCG00000024495	-3.31584	2.11421e-17	3.98632e-15
CLDN11	ENSSSCG00000011747	3.17102	2.19383e-17	4.07901e-15
SLAMF6	ENSSSCG00000006382	-2.81854	7.11846e-17	1.25388e-14
CRISPLD2	ENSSSCG00000002669	2.31791	1.08854e-16	1.84459e-14
DENND11	ENSSSCG00000016491	-2.80218	1.06544e-16	1.84459e-14
ATP8A1	ENSSSCG00000008803	-3.07213	1.07927e-16	1.84459e-14
	ENSSSCG00000022258	-4.65243	1.63662e-16	2.70487e-14
PDE3B	ENSSSCG00000013388	-2.59644	1.66238e-16	2.71394e-14
IL22RA2	ENSSSCG00000004158	-6.43027	1.86949e-16	3.01528e-14
ADGRE3	ENSSSCG00000013787	-4.69617	2.17924e-16	3.39227e-14
FGD3	ENSSSCG00000028185	-2.47322	4.38783e-16	6.75171e-14
TREML2	ENSSSCG00000001616	-5.25438	4.4588e-16	6.78295e-14
COL8A2	ENSSSCG00000033641	2.83263	4.94783e-16	7.44231e-14
SNTB1	ENSSSCG00000005994	-2.49923	6.58733e-16	9.79828e-14
EDDM3B	ENSSSCG00000021866	-2.62504	6.7102e-16	9.87136e-14
	ENSSSCG00000024800	-2.03537	6.87177e-16	9.89166e-14
CXCR4	ENSSSCG00000039416	-3.84586	7.48965e-16	1.05715e-13
	ENSSSCG00000000657	-4.45047	7.50201e-16	1.05715e-13
MAP3K15	ENSSSCG00000020735	-2.14804	7.80239e-16	1.08803e-13
ARID3A	ENSSSCG00000037642	-2.15078	8.70247e-16	1.17677e-13
TGFA	ENSSSCG00000008326	-3.04521	8.61597e-16	1.17677e-13
RAB44	ENSSSCG00000001566	-3.94157	8.56277e-16	1.17677e-13
ZNF423	ENSSSCG00000002838	2.22621	1.15311e-15	1.52838e-13
AGTR1	ENSSSCG00000011695	2.41832	1.27317e-15	1.67097e-13
IL18RAP	ENSSSCG00000008157	-4.53464	1.28657e-15	1.67217e-13
MCTP2	ENSSSCG00000002257	-3.17786	1.5014e-15	1.91421e-13
FFAR2	ENSSSCG00000032438	-3.74246	1.64956e-15	2.08326e-13
TBXAS1	ENSSSCG00000016504	-2.57629	1.76336e-15	2.20617e-13
	ENSSSCG00000031916	-2.96215	1.97116e-15	2.44333e-13
COL9A3	ENSSSCG00000040554	3.55007	2.09746e-15	2.57603e-13
SIGLEC1	ENSSSCG00000007146	-2.64107	2.6141e-15	3.18136e-13
YOD1	ENSSSCG00000015659	-2.10419	2.75036e-15	3.31703e-13
ATP2A3	ENSSSCG00000017874	-2.0045	3.04858e-15	3.64387e-13
ADGRG3	ENSSSCG00000002814	-3.37355	3.08018e-15	3.64906e-13
SYTL1	ENSSSCG00000003572	-2.7993	3.28365e-15	3.85599e-13
CCM2L	ENSSSCG00000007239	-3.34469	3.46425e-15	4.03269e-13
SLC28A2	ENSSSCG00000004673	-2.63603	3.87084e-15	4.46715e-13
MYB	ENSSSCG00000004167	-2.89579	5.09707e-15	5.78259e-13
TMEM125	ENSSSCG00000024697	-4.36307	5.25356e-15	5.91003e-13
EEF1A2	ENSSSCG00000040401	2.59137	6.0495e-15	6.74873e-13
AOAH	ENSSSCG00000016657	-2.80684	6.58963e-15	7.23077e-13
	ENSSSCG00000040016	-2.94311	6.85942e-15	7.40541e-13
ADA2	ENSSSCG00000035218	-2.29677	7.6999e-15	8.24628e-13
KIT	ENSSSCG00000008842	-3.35566	1.09357e-14	1.15273e-12
TNIP3	ENSSSCG00000009100	-2.21821	1.29367e-14	1.353e-12
	ENSSSCG00000037426	-2.89513	1.81721e-14	1.85702e-12
	ENSSSCG00000039569	-4.17635	2.27032e-14	2.26847e-12
IL10RA	ENSSSCG00000015085	-2.06718	2.4108e-14	2.39062e-12
FLI1	ENSSSCG00000015237	-2.14253	3.04544e-14	2.95429e-12
TLR8	ENSSSCG00000012118	-2.94127	3.04498e-14	2.95429e-12
	ENSSSCG00000026653	-2.68861	3.0934e-14	2.97924e-12
SOWAHD	ENSSSCG00000012618	-2.31547	3.36832e-14	3.198e-12
SUSD3	ENSSSCG00000022237	-3.60753	3.59247e-14	3.38678e-12
	ENSSSCG00000027553	-3.05152	3.69922e-14	3.46304e-12
DDIT4L	ENSSSCG00000025240	2.93117	4.49181e-14	4.11862e-12
	ENSSSCG00000035256	-2.30669	4.80653e-14	4.37721e-12
PLCB2	ENSSSCG00000004779	-3.22589	4.87061e-14	4.4056e-12
TNNI2	ENSSSCG00000033260	-2.54578	5.42499e-14	4.87412e-12
CSF2RB	ENSSSCG00000000136	-2.37318	5.50727e-14	4.91505e-12
TBC1D10C	ENSSSCG00000012912	-2.31876	5.67456e-14	5.03082e-12
CD37	ENSSSCG00000033849	-3.36325	6.00087e-14	5.28511e-12
NSG1	ENSSSCG00000024892	2.22677	6.13935e-14	5.37173e-12
RAP1GAP2	ENSSSCG00000034858	-2.34154	7.6013e-14	6.44042e-12
	ENSSSCG00000043838	-3.41949	7.57397e-14	6.44042e-12
ACP3	ENSSSCG00000011627	-2.66541	7.88503e-14	6.6388e-12
MMP8	ENSSSCG00000029675	-4.67265	9.84997e-14	8.19016e-12
	ENSSSCG00000025393	2.12904	1.01187e-13	8.36166e-12
PLIN5	ENSSSCG00000013513	-4.54006	1.1689e-13	9.60006e-12
	ENSSSCG00000007899	-2.53431	1.65642e-13	1.33582e-11
CD163	ENSSSCG00000033146	-2.6235	1.65216e-13	1.33582e-11
	ENSSSCG00000024568	-2.57798	1.75011e-13	1.39457e-11
RUFY4	ENSSSCG00000016182	-3.1878	1.88396e-13	1.48356e-11
KCNT1	ENSSSCG00000005762	-3.63932	2.12051e-13	1.65042e-11
	ENSSSCG00000035525	-5.06171	2.33354e-13	1.80572e-11
MCHR1	ENSSSCG00000000074	-2.85217	2.40333e-13	1.84905e-11
MS4A8	ENSSSCG00000030879	-4.63179	2.49811e-13	1.91098e-11
HRH2	ENSSSCG00000029096	-2.68013	2.55948e-13	1.9468e-11
MARCO	ENSSSCG00000015716	-4.39773	2.73697e-13	2.05842e-11
OSCAR	ENSSSCG00000003259	-2.198	3.08171e-13	2.30474e-11
	ENSSSCG00000046656	-2.80748	3.19391e-13	2.37538e-11
PRKCB	ENSSSCG00000033674	-3.09111	3.45537e-13	2.54159e-11
PTAFR	ENSSSCG00000031788	-2.04915	3.57097e-13	2.61227e-11
MGST1	ENSSSCG00000032580	-2.11788	4.70467e-13	3.36799e-11
MMP25	ENSSSCG00000021569	-2.42054	4.86754e-13	3.46605e-11
SORBS2	ENSSSCG00000036679	2.12462	5.10276e-13	3.5953e-11
	ENSSSCG00000000289	-2.35361	5.36802e-13	3.7234e-11
TLR1	ENSSSCG00000026583	-2.29055	5.47216e-13	3.77607e-11
P2RY13	ENSSSCG00000032162	-2.36151	5.94613e-13	4.06127e-11
GFI1	ENSSSCG00000006902	-3.12345	6.55069e-13	4.45148e-11
	ENSSSCG00000005949	-2.15584	6.87767e-13	4.65007e-11
RAPGEF5	ENSSSCG00000015383	-2.39309	6.93587e-13	4.66585e-11
PTPN6	ENSSSCG00000025537	-2.32771	7.25388e-13	4.83123e-11
SNORC	ENSSSCG00000016294	3.04904	7.79487e-13	5.14039e-11
FRAT1	ENSSSCG00000032821	-2.31287	7.94566e-13	5.21414e-11
CRABP2	ENSSSCG00000006472	2.33729	8.41375e-13	5.49438e-11
TMEM86A	ENSSSCG00000013360	-2.04646	8.66932e-13	5.6338e-11
FGFR3	ENSSSCG00000030827	2.48873	9.43892e-13	6.07494e-11
PTX3	ENSSSCG00000011727	3.73665	9.71931e-13	6.22547e-11
ALDH1A3	ENSSSCG00000004822	2.40779	9.78751e-13	6.2393e-11
ITGAM	ENSSSCG00000007754	-2.94763	9.84953e-13	6.24908e-11
NFAM1	ENSSSCG00000037425	-2.40928	1.01033e-12	6.37987e-11
SLIT1	ENSSSCG00000010512	3.2739	1.10714e-12	6.92581e-11
MATN4	ENSSSCG00000007391	2.97266	1.12531e-12	7.00677e-11
TREM1	ENSSSCG00000033251	-2.75022	1.21768e-12	7.54679e-11
SLC46A2	ENSSSCG00000005472	-2.93724	1.26022e-12	7.77447e-11
NOG	ENSSSCG00000036437	2.90114	1.27465e-12	7.82743e-11
SLC18A1	ENSSSCG00000009601	-2.30963	1.29348e-12	7.90678e-11
PCSK9	ENSSSCG00000025020	-2.25184	1.3872e-12	8.44114e-11
P2RX1	ENSSSCG00000022405	-3.23141	1.64672e-12	9.93003e-11
NET1	ENSSSCG00000023105	-2.23661	1.66897e-12	1.0019e-10
PRELP	ENSSSCG00000015271	2.17383	1.68567e-12	1.00742e-10
PARM1	ENSSSCG00000008966	-2.65697	1.94833e-12	1.15408e-10
TRAF3IP3	ENSSSCG00000032721	-2.35718	1.99597e-12	1.17709e-10
GP91-PHOX	ENSSSCG00000036246	-3.67217	2.09036e-12	1.22199e-10
C19orf38	ENSSSCG00000013632	-2.29001	2.19006e-12	1.27471e-10
	ENSSSCG00000034284	-3.1258	2.26035e-12	1.30993e-10
	ENSSSCG00000051187	-3.06737	2.28538e-12	1.31872e-10
CD24	ENSSSCG00000031023	-3.11113	2.32926e-12	1.33827e-10
C1QL2	ENSSSCG00000015717	-2.82783	2.5647e-12	1.45482e-10
GALNTL5	ENSSSCG00000016431	-3.59706	2.64111e-12	1.49184e-10
THEMIS2	ENSSSCG00000003584	-2.4513	2.75313e-12	1.54858e-10
SLC24A4	ENSSSCG00000002450	-4.86687	2.87269e-12	1.59927e-10
TNFSF11	ENSSSCG00000009429	-2.59956	3.46985e-12	1.91946e-10
BCL2L15	ENSSSCG00000038970	-2.08288	3.64337e-12	1.99892e-10
PHEROC	ENSSSCG00000013067	-4.45375	3.9209e-12	2.14241e-10
CLEC7A	ENSSSCG00000000648	-3.36171	4.75518e-12	2.58771e-10
CD244	ENSSSCG00000006374	-2.74206	4.84144e-12	2.62398e-10
TLR2	ENSSSCG00000009002	-2.48956	4.97848e-12	2.68737e-10
CHI3L2	ENSSSCG00000006796	-2.43816	5.01426e-12	2.69582e-10
SIRPB2	ENSSSCG00000007185	-2.7644	5.24876e-12	2.79941e-10
KCNQ1	ENSSSCG00000039556	-2.57507	6.59668e-12	3.4496e-10
	ENSSSCG00000000291	-2.82724	6.5774e-12	3.4496e-10
GRTP1	ENSSSCG00000009554	-2.12869	6.75577e-12	3.51905e-10
SGK1	ENSSSCG00000021443	-2.72228	7.36661e-12	3.8076e-10
TXLNB	ENSSSCG00000004143	-3.05325	7.71823e-12	3.974e-10
PYCARD	ENSSSCG00000040811	-3.1316	8.21606e-12	4.21412e-10
SLCO2B1	ENSSSCG00000014851	-2.76314	8.67218e-12	4.43108e-10
XDH	ENSSSCG00000008522	-3.16686	8.83882e-12	4.49906e-10
ALOX5	ENSSSCG00000010404	-2.02092	9.45453e-12	4.77614e-10
	ENSSSCG00000037566	-2.40337	1.10995e-11	5.54439e-10
	ENSSSCG00000038825	-2.21489	1.14583e-11	5.70231e-10
FLVCR2	ENSSSCG00000021606	-3.15864	1.19287e-11	5.91442e-10
FAM78A	ENSSSCG00000028172	-2.25798	1.2003e-11	5.9293e-10
TAGAP	ENSSSCG00000004053	-2.78421	1.22787e-11	6.04319e-10
S100A12	ENSSSCG00000032857	-3.66503	1.24154e-11	6.08811e-10
UBASH3B	ENSSSCG00000015136	-2.26469	1.40946e-11	6.8863e-10
BOK	ENSSSCG00000032684	3.55024	1.58789e-11	7.63975e-10
CEBPE	ENSSSCG00000002033	-3.16743	1.6383e-11	7.83284e-10
PDE1A	ENSSSCG00000023924	2.02464	1.8966e-11	8.94007e-10
RAC2	ENSSSCG00000021944	-2.38917	1.90874e-11	8.96573e-10
FAM174B	ENSSSCG00000002265	-2.47133	2.04689e-11	9.58102e-10
CD84	ENSSSCG00000006381	-2.79299	2.06142e-11	9.6154e-10
UBASH3A	ENSSSCG00000029511	-2.05411	2.09052e-11	9.71731e-10
ITGB2	ENSSSCG00000025133	-2.47158	2.1977e-11	1.0145e-09
LYNX1	ENSSSCG00000031724	2.08079	2.22345e-11	1.02286e-09
STEAP3	ENSSSCG00000029304	-2.05475	2.25823e-11	1.0353e-09
CREB3L3	ENSSSCG00000013501	-3.34181	2.42126e-11	1.1025e-09
TMEM266	ENSSSCG00000001863	-3.45909	2.55091e-11	1.15759e-09
NCF4	ENSSSCG00000000137	-2.08434	2.67916e-11	1.20761e-09
COL4A3	ENSSSCG00000016245	-5.33416	2.797e-11	1.25456e-09
CHST4	ENSSSCG00000002737	-2.29666	3.03102e-11	1.35254e-09
IL1R2	ENSSSCG00000028331	-2.84671	3.07183e-11	1.3662e-09
RASGRP4	ENSSSCG00000002960	-2.53738	3.0821e-11	1.36623e-09
INSC	ENSSSCG00000013385	3.1569	3.32351e-11	1.45523e-09
SATB1	ENSSSCG00000011201	-2.0578	3.32026e-11	1.45523e-09
ATP6V1G3	ENSSSCG00000036270	-2.22645	3.32637e-11	1.45523e-09
PTPRC	ENSSSCG00000010908	-2.95789	3.59575e-11	1.56287e-09
	ENSSSCG00000035457	-3.24578	3.64474e-11	1.57904e-09
PTPRN	ENSSSCG00000016218	-2.64064	3.81607e-11	1.64263e-09
CCL11	ENSSSCG00000044762	5.73168	3.9902e-11	1.70117e-09
	ENSSSCG00000036130	-2.15477	4.37596e-11	1.85383e-09
ALDH1A1	ENSSSCG00000028996	4.81841	4.52984e-11	1.90695e-09
FBLN1	ENSSSCG00000000010	3.09806	4.5633e-11	1.91501e-09
EGFL8	ENSSSCG00000001434	-2.13607	4.59181e-11	1.92095e-09
TRPM2	ENSSSCG00000023762	-2.97574	4.64064e-11	1.93533e-09
LIPG	ENSSSCG00000004509	-2.1171	4.66481e-11	1.93937e-09
	ENSSSCG00000007181	-2.53724	5.04221e-11	2.05167e-09
KMO	ENSSSCG00000025686	-2.9173	5.66829e-11	2.27872e-09
S100A8	ENSSSCG00000006590	-3.92794	6.13311e-11	2.4582e-09
DENND2D	ENSSSCG00000025704	-3.26922	6.64042e-11	2.64569e-09
ADIRF	ENSSSCG00000037918	3.79715	6.69321e-11	2.65738e-09
B3GNT3	ENSSSCG00000013886	-3.15084	7.48235e-11	2.92884e-09
CCR2	ENSSSCG00000024311	-3.73216	7.47104e-11	2.92884e-09
ARL11	ENSSSCG00000036810	-3.0803	7.54326e-11	2.94407e-09
IBSP	ENSSSCG00000009219	2.50128	7.81418e-11	3.04094e-09
SCUBE1	ENSSSCG00000000029	2.07553	8.09816e-11	3.14232e-09
NBEAL2	ENSSSCG00000011330	-3.38911	8.26055e-11	3.19129e-09
CAPN3	ENSSSCG00000004728	-3.82929	8.27204e-11	3.19129e-09
PROK2	ENSSSCG00000026200	-2.26739	8.41906e-11	3.23868e-09
NAAA	ENSSSCG00000008973	-2.40936	8.57546e-11	3.28939e-09
MYCL	ENSSSCG00000039761	-2.78379	8.71974e-11	3.32634e-09
CHRNA4	ENSSSCG00000039677	3.533	8.79125e-11	3.34342e-09
NLRP12	ENSSSCG00000003251	-3.20052	9.0922e-11	3.42866e-09
MAP3K9	ENSSSCG00000002329	-2.13993	9.73111e-11	3.6287e-09
SPTBN5	ENSSSCG00000004736	-2.13354	9.90549e-11	3.66312e-09
	ENSSSCG00000034371	-4.08884	1.06782e-10	3.93799e-09
SCIN	ENSSSCG00000015353	-3.70097	1.09248e-10	4.00687e-09
NUP210	ENSSSCG00000011610	-2.56514	1.1083e-10	4.05379e-09
DOCK2	ENSSSCG00000017008	-2.2291	1.12279e-10	4.09557e-09
	ENSSSCG00000048918	-4.79399	1.16633e-10	4.24285e-09
DOCK8	ENSSSCG00000005240	-2.58015	1.26995e-10	4.58244e-09
FOLR1	ENSSSCG00000022236	-2.56972	1.28555e-10	4.61384e-09
TUBA4A	ENSSSCG00000016216	-2.13001	1.35496e-10	4.83702e-09
C4BPA	ENSSSCG00000015662	-2.27184	1.37789e-10	4.90159e-09
GAB3	ENSSSCG00000012824	-2.65241	1.53842e-10	5.44835e-09
PIK3AP1	ENSSSCG00000010509	-2.80644	1.57116e-10	5.54965e-09
MFNG	ENSSSCG00000030209	-2.63766	1.62272e-10	5.69858e-09
A2M	ENSSSCG00000000660	-4.08031	1.67801e-10	5.86116e-09
CST7	ENSSSCG00000007131	-4.13402	1.68125e-10	5.86116e-09
	ENSSSCG00000005311	-2.5407	1.84984e-10	6.36603e-09
SLAMF1	ENSSSCG00000006380	-2.05804	2.00731e-10	6.87261e-09
P2RY8	ENSSSCG00000035911	-2.82869	2.08218e-10	7.05676e-09
	ENSSSCG00000040942	-2.45324	2.29015e-10	7.68376e-09
PPL	ENSSSCG00000007927	2.6434	2.33052e-10	7.76085e-09
TNFSF13B	ENSSSCG00000009542	-2.01008	2.3725e-10	7.86155e-09
ENHO	ENSSSCG00000027428	2.23119	2.39612e-10	7.92023e-09
MATN2	ENSSSCG00000006082	2.55983	2.41505e-10	7.94356e-09
RCSD1	ENSSSCG00000006307	-2.40324	2.41149e-10	7.94356e-09
COX6B2	ENSSSCG00000035612	-2.79163	2.43059e-10	7.97507e-09
SCN2B	ENSSSCG00000021651	-3.20385	2.48102e-10	8.12064e-09
RAB20	ENSSSCG00000022719	-2.3783	2.71598e-10	8.78678e-09
GAPT	ENSSSCG00000035276	-3.11224	2.71498e-10	8.78678e-09
	ENSSSCG00000031476	-2.98042	2.75405e-10	8.88396e-09
	ENSSSCG00000014272	-3.69227	2.85311e-10	9.15938e-09
LCP2	ENSSSCG00000017006	-2.4605	3.39648e-10	1.06734e-08
STAB1	ENSSSCG00000011443	-2.65671	3.53902e-10	1.10694e-08
PRDM1	ENSSSCG00000004369	-2.17036	3.99232e-10	1.23146e-08
SLC7A7	ENSSSCG00000002041	-2.24078	4.4346e-10	1.34711e-08
	ENSSSCG00000051733	-2.35215	4.45712e-10	1.34792e-08
SLAMF9	ENSSSCG00000006400	-2.37454	4.46052e-10	1.34792e-08
FYB1	ENSSSCG00000016855	-2.77573	4.69225e-10	1.41158e-08
FLT3	ENSSSCG00000009314	-4.40722	4.85306e-10	1.45668e-08
MYPN	ENSSSCG00000029311	-3.62538	4.97346e-10	1.48616e-08
TEK	ENSSSCG00000005122	-2.63875	5.14279e-10	1.53333e-08
CD69	ENSSSCG00000000653	-5.06854	5.62334e-10	1.65814e-08
	ENSSSCG00000011821	2.53355	5.86335e-10	1.71756e-08
LAPTM5	ENSSSCG00000025034	-2.80233	6.27294e-10	1.83353e-08
	ENSSSCG00000047548	-2.02474	6.37797e-10	1.86017e-08
PHEX	ENSSSCG00000012167	-4.21979	6.64089e-10	1.93264e-08
H1-2	ENSSSCG00000037565	-2.27747	6.93856e-10	2.01053e-08
XKR5	ENSSSCG00000015756	2.72315	7.67663e-10	2.18653e-08
LRMDA	ENSSSCG00000034308	-2.19824	7.71206e-10	2.19196e-08
HSPB8	ENSSSCG00000009844	2.07756	7.84334e-10	2.22455e-08
REM2	ENSSSCG00000031874	-2.82233	8.76703e-10	2.44509e-08
PDCD1LG2	ENSSSCG00000032561	-3.27618	8.81751e-10	2.45405e-08
HVCN1	ENSSSCG00000009827	-2.16961	9.62912e-10	2.65783e-08
INHBB	ENSSSCG00000038610	2.32885	9.86095e-10	2.70179e-08
	ENSSSCG00000027665	-2.4691	9.83399e-10	2.70179e-08
	ENSSSCG00000006588	-4.22363	1.02773e-09	2.80207e-08
	ENSSSCG00000033190	3.08871	1.05224e-09	2.86308e-08
CYP3A29	ENSSSCG00000023320	-3.84786	1.1372e-09	3.07549e-08
GNA15	ENSSSCG00000013473	-2.251	1.24157e-09	3.33753e-08
NRG1	ENSSSCG00000015839	-2.03122	1.29767e-09	3.47438e-08
DNAI3	ENSSSCG00000006950	-2.58788	1.3064e-09	3.49078e-08
DOCK10	ENSSSCG00000016237	-2.7427	1.31414e-09	3.50445e-08
PIK3CG	ENSSSCG00000027272	-2.44996	1.3407e-09	3.56818e-08
SLCO4C1	ENSSSCG00000014182	-2.14287	1.37142e-09	3.63548e-08
CASP1	ENSSSCG00000028711	-2.44782	1.43636e-09	3.8001e-08
	ENSSSCG00000021576	-2.82787	1.45852e-09	3.85112e-08
NRGN	ENSSSCG00000039322	-3.9512	1.54179e-09	4.04704e-08
PTHLH	ENSSSCG00000036893	4.95609	1.73228e-09	4.50292e-08
	ENSSSCG00000033909	-2.76706	1.76058e-09	4.56761e-08
PNOC	ENSSSCG00000032600	-2.82021	1.88122e-09	4.85239e-08
IL21R	ENSSSCG00000007816	-2.57298	1.90435e-09	4.90261e-08
RASD2	ENSSSCG00000031155	2.00756	1.99933e-09	5.11759e-08
P2RY14	ENSSSCG00000011712	-2.58259	2.01412e-09	5.14563e-08
	ENSSSCG00000020967	-2.40148	2.1258e-09	5.41029e-08
GATM	ENSSSCG00000004672	-2.67707	2.16382e-09	5.4966e-08
FUT7	ENSSSCG00000037554	-2.85832	2.18794e-09	5.54735e-08
GIMAP2	ENSSSCG00000016449	-2.06236	2.22556e-09	5.61084e-08
	ENSSSCG00000027196	-2.34861	2.22495e-09	5.61084e-08
ABLIM2	ENSSSCG00000008721	-2.67432	2.26484e-09	5.69914e-08
MERTK	ENSSSCG00000008103	-2.62418	2.32327e-09	5.82427e-08
LYL1	ENSSSCG00000024549	-2.28747	2.44919e-09	6.11704e-08
LY9	ENSSSCG00000006375	-2.66108	2.53039e-09	6.27444e-08
SPTBN2	ENSSSCG00000038508	-4.10518	2.62607e-09	6.48621e-08
PLXNC1	ENSSSCG00000000907	-2.40475	2.64275e-09	6.49146e-08
	ENSSSCG00000000295	-2.34157	2.84141e-09	6.95391e-08
NKG7	ENSSSCG00000003231	-2.27274	2.98154e-09	7.2703e-08
EPX	ENSSSCG00000017630	-3.3283	3.18215e-09	7.73131e-08
OLFM2	ENSSSCG00000027434	3.60298	3.18933e-09	7.73472e-08
CACNA1H	ENSSSCG00000034266	3.72222	3.40861e-09	8.22181e-08
IRF8	ENSSSCG00000034980	-2.16544	3.55981e-09	8.57107e-08
SEMA4A	ENSSSCG00000006495	-2.3575	3.70839e-09	8.86505e-08
ARSG	ENSSSCG00000017261	-2.17374	3.72545e-09	8.88996e-08
FGD2	ENSSSCG00000001572	-3.079	3.84511e-09	9.11053e-08
ANGPT2	ENSSSCG00000015753	2.31655	3.87115e-09	9.15602e-08
VAV1	ENSSSCG00000013553	-2.09092	3.92375e-09	9.24776e-08
MTSS1	ENSSSCG00000005975	-2.31191	3.96561e-09	9.2871e-08
LCP1	ENSSSCG00000009412	-2.5354	4.16368e-09	9.71066e-08
SFRP2	ENSSSCG00000009004	3.9851	4.50225e-09	1.03917e-07
CD68	ENSSSCG00000017956	-2.37041	4.49072e-09	1.03917e-07
CD5	ENSSSCG00000013115	-2.70604	4.49613e-09	1.03917e-07
PRSS57	ENSSSCG00000020780	-4.02065	4.59429e-09	1.05858e-07
GABRP	ENSSSCG00000021902	2.48539	4.80328e-09	1.10484e-07
	ENSSSCG00000025271	-2.2904	5.14581e-09	1.17957e-07
DEPP1	ENSSSCG00000022256	2.25697	5.28005e-09	1.20827e-07
HMOX1	ENSSSCG00000039745	2.1245	5.52121e-09	1.25537e-07
IKZF3	ENSSSCG00000017494	-2.17428	5.90067e-09	1.32537e-07
MLIP	ENSSSCG00000001485	2.44292	6.00045e-09	1.34104e-07
ELANE	ENSSSCG00000029130	-2.18128	6.93084e-09	1.53173e-07
KYNU	ENSSSCG00000015673	-2.57834	7.3738e-09	1.60771e-07
ABCG1	ENSSSCG00000027745	-2.11194	7.4884e-09	1.63004e-07
LTF	ENSSSCG00000029879	-4.37118	7.87034e-09	1.70762e-07
SAT1	ENSSSCG00000012173	-2.12521	7.92228e-09	1.71611e-07
IL27	ENSSSCG00000039300	-2.62228	8.33135e-09	1.79024e-07
MCOLN3	ENSSSCG00000023745	-3.76846	8.32975e-09	1.79024e-07
MAP6	ENSSSCG00000014860	-4.46668	8.32836e-09	1.79024e-07
CDS1	ENSSSCG00000009231	-2.38823	8.3949e-09	1.79869e-07
	ENSSSCG00000017754	-2.54561	8.39756e-09	1.79869e-07
	ENSSSCG00000037541	-2.37941	8.62578e-09	1.84168e-07
LRRC25	ENSSSCG00000036963	-2.02739	8.80122e-09	1.87615e-07
SPI1	ENSSSCG00000013237	-2.28865	8.87829e-09	1.88957e-07
SNX10	ENSSSCG00000037598	-2.57643	8.92748e-09	1.89702e-07
GPSM3	ENSSSCG00000001439	-2.0502	9.50224e-09	2.00958e-07
VAV3	ENSSSCG00000023187	-2.25669	1.00555e-08	2.11655e-07
CRISP3	ENSSSCG00000024347	-4.58728	1.01064e-08	2.12393e-07
CDH23	ENSSSCG00000010278	-2.89299	1.09484e-08	2.27233e-07
RBM47	ENSSSCG00000008796	-2.1489	1.11201e-08	2.30085e-07
PLEK	ENSSSCG00000008348	-2.28788	1.12623e-08	2.3231e-07
ITGB7	ENSSSCG00000000257	-2.51254	1.17056e-08	2.39974e-07
MYO1F	ENSSSCG00000013604	-2.32847	1.18507e-08	2.42207e-07
SLA-DMA	ENSSSCG00000001470	-2.89282	1.2031e-08	2.45144e-07
INMT	ENSSSCG00000016676	3.34603	1.21335e-08	2.46772e-07
CSF1R	ENSSSCG00000014441	-2.40407	1.22891e-08	2.48604e-07
	ENSSSCG00000006376	-3.22365	1.23007e-08	2.48604e-07
TNFSF8	ENSSSCG00000036457	-2.80402	1.26727e-08	2.55496e-07
HSPA6	ENSSSCG00000047932	-2.87861	1.27408e-08	2.56097e-07
	ENSSSCG00000033623	-2.01868	1.28228e-08	2.5736e-07
CMKLR1	ENSSSCG00000031346	-2.59939	1.32277e-08	2.63903e-07
	ENSSSCG00000036224	-2.93001	1.32742e-08	2.64438e-07
	ENSSSCG00000035189	-2.84489	1.40079e-08	2.78225e-07
EPHA3	ENSSSCG00000026130	2.98919	1.41587e-08	2.80805e-07
NOTUM	ENSSSCG00000039013	2.8647	1.46003e-08	2.87432e-07
GIMAP4	ENSSSCG00000027826	-2.82717	1.45846e-08	2.87432e-07
FRMD4B	ENSSSCG00000011511	-2.81625	1.49768e-08	2.9355e-07
SLC36A2	ENSSSCG00000017086	-2.40199	1.50409e-08	2.93986e-07
PLA2G7	ENSSSCG00000001723	-2.08946	1.52323e-08	2.95957e-07
BNC1	ENSSSCG00000001798	-3.60055	1.59718e-08	3.09428e-07
	ENSSSCG00000003236	-3.00754	1.60592e-08	3.10671e-07
RAB6B	ENSSSCG00000036503	2.04312	1.71485e-08	3.29838e-07
LY86	ENSSSCG00000032355	-2.74455	1.82285e-08	3.4811e-07
PADI2	ENSSSCG00000026478	-4.65321	1.88199e-08	3.58893e-07
TMEM71	ENSSSCG00000005951	-3.28953	1.94304e-08	3.69482e-07
LTC4S	ENSSSCG00000028488	2.3801	2.02079e-08	3.82094e-07
ADGRG1	ENSSSCG00000002815	2.25545	2.07334e-08	3.90927e-07
	ENSSSCG00000033918	-2.05813	2.07722e-08	3.91107e-07
FGL2	ENSSSCG00000015413	-3.24177	2.10359e-08	3.95515e-07
DCHS2	ENSSSCG00000026886	3.94974	2.17669e-08	4.07543e-07
TASL	ENSSSCG00000012201	-2.54846	2.28119e-08	4.24733e-07
	ENSSSCG00000039407	-3.50419	2.28496e-08	4.24845e-07
C1QB	ENSSSCG00000033512	-2.41607	2.35388e-08	4.36446e-07
WSCD2	ENSSSCG00000039261	-3.24152	2.35363e-08	4.36446e-07
GPNMB	ENSSSCG00000032241	-2.73731	2.47487e-08	4.5698e-07
ALX3	ENSSSCG00000006812	2.08408	2.68783e-08	4.91557e-07
BIN2	ENSSSCG00000000223	-2.24194	2.72429e-08	4.97546e-07
CELF5	ENSSSCG00000013476	-2.41439	2.94598e-08	5.33601e-07
	ENSSSCG00000032480	2.46589	2.98781e-08	5.39781e-07
GPR171	ENSSSCG00000036844	-3.26656	3.04755e-08	5.47618e-07
	ENSSSCG00000012397	-2.42377	3.2146e-08	5.73021e-07
CYTH4	ENSSSCG00000000130	-2.28952	3.24785e-08	5.78177e-07
CD48	ENSSSCG00000006379	-2.59188	3.35739e-08	5.9373e-07
TFAP2C	ENSSSCG00000007499	-4.08826	3.43692e-08	6.06992e-07
JAML	ENSSSCG00000015089	-2.76173	3.71334e-08	6.50661e-07
ITIH5	ENSSSCG00000011129	-2.01604	3.73838e-08	6.52586e-07
CCRL2	ENSSSCG00000023557	-2.37864	3.91025e-08	6.77186e-07
IL7R	ENSSSCG00000016832	-3.19775	4.1456e-08	7.1517e-07
INPP5D	ENSSSCG00000016298	-2.02475	4.193e-08	7.22415e-07
DAPK1	ENSSSCG00000010949	-2.05548	4.26986e-08	7.30955e-07
F5	ENSSSCG00000006289	-2.70224	4.48693e-08	7.613e-07
SST	ENSSSCG00000033815	2.40681	4.54082e-08	7.69468e-07
ID1	ENSSSCG00000037016	3.19792	4.96119e-08	8.32274e-07
IQGAP2	ENSSSCG00000014088	-2.60652	4.99278e-08	8.36525e-07
EVI2B	ENSSSCG00000017750	-2.24689	5.23596e-08	8.71813e-07
ECRG4	ENSSSCG00000037106	2.52318	5.36341e-08	8.88216e-07
PDGFB	ENSSSCG00000033327	-2.15494	5.35061e-08	8.88216e-07
EREG	ENSSSCG00000038185	-2.7298	5.35502e-08	8.88216e-07
RGS2	ENSSSCG00000037241	-2.83899	5.36765e-08	8.88216e-07
RETN	ENSSSCG00000013575	-4.96248	5.35845e-08	8.88216e-07
ARHGAP30	ENSSSCG00000006372	-2.18332	5.45156e-08	9.00987e-07
SNAP25	ENSSSCG00000026985	-2.68527	5.61471e-08	9.22259e-07
BTK	ENSSSCG00000026742	-2.42364	5.75408e-08	9.41686e-07
RHOH	ENSSSCG00000008794	-2.32473	5.83208e-08	9.49923e-07
CCR7	ENSSSCG00000017466	-2.5443	5.8328e-08	9.49923e-07
	ENSSSCG00000016451	-2.02917	6.04183e-08	9.792e-07
STMN3	ENSSSCG00000038405	2.21389	6.08132e-08	9.8322e-07
TIE1	ENSSSCG00000003950	-2.35005	6.3312e-08	1.01993e-06
KCNA10	ENSSSCG00000006803	-2.02772	6.47373e-08	1.04038e-06
MILR1	ENSSSCG00000032612	-2.39374	6.48409e-08	1.0408e-06
ARHGAP25	ENSSSCG00000008344	-2.46644	6.61037e-08	1.05853e-06
CHIT1	ENSSSCG00000015477	-4.66063	6.62615e-08	1.05901e-06
FRMPD4	ENSSSCG00000030877	-3.66539	6.70881e-08	1.06918e-06
NCF2	ENSSSCG00000015559	-2.36155	7.32013e-08	1.15262e-06
IGSF6	ENSSSCG00000027967	-2.48077	7.41952e-08	1.16442e-06
IL1RL1	ENSSSCG00000032795	2.37172	7.85613e-08	1.22586e-06
CCR5	ENSSSCG00000024344	-2.60975	7.85782e-08	1.22586e-06
	ENSSSCG00000029231	-3.17184	7.88989e-08	1.22816e-06
	ENSSSCG00000006418	-3.22784	8.40028e-08	1.30458e-06
SRGN	ENSSSCG00000023374	-2.06487	8.70528e-08	1.3457e-06
	ENSSSCG00000041738	-2.32453	8.78215e-08	1.3529e-06
	ENSSSCG00000036822	-2.05392	9.36459e-08	1.43766e-06
	ENSSSCG00000026402	-5.60764	9.56031e-08	1.46602e-06
LRRC49	ENSSSCG00000004976	2.10132	9.58885e-08	1.46872e-06
	ENSSSCG00000026520	2.05114	9.85523e-08	1.50607e-06
DOCK11	ENSSSCG00000012634	-2.44671	9.9063e-08	1.51043e-06
STING1	ENSSSCG00000014349	-2.00405	1.0216e-07	1.55411e-06
NRROS	ENSSSCG00000023527	-2.16603	1.047e-07	1.58554e-06
WDFY4	ENSSSCG00000045502	-2.30259	1.14934e-07	1.72879e-06
PAQR5	ENSSSCG00000004968	-2.43619	1.21443e-07	1.81988e-06
KCNQ4	ENSSSCG00000003975	-2.20962	1.25018e-07	1.86788e-06
ITGA4	ENSSSCG00000016009	-2.47874	1.30201e-07	1.91749e-06
CEND1	ENSSSCG00000012845	2.06401	1.32802e-07	1.94723e-06
SDS	ENSSSCG00000036865	-2.49042	1.39301e-07	2.03361e-06
AR	ENSSSCG00000012371	2.04857	1.46267e-07	2.11864e-06
MYO1G	ENSSSCG00000016742	-2.03095	1.48114e-07	2.14125e-06
TIFAB	ENSSSCG00000038110	-2.46775	1.55685e-07	2.24103e-06
TREH	ENSSSCG00000028204	-3.39861	1.56868e-07	2.25563e-06
KCNIP1	ENSSSCG00000017003	-2.82476	1.58833e-07	2.27899e-06
CASS4	ENSSSCG00000007495	-2.2979	1.59923e-07	2.28971e-06
TLCD3B	ENSSSCG00000037193	-2.93259	1.64124e-07	2.34236e-06
SLA-DOA	ENSSSCG00000001472	-3.80042	1.63985e-07	2.34236e-06
	ENSSSCG00000029752	-2.2315	1.69346e-07	2.40662e-06
SLC6A3	ENSSSCG00000017121	-2.253	1.69224e-07	2.40662e-06
RASAL1	ENSSSCG00000009874	-4.10297	1.82732e-07	2.57565e-06
SLC9A7	ENSSSCG00000012266	-2.0459	1.88644e-07	2.64715e-06
F13A1	ENSSSCG00000024310	-2.51112	1.88621e-07	2.64715e-06
STRIP2	ENSSSCG00000016567	-2.491	2.08112e-07	2.88704e-06
PRTN3	ENSSSCG00000013417	-4.27239	2.08032e-07	2.88704e-06
SLC1A2	ENSSSCG00000013296	-3.18894	2.11992e-07	2.92571e-06
CYP1A1	ENSSSCG00000001906	2.30183	2.12878e-07	2.93491e-06
ACOD1	ENSSSCG00000009469	-2.763	2.1496e-07	2.96057e-06
GALNT6	ENSSSCG00000026890	-2.29451	2.18553e-07	3.00387e-06
SLA-DMB	ENSSSCG00000001469	-2.72803	2.24311e-07	3.06507e-06
ADAMTSL5	ENSSSCG00000013433	2.06346	2.30608e-07	3.14053e-06
GIMAP8	ENSSSCG00000016452	-2.62988	2.37506e-07	3.21486e-06
CD177	ENSSSCG00000003051	-4.72884	2.44464e-07	3.30237e-06
SLC16A14	ENSSSCG00000016260	-2.13321	2.69321e-07	3.6054e-06
CD36	ENSSSCG00000015405	-2.44064	2.79978e-07	3.72942e-06
SELENOP	ENSSSCG00000021208	-2.1152	2.8226e-07	3.74863e-06
	ENSSSCG00000036892	-2.33768	3.04925e-07	3.99416e-06
	ENSSSCG00000034555	-2.96843	3.16569e-07	4.14263e-06
SMIM9	ENSSSCG00000044704	-2.84614	3.17244e-07	4.14741e-06
PTPN22	ENSSSCG00000006764	-2.49392	3.21262e-07	4.19583e-06
	ENSSSCG00000033363	-2.02956	3.21756e-07	4.1982e-06
TMPRSS13	ENSSSCG00000038710	-2.21293	3.39942e-07	4.40969e-06
ESM1	ENSSSCG00000016900	2.1764	3.48785e-07	4.51565e-06
FBXO40	ENSSSCG00000011885	-2.09294	3.70023e-07	4.74928e-06
NR4A3	ENSSSCG00000005385	-2.61304	3.74015e-07	4.79134e-06
FCAR	ENSSSCG00000003284	-3.04952	3.81992e-07	4.87022e-06
PCP4	ENSSSCG00000037110	-5.75536	3.84961e-07	4.9034e-06
CHRNA9	ENSSSCG00000024428	-2.96309	3.91781e-07	4.98552e-06
TYROBP	ENSSSCG00000002919	-2.05276	3.92185e-07	4.98592e-06
NR1I3	ENSSSCG00000006353	-2.02267	3.92906e-07	4.99035e-06
	ENSSSCG00000039799	-2.13491	3.98512e-07	5.05198e-06
	ENSSSCG00000033933	-5.14995	4.08353e-07	5.15719e-06
CD300LB	ENSSSCG00000017237	-2.50289	4.19547e-07	5.27864e-06
	ENSSSCG00000001456	-3.5918	4.53359e-07	5.67207e-06
TMEM269	ENSSSCG00000039678	-2.47275	4.63445e-07	5.77666e-06
CTSS	ENSSSCG00000006648	-2.34534	4.87698e-07	6.05642e-06
RGS1	ENSSSCG00000032416	-3.99424	4.93009e-07	6.10538e-06
IL12RB1	ENSSSCG00000013894	-2.66397	4.96582e-07	6.1326e-06
	ENSSSCG00000005916	-2.0162	4.99466e-07	6.16253e-06
MS4A2	ENSSSCG00000034506	-3.57666	5.17422e-07	6.31125e-06
XCR1	ENSSSCG00000026707	-2.38891	5.20478e-07	6.33998e-06
PTGDS	ENSSSCG00000040080	2.43754	5.38278e-07	6.53896e-06
RASGEF1B	ENSSSCG00000029507	-2.11164	5.65362e-07	6.83695e-06
MMD	ENSSSCG00000017605	-2.13658	5.84504e-07	7.03032e-06
ADAM28	ENSSSCG00000009644	-2.14352	6.06792e-07	7.24632e-06
SLC6A6	ENSSSCG00000011600	-2.51206	7.16152e-07	8.42454e-06
RNF128	ENSSSCG00000012551	-2.44639	7.41488e-07	8.65414e-06
MYBPC3	ENSSSCG00000013236	-2.96729	7.59425e-07	8.84037e-06
TFEC	ENSSSCG00000038138	-2.71812	7.79799e-07	9.03824e-06
STEAP4	ENSSSCG00000015299	-2.59718	8.57056e-07	9.81472e-06
CD4	ENSSSCG00000000687	-2.77862	8.87495e-07	1.01286e-05
BLNK	ENSSSCG00000010504	-3.03756	9.15216e-07	1.03831e-05
CYP7A1	ENSSSCG00000006238	-6.8864	9.31314e-07	1.05389e-05
PGLYRP1	ENSSSCG00000038688	-3.7646	9.47759e-07	1.06978e-05
	ENSSSCG00000006455	2.77915	9.55032e-07	1.07437e-05
	ENSSSCG00000034000	-4.16451	9.54534e-07	1.07437e-05
BACH2	ENSSSCG00000004332	-2.50938	1.01237e-06	1.1275e-05
PRSS35	ENSSSCG00000004452	-2.06593	1.02592e-06	1.13787e-05
HLA-DRA	ENSSSCG00000001453	-3.35428	1.04514e-06	1.1544e-05
CLEC5A	ENSSSCG00000021933	-3.13078	1.10023e-06	1.21026e-05
CPNE8	ENSSSCG00000000778	2.04928	1.13746e-06	1.24916e-05
ZNF541	ENSSSCG00000003119	-2.27216	1.15561e-06	1.267e-05
	ENSSSCG00000037475	-4.6386	1.21134e-06	1.31625e-05
RASGRP3	ENSSSCG00000008509	-2.88565	1.26171e-06	1.36434e-05
CPM	ENSSSCG00000023630	-2.79876	1.29097e-06	1.39148e-05
SLC5A3	ENSSSCG00000034167	-2.05598	1.29439e-06	1.39404e-05
CD9	ENSSSCG00000022230	-2.68237	1.3583e-06	1.45353e-05
PLEKHG4	ENSSSCG00000002782	2.37797	1.36541e-06	1.45825e-05
	ENSSSCG00000028376	-2.94162	1.36599e-06	1.45825e-05
TARM1	ENSSSCG00000042091	-4.39398	1.41499e-06	1.50218e-05
KCNA1	ENSSSCG00000000716	-2.04364	1.43859e-06	1.52361e-05
	ENSSSCG00000040826	-2.95044	1.52261e-06	1.59743e-05
	ENSSSCG00000044279	-2.61882	1.52548e-06	1.59919e-05
ROPN1L	ENSSSCG00000022306	2.03485	1.56338e-06	1.63508e-05
ARRB1	ENSSSCG00000014852	-2.25609	1.59139e-06	1.65919e-05
MRC1	ENSSSCG00000011038	-2.43029	1.61957e-06	1.68594e-05
	ENSSSCG00000004179	-2.19888	1.67018e-06	1.73055e-05
DCSTAMP	ENSSSCG00000006043	-3.28319	1.70016e-06	1.75617e-05
CCDC154	ENSSSCG00000028139	-3.34283	1.76412e-06	1.80829e-05
ICAM3	ENSSSCG00000013649	-2.79631	1.78054e-06	1.81955e-05
PSP-II	ENSSSCG00000002978	-3.60527	1.77995e-06	1.81955e-05
PIP5K1B	ENSSSCG00000027161	-2.26803	1.8471e-06	1.87327e-05
NYAP2	ENSSSCG00000016239	-3.76292	1.93275e-06	1.94539e-05
SLA-DQB1	ENSSSCG00000001457	-3.20647	1.94119e-06	1.95242e-05
	ENSSSCG00000014097	-2.21999	2.15154e-06	2.13195e-05
	ENSSSCG00000035649	-3.11907	2.21933e-06	2.18136e-05
	ENSSSCG00000005922	-2.15392	2.31154e-06	2.2538e-05
HSD11B1	ENSSSCG00000015616	-2.05256	2.45343e-06	2.37313e-05
MARCHF1	ENSSSCG00000039175	-2.32037	2.53352e-06	2.43477e-05
RRAGD	ENSSSCG00000004318	-2.51771	2.79692e-06	2.64985e-05
CD248	ENSSSCG00000029949	2.07979	2.8625e-06	2.70433e-05
TMEM190	ENSSSCG00000032405	-2.05682	2.88824e-06	2.72287e-05
	ENSSSCG00000001455	-2.97289	2.98186e-06	2.80324e-05
MPO	ENSSSCG00000017637	-4.28119	2.99628e-06	2.8124e-05
CIDEB	ENSSSCG00000001989	-2.08832	3.03811e-06	2.84414e-05
	ENSSSCG00000006793	-3.94215	3.16241e-06	2.9379e-05
TRAF5	ENSSSCG00000021068	-2.35922	3.29762e-06	3.0445e-05
	ENSSSCG00000031398	-2.37656	3.29737e-06	3.0445e-05
MCF2L	ENSSSCG00000021158	-2.44494	3.30744e-06	3.04726e-05
ADAMTS5	ENSSSCG00000012027	-2.79672	3.40581e-06	3.12004e-05
SLC36A3	ENSSSCG00000038877	-2.46053	3.42017e-06	3.12916e-05
BEND4	ENSSSCG00000008802	-3.26084	3.57079e-06	3.24303e-05
	ENSSSCG00000035377	-4.12748	3.67759e-06	3.33324e-05
PLD4	ENSSSCG00000002554	-2.23572	4.0021e-06	3.58148e-05
CRACDL	ENSSSCG00000008187	-2.46169	4.37246e-06	3.85854e-05
SIT1	ENSSSCG00000005312	-2.82329	4.37042e-06	3.85854e-05
	ENSSSCG00000031897	-2.47749	4.53146e-06	3.98362e-05
KBTBD6	ENSSSCG00000031378	-2.12395	4.62474e-06	4.03595e-05
SLAMF7	ENSSSCG00000006378	-2.21992	4.6413e-06	4.04776e-05
BANK1	ENSSSCG00000022361	-2.50679	4.76556e-06	4.14264e-05
ABCC9	ENSSSCG00000000571	-2.53541	4.78859e-06	4.15995e-05
AZU1	ENSSSCG00000013415	-3.90498	5.18411e-06	4.46013e-05
TRIM14	ENSSSCG00000033222	-2.33384	5.20336e-06	4.46808e-05
NDP	ENSSSCG00000029656	2.95725	5.29118e-06	4.53324e-05
	ENSSSCG00000001458	-3.16496	5.31e-06	4.54217e-05
	ENSSSCG00000011334	-4.20576	5.43017e-06	4.63017e-05
BCL2L14	ENSSSCG00000000623	-2.42477	6.47041e-06	5.41709e-05
	ENSSSCG00000008769	-2.61179	6.6578e-06	5.54278e-05
EMILIN3	ENSSSCG00000007358	-2.35511	7.10607e-06	5.85049e-05
	ENSSSCG00000039633	-3.17192	7.61696e-06	6.21e-05
CYP2D6	ENSSSCG00000000046	-2.26846	7.78983e-06	6.33936e-05
FCRLA	ENSSSCG00000030246	-2.81358	8.36895e-06	6.71271e-05
	ENSSSCG00000000297	-2.17831	8.45072e-06	6.77001e-05
RGS10	ENSSSCG00000039838	-2.06337	9.33923e-06	7.36303e-05
POSTN	ENSSSCG00000009361	3.13815	9.52428e-06	7.46933e-05
	ENSSSCG00000003011	-2.45805	1.07821e-05	8.31927e-05
SERPINA11	ENSSSCG00000002479	-3.03343	1.12618e-05	8.61988e-05
	ENSSSCG00000002749	-2.40815	1.1274e-05	8.62433e-05
SYNDIG1L	ENSSSCG00000025000	-4.83386	1.14758e-05	8.74365e-05
DLL4	ENSSSCG00000004755	-2.809	1.24479e-05	9.36183e-05
COMP	ENSSSCG00000013916	2.7581	1.25421e-05	9.39567e-05
AVPR2	ENSSSCG00000012789	-2.71359	1.2869e-05	9.59494e-05
TRPV2	ENSSSCG00000018032	-2.12833	1.30254e-05	9.67172e-05
MICU3	ENSSSCG00000006981	2.03496	1.31675e-05	9.73831e-05
GPR83	ENSSSCG00000022490	-4.44859	1.32436e-05	9.7789e-05
FABP5	ENSSSCG00000006153	-2.29309	1.33037e-05	9.81468e-05
IL23R	ENSSSCG00000003801	-3.0215	1.38683e-05	0.000101729
PROCR	ENSSSCG00000026585	-2.09195	1.39489e-05	0.000102097
ADRA2C	ENSSSCG00000008703	2.17684	1.53542e-05	0.000111018
SPMI	ENSSSCG00000002977	-3.87411	1.55083e-05	0.000111979
SCIMP	ENSSSCG00000017896	-3.86209	1.5603e-05	0.000112602
XK	ENSSSCG00000031868	-5.46582	1.58298e-05	0.000113871
OLFML2A	ENSSSCG00000005593	2.24995	1.70324e-05	0.000121339
ST14	ENSSSCG00000015246	-2.0092	1.78038e-05	0.000125906
CLEC2B	ENSSSCG00000000656	-2.80875	1.82905e-05	0.0001286
PHYHIPL	ENSSSCG00000039215	2.67745	1.88024e-05	0.000131371
	ENSSSCG00000034469	-5.77711	2.05284e-05	0.000141365
ACE	ENSSSCG00000017296	-2.12362	2.09748e-05	0.0001442
PPBP	ENSSSCG00000037579	-2.42364	2.09831e-05	0.0001442
	ENSSSCG00000026339	2.3088	2.16268e-05	0.000147864
	ENSSSCG00000032445	-2.67383	2.74989e-05	0.000180898
MGST2	ENSSSCG00000031736	2.10882	2.84657e-05	0.00018616
ECEL1	ENSSSCG00000016285	2.35529	3.04745e-05	0.000197179
HPGD	ENSSSCG00000009699	-2.38385	3.23304e-05	0.000206788
CCSER1	ENSSSCG00000022986	-2.9642	3.23259e-05	0.000206788
FRMD5	ENSSSCG00000004694	-2.41755	3.6012e-05	0.000226146
EFCAB8	ENSSSCG00000034812	-2.2068	3.86253e-05	0.000239498
APOA2	ENSSSCG00000006355	-2.84275	3.93031e-05	0.000243025
ITIH4	ENSSSCG00000011453	-2.59323	3.947e-05	0.000243833
TNN	ENSSSCG00000015507	2.20394	3.98608e-05	0.000245341
STUM	ENSSSCG00000024288	-3.61859	3.99653e-05	0.000245758
KCNK13	ENSSSCG00000002432	-2.34523	4.15211e-05	0.000253925
IRF5	ENSSSCG00000016573	-2.08193	4.17307e-05	0.000254794
NPTX1	ENSSSCG00000017144	-3.53808	4.23004e-05	0.000258102
GREB1L	ENSSSCG00000003699	-2.40765	4.25341e-05	0.000259173
GALNT3	ENSSSCG00000015907	-2.35196	4.2574e-05	0.000259299
CRABP1	ENSSSCG00000021873	2.68492	4.28788e-05	0.00026068
GPR183	ENSSSCG00000009517	-2.32473	4.57926e-05	0.000275393
RAB39B	ENSSSCG00000024233	2.14929	4.58883e-05	0.000275687
DNASE1L3	ENSSSCG00000032019	-2.37466	4.9953e-05	0.000296814
IL1RL2	ENSSSCG00000023550	-2.90861	5.10809e-05	0.000302107
	ENSSSCG00000044695	-2.44539	5.15624e-05	0.000304216
IDO1	ENSSSCG00000007007	-2.39321	5.24613e-05	0.000308432
SLAMF8	ENSSSCG00000006398	-2.59441	5.4535e-05	0.000317971
MAPK4	ENSSSCG00000004520	-2.70733	5.87212e-05	0.000337962
	ENSSSCG00000005216	3.71651	6.02034e-05	0.000345453
RIPOR3	ENSSSCG00000007470	-2.3491	6.09416e-05	0.00034924
	ENSSSCG00000003047	-2.21602	6.3155e-05	0.000359157
	ENSSSCG00000023125	2.38274	6.45496e-05	0.000365845
NFILZ	ENSSSCG00000046561	-4.90719	7.50108e-05	0.000414262
	ENSSSCG00000039977	-2.46339	7.60785e-05	0.00041826
SYT5	ENSSSCG00000021843	2.16577	8.09511e-05	0.000440704
ZFAND4	ENSSSCG00000010402	-2.287	8.14595e-05	0.000442752
PMAP-36	ENSSSCG00000045208	-3.93099	8.36787e-05	0.000451696
NEB	ENSSSCG00000016397	-2.20573	8.81784e-05	0.000470297
	ENSSSCG00000037735	-4.74842	8.84605e-05	0.000471613
CYSLTR1	ENSSSCG00000039203	-2.48904	9.00522e-05	0.000479145
	ENSSSCG00000026210	-2.81672	9.45318e-05	0.000498227
DLGAP3	ENSSSCG00000040173	-2.17252	0.000101668	0.000526716
	ENSSSCG00000050689	-4.32507	0.000104866	0.000540617
	ENSSSCG00000029199	-3.0055	0.000109927	0.000561249
	ENSSSCG00000009672	-2.65426	0.000113919	0.000578978
TNFSF14	ENSSSCG00000026695	-3.70199	0.000115484	0.000586489
PRR33	ENSSSCG00000036244	-2.18472	0.000117577	0.000594636
FHAD1	ENSSSCG00000003455	2.0256	0.000119277	0.000601641
GALNT15	ENSSSCG00000011195	-2.22699	0.000131194	0.000652655
TLR10	ENSSSCG00000027877	-2.03914	0.000134714	0.00066596
ARHGAP20	ENSSSCG00000015015	-2.90006	0.000161529	0.000776721
CD2	ENSSSCG00000006736	-2.09966	0.00017248	0.000819956
ST8SIA2	ENSSSCG00000039271	-3.19522	0.000176949	0.000838222
	ENSSSCG00000031090	-3.56633	0.000188061	0.000883671
NPG1	ENSSSCG00000011349	-3.5574	0.000195944	0.000913974
CAMK2B	ENSSSCG00000039535	-2.52824	0.00019949	0.000927926
EGR2	ENSSSCG00000010224	-2.41923	0.000216528	0.000993715
	ENSSSCG00000025644	2.58599	0.000217964	0.000998591
CA2	ENSSSCG00000006140	-2.71906	0.000222997	0.00101817
	ENSSSCG00000000231	-2.78083	0.000241177	0.00108635
ATP6V0D2	ENSSSCG00000006138	-2.84552	0.000241513	0.00108694
PAGE4	ENSSSCG00000012303	-2.26061	0.000252727	0.00112512
C7	ENSSSCG00000016859	2.556	0.000271763	0.00119595
ATP2C2	ENSSSCG00000002671	-2.0015	0.000271691	0.00119595
APOLD1	ENSSSCG00000036787	-2.47682	0.00030269	0.00131136
PLA2G4D	ENSSSCG00000004733	-3.14462	0.000324898	0.00139137
KCNF1	ENSSSCG00000033463	-3.18054	0.000335505	0.00142856
	ENSSSCG00000031336	-2.84551	0.000345156	0.00146407
	ENSSSCG00000038719	-2.44835	0.000357618	0.00150976
NTRK1	ENSSSCG00000006464	2.70249	0.000429522	0.00175359
RAB38	ENSSSCG00000033878	-2.0203	0.000430312	0.00175583
MEOX2	ENSSSCG00000015357	2.14944	0.000432754	0.00176437
P2RY12	ENSSSCG00000011713	-2.63755	0.000437691	0.00178204
	ENSSSCG00000003286	-2.6816	0.000486643	0.00195167
PLCL1	ENSSSCG00000016083	-2.20587	0.000497848	0.00198531
CYP2S1	ENSSSCG00000032803	-2.41084	0.000531755	0.00210298
CD3G	ENSSSCG00000015094	-3.95803	0.000629663	0.00242431
	ENSSSCG00000003521	-2.63381	0.000693814	0.00262667
	ENSSSCG00000028203	2.00682	0.000733547	0.00275147
MTUS1	ENSSSCG00000040013	-2.36221	0.000792636	0.00293934
ABCA9	ENSSSCG00000017257	-3.58386	0.000813661	0.00300068
	ENSSSCG00000031640	-2.54156	0.000820985	0.00302009
FGF19	ENSSSCG00000012871	2.04796	0.000989828	0.00352979
ASPG	ENSSSCG00000039553	-2.16998	0.00101851	0.0036071
PTPRO	ENSSSCG00000000601	-2.39974	0.00106144	0.00373444
UBE4A	ENSSSCG00000015095	-8.06903	0.00109206	0.00382002
BCL11A	ENSSSCG00000008392	-2.1624	0.00110797	0.0038636
	ENSSSCG00000039792	-2.46128	0.00114923	0.00397538
STXBP5L	ENSSSCG00000039888	-2.36219	0.00118299	0.00406335
CCN3	ENSSSCG00000006002	2.99305	0.00129504	0.00439239
SUCNR1	ENSSSCG00000022105	-2.17152	0.00167259	0.00542616
MMP12	ENSSSCG00000014987	-2.24705	0.00170064	0.00549382
CPXM2	ENSSSCG00000010728	2.09412	0.00170124	0.00549445
	ENSSSCG00000047135	-3.47732	0.00196514	0.00620193
	ENSSSCG00000003272	-2.54353	0.00216738	0.00671017
GPC5	ENSSSCG00000031946	-2.92031	0.00281225	0.00828843
	ENSSSCG00000039807	-3.21225	0.00340585	0.00972356

## Sheet: KEGG (M1 and M2)
Table. KEGG pathway enrichment analysis of two polarized macrophages, M1 and M2
GroupID	Category	Term	Description	LogP	Log(q-value)	InTerm_InList	Genes	Symbols
1_Summary	KEGG Pathway	hsa04640	Hematopoietic cell lineage	-17.9326	-15.396	24/99	909,914,917,920,921,928,933,945,948,951,1436,1441,2322,3108,3109,3111,3119,3122,3575,3676,3684,3815,7850,100133941,1311,1520,1536,2204,3689,4353,4360,4688,4689,4973,7097,7277,8685,64581,127124,245972,653361,1917,5579,5777,2206,6037,6356,8288,3385,3695,5788,6614,6693,80380,3561,3594,8807,50615,149233,816,820,3587,7096,26253,3718,246778,7010,8600,10673,7852,713,1675,5724,54567,240,1234,3310,5294,38…	CD1A,CD2,CD3G,CD4,CD5,CD9,CD22,CD33,CD36,CD37,CSF1R,CSF3R,FLT3,HLA-DMA,HLA-DMB,HLA-DOA,HLA-DQB1,HLA-DRA,IL7R,ITGA4,ITGAM,KIT,IL1R2,CD24,COMP,CTSS,CYBB,FCAR,ITGB2,MPO,MRC1,NCF2,NCF4,OLR1,TLR2,TUBA4A,MARCO,CLEC7A,ATP6V1G3,ATP6V0D2,NCF1,EEF1A2,PRKCB,PTPN6,MS4A2,RNASE3,CCL11,EPX,ICAM3,ITGB7,PTPRC,SIGLEC1,SPN,PDCD1LG2,IL2RG,IL12RB1,IL18RAP,IL21R,IL23R,CAMK2B,CAMP,IL10RA,TLR1,CLEC4E,JAK3,IL27,TEK,TNFSF…
1_Member	KEGG Pathway	hsa04640	Hematopoietic cell lineage	-17.9326	-15.396	24/99	909,914,917,920,921,928,933,945,948,951,1436,1441,2322,3108,3109,3111,3119,3122,3575,3676,3684,3815,7850,100133941	CD1A,CD2,CD3G,CD4,CD5,CD9,CD22,CD33,CD36,CD37,CSF1R,CSF3R,FLT3,HLA-DMA,HLA-DMB,HLA-DOA,HLA-DQB1,HLA-DRA,IL7R,ITGA4,ITGAM,KIT,IL1R2,CD24
1_Member	KEGG Pathway	hsa04145	Phagosome	-13.4458	-11.2103	24/152	948,1311,1520,1536,2204,3108,3109,3111,3119,3122,3684,3689,4353,4360,4688,4689,4973,7097,7277,8685,64581,127124,245972,653361	CD36,COMP,CTSS,CYBB,FCAR,HLA-DMA,HLA-DMB,HLA-DOA,HLA-DQB1,HLA-DRA,ITGAM,ITGB2,MPO,MRC1,NCF2,NCF4,OLR1,TLR2,TUBA4A,MARCO,CLEC7A,ATP6V1G3,ATP6V0D2,NCF1
1_Member	KEGG Pathway	hsa05140	Leishmaniasis	-11.0583	-8.99888	16/77	1536,1917,3108,3109,3111,3119,3122,3676,3684,3689,4688,4689,5579,5777,7097,653361	CYBB,EEF1A2,HLA-DMA,HLA-DMB,HLA-DOA,HLA-DQB1,HLA-DRA,ITGA4,ITGAM,ITGB2,NCF2,NCF4,PRKCB,PTPN6,TLR2,NCF1
1_Member	KEGG Pathway	hsa05310	Asthma	-7.85687	-6.32031	9/31	2206,3108,3109,3111,3119,3122,6037,6356,8288	MS4A2,HLA-DMA,HLA-DMB,HLA-DOA,HLA-DQB1,HLA-DRA,RNASE3,CCL11,EPX
1_Member	KEGG Pathway	hsa04514	Cell adhesion molecules	-7.50895	-6.05157	17/149	914,920,933,3108,3109,3111,3119,3122,3385,3676,3684,3689,3695,5788,6614,6693,80380	CD2,CD4,CD22,HLA-DMA,HLA-DMB,HLA-DOA,HLA-DQB1,HLA-DRA,ICAM3,ITGA4,ITGAM,ITGB2,ITGB7,PTPRC,SIGLEC1,SPN,PDCD1LG2
1_Member	KEGG Pathway	hsa05321	Inflammatory bowel disease	-6.82228	-5.39967	11/65	3108,3109,3111,3119,3122,3561,3594,7097,8807,50615,149233	HLA-DMA,HLA-DMB,HLA-DOA,HLA-DQB1,HLA-DRA,IL2RG,IL12RB1,TLR2,IL18RAP,IL21R,IL23R
1_Member	KEGG Pathway	hsa05152	Tuberculosis	-6.31158	-5.00547	17/180	816,820,1520,3108,3109,3111,3119,3122,3587,3684,3689,4360,7096,7097,26253,64581,245972	CAMK2B,CAMP,CTSS,HLA-DMA,HLA-DMB,HLA-DOA,HLA-DQB1,HLA-DRA,IL10RA,ITGAM,ITGB2,MRC1,TLR1,TLR2,CLEC4E,CLEC7A,ATP6V0D2
1_Member	KEGG Pathway	hsa04659	Th17 cell differentiation	-6.15812	-4.87683	13/108	917,920,3108,3109,3111,3119,3122,3561,3594,3718,50615,149233,246778	CD3G,CD4,HLA-DMA,HLA-DMB,HLA-DOA,HLA-DQB1,HLA-DRA,IL2RG,IL12RB1,JAK3,IL21R,IL23R,IL27
1_Member	KEGG Pathway	hsa05323	Rheumatoid arthritis	-6.05834	-4.80053	12/93	3108,3109,3111,3119,3122,3689,7010,7097,8600,10673,127124,245972	HLA-DMA,HLA-DMB,HLA-DOA,HLA-DQB1,HLA-DRA,ITGB2,TEK,TLR2,TNFSF11,TNFSF13B,ATP6V1G3,ATP6V0D2
1_Member	KEGG Pathway	hsa04672	Intestinal immune network for IgA production	-6.00073	-4.78639	9/49	3108,3109,3111,3119,3122,3676,3695,7852,10673	HLA-DMA,HLA-DMB,HLA-DOA,HLA-DQB1,HLA-DRA,ITGA4,ITGB7,CXCR4,TNFSF13B
1_Member	KEGG Pathway	hsa05150	Staphylococcus aureus infection	-5.90819	-4.71405	12/96	713,820,1675,2204,3108,3109,3111,3119,3122,3684,3689,5724	C1QB,CAMP,CFD,FCAR,HLA-DMA,HLA-DMB,HLA-DOA,HLA-DQB1,HLA-DRA,ITGAM,ITGB2,PTAFR
1_Member	KEGG Pathway	hsa04658	Th1 and Th2 cell differentiation	-5.27473	-4.18533	11/92	917,920,3108,3109,3111,3119,3122,3561,3594,3718,54567	CD3G,CD4,HLA-DMA,HLA-DMB,HLA-DOA,HLA-DQB1,HLA-DRA,IL2RG,IL12RB1,JAK3,DLL4
1_Member	KEGG Pathway	hsa05145	Toxoplasmosis	-4.45565	-3.46316	11/112	240,1234,3108,3109,3111,3119,3122,3310,3587,5294,7097	ALOX5,CCR5,HLA-DMA,HLA-DMB,HLA-DOA,HLA-DQB1,HLA-DRA,HSPA6,IL10RA,PIK3CG,TLR2
1_Member	KEGG Pathway	hsa04612	Antigen processing and presentation	-4.29631	-3.32796	9/78	920,1520,3108,3109,3111,3119,3122,3310,3809	CD4,CTSS,HLA-DMA,HLA-DMB,HLA-DOA,HLA-DQB1,HLA-DRA,HSPA6,KIR2DS4
1_Member	KEGG Pathway	hsa05166	Human T-cell leukemia virus 1 infection	-3.92235	-3.01926	15/222	917,920,1959,3108,3109,3111,3119,3122,3561,3689,3718,5293,6688,7850,84699	CD3G,CD4,EGR2,HLA-DMA,HLA-DMB,HLA-DOA,HLA-DQB1,HLA-DRA,IL2RG,ITGB2,JAK3,PIK3CD,SPI1,IL1R2,CREB3L3
1_Member	KEGG Pathway	hsa05416	Viral myocarditis	-3.49124	-2.66178	7/60	3108,3109,3111,3119,3122,3689,5880	HLA-DMA,HLA-DMB,HLA-DOA,HLA-DQB1,HLA-DRA,ITGB2,RAC2
1_Member	KEGG Pathway	hsa04940	Type I diabetes mellitus	-3.49077	-2.66178	6/43	3108,3109,3111,3119,3122,5798	HLA-DMA,HLA-DMB,HLA-DOA,HLA-DQB1,HLA-DRA,PTPRN
1_Member	KEGG Pathway	hsa05330	Allograft rejection	-2.87097	-2.09784	5/38	3108,3109,3111,3119,3122	HLA-DMA,HLA-DMB,HLA-DOA,HLA-DQB1,HLA-DRA
1_Member	KEGG Pathway	hsa05169	Epstein-Barr virus infection	-2.76949	-2.01108	12/202	695,917,3108,3109,3111,3119,3122,3718,5293,7097,7188,29760	BTK,CD3G,HLA-DMA,HLA-DMB,HLA-DOA,HLA-DQB1,HLA-DRA,JAK3,PIK3CD,TLR2,TRAF5,BLNK
1_Member	KEGG Pathway	hsa05332	Graft-versus-host disease	-2.67291	-1.94926	5/42	3108,3109,3111,3119,3122	HLA-DMA,HLA-DMB,HLA-DOA,HLA-DQB1,HLA-DRA
1_Member	KEGG Pathway	hsa05322	Systemic lupus erythematosus	-2.5154	-1.81769	9/136	713,730,1511,1991,3108,3109,3111,3119,3122	C1QB,C7,CTSG,ELANE,HLA-DMA,HLA-DMB,HLA-DOA,HLA-DQB1,HLA-DRA
1_Member	KEGG Pathway	hsa05320	Autoimmune thyroid disease	-2.22983	-1.55659	5/53	3108,3109,3111,3119,3122	HLA-DMA,HLA-DMB,HLA-DOA,HLA-DQB1,HLA-DRA
2_Summary	KEGG Pathway	hsa04060	Cytokine-cytokine receptor interaction	-10.7391	-8.80462	29/295	920,944,1234,1236,1436,1439,1441,2829,3561,3575,3577,3587,3594,3625,5473,6356,7850,7852,8600,8740,8807,8808,9173,10673,50615,64109,149233,246778,729230,408,1794,2268,3055,3718,5293,5294,5330,5579,5880,7409,10235,10451,653361	CD4,TNFSF8,CCR5,CCR7,CSF1R,CSF2RB,CSF3R,XCR1,IL2RG,IL7R,CXCR1,IL10RA,IL12RB1,INHBB,PPBP,CCL11,IL1R2,CXCR4,TNFSF11,TNFSF14,IL18RAP,IL1RL2,IL1RL1,TNFSF13B,IL21R,CRLF2,IL23R,IL27,CCR2,ARRB1,DOCK2,FGR,HCK,JAK3,PIK3CD,PIK3CG,PLCB2,PRKCB,RAC2,VAV1,RASGRP2,VAV3,NCF1
2_Member	KEGG Pathway	hsa04060	Cytokine-cytokine receptor interaction	-10.7391	-8.80462	29/295	920,944,1234,1236,1436,1439,1441,2829,3561,3575,3577,3587,3594,3625,5473,6356,7850,7852,8600,8740,8807,8808,9173,10673,50615,64109,149233,246778,729230	CD4,TNFSF8,CCR5,CCR7,CSF1R,CSF2RB,CSF3R,XCR1,IL2RG,IL7R,CXCR1,IL10RA,IL12RB1,INHBB,PPBP,CCL11,IL1R2,CXCR4,TNFSF11,TNFSF14,IL18RAP,IL1RL2,IL1RL1,TNFSF13B,IL21R,CRLF2,IL23R,IL27,CCR2
2_Member	KEGG Pathway	hsa04062	Chemokine signaling pathway	-9.56396	-7.73777	22/192	408,1234,1236,1794,2268,2829,3055,3577,3718,5293,5294,5330,5473,5579,5880,6356,7409,7852,10235,10451,653361,729230	ARRB1,CCR5,CCR7,DOCK2,FGR,XCR1,HCK,CXCR1,JAK3,PIK3CD,PIK3CG,PLCB2,PPBP,PRKCB,RAC2,CCL11,VAV1,CXCR4,RASGRP2,VAV3,NCF1,CCR2
2_Member	KEGG Pathway	hsa04061	Viral protein interaction with cytokine and cytokine receptor	-6.55077	-5.19031	13/100	1234,1236,1436,2829,3561,3577,3587,5473,6356,7852,8740,8807,729230	CCR5,CCR7,CSF1R,XCR1,IL2RG,CXCR1,IL10RA,PPBP,CCL11,CXCR4,TNFSF14,IL18RAP,CCR2
3_Summary	KEGG Pathway	hsa04151	PI3K-Akt signaling pathway	-9.49618	-7.73777	30/354	285,1285,1286,1299,1311,1436,1441,2069,2261,2322,3381,3561,3575,3676,3695,3718,3815,4602,4914,5155,5293,5294,6446,7010,7039,7097,9965,63923,84699,118788,5579,5880,7409,8395,10451,948	ANGPT2,COL4A3,COL4A4,COL9A3,COMP,CSF1R,CSF3R,EREG,FGFR3,FLT3,IBSP,IL2RG,IL7R,ITGA4,ITGB7,JAK3,KIT,MYB,NTRK1,PDGFB,PIK3CD,PIK3CG,SGK1,TEK,TGFA,TLR2,FGF19,TNN,CREB3L3,PIK3AP1,PRKCB,RAC2,VAV1,PIP5K1B,VAV3,CD36
3_Member	KEGG Pathway	hsa04151	PI3K-Akt signaling pathway	-9.49618	-7.73777	30/354	285,1285,1286,1299,1311,1436,1441,2069,2261,2322,3381,3561,3575,3676,3695,3718,3815,4602,4914,5155,5293,5294,6446,7010,7039,7097,9965,63923,84699,118788	ANGPT2,COL4A3,COL4A4,COL9A3,COMP,CSF1R,CSF3R,EREG,FGFR3,FLT3,IBSP,IL2RG,IL7R,ITGA4,ITGB7,JAK3,KIT,MYB,NTRK1,PDGFB,PIK3CD,PIK3CG,SGK1,TEK,TGFA,TLR2,FGF19,TNN,CREB3L3,PIK3AP1
3_Member	KEGG Pathway	hsa04510	Focal adhesion	-4.41057	-3.43032	15/201	1285,1286,1299,1311,3381,3676,3695,5155,5293,5579,5880,7409,8395,10451,63923	COL4A3,COL4A4,COL9A3,COMP,IBSP,ITGA4,ITGB7,PDGFB,PIK3CD,PRKCB,RAC2,VAV1,PIP5K1B,VAV3,TNN
3_Member	KEGG Pathway	hsa04512	ECM-receptor interaction	-3.88408	-2.99097	9/88	948,1285,1286,1299,1311,3381,3676,3695,63923	CD36,COL4A3,COL4A4,COL9A3,COMP,IBSP,ITGA4,ITGB7,TNN
4_Summary	KEGG Pathway	hsa05200	Pathways in cancer	-9.13909	-7.44763	37/531	185,367,816,1285,1286,1436,1439,1441,1612,2261,2322,3162,3561,3575,3594,3718,3815,4257,4258,4914,5155,5293,5330,5579,5880,6688,7039,7188,7852,9965,10023,10235,25780,54361,54567,115727,149233,135,285,2533,3397,3684,3689,3937,7010,7409,9771,10451,8437,283748,408,2069,3310,8912	AGTR1,AR,CAMK2B,COL4A3,COL4A4,CSF1R,CSF2RB,CSF3R,DAPK1,FGFR3,FLT3,HMOX1,IL2RG,IL7R,IL12RB1,JAK3,KIT,MGST1,MGST2,NTRK1,PDGFB,PIK3CD,PLCB2,PRKCB,RAC2,SPI1,TGFA,TRAF5,CXCR4,FGF19,FRAT1,RASGRP2,RASGRP3,WNT4,DLL4,RASGRP4,IL23R,ADORA2A,ANGPT2,FYB1,ID1,ITGAM,ITGB2,LCP2,TEK,VAV1,RAPGEF5,VAV3,RASAL1,PLA2G4D,ARRB1,EREG,HSPA6,CACNA1H
4_Member	KEGG Pathway	hsa05200	Pathways in cancer	-9.13909	-7.44763	37/531	185,367,816,1285,1286,1436,1439,1441,1612,2261,2322,3162,3561,3575,3594,3718,3815,4257,4258,4914,5155,5293,5330,5579,5880,6688,7039,7188,7852,9965,10023,10235,25780,54361,54567,115727,149233	AGTR1,AR,CAMK2B,COL4A3,COL4A4,CSF1R,CSF2RB,CSF3R,DAPK1,FGFR3,FLT3,HMOX1,IL2RG,IL7R,IL12RB1,JAK3,KIT,MGST1,MGST2,NTRK1,PDGFB,PIK3CD,PLCB2,PRKCB,RAC2,SPI1,TGFA,TRAF5,CXCR4,FGF19,FRAT1,RASGRP2,RASGRP3,WNT4,DLL4,RASGRP4,IL23R
4_Member	KEGG Pathway	hsa04015	Rap1 signaling pathway	-8.81848	-7.18501	22/210	135,285,1436,2261,2533,3397,3684,3689,3815,3937,5155,5293,5330,5579,5880,7010,7409,9771,9965,10235,10451,25780	ADORA2A,ANGPT2,CSF1R,FGFR3,FYB1,ID1,ITGAM,ITGB2,KIT,LCP2,PDGFB,PIK3CD,PLCB2,PRKCB,RAC2,TEK,VAV1,RAPGEF5,FGF19,RASGRP2,VAV3,RASGRP3
4_Member	KEGG Pathway	hsa04014	Ras signaling pathway	-6.02163	-4.78639	19/232	285,1436,2261,2322,3815,4914,5155,5293,5579,5880,7010,7039,8437,9771,9965,10235,25780,115727,283748	ANGPT2,CSF1R,FGFR3,FLT3,KIT,NTRK1,PDGFB,PIK3CD,PRKCB,RAC2,TEK,TGFA,RASAL1,RAPGEF5,FGF19,RASGRP2,RASGRP3,RASGRP4,PLA2G4D
4_Member	KEGG Pathway	hsa04010	MAPK signaling pathway	-5.07058	-4.01114	20/294	285,408,1436,2069,2261,2322,3310,3815,4914,5155,5579,5880,7010,7039,8912,9965,10235,25780,115727,283748	ANGPT2,ARRB1,CSF1R,EREG,FGFR3,FLT3,HSPA6,KIT,NTRK1,PDGFB,PRKCB,RAC2,TEK,TGFA,CACNA1H,FGF19,RASGRP2,RASGRP3,RASGRP4,PLA2G4D
5_Summary	KEGG Pathway	hsa04613	Neutrophil extracellular trap formation	-8.11114	-6.52882	20/190	566,820,834,1511,1536,1991,3684,3689,4353,4688,4689,5293,5330,5579,5880,7097,23569,51311,64581,653361,816,948,1543,3310,4973,7409,9619,10451,29108,185,489,1636,125965	AZU1,CAMP,CASP1,CTSG,CYBB,ELANE,ITGAM,ITGB2,MPO,NCF2,NCF4,PIK3CD,PLCB2,PRKCB,RAC2,TLR2,PADI4,TLR8,CLEC7A,NCF1,CAMK2B,CD36,CYP1A1,HSPA6,OLR1,VAV1,ABCG1,VAV3,PYCARD,AGTR1,ATP2A3,ACE,COX6B2
5_Member	KEGG Pathway	hsa04613	Neutrophil extracellular trap formation	-8.11114	-6.52882	20/190	566,820,834,1511,1536,1991,3684,3689,4353,4688,4689,5293,5330,5579,5880,7097,23569,51311,64581,653361	AZU1,CAMP,CASP1,CTSG,CYBB,ELANE,ITGAM,ITGB2,MPO,NCF2,NCF4,PIK3CD,PLCB2,PRKCB,RAC2,TLR2,PADI4,TLR8,CLEC7A,NCF1
5_Member	KEGG Pathway	hsa05417	Lipid and atherosclerosis	-5.2489	-4.17474	17/215	816,834,948,1536,1543,3310,4688,4689,4973,5293,5330,7097,7409,9619,10451,29108,653361	CAMK2B,CASP1,CD36,CYBB,CYP1A1,HSPA6,NCF2,NCF4,OLR1,PIK3CD,PLCB2,TLR2,VAV1,ABCG1,VAV3,PYCARD,NCF1
5_Member	KEGG Pathway	hsa05415	Diabetic cardiomyopathy	-3.79267	-2.90932	14/203	185,489,816,948,1536,1636,4688,4689,5293,5330,5579,5880,125965,653361	AGTR1,ATP2A3,CAMK2B,CD36,CYBB,ACE,NCF2,NCF4,PIK3CD,PLCB2,PRKCB,RAC2,COX6B2,NCF1
6_Summary	KEGG Pathway	hsa04662	B cell receptor signaling pathway	-7.59742	-6.10225	13/82	695,933,971,3635,5293,5579,5777,5880,7409,10451,25780,29760,118788,399,1536,3676,3684,3689,4688,4689,7852,653361,3055,5788,8395,85477,283748,240,2206,3937,2261,3695,5155,9965,10788,89846,962,3809,7305,51744,834,920,2533,29108,917	BTK,CD22,CD72,INPP5D,PIK3CD,PRKCB,PTPN6,RAC2,VAV1,VAV3,RASGRP3,BLNK,PIK3AP1,RHOH,CYBB,ITGA4,ITGAM,ITGB2,NCF2,NCF4,CXCR4,NCF1,HCK,PTPRC,PIP5K1B,SCIN,PLA2G4D,ALOX5,MS4A2,LCP2,FGFR3,ITGB7,PDGFB,FGF19,IQGAP2,FGD3,CD48,KIR2DS4,TYROBP,CD244,CASP1,CD4,FYB1,PYCARD,CD3G
6_Member	KEGG Pathway	hsa04662	B cell receptor signaling pathway	-7.59742	-6.10225	13/82	695,933,971,3635,5293,5579,5777,5880,7409,10451,25780,29760,118788	BTK,CD22,CD72,INPP5D,PIK3CD,PRKCB,PTPN6,RAC2,VAV1,VAV3,RASGRP3,BLNK,PIK3AP1
6_Member	KEGG Pathway	hsa04670	Leukocyte transendothelial migration	-6.69356	-5.30313	14/114	399,1536,3676,3684,3689,4688,4689,5293,5579,5880,7409,7852,10451,653361	RHOH,CYBB,ITGA4,ITGAM,ITGB2,NCF2,NCF4,PIK3CD,PRKCB,RAC2,VAV1,CXCR4,VAV3,NCF1
6_Member	KEGG Pathway	hsa04666	Fc gamma R-mediated phagocytosis	-5.85943	-4.6846	12/97	3055,3635,5293,5579,5788,5880,7409,8395,10451,85477,283748,653361	HCK,INPP5D,PIK3CD,PRKCB,PTPRC,RAC2,VAV1,PIP5K1B,VAV3,SCIN,PLA2G4D,NCF1
6_Member	KEGG Pathway	hsa04664	Fc epsilon RI signaling pathway	-5.67331	-4.53469	10/68	240,695,2206,3635,3937,5293,5880,7409,10451,283748	ALOX5,BTK,MS4A2,INPP5D,LCP2,PIK3CD,RAC2,VAV1,VAV3,PLA2G4D
6_Member	KEGG Pathway	hsa04810	Regulation of actin cytoskeleton	-4.57551	-3.55747	16/218	2261,3676,3684,3689,3695,5155,5293,5880,7409,7852,8395,9965,10451,10788,85477,89846	FGFR3,ITGA4,ITGAM,ITGB2,ITGB7,PDGFB,PIK3CD,RAC2,VAV1,CXCR4,PIP5K1B,FGF19,VAV3,IQGAP2,SCIN,FGD3
6_Member	KEGG Pathway	hsa04650	Natural killer cell mediated cytotoxicity	-4.50273	-3.49765	12/131	962,3689,3809,3937,5293,5579,5777,5880,7305,7409,10451,51744	CD48,ITGB2,KIR2DS4,LCP2,PIK3CD,PRKCB,PTPN6,RAC2,TYROBP,VAV1,VAV3,CD244
6_Member	KEGG Pathway	hsa05135	Yersinia infection	-3.66422	-2.79041	11/137	834,920,2533,3676,3937,5293,5880,7409,8395,10451,29108	CASP1,CD4,FYB1,ITGA4,LCP2,PIK3CD,RAC2,VAV1,PIP5K1B,VAV3,PYCARD
6_Member	KEGG Pathway	hsa04660	T cell receptor signaling pathway	-2.69466	-1.95744	8/104	917,920,3937,5293,5777,5788,7409,10451	CD3G,CD4,LCP2,PIK3CD,PTPN6,PTPRC,VAV1,VAV3
7_Summary	KEGG Pathway	hsa05146	Amoebiasis	-6.44902	-5.11658	13/102	909,1285,1286,1511,2769,3684,3689,5273,5293,5330,5579,7097,7850,185,1536,408,6019,84699	CD1A,COL4A3,COL4A4,CTSG,GNA15,ITGAM,ITGB2,SERPINB10,PIK3CD,PLCB2,PRKCB,TLR2,IL1R2,AGTR1,CYBB,ARRB1,RLN2,CREB3L3
7_Member	KEGG Pathway	hsa05146	Amoebiasis	-6.44902	-5.11658	13/102	909,1285,1286,1511,2769,3684,3689,5273,5293,5330,5579,7097,7850	CD1A,COL4A3,COL4A4,CTSG,GNA15,ITGAM,ITGB2,SERPINB10,PIK3CD,PLCB2,PRKCB,TLR2,IL1R2
7_Member	KEGG Pathway	hsa04933	AGE-RAGE signaling pathway in diabetic complications	-2.19728	-1.53578	7/100	185,1285,1286,1536,5293,5330,5579	AGTR1,COL4A3,COL4A4,CYBB,PIK3CD,PLCB2,PRKCB
7_Member	KEGG Pathway	hsa04926	Relaxin signaling pathway	-2.12652	-1.48206	8/129	408,1285,1286,2769,5293,5330,6019,84699	ARRB1,COL4A3,COL4A4,GNA15,PIK3CD,PLCB2,RLN2,CREB3L3
8_Summary	KEGG Pathway	hsa04020	Calcium signaling pathway	-5.80079	-4.64445	19/240	135,185,489,816,2261,2769,3274,4914,5023,5136,5155,5330,5579,5724,7852,8912,9965,10800,55283	ADORA2A,AGTR1,ATP2A3,CAMK2B,FGFR3,GNA15,HRH2,NTRK1,P2RX1,PDE1A,PDGFB,PLCB2,PRKCB,PTAFR,CXCR4,CACNA1H,FGF19,CYSLTR1,MCOLN3
8_Member	KEGG Pathway	hsa04020	Calcium signaling pathway	-5.80079	-4.64445	19/240	135,185,489,816,2261,2769,3274,4914,5023,5136,5155,5330,5579,5724,7852,8912,9965,10800,55283	ADORA2A,AGTR1,ATP2A3,CAMK2B,FGFR3,GNA15,HRH2,NTRK1,P2RX1,PDE1A,PDGFB,PLCB2,PRKCB,PTAFR,CXCR4,CACNA1H,FGF19,CYSLTR1,MCOLN3
9_Summary	KEGG Pathway	hsa04080	Neuroactive ligand-receptor interaction	-5.42364	-4.30205	23/353	135,152,185,554,1137,1269,1511,2568,2847,3274,5023,5724,5745,6019,6750,8698,9934,10800,10888,53829,55584,66004,286530	ADORA2A,ADRA2C,AGTR1,AVPR2,CHRNA4,CNR2,CTSG,GABRP,MCHR1,HRH2,P2RX1,PTAFR,PTH1R,RLN2,SST,S1PR4,P2RY14,CYSLTR1,GPR83,P2RY13,CHRNA9,LYNX1,P2RY8
9_Member	KEGG Pathway	hsa04080	Neuroactive ligand-receptor interaction	-5.42364	-4.30205	23/353	135,152,185,554,1137,1269,1511,2568,2847,3274,5023,5724,5745,6019,6750,8698,9934,10800,10888,53829,55584,66004,286530	ADORA2A,ADRA2C,AGTR1,AVPR2,CHRNA4,CNR2,CTSG,GABRP,MCHR1,HRH2,P2RX1,PTAFR,PTH1R,RLN2,SST,S1PR4,P2RY14,CYSLTR1,GPR83,P2RY13,CHRNA9,LYNX1,P2RY8
10_Summary	KEGG Pathway	hsa04380	Osteoclast differentiation	-5.31875	-4.21356	13/128	695,1436,3937,4688,4689,5293,6688,7305,8600,29760,126014,140885,653361	BTK,CSF1R,LCP2,NCF2,NCF4,PIK3CD,SPI1,TYROBP,TNFSF11,BLNK,OSCAR,SIRPA,NCF1
10_Member	KEGG Pathway	hsa04380	Osteoclast differentiation	-5.31875	-4.21356	13/128	695,1436,3937,4688,4689,5293,6688,7305,8600,29760,126014,140885,653361	BTK,CSF1R,LCP2,NCF2,NCF4,PIK3CD,SPI1,TYROBP,TNFSF11,BLNK,OSCAR,SIRPA,NCF1
11_Summary	KEGG Pathway	hsa04630	JAK-STAT signaling pathway	-4.86267	-3.81747	14/162	1439,1441,3561,3575,3587,3594,3718,5155,5293,5777,50615,64109,116379,149233	CSF2RB,CSF3R,IL2RG,IL7R,IL10RA,IL12RB1,JAK3,PDGFB,PIK3CD,PTPN6,IL21R,CRLF2,IL22RA2,IL23R
11_Member	KEGG Pathway	hsa04630	JAK-STAT signaling pathway	-4.86267	-3.81747	14/162	1439,1441,3561,3575,3587,3594,3718,5155,5293,5777,50615,64109,116379,149233	CSF2RB,CSF3R,IL2RG,IL7R,IL10RA,IL12RB1,JAK3,PDGFB,PIK3CD,PTPN6,IL21R,CRLF2,IL22RA2,IL23R
12_Summary	KEGG Pathway	hsa05340	Primary immunodeficiency	-4.79709	-3.76568	7/38	695,920,3561,3575,3718,5788,29760	BTK,CD4,IL2RG,IL7R,JAK3,PTPRC,BLNK
12_Member	KEGG Pathway	hsa05340	Primary immunodeficiency	-4.79709	-3.76568	7/38	695,920,3561,3575,3718,5788,29760	BTK,CD4,IL2RG,IL7R,JAK3,PTPRC,BLNK
13_Summary	KEGG Pathway	hsa05202	Transcriptional misregulation in cancer	-4.04837	-3.0916	14/192	1053,1436,1991,2313,2322,3248,3684,3695,4066,4353,4914,6688,7850,8013,3815,5293	CEBPE,CSF1R,ELANE,FLI1,FLT3,HPGD,ITGAM,ITGB7,LYL1,MPO,NTRK1,SPI1,IL1R2,NR4A3,KIT,PIK3CD
13_Member	KEGG Pathway	hsa05202	Transcriptional misregulation in cancer	-4.04837	-3.0916	14/192	1053,1436,1991,2313,2322,3248,3684,3695,4066,4353,4914,6688,7850,8013	CEBPE,CSF1R,ELANE,FLI1,FLT3,HPGD,ITGAM,ITGB7,LYL1,MPO,NTRK1,SPI1,IL1R2,NR4A3
13_Member	KEGG Pathway	hsa05221	Acute myeloid leukemia	-3.9863	-3.06181	8/67	1053,1436,2322,3684,3815,4353,5293,6688	CEBPE,CSF1R,FLT3,ITGAM,KIT,MPO,PIK3CD,SPI1
14_Summary	KEGG Pathway	hsa04610	Complement and coagulation cascades	-4.00127	-3.06181	9/85	2,713,730,1675,2153,2162,3684,3689,10544,834,1917,3310,7097,29108,3394	A2M,C1QB,C7,CFD,F5,F13A1,ITGAM,ITGB2,PROCR,CASP1,EEF1A2,HSPA6,TLR2,PYCARD,IRF8
14_Member	KEGG Pathway	hsa04610	Complement and coagulation cascades	-4.00127	-3.06181	9/85	2,713,730,1675,2153,2162,3684,3689,10544	A2M,C1QB,C7,CFD,F5,F13A1,ITGAM,ITGB2,PROCR
14_Member	KEGG Pathway	hsa05134	Legionellosis	-3.63137	-2.76691	7/57	834,1917,3310,3684,3689,7097,29108	CASP1,EEF1A2,HSPA6,ITGAM,ITGB2,TLR2,PYCARD
14_Member	KEGG Pathway	hsa05133	Pertussis	-2.19842	-1.53578	6/76	713,834,3394,3684,3689,29108	C1QB,CASP1,IRF8,ITGAM,ITGB2,PYCARD
15_Summary	KEGG Pathway	hsa04072	Phospholipase D signaling pathway	-3.98558	-3.06181	12/148	185,554,2206,3577,3815,5155,5293,5294,5330,8395,27128,283748,695,3937,5023,6916,10235,64805	AGTR1,AVPR2,MS4A2,CXCR1,KIT,PDGFB,PIK3CD,PIK3CG,PLCB2,PIP5K1B,CYTH4,PLA2G4D,BTK,LCP2,P2RX1,TBXAS1,RASGRP2,P2RY12
15_Member	KEGG Pathway	hsa04072	Phospholipase D signaling pathway	-3.98558	-3.06181	12/148	185,554,2206,3577,3815,5155,5293,5294,5330,8395,27128,283748	AGTR1,AVPR2,MS4A2,CXCR1,KIT,PDGFB,PIK3CD,PIK3CG,PLCB2,PIP5K1B,CYTH4,PLA2G4D
15_Member	KEGG Pathway	hsa04611	Platelet activation	-3.3974	-2.57684	10/124	695,3937,5023,5293,5294,5330,6916,10235,64805,283748	BTK,LCP2,P2RX1,PIK3CD,PIK3CG,PLCB2,TBXAS1,RASGRP2,P2RY12,PLA2G4D
16_Summary	KEGG Pathway	hsa00512	Mucin type O-glycan biosynthesis	-3.93018	-3.01926	6/36	2591,10331,11226,64409,117248,168391,4242	GALNT3,B3GNT3,GALNT6,GALNT17,GALNT15,GALNTL5,MFNG
16_Member	KEGG Pathway	hsa00512	Mucin type O-glycan biosynthesis	-3.93018	-3.01926	6/36	2591,10331,11226,64409,117248,168391	GALNT3,B3GNT3,GALNT6,GALNT17,GALNT15,GALNTL5
16_Member	KEGG Pathway	hsa00514	Other types of O-glycan biosynthesis	-3.27694	-2.46466	6/47	2591,4242,11226,64409,117248,168391	GALNT3,MFNG,GALNT6,GALNT17,GALNT15,GALNTL5
17_Summary	KEGG Pathway	hsa04971	Gastric acid secretion	-3.59971	-2.75131	8/76	760,816,3274,3772,3784,5330,5579,6750,1137,5293,5294,9132,84699,4914,51393,283748,3250,3620	CA2,CAMK2B,HRH2,KCNJ15,KCNQ1,PLCB2,PRKCB,SST,CHRNA4,PIK3CD,PIK3CG,KCNQ4,CREB3L3,NTRK1,TRPV2,PLA2G4D,HPR,IDO1
17_Member	KEGG Pathway	hsa04971	Gastric acid secretion	-3.59971	-2.75131	8/76	760,816,3274,3772,3784,5330,5579,6750	CA2,CAMK2B,HRH2,KCNJ15,KCNQ1,PLCB2,PRKCB,SST
17_Member	KEGG Pathway	hsa04725	Cholinergic synapse	-3.07346	-2.27726	9/113	816,1137,3784,5293,5294,5330,5579,9132,84699	CAMK2B,CHRNA4,KCNQ1,PIK3CD,PIK3CG,PLCB2,PRKCB,KCNQ4,CREB3L3
17_Member	KEGG Pathway	hsa04750	Inflammatory mediator regulation of TRP channels	-2.24459	-1.56536	7/98	816,4914,5293,5330,5579,51393,283748	CAMK2B,NTRK1,PIK3CD,PLCB2,PRKCB,TRPV2,PLA2G4D
17_Member	KEGG Pathway	hsa05143	African trypanosomiasis	-2.07696	-1.44889	4/37	3250,3620,5330,5579	HPR,IDO1,PLCB2,PRKCB
18_Summary	KEGG Pathway	hsa05207	Chemical carcinogenesis - receptor activation	-3.59767	-2.75131	14/212	367,408,1137,1543,4257,4258,5293,5579,8600,9970,54567,54852,55584,84699,5330,5744,5745,64386	AR,ARRB1,CHRNA4,CYP1A1,MGST1,MGST2,PIK3CD,PRKCB,TNFSF11,NR1I3,DLL4,PAQR5,CHRNA9,CREB3L3,PLCB2,PTHLH,PTH1R,MMP25
18_Member	KEGG Pathway	hsa05207	Chemical carcinogenesis - receptor activation	-3.59767	-2.75131	14/212	367,408,1137,1543,4257,4258,5293,5579,8600,9970,54567,54852,55584,84699	AR,ARRB1,CHRNA4,CYP1A1,MGST1,MGST2,PIK3CD,PRKCB,TNFSF11,NR1I3,DLL4,PAQR5,CHRNA9,CREB3L3
18_Member	KEGG Pathway	hsa04928	Parathyroid hormone synthesis, secretion and action	-2.64254	-1.93161	8/106	408,5330,5579,5744,5745,8600,64386,84699	ARRB1,PLCB2,PRKCB,PTHLH,PTH1R,TNFSF11,MMP25,CREB3L3
19_Summary	KEGG Pathway	hsa04979	Cholesterol metabolism	-3.13067	-2.3265	6/50	336,948,1581,5360,9388,255738,2171,4973,440503	APOA2,CD36,CYP7A1,PLTP,LIPG,PCSK9,FABP5,OLR1,PLIN5
19_Member	KEGG Pathway	hsa04979	Cholesterol metabolism	-3.13067	-2.3265	6/50	336,948,1581,5360,9388,255738	APOA2,CD36,CYP7A1,PLTP,LIPG,PCSK9
19_Member	KEGG Pathway	hsa03320	PPAR signaling pathway	-2.90223	-2.12155	7/75	336,948,1581,2171,4973,5360,440503	APOA2,CD36,CYP7A1,FABP5,OLR1,PLTP,PLIN5
20_Summary	KEGG Pathway	hsa04024	cAMP signaling pathway	-2.91531	-2.12694	13/221	135,489,816,2867,5140,5293,5880,6750,7409,8843,10451,56670,84699	ADORA2A,ATP2A3,CAMK2B,FFAR2,PDE3B,PIK3CD,RAC2,SST,VAV1,HCAR3,VAV3,SUCNR1,CREB3L3
20_Member	KEGG Pathway	hsa04024	cAMP signaling pathway	-2.91531	-2.12694	13/221	135,489,816,2867,5140,5293,5880,6750,7409,8843,10451,56670,84699	ADORA2A,ATP2A3,CAMK2B,FFAR2,PDE3B,PIK3CD,RAC2,SST,VAV1,HCAR3,VAV3,SUCNR1,CREB3L3

## Sheet: GO (M1 vsM2)
Table. GO pathway enrichment analysis of two polarized macrophages, M1 and M2
GroupID	Category	Term	Description	LogP	Log(q-value)	InTerm_InList	Genes	Symbols
1_Summary	GO Biological Processes	GO:0001775	cell activation	-52.11	-47.8037	97/636	135,152,399,566,695,820,914,917,920,928,933,944,962,1137,1236,1311,1511,1776,1794,1880,2322,2529,3394,3575,3676,3684,3689,3718,3815,3936,3937,4063,4066,4242,4818,4914,5023,5293,5294,5341,5579,5730,5777,5788,5873,6283,6504,6688,6693,7096,7097,7305,7409,8013,8581,8740,8832,10320,10394,10451,10461,10630,10673,10875,22806,26191,26253,29108,29760,50615,50856,51744,54361,54567,55024,55619,56670,56833,5…	ADORA2A,ADRA2C,RHOH,AZU1,BTK,CAMP,CD2,CD3G,CD4,CD9,CD22,TNFSF8,CD48,CHRNA4,CCR7,COMP,CTSG,DNASE1L3,DOCK2,GPR183,FLT3,FUT7,IRF8,IL7R,ITGA4,ITGAM,ITGB2,JAK3,KIT,LCP1,LCP2,LY9,LYL1,MFNG,NKG7,NTRK1,P2RX1,PIK3CD,PIK3CG,PLEK,PRKCB,PTGDS,PTPN6,PTPRC,RAB27A,S100A12,SLAMF1,SPI1,SPN,TLR1,TLR2,TYROBP,VAV1,NR4A3,LY6D,TNFSF14,CD84,IKZF1,PRG3,VAV3,MERTK,PDPN,TNFSF13B,FGL2,IKZF3,PTPN22,CLEC4E,PYCARD,BLNK,IL21R,…
1_Member	GO Biological Processes	GO:0001775	cell activation	-52.11	-47.8037	97/636	135,152,399,566,695,820,914,917,920,928,933,944,962,1137,1236,1311,1511,1776,1794,1880,2322,2529,3394,3575,3676,3684,3689,3718,3815,3936,3937,4063,4066,4242,4818,4914,5023,5293,5294,5341,5579,5730,5777,5788,5873,6283,6504,6688,6693,7096,7097,7305,7409,8013,8581,8740,8832,10320,10394,10451,10461,10630,10673,10875,22806,26191,26253,29108,29760,50615,50856,51744,54361,54567,55024,55619,56670,56833,5…	ADORA2A,ADRA2C,RHOH,AZU1,BTK,CAMP,CD2,CD3G,CD4,CD9,CD22,TNFSF8,CD48,CHRNA4,CCR7,COMP,CTSG,DNASE1L3,DOCK2,GPR183,FLT3,FUT7,IRF8,IL7R,ITGA4,ITGAM,ITGB2,JAK3,KIT,LCP1,LCP2,LY9,LYL1,MFNG,NKG7,NTRK1,P2RX1,PIK3CD,PIK3CG,PLEK,PRKCB,PTGDS,PTPN6,PTPRC,RAB27A,S100A12,SLAMF1,SPI1,SPN,TLR1,TLR2,TYROBP,VAV1,NR4A3,LY6D,TNFSF14,CD84,IKZF1,PRG3,VAV3,MERTK,PDPN,TNFSF13B,FGL2,IKZF3,PTPN22,CLEC4E,PYCARD,BLNK,IL21R,…
1_Member	GO Biological Processes	GO:0045321	leukocyte activation	-48.3276	-44.3224	85/515	399,566,695,820,914,917,920,933,944,962,1137,1236,1511,1776,1794,1880,2322,2529,3394,3575,3676,3684,3689,3718,3815,3936,3937,4063,4066,4242,4818,4914,5293,5294,5579,5730,5788,5873,6283,6504,6688,6693,7096,7097,7305,7409,8013,8581,8740,8832,10320,10394,10461,10673,10875,22806,26191,26253,29108,29760,50615,50856,51744,54361,54567,55024,55619,56670,56833,57705,57823,64218,64581,79865,81501,81704,898…	RHOH,AZU1,BTK,CAMP,CD2,CD3G,CD4,CD22,TNFSF8,CD48,CHRNA4,CCR7,CTSG,DNASE1L3,DOCK2,GPR183,FLT3,FUT7,IRF8,IL7R,ITGA4,ITGAM,ITGB2,JAK3,KIT,LCP1,LCP2,LY9,LYL1,MFNG,NKG7,NTRK1,PIK3CD,PIK3CG,PRKCB,PTGDS,PTPRC,RAB27A,S100A12,SLAMF1,SPI1,SPN,TLR1,TLR2,TYROBP,VAV1,NR4A3,LY6D,TNFSF14,CD84,IKZF1,PRG3,MERTK,TNFSF13B,FGL2,IKZF3,PTPN22,CLEC4E,PYCARD,BLNK,IL21R,CLEC4A,CD244,WNT4,DLL4,BANK1,DOCK10,SUCNR1,SLAMF8,W…
1_Member	GO Biological Processes	GO:0046649	lymphocyte activation	-37.9004	-34.3723	67/407	399,695,914,917,920,933,944,962,1137,1236,1794,1880,2322,2529,3394,3575,3676,3718,3815,3936,4063,4066,4242,4818,4914,5293,5294,5579,5788,5873,6504,6688,6693,7409,8581,8740,8832,10320,10461,10673,10875,22806,26191,26253,29760,50615,50856,51744,54361,54567,55024,55619,56833,57705,57823,64218,64581,79865,81704,89886,114836,115350,120425,139818,150372,202309,222487	RHOH,BTK,CD2,CD3G,CD4,CD22,TNFSF8,CD48,CHRNA4,CCR7,DOCK2,GPR183,FLT3,FUT7,IRF8,IL7R,ITGA4,JAK3,KIT,LCP1,LY9,LYL1,MFNG,NKG7,NTRK1,PIK3CD,PIK3CG,PRKCB,PTPRC,RAB27A,SLAMF1,SPI1,SPN,VAV1,LY6D,TNFSF14,CD84,IKZF1,MERTK,TNFSF13B,FGL2,IKZF3,PTPN22,CLEC4E,BLNK,IL21R,CLEC4A,CD244,WNT4,DLL4,BANK1,DOCK10,SLAMF8,WDFY4,SLAMF7,SEMA4A,CLEC7A,TREML2,DOCK8,SLAMF9,SLAMF6,FCRL1,JAML,DOCK11,NFAM1,GAPT,ADGRG3
1_Member	GO Biological Processes	GO:0002252	immune effector process	-32.6955	-29.2343	63/428	566,695,713,730,1439,1511,1636,1675,1776,1794,1880,1991,2219,2268,2529,3055,3108,3109,3111,3119,3122,3394,3514,3635,3815,3936,4063,4239,4242,4353,4818,5293,5294,5730,5777,5806,5873,6504,6688,6693,7305,7409,8013,10451,10875,26253,28834,29108,50615,51311,51744,54210,55619,56670,57823,64005,64218,64581,89886,114836,139818,202309,284021	AZU1,BTK,C1QB,C7,CSF2RB,CTSG,ACE,CFD,DNASE1L3,DOCK2,GPR183,ELANE,FCN1,FGR,FUT7,HCK,HLA-DMA,HLA-DMB,HLA-DOA,HLA-DQB1,HLA-DRA,IRF8,IGKC,INPP5D,KIT,LCP1,LY9,MFAP4,MFNG,MPO,NKG7,PIK3CD,PIK3CG,PTGDS,PTPN6,PTX3,RAB27A,SLAMF1,SPI1,SPN,TYROBP,VAV1,NR4A3,VAV3,FGL2,CLEC4E,IGLC7,PYCARD,IL21R,TLR8,CD244,TREM1,DOCK10,SUCNR1,SLAMF7,MYO1G,SEMA4A,CLEC7A,SLAMF9,SLAMF6,DOCK11,GAPT,MILR1
1_Member	GO Biological Processes	GO:0048534	hematopoietic or lymphoid organ development	-31.991	-28.5878	75/643	399,695,917,920,944,1053,1236,1436,1636,1794,1880,2124,2313,2322,2529,2672,3394,3428,3575,3676,3718,3784,3815,4063,4066,4242,4914,5293,5341,5657,5777,5788,6423,6504,6688,6693,7010,7097,7226,7305,7409,8581,8600,10100,10320,10461,10630,10673,23218,23601,26191,26253,29760,29887,54361,54502,54567,55619,56833,57124,57864,64218,81501,114836,115727,115761,122618,126014,139716,139818,147744,150372,222487…	RHOH,BTK,CD3G,CD4,TNFSF8,CEBPE,CCR7,CSF1R,ACE,DOCK2,GPR183,EVI2B,FLI1,FLT3,FUT7,GFI1,IRF8,IFI16,IL7R,ITGA4,JAK3,KCNQ1,KIT,LY9,LYL1,MFNG,NTRK1,PIK3CD,PLEK,PRTN3,PTPN6,PTPRC,SFRP2,SLAMF1,SPI1,SPN,TEK,TLR2,TRPM2,TYROBP,VAV1,LY6D,TNFSF11,TSPAN2,IKZF1,MERTK,PDPN,TNFSF13B,NBEAL2,CLEC5A,PTPN22,CLEC4E,BLNK,SNX10,WNT4,RBM47,DLL4,DOCK10,SLAMF8,CD248,SLC46A2,SEMA4A,DCSTAMP,SLAMF6,RASGRP4,ARL11,PLD4,OSCAR,GA…
1_Member	GO Biological Processes	GO:0030097	hemopoiesis	-31.778	-28.4259	72/594	399,695,917,920,944,1053,1236,1436,1636,1794,1880,2124,2313,2322,2529,2672,3394,3428,3575,3676,3718,3784,3815,4063,4066,4242,4914,5293,5341,5657,5777,5788,6423,6504,6688,6693,7010,7097,7226,7305,7409,8581,8600,10100,10320,10461,10673,23218,23601,26191,26253,29760,29887,54361,54502,54567,55619,56833,64218,81501,114836,115727,115761,122618,126014,139716,139818,147744,150372,222487,375387,729230	RHOH,BTK,CD3G,CD4,TNFSF8,CEBPE,CCR7,CSF1R,ACE,DOCK2,GPR183,EVI2B,FLI1,FLT3,FUT7,GFI1,IRF8,IFI16,IL7R,ITGA4,JAK3,KCNQ1,KIT,LY9,LYL1,MFNG,NTRK1,PIK3CD,PLEK,PRTN3,PTPN6,PTPRC,SFRP2,SLAMF1,SPI1,SPN,TEK,TLR2,TRPM2,TYROBP,VAV1,LY6D,TNFSF11,TSPAN2,IKZF1,MERTK,TNFSF13B,NBEAL2,CLEC5A,PTPN22,CLEC4E,BLNK,SNX10,WNT4,RBM47,DLL4,DOCK10,SLAMF8,SEMA4A,DCSTAMP,SLAMF6,RASGRP4,ARL11,PLD4,OSCAR,GAB3,DOCK11,TMEM190,N…
1_Member	GO Biological Processes	GO:0002520	immune system development	-31.0411	-27.7348	76/683	399,695,917,920,944,1053,1236,1436,1636,1794,1880,2124,2313,2322,2529,2672,3394,3428,3575,3676,3718,3784,3815,4063,4066,4242,4914,5293,5341,5657,5777,5788,6423,6504,6688,6693,7010,7097,7226,7305,7409,8581,8600,10100,10320,10461,10630,10673,23218,23601,26191,26253,29760,29887,54361,54502,54567,55619,56833,57124,57864,64218,81501,114836,115727,115761,122618,126014,139716,139818,147744,150372,222487…	RHOH,BTK,CD3G,CD4,TNFSF8,CEBPE,CCR7,CSF1R,ACE,DOCK2,GPR183,EVI2B,FLI1,FLT3,FUT7,GFI1,IRF8,IFI16,IL7R,ITGA4,JAK3,KCNQ1,KIT,LY9,LYL1,MFNG,NTRK1,PIK3CD,PLEK,PRTN3,PTPN6,PTPRC,SFRP2,SLAMF1,SPI1,SPN,TEK,TLR2,TRPM2,TYROBP,VAV1,LY6D,TNFSF11,TSPAN2,IKZF1,MERTK,PDPN,TNFSF13B,NBEAL2,CLEC5A,PTPN22,CLEC4E,BLNK,SNX10,WNT4,RBM47,DLL4,DOCK10,SLAMF8,CD248,SLC46A2,SEMA4A,DCSTAMP,SLAMF6,RASGRP4,ARL11,PLD4,OSCAR,GA…
1_Member	GO Biological Processes	GO:0002521	leukocyte differentiation	-29.7131	-26.5207	55/355	399,695,917,920,944,1053,1236,1436,1794,1880,2322,2529,3394,3428,3575,3676,3718,3815,4063,4066,4242,4914,5293,5657,5788,6504,6688,6693,7097,7226,7305,7409,8581,8600,10100,10320,10461,10673,26191,26253,29760,29887,54361,54567,55619,56833,64218,81501,114836,126014,139716,139818,150372,222487,375387	RHOH,BTK,CD3G,CD4,TNFSF8,CEBPE,CCR7,CSF1R,DOCK2,GPR183,FLT3,FUT7,IRF8,IFI16,IL7R,ITGA4,JAK3,KIT,LY9,LYL1,MFNG,NTRK1,PIK3CD,PRTN3,PTPRC,SLAMF1,SPI1,SPN,TLR2,TRPM2,TYROBP,VAV1,LY6D,TNFSF11,TSPAN2,IKZF1,MERTK,TNFSF13B,PTPN22,CLEC4E,BLNK,SNX10,WNT4,DLL4,DOCK10,SLAMF8,SEMA4A,DCSTAMP,SLAMF6,OSCAR,GAB3,DOCK11,NFAM1,ADGRG3,NRROS
1_Member	GO Biological Processes	GO:1903131	mononuclear cell differentiation	-25.2138	-22.1628	46/292	399,695,917,920,944,1236,1436,1794,1880,2322,2529,3394,3428,3575,3676,3718,3815,4063,4066,4242,4914,5293,5657,5788,6504,6688,6693,7226,7409,8581,10320,10461,10673,26191,26253,29760,54361,54567,55619,56833,64218,81501,114836,139818,150372,222487	RHOH,BTK,CD3G,CD4,TNFSF8,CCR7,CSF1R,DOCK2,GPR183,FLT3,FUT7,IRF8,IFI16,IL7R,ITGA4,JAK3,KIT,LY9,LYL1,MFNG,NTRK1,PIK3CD,PRTN3,PTPRC,SLAMF1,SPI1,SPN,TRPM2,VAV1,LY6D,IKZF1,MERTK,TNFSF13B,PTPN22,CLEC4E,BLNK,WNT4,DLL4,DOCK10,SLAMF8,SEMA4A,DCSTAMP,SLAMF6,DOCK11,NFAM1,ADGRG3
1_Member	GO Biological Processes	GO:0030098	lymphocyte differentiation	-22.9344	-20.0752	41/254	399,695,917,920,944,1236,1794,1880,2322,2529,3394,3575,3676,3718,3815,4063,4066,4242,4914,5293,5788,6504,6688,6693,7409,8581,10320,10461,10673,26191,26253,29760,54361,54567,55619,56833,64218,114836,139818,150372,222487	RHOH,BTK,CD3G,CD4,TNFSF8,CCR7,DOCK2,GPR183,FLT3,FUT7,IRF8,IL7R,ITGA4,JAK3,KIT,LY9,LYL1,MFNG,NTRK1,PIK3CD,PTPRC,SLAMF1,SPI1,SPN,VAV1,LY6D,IKZF1,MERTK,TNFSF13B,PTPN22,CLEC4E,BLNK,WNT4,DLL4,DOCK10,SLAMF8,SEMA4A,SLAMF6,DOCK11,NFAM1,ADGRG3
1_Member	GO Biological Processes	GO:0042110	T cell activation	-20.9651	-18.1902	39/255	399,914,917,920,944,962,1236,1794,1880,2529,3575,3815,3936,4063,4818,5293,5294,5788,5873,6688,6693,7409,8740,8832,10875,26191,26253,50856,54361,54567,57705,57823,64218,64581,79865,81704,89886,114836,120425	RHOH,CD2,CD3G,CD4,TNFSF8,CD48,CCR7,DOCK2,GPR183,FUT7,IL7R,KIT,LCP1,LY9,NKG7,PIK3CD,PIK3CG,PTPRC,RAB27A,SPI1,SPN,VAV1,TNFSF14,CD84,FGL2,PTPN22,CLEC4E,CLEC4A,WNT4,DLL4,WDFY4,SLAMF7,SEMA4A,CLEC7A,TREML2,DOCK8,SLAMF9,SLAMF6,JAML
1_Member	GO Biological Processes	GO:0002366	leukocyte activation involved in immune response	-18.4629	-15.7799	31/178	695,1776,1794,1880,3394,3815,3936,4063,4242,4818,5293,5294,5730,5873,6504,6688,6693,7305,8013,10875,26253,29108,51744,55619,56670,64218,64581,114836,139818,202309,284021	BTK,DNASE1L3,DOCK2,GPR183,IRF8,KIT,LCP1,LY9,MFNG,NKG7,PIK3CD,PIK3CG,PTGDS,RAB27A,SLAMF1,SPI1,SPN,TYROBP,NR4A3,FGL2,CLEC4E,PYCARD,CD244,DOCK10,SUCNR1,SEMA4A,CLEC7A,SLAMF6,DOCK11,GAPT,MILR1
1_Member	GO Biological Processes	GO:0002263	cell activation involved in immune response	-18.171	-15.4981	31/182	695,1776,1794,1880,3394,3815,3936,4063,4242,4818,5293,5294,5730,5873,6504,6688,6693,7305,8013,10875,26253,29108,51744,55619,56670,64218,64581,114836,139818,202309,284021	BTK,DNASE1L3,DOCK2,GPR183,IRF8,KIT,LCP1,LY9,MFNG,NKG7,PIK3CD,PIK3CG,PTGDS,RAB27A,SLAMF1,SPI1,SPN,TYROBP,NR4A3,FGL2,CLEC4E,PYCARD,CD244,DOCK10,SUCNR1,SEMA4A,CLEC7A,SLAMF6,DOCK11,GAPT,MILR1
1_Member	GO Biological Processes	GO:0042113	B cell activation	-16.2845	-13.7635	28/167	695,933,1137,1880,2322,3394,3575,3676,3718,3815,4066,4242,4914,5293,5579,5788,6688,10673,22806,29760,55024,55619,56833,115350,139818,150372,202309,222487	BTK,CD22,CHRNA4,GPR183,FLT3,IRF8,IL7R,ITGA4,JAK3,KIT,LYL1,MFNG,NTRK1,PIK3CD,PRKCB,PTPRC,SPI1,TNFSF13B,IKZF3,BLNK,BANK1,DOCK10,SLAMF8,FCRL1,DOCK11,NFAM1,GAPT,ADGRG3
1_Member	GO Biological Processes	GO:0030217	T cell differentiation	-11.7115	-9.40081	22/150	399,917,920,944,1236,1794,1880,2529,3575,3815,4063,5293,5788,6688,6693,7409,26191,26253,54361,54567,64218,114836	RHOH,CD3G,CD4,TNFSF8,CCR7,DOCK2,GPR183,FUT7,IL7R,KIT,LY9,PIK3CD,PTPRC,SPI1,SPN,VAV1,PTPN22,CLEC4E,WNT4,DLL4,SEMA4A,SLAMF6
1_Member	GO Biological Processes	GO:0030183	B cell differentiation	-11.0693	-8.78829	19/116	695,1880,2322,3394,3676,3718,3815,4066,4242,4914,5788,6688,10673,29760,55619,56833,139818,150372,222487	BTK,GPR183,FLT3,IRF8,ITGA4,JAK3,KIT,LYL1,MFNG,NTRK1,PTPRC,SPI1,TNFSF13B,BLNK,DOCK10,SLAMF8,DOCK11,NFAM1,ADGRG3
1_Member	GO Biological Processes	GO:0002285	lymphocyte activation involved in immune response	-8.78812	-6.69134	17/123	1880,3394,3936,4063,4242,4818,5873,6688,6693,10875,26253,51744,55619,64218,114836,139818,202309	GPR183,IRF8,LCP1,LY9,MFNG,NKG7,RAB27A,SPI1,SPN,FGL2,CLEC4E,CD244,DOCK10,SEMA4A,SLAMF6,DOCK11,GAPT
2_Summary	GO Biological Processes	GO:0050865	regulation of cell activation	-42.084	-38.2548	89/681	135,399,639,695,825,914,920,921,928,933,944,945,1236,1269,1511,1880,2268,3108,3109,3111,3119,3122,3162,3514,3575,3594,3620,3635,3684,3689,3718,4317,4602,5155,5341,5724,5777,5788,5880,6504,6688,6693,7305,7409,7805,8013,8530,8600,8740,8808,8832,8993,9173,9308,9473,10451,10457,10461,10630,10673,10875,22806,26191,27240,28834,29108,30817,55024,56833,57126,57864,64109,64581,80380,81704,84959,115352,140…	ADORA2A,RHOH,PRDM1,BTK,CAPN3,CD2,CD4,CD5,CD9,CD22,TNFSF8,CD33,CCR7,CNR2,CTSG,GPR183,FGR,HLA-DMA,HLA-DMB,HLA-DOA,HLA-DQB1,HLA-DRA,HMOX1,IGKC,IL7R,IL12RB1,IDO1,INPP5D,ITGAM,ITGB2,JAK3,MMP8,MYB,PDGFB,PLEK,PTAFR,PTPN6,PTPRC,RAC2,SLAMF1,SPI1,SPN,TYROBP,VAV1,LAPTM5,NR4A3,CST7,TNFSF11,TNFSF14,IL1RL2,CD84,PGLYRP1,IL1RL1,CD83,THEMIS2,VAV3,GPNMB,MERTK,PDPN,TNFSF13B,FGL2,IKZF3,PTPN22,SIT1,IGLC7,PYCARD,ADGRE…
2_Member	GO Biological Processes	GO:0050865	regulation of cell activation	-42.084	-38.2548	89/681	135,399,639,695,825,914,920,921,928,933,944,945,1236,1269,1511,1880,2268,3108,3109,3111,3119,3122,3162,3514,3575,3594,3620,3635,3684,3689,3718,4317,4602,5155,5341,5724,5777,5788,5880,6504,6688,6693,7305,7409,7805,8013,8530,8600,8740,8808,8832,8993,9173,9308,9473,10451,10457,10461,10630,10673,10875,22806,26191,27240,28834,29108,30817,55024,56833,57126,57864,64109,64581,80380,81704,84959,115352,140…	ADORA2A,RHOH,PRDM1,BTK,CAPN3,CD2,CD4,CD5,CD9,CD22,TNFSF8,CD33,CCR7,CNR2,CTSG,GPR183,FGR,HLA-DMA,HLA-DMB,HLA-DOA,HLA-DQB1,HLA-DRA,HMOX1,IGKC,IL7R,IL12RB1,IDO1,INPP5D,ITGAM,ITGB2,JAK3,MMP8,MYB,PDGFB,PLEK,PTAFR,PTPN6,PTPRC,RAC2,SLAMF1,SPI1,SPN,TYROBP,VAV1,LAPTM5,NR4A3,CST7,TNFSF11,TNFSF14,IL1RL2,CD84,PGLYRP1,IL1RL1,CD83,THEMIS2,VAV3,GPNMB,MERTK,PDPN,TNFSF13B,FGL2,IKZF3,PTPN22,SIT1,IGLC7,PYCARD,ADGRE…
2_Member	GO Biological Processes	GO:0002694	regulation of leukocyte activation	-39.5074	-35.9	83/629	135,399,639,695,914,920,921,933,944,945,1236,1269,1511,1880,2268,3108,3109,3111,3119,3122,3162,3514,3575,3594,3620,3635,3684,3689,3718,4317,4602,5724,5777,5788,5880,6504,6688,6693,7305,7409,7805,8013,8530,8600,8740,8808,8832,8993,9173,9308,9473,10451,10457,10461,10673,10875,22806,26191,27240,28834,29108,30817,55024,56833,57126,57864,64109,64581,80380,81704,115352,140885,146722,149233,150372,16036…	ADORA2A,RHOH,PRDM1,BTK,CD2,CD4,CD5,CD22,TNFSF8,CD33,CCR7,CNR2,CTSG,GPR183,FGR,HLA-DMA,HLA-DMB,HLA-DOA,HLA-DQB1,HLA-DRA,HMOX1,IGKC,IL7R,IL12RB1,IDO1,INPP5D,ITGAM,ITGB2,JAK3,MMP8,MYB,PTAFR,PTPN6,PTPRC,RAC2,SLAMF1,SPI1,SPN,TYROBP,VAV1,LAPTM5,NR4A3,CST7,TNFSF11,TNFSF14,IL1RL2,CD84,PGLYRP1,IL1RL1,CD83,THEMIS2,VAV3,GPNMB,MERTK,TNFSF13B,FGL2,IKZF3,PTPN22,SIT1,IGLC7,PYCARD,ADGRE2,BANK1,SLAMF8,CD177,SLC46…
2_Member	GO Biological Processes	GO:0051249	regulation of lymphocyte activation	-29.7162	-26.5207	66/532	135,399,639,695,914,920,921,933,944,1236,1511,1880,2268,3108,3109,3111,3119,3122,3514,3575,3594,3620,3635,3718,4602,5777,5788,5880,6504,6693,7305,7409,7805,8600,8740,8808,8993,9308,9473,10451,10457,10461,10673,10875,22806,26191,27240,28834,29108,55024,56833,57864,64581,80380,81704,115352,140885,149233,150372,160365,246778,284194,374403,441864,729230,100133941	ADORA2A,RHOH,PRDM1,BTK,CD2,CD4,CD5,CD22,TNFSF8,CCR7,CTSG,GPR183,FGR,HLA-DMA,HLA-DMB,HLA-DOA,HLA-DQB1,HLA-DRA,IGKC,IL7R,IL12RB1,IDO1,INPP5D,JAK3,MYB,PTPN6,PTPRC,RAC2,SLAMF1,SPN,TYROBP,VAV1,LAPTM5,TNFSF11,TNFSF14,IL1RL2,PGLYRP1,CD83,THEMIS2,VAV3,GPNMB,MERTK,TNFSF13B,FGL2,IKZF3,PTPN22,SIT1,IGLC7,PYCARD,BANK1,SLAMF8,SLC46A2,CLEC7A,PDCD1LG2,DOCK8,FCRL3,SIRPA,IL23R,NFAM1,CLECL1,IL27,LGALS9B,TBC1D10C,TA…
2_Member	GO Biological Processes	GO:0030155	regulation of cell adhesion	-28.7225	-25.5623	77/760	135,240,285,399,566,920,921,928,948,1236,1511,1991,2042,2192,2529,3108,3109,3111,3119,3122,3381,3575,3594,3620,3676,3689,3718,4321,4602,5140,5155,5294,5724,5777,5788,5800,5880,6423,6504,6688,6693,7010,7409,7805,7852,8013,8600,8740,8808,9289,9308,10154,10164,10451,10457,10630,10673,10875,26191,29108,54361,54997,57091,63923,64805,80380,81704,84959,84978,124872,140885,149233,160365,284194,441864,729…	ADORA2A,ALOX5,ANGPT2,RHOH,AZU1,CD4,CD5,CD9,CD36,CCR7,CTSG,ELANE,EPHA3,FBLN1,FUT7,HLA-DMA,HLA-DMB,HLA-DOA,HLA-DQB1,HLA-DRA,IBSP,IL7R,IL12RB1,IDO1,ITGA4,ITGB2,JAK3,MMP12,MYB,PDE3B,PDGFB,PIK3CG,PTAFR,PTPN6,PTPRC,PTPRO,RAC2,SFRP2,SLAMF1,SPI1,SPN,TEK,VAV1,LAPTM5,CXCR4,NR4A3,TNFSF11,TNFSF14,IL1RL2,ADGRG1,CD83,PLXNC1,CHST4,VAV3,GPNMB,PDPN,TNFSF13B,FGL2,PTPN22,PYCARD,WNT4,TESC,CASS4,TNN,P2RY12,PDCD1LG2,D…
2_Member	GO Biological Processes	GO:1903037	regulation of leukocyte cell-cell adhesion	-23.9063	-20.9222	48/344	135,240,399,920,921,1236,1511,1991,2529,3108,3109,3111,3119,3122,3575,3594,3620,3676,3689,3718,4602,5724,5777,5788,6504,6693,7409,7805,8013,8600,8740,8808,9308,10164,10457,10673,10875,26191,29108,80380,81704,140885,149233,160365,284194,441864,729230,100133941	ADORA2A,ALOX5,RHOH,CD4,CD5,CCR7,CTSG,ELANE,FUT7,HLA-DMA,HLA-DMB,HLA-DOA,HLA-DQB1,HLA-DRA,IL7R,IL12RB1,IDO1,ITGA4,ITGB2,JAK3,MYB,PTAFR,PTPN6,PTPRC,SLAMF1,SPN,VAV1,LAPTM5,NR4A3,TNFSF11,TNFSF14,IL1RL2,CD83,CHST4,GPNMB,TNFSF13B,FGL2,PTPN22,PYCARD,PDCD1LG2,DOCK8,SIRPA,IL23R,CLECL1,LGALS9B,TARM1,CCR2,CD24
2_Member	GO Biological Processes	GO:0022407	regulation of cell-cell adhesion	-23.3479	-20.4395	54/456	135,240,399,920,921,928,1236,1511,1991,2529,3108,3109,3111,3119,3122,3575,3594,3620,3676,3689,3718,4602,5724,5777,5788,6504,6688,6693,7409,7805,8013,8600,8740,8808,9308,10164,10457,10630,10673,10875,26191,29108,54361,80380,81704,84959,124872,140885,149233,160365,284194,441864,729230,100133941	ADORA2A,ALOX5,RHOH,CD4,CD5,CD9,CCR7,CTSG,ELANE,FUT7,HLA-DMA,HLA-DMB,HLA-DOA,HLA-DQB1,HLA-DRA,IL7R,IL12RB1,IDO1,ITGA4,ITGB2,JAK3,MYB,PTAFR,PTPN6,PTPRC,SLAMF1,SPI1,SPN,VAV1,LAPTM5,NR4A3,TNFSF11,TNFSF14,IL1RL2,CD83,CHST4,GPNMB,PDPN,TNFSF13B,FGL2,PTPN22,PYCARD,WNT4,PDCD1LG2,DOCK8,UBASH3B,B4GALNT2,SIRPA,IL23R,CLECL1,LGALS9B,TARM1,CCR2,CD24
2_Member	GO Biological Processes	GO:0050863	regulation of T cell activation	-23.127	-20.2356	47/342	135,399,639,914,920,921,944,1236,1511,3108,3109,3111,3119,3122,3575,3594,3620,3718,4602,5777,5788,5880,6504,6693,7409,7805,8600,8740,8808,9308,10457,10673,10875,26191,27240,29108,57864,80380,81704,140885,149233,160365,246778,284194,441864,729230,100133941	ADORA2A,RHOH,PRDM1,CD2,CD4,CD5,TNFSF8,CCR7,CTSG,HLA-DMA,HLA-DMB,HLA-DOA,HLA-DQB1,HLA-DRA,IL7R,IL12RB1,IDO1,JAK3,MYB,PTPN6,PTPRC,RAC2,SLAMF1,SPN,VAV1,LAPTM5,TNFSF11,TNFSF14,IL1RL2,CD83,GPNMB,TNFSF13B,FGL2,PTPN22,SIT1,PYCARD,SLC46A2,PDCD1LG2,DOCK8,SIRPA,IL23R,CLECL1,IL27,LGALS9B,TARM1,CCR2,CD24
2_Member	GO Biological Processes	GO:0045785	positive regulation of cell adhesion	-22.9918	-20.1169	53/446	240,399,566,920,921,948,1236,1511,1991,2529,3108,3109,3111,3119,3122,3381,3575,3594,3676,3689,3718,4602,5155,5724,5777,5788,6423,6504,7010,7409,8013,8600,8740,8808,9289,9308,10164,10451,10630,10673,26191,29108,54361,57091,64805,80380,81704,84978,140885,149233,160365,729230,100133941	ALOX5,RHOH,AZU1,CD4,CD5,CD36,CCR7,CTSG,ELANE,FUT7,HLA-DMA,HLA-DMB,HLA-DOA,HLA-DQB1,HLA-DRA,IBSP,IL7R,IL12RB1,ITGA4,ITGB2,JAK3,MYB,PDGFB,PTAFR,PTPN6,PTPRC,SFRP2,SLAMF1,TEK,VAV1,NR4A3,TNFSF11,TNFSF14,IL1RL2,ADGRG1,CD83,CHST4,VAV3,PDPN,TNFSF13B,PTPN22,PYCARD,WNT4,CASS4,P2RY12,PDCD1LG2,DOCK8,FRMD5,SIRPA,IL23R,CLECL1,CCR2,CD24
2_Member	GO Biological Processes	GO:0050867	positive regulation of cell activation	-22.6365	-19.8073	52/436	399,695,825,914,920,921,1236,1880,2268,3108,3109,3111,3119,3122,3514,3575,3594,3635,3684,3689,3718,4317,4602,5341,5724,5777,5788,6504,7305,7409,8013,8600,8740,8808,9173,9308,10451,10673,26191,28834,29108,57126,64109,64581,80380,81704,115352,140885,149233,160365,729230,100133941	RHOH,BTK,CAPN3,CD2,CD4,CD5,CCR7,GPR183,FGR,HLA-DMA,HLA-DMB,HLA-DOA,HLA-DQB1,HLA-DRA,IGKC,IL7R,IL12RB1,INPP5D,ITGAM,ITGB2,JAK3,MMP8,MYB,PLEK,PTAFR,PTPN6,PTPRC,SLAMF1,TYROBP,VAV1,NR4A3,TNFSF11,TNFSF14,IL1RL2,IL1RL1,CD83,VAV3,TNFSF13B,PTPN22,IGLC7,PYCARD,CD177,CRLF2,CLEC7A,PDCD1LG2,DOCK8,FCRL3,SIRPA,IL23R,CLECL1,CCR2,CD24
2_Member	GO Biological Processes	GO:0002696	positive regulation of leukocyte activation	-21.696	-18.8948	50/421	399,695,914,920,921,1236,1880,2268,3108,3109,3111,3119,3122,3514,3575,3594,3635,3684,3689,3718,4317,4602,5724,5777,5788,6504,7305,7409,8013,8600,8740,8808,9173,9308,10451,10673,26191,28834,29108,57126,64109,64581,80380,81704,115352,140885,149233,160365,729230,100133941	RHOH,BTK,CD2,CD4,CD5,CCR7,GPR183,FGR,HLA-DMA,HLA-DMB,HLA-DOA,HLA-DQB1,HLA-DRA,IGKC,IL7R,IL12RB1,INPP5D,ITGAM,ITGB2,JAK3,MMP8,MYB,PTAFR,PTPN6,PTPRC,SLAMF1,TYROBP,VAV1,NR4A3,TNFSF11,TNFSF14,IL1RL2,IL1RL1,CD83,VAV3,TNFSF13B,PTPN22,IGLC7,PYCARD,CD177,CRLF2,CLEC7A,PDCD1LG2,DOCK8,FCRL3,SIRPA,IL23R,CLECL1,CCR2,CD24
2_Member	GO Biological Processes	GO:1903039	positive regulation of leukocyte cell-cell adhesion	-21.6119	-18.8241	39/245	240,399,920,921,1236,1991,2529,3108,3109,3111,3119,3122,3575,3594,3676,3689,3718,4602,5724,5777,5788,6504,7409,8013,8600,8740,8808,9308,10164,10673,26191,29108,80380,81704,140885,149233,160365,729230,100133941	ALOX5,RHOH,CD4,CD5,CCR7,ELANE,FUT7,HLA-DMA,HLA-DMB,HLA-DOA,HLA-DQB1,HLA-DRA,IL7R,IL12RB1,ITGA4,ITGB2,JAK3,MYB,PTAFR,PTPN6,PTPRC,SLAMF1,VAV1,NR4A3,TNFSF11,TNFSF14,IL1RL2,CD83,CHST4,TNFSF13B,PTPN22,PYCARD,PDCD1LG2,DOCK8,SIRPA,IL23R,CLECL1,CCR2,CD24
2_Member	GO Biological Processes	GO:0022409	positive regulation of cell-cell adhesion	-20.6407	-17.9142	41/291	240,399,920,921,1236,1511,1991,2529,3108,3109,3111,3119,3122,3575,3594,3676,3689,3718,4602,5724,5777,5788,6504,7409,8013,8600,8740,8808,9308,10164,10630,10673,26191,29108,80380,81704,140885,149233,160365,729230,100133941	ALOX5,RHOH,CD4,CD5,CCR7,CTSG,ELANE,FUT7,HLA-DMA,HLA-DMB,HLA-DOA,HLA-DQB1,HLA-DRA,IL7R,IL12RB1,ITGA4,ITGB2,JAK3,MYB,PTAFR,PTPN6,PTPRC,SLAMF1,VAV1,NR4A3,TNFSF11,TNFSF14,IL1RL2,CD83,CHST4,PDPN,TNFSF13B,PTPN22,PYCARD,PDCD1LG2,DOCK8,SIRPA,IL23R,CLECL1,CCR2,CD24
2_Member	GO Biological Processes	GO:0051251	positive regulation of lymphocyte activation	-15.9642	-13.4503	40/371	399,695,920,921,1236,1880,3108,3109,3111,3119,3122,3514,3575,3594,3635,3718,4602,5777,5788,6504,7305,7409,8600,8740,8808,9308,10451,10673,26191,28834,29108,64581,80380,81704,115352,140885,149233,160365,729230,100133941	RHOH,BTK,CD4,CD5,CCR7,GPR183,HLA-DMA,HLA-DMB,HLA-DOA,HLA-DQB1,HLA-DRA,IGKC,IL7R,IL12RB1,INPP5D,JAK3,MYB,PTPN6,PTPRC,SLAMF1,TYROBP,VAV1,TNFSF11,TNFSF14,IL1RL2,CD83,VAV3,TNFSF13B,PTPN22,IGLC7,PYCARD,CLEC7A,PDCD1LG2,DOCK8,FCRL3,SIRPA,IL23R,CLECL1,CCR2,CD24
2_Member	GO Biological Processes	GO:0050870	positive regulation of T cell activation	-15.5715	-13.0913	31/223	399,920,921,1236,3108,3109,3111,3119,3122,3575,3594,3718,4602,5777,5788,6504,7409,8600,8740,8808,9308,10673,26191,29108,80380,81704,140885,149233,160365,729230,100133941	RHOH,CD4,CD5,CCR7,HLA-DMA,HLA-DMB,HLA-DOA,HLA-DQB1,HLA-DRA,IL7R,IL12RB1,JAK3,MYB,PTPN6,PTPRC,SLAMF1,VAV1,TNFSF11,TNFSF14,IL1RL2,CD83,TNFSF13B,PTPN22,PYCARD,PDCD1LG2,DOCK8,SIRPA,IL23R,CLECL1,CCR2,CD24
3_Summary	GO Biological Processes	GO:0006954	inflammatory response	-40.2563	-36.552	76/504	2,135,185,240,336,566,695,922,948,968,1234,1236,1240,1269,1436,1536,1991,2206,2529,2829,2867,3055,3162,3250,3428,3620,3663,3689,3700,3815,4065,4973,5023,5293,5294,5473,5724,5806,6279,6280,6283,6356,6504,6614,7096,7097,7852,8807,8808,9034,9332,9450,9473,10100,10164,10800,23166,29108,29760,30817,51311,54210,56833,60675,64386,64581,79931,80274,81793,122618,149233,150372,246778,375387,729230,730249	A2M,ADORA2A,AGTR1,ALOX5,APOA2,AZU1,BTK,CD5L,CD36,CD68,CCR5,CCR7,CMKLR1,CNR2,CSF1R,CYBB,ELANE,MS4A2,FUT7,XCR1,FFAR2,HCK,HMOX1,HPR,IFI16,IDO1,IRF5,ITGB2,ITIH4,KIT,LY75,OLR1,P2RX1,PIK3CD,PIK3CG,PPBP,PTAFR,PTX3,S100A8,S100A9,S100A12,CCL11,SLAMF1,SIGLEC1,TLR1,TLR2,CXCR4,IL18RAP,IL1RL2,CCRL2,CD163,LY86,THEMIS2,TSPAN2,CHST4,CYSLTR1,STAB1,PYCARD,BLNK,ADGRE2,TLR8,TREM1,SLAMF8,PROK2,MMP25,CLEC7A,TNIP3,SCUB…
3_Member	GO Biological Processes	GO:0006954	inflammatory response	-40.2563	-36.552	76/504	2,135,185,240,336,566,695,922,948,968,1234,1236,1240,1269,1436,1536,1991,2206,2529,2829,2867,3055,3162,3250,3428,3620,3663,3689,3700,3815,4065,4973,5023,5293,5294,5473,5724,5806,6279,6280,6283,6356,6504,6614,7096,7097,7852,8807,8808,9034,9332,9450,9473,10100,10164,10800,23166,29108,29760,30817,51311,54210,56833,60675,64386,64581,79931,80274,81793,122618,149233,150372,246778,375387,729230,730249	A2M,ADORA2A,AGTR1,ALOX5,APOA2,AZU1,BTK,CD5L,CD36,CD68,CCR5,CCR7,CMKLR1,CNR2,CSF1R,CYBB,ELANE,MS4A2,FUT7,XCR1,FFAR2,HCK,HMOX1,HPR,IFI16,IDO1,IRF5,ITGB2,ITIH4,KIT,LY75,OLR1,P2RX1,PIK3CD,PIK3CG,PPBP,PTAFR,PTX3,S100A8,S100A9,S100A12,CCL11,SLAMF1,SIGLEC1,TLR1,TLR2,CXCR4,IL18RAP,IL1RL2,CCRL2,CD163,LY86,THEMIS2,TSPAN2,CHST4,CYSLTR1,STAB1,PYCARD,BLNK,ADGRE2,TLR8,TREM1,SLAMF8,PROK2,MMP25,CLEC7A,TNIP3,SCUB…
4_Summary	GO Biological Processes	GO:0050900	leukocyte migration	-30.819	-27.5541	47/232	240,566,1234,1236,1269,1441,1511,1880,1991,2529,2867,3055,3577,3676,3689,3695,3815,5155,5293,5294,5473,5657,5800,6279,6280,6283,6356,6504,6693,7226,7409,7852,8288,8600,10451,30817,54210,56833,57126,64005,64805,81704,91662,120425,140885,729230,100130520,185,399,1240,1436,1749,1794,1959,2042,2044,2829,3084,4856,4914,5724,5880,6037,6585,9034,9241,10154,10457,10800,51411,60675,64218,84665	ALOX5,AZU1,CCR5,CCR7,CNR2,CSF3R,CTSG,GPR183,ELANE,FUT7,FFAR2,HCK,CXCR1,ITGA4,ITGB2,ITGB7,KIT,PDGFB,PIK3CD,PIK3CG,PPBP,PRTN3,PTPRO,S100A8,S100A9,S100A12,CCL11,SLAMF1,SPN,TRPM2,VAV1,CXCR4,EPX,TNFSF11,VAV3,ADGRE2,TREM1,SLAMF8,CD177,MYO1G,P2RY12,DOCK8,NLRP12,JAML,SIRPA,CCR2,CD300H,AGTR1,RHOH,CMKLR1,CSF1R,DLX5,DOCK2,EGR2,EPHA3,EPHA5,XCR1,NRG1,CCN3,NTRK1,PTAFR,RAC2,RNASE3,SLIT1,CCRL2,NOG,PLXNC1,GPNMB,C…
4_Member	GO Biological Processes	GO:0050900	leukocyte migration	-30.819	-27.5541	47/232	240,566,1234,1236,1269,1441,1511,1880,1991,2529,2867,3055,3577,3676,3689,3695,3815,5155,5293,5294,5473,5657,5800,6279,6280,6283,6356,6504,6693,7226,7409,7852,8288,8600,10451,30817,54210,56833,57126,64005,64805,81704,91662,120425,140885,729230,100130520	ALOX5,AZU1,CCR5,CCR7,CNR2,CSF3R,CTSG,GPR183,ELANE,FUT7,FFAR2,HCK,CXCR1,ITGA4,ITGB2,ITGB7,KIT,PDGFB,PIK3CD,PIK3CG,PPBP,PRTN3,PTPRO,S100A8,S100A9,S100A12,CCL11,SLAMF1,SPN,TRPM2,VAV1,CXCR4,EPX,TNFSF11,VAV3,ADGRE2,TREM1,SLAMF8,CD177,MYO1G,P2RY12,DOCK8,NLRP12,JAML,SIRPA,CCR2,CD300H
4_Member	GO Biological Processes	GO:0006935	chemotaxis	-25.9537	-22.8516	60/506	185,240,399,566,1234,1236,1240,1269,1436,1441,1511,1749,1794,1880,1959,2042,2044,2829,2867,3084,3577,3689,3815,4856,4914,5155,5293,5294,5473,5724,5800,5880,6037,6279,6280,6283,6356,6504,6585,6693,7226,7409,7852,8600,9034,9241,10154,10451,10457,10800,30817,51411,54210,56833,60675,64218,84665,120425,729230,100130520	AGTR1,ALOX5,RHOH,AZU1,CCR5,CCR7,CMKLR1,CNR2,CSF1R,CSF3R,CTSG,DLX5,DOCK2,GPR183,EGR2,EPHA3,EPHA5,XCR1,FFAR2,NRG1,CXCR1,ITGB2,KIT,CCN3,NTRK1,PDGFB,PIK3CD,PIK3CG,PPBP,PTAFR,PTPRO,RAC2,RNASE3,S100A8,S100A9,S100A12,CCL11,SLAMF1,SLIT1,SPN,TRPM2,VAV1,CXCR4,TNFSF11,CCRL2,NOG,PLXNC1,VAV3,GPNMB,CYSLTR1,ADGRE2,BIN2,TREM1,SLAMF8,PROK2,SEMA4A,MYPN,JAML,CCR2,CD300H
4_Member	GO Biological Processes	GO:0042330	taxis	-25.7703	-22.6945	60/510	185,240,399,566,1234,1236,1240,1269,1436,1441,1511,1749,1794,1880,1959,2042,2044,2829,2867,3084,3577,3689,3815,4856,4914,5155,5293,5294,5473,5724,5800,5880,6037,6279,6280,6283,6356,6504,6585,6693,7226,7409,7852,8600,9034,9241,10154,10451,10457,10800,30817,51411,54210,56833,60675,64218,84665,120425,729230,100130520	AGTR1,ALOX5,RHOH,AZU1,CCR5,CCR7,CMKLR1,CNR2,CSF1R,CSF3R,CTSG,DLX5,DOCK2,GPR183,EGR2,EPHA3,EPHA5,XCR1,FFAR2,NRG1,CXCR1,ITGB2,KIT,CCN3,NTRK1,PDGFB,PIK3CD,PIK3CG,PPBP,PTAFR,PTPRO,RAC2,RNASE3,S100A8,S100A9,S100A12,CCL11,SLAMF1,SLIT1,SPN,TRPM2,VAV1,CXCR4,TNFSF11,CCRL2,NOG,PLXNC1,VAV3,GPNMB,CYSLTR1,ADGRE2,BIN2,TREM1,SLAMF8,PROK2,SEMA4A,MYPN,JAML,CCR2,CD300H
4_Member	GO Biological Processes	GO:0030595	leukocyte chemotaxis	-23.487	-20.5231	33/145	240,566,1234,1236,1269,1441,1511,1880,2867,3577,3689,3815,5155,5293,5294,5473,5800,6279,6280,6283,6356,6504,7226,7409,7852,8600,10451,30817,54210,56833,120425,729230,100130520	ALOX5,AZU1,CCR5,CCR7,CNR2,CSF3R,CTSG,GPR183,FFAR2,CXCR1,ITGB2,KIT,PDGFB,PIK3CD,PIK3CG,PPBP,PTPRO,S100A8,S100A9,S100A12,CCL11,SLAMF1,TRPM2,VAV1,CXCR4,TNFSF11,VAV3,ADGRE2,TREM1,SLAMF8,JAML,CCR2,CD300H
4_Member	GO Biological Processes	GO:0060326	cell chemotaxis	-23.3646	-20.4395	38/207	185,240,566,1234,1236,1269,1441,1511,1880,2829,2867,3577,3689,3815,4856,5155,5293,5294,5473,5800,6279,6280,6283,6356,6504,7226,7409,7852,8600,9034,10451,30817,51411,54210,56833,120425,729230,100130520	AGTR1,ALOX5,AZU1,CCR5,CCR7,CNR2,CSF3R,CTSG,GPR183,XCR1,FFAR2,CXCR1,ITGB2,KIT,CCN3,PDGFB,PIK3CD,PIK3CG,PPBP,PTPRO,S100A8,S100A9,S100A12,CCL11,SLAMF1,TRPM2,VAV1,CXCR4,TNFSF11,CCRL2,VAV3,ADGRE2,BIN2,TREM1,SLAMF8,JAML,CCR2,CD300H
4_Member	GO Biological Processes	GO:0097529	myeloid leukocyte migration	-20.7526	-18.0026	29/127	566,1236,1441,1511,3577,3689,3815,5155,5293,5294,5473,5657,5800,6279,6280,6283,6356,7409,8288,8600,10451,30817,54210,57126,64805,120425,140885,729230,100130520	AZU1,CCR7,CSF3R,CTSG,CXCR1,ITGB2,KIT,PDGFB,PIK3CD,PIK3CG,PPBP,PRTN3,PTPRO,S100A8,S100A9,S100A12,CCL11,VAV1,EPX,TNFSF11,VAV3,ADGRE2,TREM1,CD177,P2RY12,JAML,SIRPA,CCR2,CD300H
4_Member	GO Biological Processes	GO:0097530	granulocyte migration	-12.5201	-10.1776	19/97	1441,3577,3689,5293,5294,5473,5657,6279,6280,6283,6356,7409,8288,10451,30817,54210,57126,120425,100130520	CSF3R,CXCR1,ITGB2,PIK3CD,PIK3CG,PPBP,PRTN3,S100A8,S100A9,S100A12,CCL11,VAV1,EPX,VAV3,ADGRE2,TREM1,CD177,JAML,CD300H
4_Member	GO Biological Processes	GO:1990266	neutrophil migration	-11.0841	-8.7948	17/89	1441,3577,3689,5293,5294,5473,5657,6279,6280,6283,6356,7409,10451,54210,57126,120425,100130520	CSF3R,CXCR1,ITGB2,PIK3CD,PIK3CG,PPBP,PRTN3,S100A8,S100A9,S100A12,CCL11,VAV1,VAV3,TREM1,CD177,JAML,CD300H
4_Member	GO Biological Processes	GO:0071621	granulocyte chemotaxis	-10.4502	-8.23379	16/84	1441,3577,3689,5293,5294,5473,6279,6280,6283,6356,7409,10451,30817,54210,120425,100130520	CSF3R,CXCR1,ITGB2,PIK3CD,PIK3CG,PPBP,S100A8,S100A9,S100A12,CCL11,VAV1,VAV3,ADGRE2,TREM1,JAML,CD300H
4_Member	GO Biological Processes	GO:0030593	neutrophil chemotaxis	-9.8161	-7.64335	15/79	1441,3577,3689,5293,5294,5473,6279,6280,6283,6356,7409,10451,54210,120425,100130520	CSF3R,CXCR1,ITGB2,PIK3CD,PIK3CG,PPBP,S100A8,S100A9,S100A12,CCL11,VAV1,VAV3,TREM1,JAML,CD300H
5_Summary	GO Biological Processes	GO:0001819	positive regulation of cytokine production	-26.5936	-23.4634	59/475	336,566,834,914,920,948,1236,1436,1536,1991,2069,2219,2268,2867,3162,3394,3428,3594,3620,3663,3815,4063,4317,4321,5293,5294,5724,5788,6504,6693,7096,7097,7305,7805,8013,8288,8808,8832,9173,9308,10394,23601,26191,26253,29108,51311,51744,63940,64109,64581,91662,114836,149233,150372,160365,246778,340061,388325,729230,945,4057,5777,10457,50856,140885,408,3635,55024	APOA2,AZU1,CASP1,CD2,CD4,CD36,CCR7,CSF1R,CYBB,ELANE,EREG,FCN1,FGR,FFAR2,HMOX1,IRF8,IFI16,IL12RB1,IDO1,IRF5,KIT,LY9,MMP8,MMP12,PIK3CD,PIK3CG,PTAFR,PTPRC,SLAMF1,SPN,TLR1,TLR2,TYROBP,LAPTM5,NR4A3,EPX,IL1RL2,CD84,IL1RL1,CD83,PRG3,CLEC5A,PTPN22,CLEC4E,PYCARD,TLR8,CD244,GPSM3,CRLF2,CLEC7A,NLRP12,SLAMF6,IL23R,NFAM1,CLECL1,IL27,STING1,SCIMP,CCR2,CD33,LTF,PTPN6,GPNMB,CLEC4A,SIRPA,ARRB1,INPP5D,BANK1
5_Member	GO Biological Processes	GO:0001819	positive regulation of cytokine production	-26.5936	-23.4634	59/475	336,566,834,914,920,948,1236,1436,1536,1991,2069,2219,2268,2867,3162,3394,3428,3594,3620,3663,3815,4063,4317,4321,5293,5294,5724,5788,6504,6693,7096,7097,7305,7805,8013,8288,8808,8832,9173,9308,10394,23601,26191,26253,29108,51311,51744,63940,64109,64581,91662,114836,149233,150372,160365,246778,340061,388325,729230	APOA2,AZU1,CASP1,CD2,CD4,CD36,CCR7,CSF1R,CYBB,ELANE,EREG,FCN1,FGR,FFAR2,HMOX1,IRF8,IFI16,IL12RB1,IDO1,IRF5,KIT,LY9,MMP8,MMP12,PIK3CD,PIK3CG,PTAFR,PTPRC,SLAMF1,SPN,TLR1,TLR2,TYROBP,LAPTM5,NR4A3,EPX,IL1RL2,CD84,IL1RL1,CD83,PRG3,CLEC5A,PTPN22,CLEC4E,PYCARD,TLR8,CD244,GPSM3,CRLF2,CLEC7A,NLRP12,SLAMF6,IL23R,NFAM1,CLECL1,IL27,STING1,SCIMP,CCR2
5_Member	GO Biological Processes	GO:0032680	regulation of tumor necrosis factor production	-10.8432	-8.57828	23/182	566,914,945,948,1536,4057,4317,5724,5777,5788,6504,6693,7096,7097,7305,8832,10457,26191,29108,50856,64581,140885,729230	AZU1,CD2,CD33,CD36,CYBB,LTF,MMP8,PTAFR,PTPN6,PTPRC,SLAMF1,SPN,TLR1,TLR2,TYROBP,CD84,GPNMB,PTPN22,PYCARD,CLEC4A,CLEC7A,SIRPA,CCR2
5_Member	GO Biological Processes	GO:1903555	regulation of tumor necrosis factor superfamily cytokine production	-10.5991	-8.35351	23/187	566,914,945,948,1536,4057,4317,5724,5777,5788,6504,6693,7096,7097,7305,8832,10457,26191,29108,50856,64581,140885,729230	AZU1,CD2,CD33,CD36,CYBB,LTF,MMP8,PTAFR,PTPN6,PTPRC,SLAMF1,SPN,TLR1,TLR2,TYROBP,CD84,GPNMB,PTPN22,PYCARD,CLEC4A,CLEC7A,SIRPA,CCR2
5_Member	GO Biological Processes	GO:0032675	regulation of interleukin-6 production	-9.67348	-7.5039	21/172	408,948,2069,3635,4317,5724,5777,6504,7096,7097,7305,8808,8832,26191,29108,51311,55024,64581,91662,140885,388325	ARRB1,CD36,EREG,INPP5D,MMP8,PTAFR,PTPN6,SLAMF1,TLR1,TLR2,TYROBP,IL1RL2,CD84,PTPN22,PYCARD,TLR8,BANK1,CLEC7A,NLRP12,SIRPA,SCIMP
5_Member	GO Biological Processes	GO:0032677	regulation of interleukin-8 production	-9.13518	-7.01073	16/102	336,408,914,945,1991,2219,2867,5788,7096,7097,10394,26191,29108,51311,51744,64581	APOA2,ARRB1,CD2,CD33,ELANE,FCN1,FFAR2,PTPRC,TLR1,TLR2,PRG3,PTPN22,PYCARD,TLR8,CD244,CLEC7A
5_Member	GO Biological Processes	GO:0032760	positive regulation of tumor necrosis factor production	-8.14648	-6.105	15/103	566,914,948,1536,4317,5724,5788,6693,7096,7097,7305,8832,29108,64581,729230	AZU1,CD2,CD36,CYBB,MMP8,PTAFR,PTPRC,SPN,TLR1,TLR2,TYROBP,CD84,PYCARD,CLEC7A,CCR2
5_Member	GO Biological Processes	GO:0032757	positive regulation of interleukin-8 production	-8.0764	-6.03962	12/62	336,914,1991,2219,2867,7096,7097,10394,29108,51311,51744,64581	APOA2,CD2,ELANE,FCN1,FFAR2,TLR1,TLR2,PRG3,PYCARD,TLR8,CD244,CLEC7A
5_Member	GO Biological Processes	GO:1903557	positive regulation of tumor necrosis factor superfamily cytokine production	-7.91493	-5.88967	15/107	566,914,948,1536,4317,5724,5788,6693,7096,7097,7305,8832,29108,64581,729230	AZU1,CD2,CD36,CYBB,MMP8,PTAFR,PTPRC,SPN,TLR1,TLR2,TYROBP,CD84,PYCARD,CLEC7A,CCR2
5_Member	GO Biological Processes	GO:0032755	positive regulation of interleukin-6 production	-5.85943	-4.06368	12/97	948,2069,4317,5724,7096,7097,7305,8808,29108,51311,64581,388325	CD36,EREG,MMP8,PTAFR,TLR1,TLR2,TYROBP,IL1RL2,PYCARD,TLR8,CLEC7A,SCIMP
5_Member	GO Biological Processes	GO:0032642	regulation of chemokine production	-5.05011	-3.35977	11/97	566,1436,1991,2867,3162,7097,8832,9173,29108,64581,140885	AZU1,CSF1R,ELANE,FFAR2,HMOX1,TLR2,CD84,IL1RL1,PYCARD,CLEC7A,SIRPA
5_Member	GO Biological Processes	GO:0032722	positive regulation of chemokine production	-4.677	-3.04732	9/70	566,1436,2867,3162,7097,8832,9173,29108,64581	AZU1,CSF1R,FFAR2,HMOX1,TLR2,CD84,IL1RL1,PYCARD,CLEC7A
6_Summary	GO Biological Processes	GO:0045087	innate immune response	-24.917	-21.8895	72/764	639,695,713,730,820,834,1436,1536,1612,1675,2219,2268,3055,3394,3428,3514,3594,3663,3684,3718,4057,4063,4239,4360,4688,4818,5293,5294,5777,5806,5873,6037,6039,6279,6280,6283,6356,6503,6504,7097,8685,8808,8832,8942,8993,9450,9830,10321,23569,23601,26253,28834,29108,50856,51311,51744,54210,55647,57126,57823,64581,80231,114836,122618,128488,140885,149233,246778,340061,441864,653361,730249	PRDM1,BTK,C1QB,C7,CAMP,CASP1,CSF1R,CYBB,DAPK1,CFD,FCN1,FGR,HCK,IRF8,IFI16,IGKC,IL12RB1,IRF5,ITGAM,JAK3,LTF,LY9,MFAP4,MRC1,NCF2,NKG7,PIK3CD,PIK3CG,PTPN6,PTX3,RAB27A,RNASE3,RNASE6,S100A8,S100A9,S100A12,CCL11,SLA,SLAMF1,TLR2,MARCO,IL1RL2,CD84,KYNU,PGLYRP1,LY86,TRIM14,CRISP3,PADI4,CLEC5A,CLEC4E,IGLC7,PYCARD,CLEC4A,TLR8,CD244,TREM1,RAB20,CD177,SLAMF7,CLEC7A,TASL,SLAMF6,PLD4,WFDC12,SIRPA,IL23R,IL27,STI…
6_Member	GO Biological Processes	GO:0045087	innate immune response	-24.917	-21.8895	72/764	639,695,713,730,820,834,1436,1536,1612,1675,2219,2268,3055,3394,3428,3514,3594,3663,3684,3718,4057,4063,4239,4360,4688,4818,5293,5294,5777,5806,5873,6037,6039,6279,6280,6283,6356,6503,6504,7097,8685,8808,8832,8942,8993,9450,9830,10321,23569,23601,26253,28834,29108,50856,51311,51744,54210,55647,57126,57823,64581,80231,114836,122618,128488,140885,149233,246778,340061,441864,653361,730249	PRDM1,BTK,C1QB,C7,CAMP,CASP1,CSF1R,CYBB,DAPK1,CFD,FCN1,FGR,HCK,IRF8,IFI16,IGKC,IL12RB1,IRF5,ITGAM,JAK3,LTF,LY9,MFAP4,MRC1,NCF2,NKG7,PIK3CD,PIK3CG,PTPN6,PTX3,RAB27A,RNASE3,RNASE6,S100A8,S100A9,S100A12,CCL11,SLA,SLAMF1,TLR2,MARCO,IL1RL2,CD84,KYNU,PGLYRP1,LY86,TRIM14,CRISP3,PADI4,CLEC5A,CLEC4E,IGLC7,PYCARD,CLEC4A,TLR8,CD244,TREM1,RAB20,CD177,SLAMF7,CLEC7A,TASL,SLAMF6,PLD4,WFDC12,SIRPA,IL23R,IL27,STI…
7_Summary	GO Biological Processes	GO:0031347	regulation of defense response	-23.9799	-20.9746	65/648	2,135,185,240,313,695,834,1236,1269,1636,1776,1991,2069,2219,2268,2529,2867,3055,3428,3594,3620,4258,4317,4321,4818,4856,5294,5777,5788,6279,6280,6283,6688,7010,7097,7305,7409,7941,8530,8600,8808,8993,9173,10875,26191,29108,51311,56670,56833,63940,64581,80231,81793,84699,91662,114836,116379,118788,140885,149233,246778,340061,653361,729230,730249,566,1240,1436,5155,5880,6504,7852,8740,9450,64805,3…	A2M,ADORA2A,AGTR1,ALOX5,AOAH,BTK,CASP1,CCR7,CNR2,ACE,DNASE1L3,ELANE,EREG,FCN1,FGR,FUT7,FFAR2,HCK,IFI16,IL12RB1,IDO1,MGST2,MMP8,MMP12,NKG7,CCN3,PIK3CG,PTPN6,PTPRC,S100A8,S100A9,S100A12,SPI1,TEK,TLR2,TYROBP,VAV1,PLA2G7,CST7,TNFSF11,IL1RL2,PGLYRP1,IL1RL1,FGL2,PTPN22,PYCARD,TLR8,SUCNR1,SLAMF8,GPSM3,CLEC7A,TASL,TLR10,CREB3L3,NLRP12,SLAMF6,IL22RA2,PIK3AP1,SIRPA,IL23R,IL27,STING1,NCF1,CCR2,ACOD1,AZU1,CM…
7_Member	GO Biological Processes	GO:0031347	regulation of defense response	-23.9799	-20.9746	65/648	2,135,185,240,313,695,834,1236,1269,1636,1776,1991,2069,2219,2268,2529,2867,3055,3428,3594,3620,4258,4317,4321,4818,4856,5294,5777,5788,6279,6280,6283,6688,7010,7097,7305,7409,7941,8530,8600,8808,8993,9173,10875,26191,29108,51311,56670,56833,63940,64581,80231,81793,84699,91662,114836,116379,118788,140885,149233,246778,340061,653361,729230,730249	A2M,ADORA2A,AGTR1,ALOX5,AOAH,BTK,CASP1,CCR7,CNR2,ACE,DNASE1L3,ELANE,EREG,FCN1,FGR,FUT7,FFAR2,HCK,IFI16,IL12RB1,IDO1,MGST2,MMP8,MMP12,NKG7,CCN3,PIK3CG,PTPN6,PTPRC,S100A8,S100A9,S100A12,SPI1,TEK,TLR2,TYROBP,VAV1,PLA2G7,CST7,TNFSF11,IL1RL2,PGLYRP1,IL1RL1,FGL2,PTPN22,PYCARD,TLR8,SUCNR1,SLAMF8,GPSM3,CLEC7A,TASL,TLR10,CREB3L3,NLRP12,SLAMF6,IL22RA2,PIK3AP1,SIRPA,IL23R,IL27,STING1,NCF1,CCR2,ACOD1
7_Member	GO Biological Processes	GO:0032103	positive regulation of response to external stimulus	-20.7579	-18.0026	50/442	185,566,695,834,1236,1240,1436,1636,2069,2219,2867,3055,3428,3620,4258,4317,4321,4818,5155,5294,5880,6279,6280,6283,6504,6688,7097,7305,7409,7852,7941,8600,8740,9173,9450,29108,51311,56670,63940,64581,64805,80231,81793,84699,91662,114836,340061,388325,729230,730249	AGTR1,AZU1,BTK,CASP1,CCR7,CMKLR1,CSF1R,ACE,EREG,FCN1,FFAR2,HCK,IFI16,IDO1,MGST2,MMP8,MMP12,NKG7,PDGFB,PIK3CG,RAC2,S100A8,S100A9,S100A12,SLAMF1,SPI1,TLR2,TYROBP,VAV1,CXCR4,PLA2G7,TNFSF11,TNFSF14,IL1RL1,LY86,PYCARD,TLR8,SUCNR1,GPSM3,CLEC7A,P2RY12,TASL,TLR10,CREB3L3,NLRP12,SLAMF6,STING1,SCIMP,CCR2,ACOD1
7_Member	GO Biological Processes	GO:0050727	regulation of inflammatory response	-20.4962	-17.7809	47/394	135,185,240,313,695,834,1236,1269,1636,1776,1991,2268,2529,2867,3055,3620,4258,4317,4818,4856,5294,5788,6279,6280,6283,7010,7097,7941,8530,8600,8808,8993,9173,29108,56670,56833,63940,81793,84699,91662,116379,118788,140885,340061,653361,729230,730249	ADORA2A,AGTR1,ALOX5,AOAH,BTK,CASP1,CCR7,CNR2,ACE,DNASE1L3,ELANE,FGR,FUT7,FFAR2,HCK,IDO1,MGST2,MMP8,NKG7,CCN3,PIK3CG,PTPRC,S100A8,S100A9,S100A12,TEK,TLR2,PLA2G7,CST7,TNFSF11,IL1RL2,PGLYRP1,IL1RL1,PYCARD,SUCNR1,SLAMF8,GPSM3,TLR10,CREB3L3,NLRP12,IL22RA2,PIK3AP1,SIRPA,STING1,NCF1,CCR2,ACOD1
7_Member	GO Biological Processes	GO:0031349	positive regulation of defense response	-18.1137	-15.4606	38/289	185,695,834,1236,1636,2069,2219,2867,3055,3428,3620,4258,4317,4321,4818,5294,6279,6280,6283,6688,7097,7305,7409,7941,8600,9173,29108,51311,56670,63940,64581,80231,81793,84699,91662,114836,340061,729230	AGTR1,BTK,CASP1,CCR7,ACE,EREG,FCN1,FFAR2,HCK,IFI16,IDO1,MGST2,MMP8,MMP12,NKG7,PIK3CG,S100A8,S100A9,S100A12,SPI1,TLR2,TYROBP,VAV1,PLA2G7,TNFSF11,IL1RL1,PYCARD,TLR8,SUCNR1,GPSM3,CLEC7A,TASL,TLR10,CREB3L3,NLRP12,SLAMF6,STING1,CCR2
7_Member	GO Biological Processes	GO:0050729	positive regulation of inflammatory response	-14.9015	-12.434	25/145	185,695,834,1236,1636,2867,3620,4258,4317,4818,5294,6279,6280,6283,7097,7941,8600,9173,29108,56670,63940,81793,84699,91662,729230	AGTR1,BTK,CASP1,CCR7,ACE,FFAR2,IDO1,MGST2,MMP8,NKG7,PIK3CG,S100A8,S100A9,S100A12,TLR2,PLA2G7,TNFSF11,IL1RL1,PYCARD,SUCNR1,GPSM3,TLR10,CREB3L3,NLRP12,CCR2
8_Summary	GO Biological Processes	GO:0002697	regulation of immune effector process	-23.4068	-20.4622	48/353	2,336,695,909,922,933,948,1776,2219,2268,2529,2867,3109,3122,3162,3575,3594,3684,3689,3718,3815,4602,5724,5777,5788,5880,6504,6688,7305,7409,7805,8013,8832,8993,10875,26191,30817,51744,56833,57126,64581,114836,115352,149233,246778,388325,653361,729230,399,639,914,920,2124,3111,3635,4057,8600,8808,9308,22806,54997,57864,81501,84959,150372,1441,29909,85477,962,9173,10673,29108,135,284194,441864,367…	A2M,APOA2,BTK,CD1A,CD5L,CD22,CD36,DNASE1L3,FCN1,FGR,FUT7,FFAR2,HLA-DMB,HLA-DRA,HMOX1,IL7R,IL12RB1,ITGAM,ITGB2,JAK3,KIT,MYB,PTAFR,PTPN6,PTPRC,RAC2,SLAMF1,SPI1,TYROBP,VAV1,LAPTM5,NR4A3,CD84,PGLYRP1,FGL2,PTPN22,ADGRE2,CD244,SLAMF8,CD177,CLEC7A,SLAMF6,FCRL3,IL23R,IL27,SCIMP,NCF1,CCR2,RHOH,PRDM1,CD2,CD4,EVI2B,HLA-DOA,INPP5D,LTF,TNFSF11,IL1RL2,CD83,IKZF3,TESC,SLC46A2,DCSTAMP,UBASH3B,NFAM1,CSF3R,GPR171,…
8_Member	GO Biological Processes	GO:0002697	regulation of immune effector process	-23.4068	-20.4622	48/353	2,336,695,909,922,933,948,1776,2219,2268,2529,2867,3109,3122,3162,3575,3594,3684,3689,3718,3815,4602,5724,5777,5788,5880,6504,6688,7305,7409,7805,8013,8832,8993,10875,26191,30817,51744,56833,57126,64581,114836,115352,149233,246778,388325,653361,729230	A2M,APOA2,BTK,CD1A,CD5L,CD22,CD36,DNASE1L3,FCN1,FGR,FUT7,FFAR2,HLA-DMB,HLA-DRA,HMOX1,IL7R,IL12RB1,ITGAM,ITGB2,JAK3,KIT,MYB,PTAFR,PTPN6,PTPRC,RAC2,SLAMF1,SPI1,TYROBP,VAV1,LAPTM5,NR4A3,CD84,PGLYRP1,FGL2,PTPN22,ADGRE2,CD244,SLAMF8,CD177,CLEC7A,SLAMF6,FCRL3,IL23R,IL27,SCIMP,NCF1,CCR2
8_Member	GO Biological Processes	GO:0002699	positive regulation of immune effector process	-16.8321	-14.2582	34/248	695,909,948,2219,2268,2867,3109,3122,3162,3594,3684,3689,3815,4602,5724,5777,5788,5880,6504,6688,7305,7409,7805,8013,8832,26191,30817,51744,57126,64581,114836,149233,388325,729230	BTK,CD1A,CD36,FCN1,FGR,FFAR2,HLA-DMB,HLA-DRA,HMOX1,IL12RB1,ITGAM,ITGB2,KIT,MYB,PTAFR,PTPN6,PTPRC,RAC2,SLAMF1,SPI1,TYROBP,VAV1,LAPTM5,NR4A3,CD84,PTPN22,ADGRE2,CD244,CD177,CLEC7A,SLAMF6,IL23R,SCIMP,CCR2
8_Member	GO Biological Processes	GO:1902105	regulation of leukocyte differentiation	-14.2531	-11.8161	33/283	399,639,695,914,920,2124,3111,3122,3575,3594,3635,3718,4057,4602,5777,5788,7305,8600,8808,8993,9308,10875,22806,54997,56833,57864,81501,84959,115352,149233,150372,246778,729230	RHOH,PRDM1,BTK,CD2,CD4,EVI2B,HLA-DOA,HLA-DRA,IL7R,IL12RB1,INPP5D,JAK3,LTF,MYB,PTPN6,PTPRC,TYROBP,TNFSF11,IL1RL2,PGLYRP1,CD83,FGL2,IKZF3,TESC,SLAMF8,SLC46A2,DCSTAMP,UBASH3B,FCRL3,IL23R,NFAM1,IL27,CCR2
8_Member	GO Biological Processes	GO:1903706	regulation of hemopoiesis	-13.7325	-11.3127	37/371	399,639,695,914,920,1441,2124,3111,3122,3575,3594,3635,3718,4057,4602,5777,5788,6688,7305,8600,8808,8993,9308,10875,22806,29909,54997,56833,57864,81501,84959,85477,115352,149233,150372,246778,729230	RHOH,PRDM1,BTK,CD2,CD4,CSF3R,EVI2B,HLA-DOA,HLA-DRA,IL7R,IL12RB1,INPP5D,JAK3,LTF,MYB,PTPN6,PTPRC,SPI1,TYROBP,TNFSF11,IL1RL2,PGLYRP1,CD83,FGL2,IKZF3,GPR171,TESC,SLAMF8,SLC46A2,DCSTAMP,UBASH3B,SCIN,FCRL3,IL23R,NFAM1,IL27,CCR2
8_Member	GO Biological Processes	GO:0002703	regulation of leukocyte mediated immunity	-13.1878	-10.811	29/236	695,909,1776,2268,2529,3122,3162,3575,3594,3684,3689,3718,3815,5724,5777,5788,5880,6504,6688,7305,7409,8832,30817,57126,64581,114836,149233,388325,729230	BTK,CD1A,DNASE1L3,FGR,FUT7,HLA-DRA,HMOX1,IL7R,IL12RB1,ITGAM,ITGB2,JAK3,KIT,PTAFR,PTPN6,PTPRC,RAC2,SLAMF1,SPI1,TYROBP,VAV1,CD84,ADGRE2,CD177,CLEC7A,SLAMF6,IL23R,SCIMP,CCR2
8_Member	GO Biological Processes	GO:0045619	regulation of lymphocyte differentiation	-12.6134	-10.2661	25/181	399,639,695,914,3111,3122,3575,3594,3635,3718,4602,5777,5788,8808,8993,9308,10875,22806,56833,57864,115352,149233,150372,246778,729230	RHOH,PRDM1,BTK,CD2,HLA-DOA,HLA-DRA,IL7R,IL12RB1,INPP5D,JAK3,MYB,PTPN6,PTPRC,IL1RL2,PGLYRP1,CD83,FGL2,IKZF3,SLAMF8,SLC46A2,FCRL3,IL23R,NFAM1,IL27,CCR2
8_Member	GO Biological Processes	GO:0002705	positive regulation of leukocyte mediated immunity	-8.85127	-6.74363	18/138	695,909,3122,3594,3684,3689,3815,5724,5788,6504,6688,7305,7409,57126,64581,114836,149233,388325	BTK,CD1A,HLA-DRA,IL12RB1,ITGAM,ITGB2,KIT,PTAFR,PTPRC,SLAMF1,SPI1,TYROBP,VAV1,CD177,CLEC7A,SLAMF6,IL23R,SCIMP
8_Member	GO Biological Processes	GO:0031343	positive regulation of cell killing	-7.83171	-5.81545	12/65	909,922,3122,3594,3684,5788,6688,7305,7409,64581,114836,149233	CD1A,CD5L,HLA-DRA,IL12RB1,ITGAM,PTPRC,SPI1,TYROBP,VAV1,CLEC7A,SLAMF6,IL23R
8_Member	GO Biological Processes	GO:0002819	regulation of adaptive immune response	-7.45017	-5.47226	19/188	695,909,920,962,2529,3122,3575,3594,3718,5777,5788,6504,9173,10673,29108,64581,149233,246778,729230	BTK,CD1A,CD4,CD48,FUT7,HLA-DRA,IL7R,IL12RB1,JAK3,PTPN6,PTPRC,SLAMF1,IL1RL1,TNFSF13B,PYCARD,CLEC7A,IL23R,IL27,CCR2
8_Member	GO Biological Processes	GO:0045580	regulation of T cell differentiation	-7.42236	-5.45383	17/151	399,639,914,3111,3122,3575,3594,3718,4602,5788,8808,9308,10875,57864,149233,246778,729230	RHOH,PRDM1,CD2,HLA-DOA,HLA-DRA,IL7R,IL12RB1,JAK3,MYB,PTPRC,IL1RL2,CD83,FGL2,SLC46A2,IL23R,IL27,CCR2
8_Member	GO Biological Processes	GO:0031341	regulation of cell killing	-7.42167	-5.45383	14/100	909,922,1776,3122,3575,3594,3684,5788,6688,7305,7409,64581,114836,149233	CD1A,CD5L,DNASE1L3,HLA-DRA,IL7R,IL12RB1,ITGAM,PTPRC,SPI1,TYROBP,VAV1,CLEC7A,SLAMF6,IL23R
8_Member	GO Biological Processes	GO:1902107	positive regulation of leukocyte differentiation	-7.17111	-5.22275	17/157	399,695,920,2124,3122,3575,3594,3635,4602,5788,7305,8600,8808,9308,54997,81501,149233	RHOH,BTK,CD4,EVI2B,HLA-DRA,IL7R,IL12RB1,INPP5D,MYB,PTPRC,TYROBP,TNFSF11,IL1RL2,CD83,TESC,DCSTAMP,IL23R
8_Member	GO Biological Processes	GO:1903708	positive regulation of hemopoiesis	-7.17111	-5.22275	17/157	399,695,920,2124,3122,3575,3594,3635,4602,5788,7305,8600,8808,9308,54997,81501,149233	RHOH,BTK,CD4,EVI2B,HLA-DRA,IL7R,IL12RB1,INPP5D,MYB,PTPRC,TYROBP,TNFSF11,IL1RL2,CD83,TESC,DCSTAMP,IL23R
8_Member	GO Biological Processes	GO:0046634	regulation of alpha-beta T cell activation	-7.14782	-5.20325	14/105	135,639,3122,3594,3718,4602,5788,9308,26191,149233,246778,284194,441864,729230	ADORA2A,PRDM1,HLA-DRA,IL12RB1,JAK3,MYB,PTPRC,CD83,PTPN22,IL23R,IL27,LGALS9B,TARM1,CCR2
8_Member	GO Biological Processes	GO:0002822	regulation of adaptive immune response based on somatic recombination of immune receptors built from immunoglobulin superfamily domains	-6.55737	-4.68404	17/173	695,909,920,2529,3122,3575,3594,3718,5777,5788,6504,9173,10673,64581,149233,246778,729230	BTK,CD1A,CD4,FUT7,HLA-DRA,IL7R,IL12RB1,JAK3,PTPN6,PTPRC,SLAMF1,IL1RL1,TNFSF13B,CLEC7A,IL23R,IL27,CCR2
8_Member	GO Biological Processes	GO:0001910	regulation of leukocyte mediated cytotoxicity	-6.49004	-4.62465	12/85	909,1776,3122,3575,3594,3684,5788,6688,7305,7409,114836,149233	CD1A,DNASE1L3,HLA-DRA,IL7R,IL12RB1,ITGAM,PTPRC,SPI1,TYROBP,VAV1,SLAMF6,IL23R
8_Member	GO Biological Processes	GO:0001912	positive regulation of leukocyte mediated cytotoxicity	-6.33433	-4.48591	10/58	909,3122,3594,3684,5788,6688,7305,7409,114836,149233	CD1A,HLA-DRA,IL12RB1,ITGAM,PTPRC,SPI1,TYROBP,VAV1,SLAMF6,IL23R
8_Member	GO Biological Processes	GO:0002821	positive regulation of adaptive immune response	-5.07699	-3.38453	12/115	695,909,920,3122,3594,5788,6504,10673,29108,64581,149233,729230	BTK,CD1A,CD4,HLA-DRA,IL12RB1,PTPRC,SLAMF1,TNFSF13B,PYCARD,CLEC7A,IL23R,CCR2
8_Member	GO Biological Processes	GO:2000514	regulation of CD4-positive, alpha-beta T cell activation	-4.88817	-3.22335	9/66	3122,3594,3718,4602,9308,149233,246778,284194,441864	HLA-DRA,IL12RB1,JAK3,MYB,CD83,IL23R,IL27,LGALS9B,TARM1
8_Member	GO Biological Processes	GO:0045621	positive regulation of lymphocyte differentiation	-4.64191	-3.01775	11/107	399,695,3122,3575,3594,3635,4602,5788,8808,9308,149233	RHOH,BTK,HLA-DRA,IL7R,IL12RB1,INPP5D,MYB,PTPRC,IL1RL2,CD83,IL23R
8_Member	GO Biological Processes	GO:0002824	positive regulation of adaptive immune response based on somatic recombination of immune receptors built from immunoglobulin superfamily domains	-4.52885	-2.92259	11/110	695,909,920,3122,3594,5788,6504,10673,64581,149233,729230	BTK,CD1A,CD4,HLA-DRA,IL12RB1,PTPRC,SLAMF1,TNFSF13B,CLEC7A,IL23R,CCR2
8_Member	GO Biological Processes	GO:0043380	regulation of memory T cell differentiation	-4.01503	-2.48398	4/12	3122,3594,10875,149233	HLA-DRA,IL12RB1,FGL2,IL23R
8_Member	GO Biological Processes	GO:0043370	regulation of CD4-positive, alpha-beta T cell differentiation	-3.99695	-2.47241	7/50	3122,3594,3718,4602,9308,149233,246778	HLA-DRA,IL12RB1,JAK3,MYB,CD83,IL23R,IL27
8_Member	GO Biological Processes	GO:0046637	regulation of alpha-beta T cell differentiation	-3.9863	-2.46247	8/67	639,3122,3594,3718,4602,9308,149233,246778	PRDM1,HLA-DRA,IL12RB1,JAK3,MYB,CD83,IL23R,IL27
8_Member	GO Biological Processes	GO:0046635	positive regulation of alpha-beta T cell activation	-3.94022	-2.42139	8/68	3122,3594,4602,5788,9308,26191,149233,729230	HLA-DRA,IL12RB1,MYB,PTPRC,CD83,PTPN22,IL23R,CCR2
8_Member	GO Biological Processes	GO:0002709	regulation of T cell mediated immunity	-3.88408	-2.37296	9/88	909,2529,3122,3575,3594,5788,6504,149233,729230	CD1A,FUT7,HLA-DRA,IL7R,IL12RB1,PTPRC,SLAMF1,IL23R,CCR2
8_Member	GO Biological Processes	GO:0002706	regulation of lymphocyte mediated immunity	-3.88182	-2.3714	13/175	695,909,2529,3122,3575,3594,5777,5788,6504,7409,114836,149233,729230	BTK,CD1A,FUT7,HLA-DRA,IL7R,IL12RB1,PTPN6,PTPRC,SLAMF1,VAV1,SLAMF6,IL23R,CCR2
8_Member	GO Biological Processes	GO:0045622	regulation of T-helper cell differentiation	-3.79476	-2.29192	6/38	3122,3594,3718,4602,149233,246778	HLA-DRA,IL12RB1,JAK3,MYB,IL23R,IL27
8_Member	GO Biological Processes	GO:0001914	regulation of T cell mediated cytotoxicity	-3.66767	-2.18354	6/40	909,3122,3575,3594,5788,149233	CD1A,HLA-DRA,IL7R,IL12RB1,PTPRC,IL23R
8_Member	GO Biological Processes	GO:0045582	positive regulation of T cell differentiation	-3.66431	-2.18149	9/94	399,3122,3575,3594,4602,5788,8808,9308,149233	RHOH,HLA-DRA,IL7R,IL12RB1,MYB,PTPRC,IL1RL2,CD83,IL23R
8_Member	GO Biological Processes	GO:0001916	positive regulation of T cell mediated cytotoxicity	-3.35549	-1.92829	5/30	909,3122,3594,5788,149233	CD1A,HLA-DRA,IL12RB1,PTPRC,IL23R
8_Member	GO Biological Processes	GO:0043372	positive regulation of CD4-positive, alpha-beta T cell differentiation	-3.22091	-1.81933	5/32	3122,3594,4602,9308,149233	HLA-DRA,IL12RB1,MYB,CD83,IL23R
8_Member	GO Biological Processes	GO:0043382	positive regulation of memory T cell differentiation	-3.10417	-1.71956	3/9	3122,3594,149233	HLA-DRA,IL12RB1,IL23R
8_Member	GO Biological Processes	GO:0002708	positive regulation of lymphocyte mediated immunity	-2.96575	-1.60096	9/117	695,909,3122,3594,5788,6504,7409,114836,149233	BTK,CD1A,HLA-DRA,IL12RB1,PTPRC,SLAMF1,VAV1,SLAMF6,IL23R
8_Member	GO Biological Processes	GO:2000516	positive regulation of CD4-positive, alpha-beta T cell activation	-2.87097	-1.52329	5/38	3122,3594,4602,9308,149233	HLA-DRA,IL12RB1,MYB,CD83,IL23R
8_Member	GO Biological Processes	GO:0002711	positive regulation of T cell mediated immunity	-2.74973	-1.42299	6/59	909,3122,3594,5788,6504,149233	CD1A,HLA-DRA,IL12RB1,PTPRC,SLAMF1,IL23R
8_Member	GO Biological Processes	GO:2000318	positive regulation of T-helper 17 type immune response	-2.50269	-1.22006	3/14	3594,64581,149233	IL12RB1,CLEC7A,IL23R
8_Member	GO Biological Processes	GO:0010453	regulation of cell fate commitment	-2.46163	-1.1839	4/29	367,3594,6423,149233	AR,IL12RB1,SFRP2,IL23R
8_Member	GO Biological Processes	GO:0046638	positive regulation of alpha-beta T cell differentiation	-2.33846	-1.07982	5/50	3122,3594,4602,9308,149233	HLA-DRA,IL12RB1,MYB,CD83,IL23R
9_Summary	GO Biological Processes	GO:0050778	positive regulation of immune response	-22.8963	-20.0524	59/559	695,713,730,909,920,1236,1240,1511,1675,1991,2069,2219,2268,2533,2867,3055,3109,3119,3122,3428,3514,3594,3620,3635,3684,3689,3937,4239,4321,4602,5293,5579,5724,5777,5788,6504,6688,7305,7409,8013,9473,10451,10673,26191,28834,29108,29760,51311,55024,57126,64005,64581,80231,114836,149233,150372,340061,729230,730249,945,1520,2206,3815,7096,7097,26253,79931,81793,118788,146722,388325,100133941	BTK,C1QB,C7,CD1A,CD4,CCR7,CMKLR1,CTSG,CFD,ELANE,EREG,FCN1,FGR,FYB1,FFAR2,HCK,HLA-DMB,HLA-DQB1,HLA-DRA,IFI16,IGKC,IL12RB1,IDO1,INPP5D,ITGAM,ITGB2,LCP2,MFAP4,MMP12,MYB,PIK3CD,PRKCB,PTAFR,PTPN6,PTPRC,SLAMF1,SPI1,TYROBP,VAV1,NR4A3,THEMIS2,VAV3,TNFSF13B,PTPN22,IGLC7,PYCARD,BLNK,TLR8,BANK1,CD177,MYO1G,CLEC7A,TASL,SLAMF6,IL23R,NFAM1,STING1,CCR2,ACOD1,CD33,CTSS,MS4A2,KIT,TLR1,TLR2,CLEC4E,TNIP3,TLR10,PIK3…
9_Member	GO Biological Processes	GO:0050778	positive regulation of immune response	-22.8963	-20.0524	59/559	695,713,730,909,920,1236,1240,1511,1675,1991,2069,2219,2268,2533,2867,3055,3109,3119,3122,3428,3514,3594,3620,3635,3684,3689,3937,4239,4321,4602,5293,5579,5724,5777,5788,6504,6688,7305,7409,8013,9473,10451,10673,26191,28834,29108,29760,51311,55024,57126,64005,64581,80231,114836,149233,150372,340061,729230,730249	BTK,C1QB,C7,CD1A,CD4,CCR7,CMKLR1,CTSG,CFD,ELANE,EREG,FCN1,FGR,FYB1,FFAR2,HCK,HLA-DMB,HLA-DQB1,HLA-DRA,IFI16,IGKC,IL12RB1,IDO1,INPP5D,ITGAM,ITGB2,LCP2,MFAP4,MMP12,MYB,PIK3CD,PRKCB,PTAFR,PTPN6,PTPRC,SLAMF1,SPI1,TYROBP,VAV1,NR4A3,THEMIS2,VAV3,TNFSF13B,PTPN22,IGLC7,PYCARD,BLNK,TLR8,BANK1,CD177,MYO1G,CLEC7A,TASL,SLAMF6,IL23R,NFAM1,STING1,CCR2,ACOD1
9_Member	GO Biological Processes	GO:0002764	immune response-regulating signaling pathway	-17.6031	-14.987	41/351	695,945,1240,1520,2206,2219,2268,2533,2867,3055,3119,3514,3635,3815,3937,5293,5579,5777,5788,7096,7097,7305,7409,8013,9473,10451,26191,26253,28834,29760,51311,55024,64005,64581,79931,81793,118788,146722,150372,388325,100133941	BTK,CD33,CMKLR1,CTSS,MS4A2,FCN1,FGR,FYB1,FFAR2,HCK,HLA-DQB1,IGKC,INPP5D,KIT,LCP2,PIK3CD,PRKCB,PTPN6,PTPRC,TLR1,TLR2,TYROBP,VAV1,NR4A3,THEMIS2,VAV3,PTPN22,CLEC4E,IGLC7,BLNK,TLR8,BANK1,MYO1G,CLEC7A,TNIP3,TLR10,PIK3AP1,CD300LF,NFAM1,SCIMP,CD24
9_Member	GO Biological Processes	GO:0002253	activation of immune response	-13.2292	-10.842	34/326	695,713,730,1240,1675,2219,2268,2533,2867,3055,3119,3428,3514,3635,3937,4239,5293,5579,5777,5788,7305,7409,8013,9473,10451,26191,28834,29108,29760,55024,64005,64581,150372,340061	BTK,C1QB,C7,CMKLR1,CFD,FCN1,FGR,FYB1,FFAR2,HCK,HLA-DQB1,IFI16,IGKC,INPP5D,LCP2,MFAP4,PIK3CD,PRKCB,PTPN6,PTPRC,TYROBP,VAV1,NR4A3,THEMIS2,VAV3,PTPN22,IGLC7,PYCARD,BLNK,BANK1,MYO1G,CLEC7A,NFAM1,STING1
9_Member	GO Biological Processes	GO:0002768	immune response-regulating cell surface receptor signaling pathway	-12.8956	-10.5288	31/278	695,1240,2206,2219,2268,2533,2867,3055,3119,3514,3635,3815,3937,5293,5579,5777,5788,7305,7409,8013,9473,10451,26191,26253,28834,29760,55024,64005,64581,150372,100133941	BTK,CMKLR1,MS4A2,FCN1,FGR,FYB1,FFAR2,HCK,HLA-DQB1,IGKC,INPP5D,KIT,LCP2,PIK3CD,PRKCB,PTPN6,PTPRC,TYROBP,VAV1,NR4A3,THEMIS2,VAV3,PTPN22,CLEC4E,IGLC7,BLNK,BANK1,MYO1G,CLEC7A,NFAM1,CD24
9_Member	GO Biological Processes	GO:0002429	immune response-activating cell surface receptor signaling pathway	-11.0258	-8.75697	27/249	695,1240,2219,2268,2533,2867,3055,3119,3514,3635,3937,5293,5579,5777,5788,7305,7409,8013,9473,10451,26191,28834,29760,55024,64005,64581,150372	BTK,CMKLR1,FCN1,FGR,FYB1,FFAR2,HCK,HLA-DQB1,IGKC,INPP5D,LCP2,PIK3CD,PRKCB,PTPN6,PTPRC,TYROBP,VAV1,NR4A3,THEMIS2,VAV3,PTPN22,IGLC7,BLNK,BANK1,MYO1G,CLEC7A,NFAM1
9_Member	GO Biological Processes	GO:0002757	immune response-activating signal transduction	-11.0258	-8.75697	27/249	695,1240,2219,2268,2533,2867,3055,3119,3514,3635,3937,5293,5579,5777,5788,7305,7409,8013,9473,10451,26191,28834,29760,55024,64005,64581,150372	BTK,CMKLR1,FCN1,FGR,FYB1,FFAR2,HCK,HLA-DQB1,IGKC,INPP5D,LCP2,PIK3CD,PRKCB,PTPN6,PTPRC,TYROBP,VAV1,NR4A3,THEMIS2,VAV3,PTPN22,IGLC7,BLNK,BANK1,MYO1G,CLEC7A,NFAM1
9_Member	GO Biological Processes	GO:0050851	antigen receptor-mediated signaling pathway	-5.7638	-3.97602	17/197	695,2533,3119,3514,3635,3937,5293,5579,5777,5788,9473,10451,26191,28834,29760,55024,150372	BTK,FYB1,HLA-DQB1,IGKC,INPP5D,LCP2,PIK3CD,PRKCB,PTPN6,PTPRC,THEMIS2,VAV3,PTPN22,IGLC7,BLNK,BANK1,NFAM1
9_Member	GO Biological Processes	GO:0050853	B cell receptor signaling pathway	-4.45565	-2.86201	11/112	695,3514,5293,5579,5777,5788,10451,28834,29760,55024,150372	BTK,IGKC,PIK3CD,PRKCB,PTPN6,PTPRC,VAV3,IGLC7,BLNK,BANK1,NFAM1
9_Member	GO Biological Processes	GO:0050852	T cell receptor signaling pathway	-2.97694	-1.61116	8/94	2533,3119,3635,3937,5293,5788,9473,26191	FYB1,HLA-DQB1,INPP5D,LCP2,PIK3CD,PTPRC,THEMIS2,PTPN22
10_Summary	GO Biological Processes	GO:0009617	response to bacterium	-21.9751	-19.1602	66/726	358,566,820,834,920,944,948,968,1053,1118,1234,1236,1269,1439,1511,1543,1636,1675,1991,2268,2672,3055,3248,3394,3514,3575,3587,3620,3663,4057,4353,4360,5473,5724,5996,6037,6039,6279,6280,6283,6688,6693,7096,7097,8288,8564,8993,9965,11096,22806,23166,26191,26253,28834,29108,54210,55024,56833,79931,80380,128488,140885,149233,246778,730249,100133941,695,64581,388325,367,1581,2042,2322,2867,3625,4250…	AQP1,AZU1,CAMP,CASP1,CD4,TNFSF8,CD36,CD68,CEBPE,CHIT1,CCR5,CCR7,CNR2,CSF2RB,CTSG,CYP1A1,ACE,CFD,ELANE,FGR,GFI1,HCK,HPGD,IRF8,IGKC,IL7R,IL10RA,IDO1,IRF5,LTF,MPO,MRC1,PPBP,PTAFR,RGS1,RNASE3,RNASE6,S100A8,S100A9,S100A12,SPI1,SPN,TLR1,TLR2,EPX,KMO,PGLYRP1,FGF19,ADAMTS5,IKZF3,STAB1,PTPN22,CLEC4E,IGLC7,PYCARD,TREM1,BANK1,SLAMF8,TNIP3,PDCD1LG2,WFDC12,SIRPA,IL23R,IL27,ACOD1,CD24,BTK,CLEC7A,SCIMP,AR,CYP7A…
10_Member	GO Biological Processes	GO:0009617	response to bacterium	-21.9751	-19.1602	66/726	358,566,820,834,920,944,948,968,1053,1118,1234,1236,1269,1439,1511,1543,1636,1675,1991,2268,2672,3055,3248,3394,3514,3575,3587,3620,3663,4057,4353,4360,5473,5724,5996,6037,6039,6279,6280,6283,6688,6693,7096,7097,8288,8564,8993,9965,11096,22806,23166,26191,26253,28834,29108,54210,55024,56833,79931,80380,128488,140885,149233,246778,730249,100133941	AQP1,AZU1,CAMP,CASP1,CD4,TNFSF8,CD36,CD68,CEBPE,CHIT1,CCR5,CCR7,CNR2,CSF2RB,CTSG,CYP1A1,ACE,CFD,ELANE,FGR,GFI1,HCK,HPGD,IRF8,IGKC,IL7R,IL10RA,IDO1,IRF5,LTF,MPO,MRC1,PPBP,PTAFR,RGS1,RNASE3,RNASE6,S100A8,S100A9,S100A12,SPI1,SPN,TLR1,TLR2,EPX,KMO,PGLYRP1,FGF19,ADAMTS5,IKZF3,STAB1,PTPN22,CLEC4E,IGLC7,PYCARD,TREM1,BANK1,SLAMF8,TNIP3,PDCD1LG2,WFDC12,SIRPA,IL23R,IL27,ACOD1,CD24
10_Member	GO Biological Processes	GO:0002237	response to molecule of bacterial origin	-15.7526	-13.2592	38/339	820,834,948,968,1053,1234,1236,1269,1439,1511,1543,1636,1991,2672,3055,3248,3394,3587,3620,3663,4353,4360,5473,5724,6279,6280,6688,7096,7097,8564,26191,29108,79931,80380,140885,149233,730249,100133941	CAMP,CASP1,CD36,CD68,CEBPE,CCR5,CCR7,CNR2,CSF2RB,CTSG,CYP1A1,ACE,ELANE,GFI1,HCK,HPGD,IRF8,IL10RA,IDO1,IRF5,MPO,MRC1,PPBP,PTAFR,S100A8,S100A9,SPI1,TLR1,TLR2,KMO,PTPN22,PYCARD,TNIP3,PDCD1LG2,SIRPA,IL23R,ACOD1,CD24
10_Member	GO Biological Processes	GO:0032496	response to lipopolysaccharide	-14.3096	-11.8666	35/318	820,834,948,968,1053,1234,1236,1269,1439,1511,1543,1636,1991,2672,3055,3248,3394,3587,3620,4353,4360,5473,5724,6279,6280,6688,7097,8564,26191,29108,79931,80380,140885,149233,730249	CAMP,CASP1,CD36,CD68,CEBPE,CCR5,CCR7,CNR2,CSF2RB,CTSG,CYP1A1,ACE,ELANE,GFI1,HCK,HPGD,IRF8,IL10RA,IDO1,MPO,MRC1,PPBP,PTAFR,S100A8,S100A9,SPI1,TLR2,KMO,PTPN22,PYCARD,TNIP3,PDCD1LG2,SIRPA,IL23R,ACOD1
10_Member	GO Biological Processes	GO:0042742	defense response to bacterium	-12.4449	-10.1071	34/347	358,566,820,920,944,948,1053,1511,1991,2268,3394,3514,3575,4057,4353,5473,6037,6039,6279,6280,6283,6693,7097,8288,8993,11096,23166,26253,28834,29108,54210,56833,128488,149233	AQP1,AZU1,CAMP,CD4,TNFSF8,CD36,CEBPE,CTSG,ELANE,FGR,IRF8,IGKC,IL7R,LTF,MPO,PPBP,RNASE3,RNASE6,S100A8,S100A9,S100A12,SPN,TLR2,EPX,PGLYRP1,ADAMTS5,STAB1,CLEC4E,IGLC7,PYCARD,TREM1,SLAMF8,WFDC12,IL23R
10_Member	GO Biological Processes	GO:0071216	cellular response to biotic stimulus	-10.6729	-8.41988	26/239	695,820,834,948,968,1053,1234,1511,2672,3055,3394,4360,5473,5724,6688,7096,7097,8564,26191,29108,64581,79931,80380,140885,388325,730249	BTK,CAMP,CASP1,CD36,CD68,CEBPE,CCR5,CTSG,GFI1,HCK,IRF8,MRC1,PPBP,PTAFR,SPI1,TLR1,TLR2,KMO,PTPN22,PYCARD,CLEC7A,TNIP3,PDCD1LG2,SIRPA,SCIMP,ACOD1
10_Member	GO Biological Processes	GO:0071396	cellular response to lipid	-9.89096	-7.70852	37/499	358,367,820,834,948,968,1053,1234,1511,1581,1636,2042,2322,2672,2867,3055,3394,3625,4250,4257,4360,5251,5473,5724,6446,6688,7097,8013,8564,11240,26191,29108,54997,79931,80380,140885,730249	AQP1,AR,CAMP,CASP1,CD36,CD68,CEBPE,CCR5,CTSG,CYP7A1,ACE,EPHA3,FLT3,GFI1,FFAR2,HCK,IRF8,INHBB,SCGB2A2,MGST1,MRC1,PHEX,PPBP,PTAFR,SGK1,SPI1,TLR2,NR4A3,KMO,PADI2,PTPN22,PYCARD,TESC,TNIP3,PDCD1LG2,SIRPA,ACOD1
10_Member	GO Biological Processes	GO:0071219	cellular response to molecule of bacterial origin	-9.49179	-7.33778	23/212	820,834,948,968,1053,1234,1511,2672,3055,3394,4360,5473,5724,6688,7096,7097,8564,26191,29108,79931,80380,140885,730249	CAMP,CASP1,CD36,CD68,CEBPE,CCR5,CTSG,GFI1,HCK,IRF8,MRC1,PPBP,PTAFR,SPI1,TLR1,TLR2,KMO,PTPN22,PYCARD,TNIP3,PDCD1LG2,SIRPA,ACOD1
10_Member	GO Biological Processes	GO:0071222	cellular response to lipopolysaccharide	-9.22203	-7.08892	22/200	820,834,948,968,1053,1234,1511,2672,3055,3394,4360,5473,5724,6688,7097,8564,26191,29108,79931,80380,140885,730249	CAMP,CASP1,CD36,CD68,CEBPE,CCR5,CTSG,GFI1,HCK,IRF8,MRC1,PPBP,PTAFR,SPI1,TLR2,KMO,PTPN22,PYCARD,TNIP3,PDCD1LG2,SIRPA,ACOD1
11_Summary	GO Biological Processes	GO:0002683	negative regulation of immune system process	-20.7074	-17.9693	49/425	2,135,336,695,933,968,1269,1511,2268,3055,3111,3162,3428,3575,3620,3635,3718,4057,4321,4856,5777,5788,6504,6688,6693,7305,7805,8530,8832,8993,9173,10457,10461,10875,11240,26191,53347,55024,56833,80380,84959,115352,146722,284021,284194,374403,441864,729230,730249,928,5155,408,945,1236,1240,1991,3625,4317,5552,7850,8288,9308,29108,50856,51311,79589,91662,140885,149233,100133941,285,2192,5140,5800,1…	A2M,ADORA2A,APOA2,BTK,CD22,CD68,CNR2,CTSG,FGR,HCK,HLA-DOA,HMOX1,IFI16,IL7R,IDO1,INPP5D,JAK3,LTF,MMP12,CCN3,PTPN6,PTPRC,SLAMF1,SPI1,SPN,TYROBP,LAPTM5,CST7,CD84,PGLYRP1,IL1RL1,GPNMB,MERTK,FGL2,PADI2,PTPN22,UBASH3A,BANK1,SLAMF8,PDCD1LG2,UBASH3B,FCRL3,CD300LF,MILR1,LGALS9B,TBC1D10C,TARM1,CCR2,ACOD1,CD9,PDGFB,ARRB1,CD33,CCR7,CMKLR1,ELANE,INHBB,MMP8,SRGN,IL1R2,EPX,CD83,PYCARD,CLEC4A,TLR8,RNF128,NLRP12,…
11_Member	GO Biological Processes	GO:0002683	negative regulation of immune system process	-20.7074	-17.9693	49/425	2,135,336,695,933,968,1269,1511,2268,3055,3111,3162,3428,3575,3620,3635,3718,4057,4321,4856,5777,5788,6504,6688,6693,7305,7805,8530,8832,8993,9173,10457,10461,10875,11240,26191,53347,55024,56833,80380,84959,115352,146722,284021,284194,374403,441864,729230,730249	A2M,ADORA2A,APOA2,BTK,CD22,CD68,CNR2,CTSG,FGR,HCK,HLA-DOA,HMOX1,IFI16,IL7R,IDO1,INPP5D,JAK3,LTF,MMP12,CCN3,PTPN6,PTPRC,SLAMF1,SPI1,SPN,TYROBP,LAPTM5,CST7,CD84,PGLYRP1,IL1RL1,GPNMB,MERTK,FGL2,PADI2,PTPN22,UBASH3A,BANK1,SLAMF8,PDCD1LG2,UBASH3B,FCRL3,CD300LF,MILR1,LGALS9B,TBC1D10C,TARM1,CCR2,ACOD1
11_Member	GO Biological Processes	GO:0050866	negative regulation of cell activation	-17.8078	-15.1736	33/216	135,695,928,1269,1511,2268,3162,3620,3635,3718,5155,5777,5788,6688,6693,7305,7805,8530,8832,8993,10457,10461,10875,26191,55024,80380,84959,146722,284021,284194,374403,441864,729230	ADORA2A,BTK,CD9,CNR2,CTSG,FGR,HMOX1,IDO1,INPP5D,JAK3,PDGFB,PTPN6,PTPRC,SPI1,SPN,TYROBP,LAPTM5,CST7,CD84,PGLYRP1,GPNMB,MERTK,FGL2,PTPN22,BANK1,PDCD1LG2,UBASH3B,CD300LF,MILR1,LGALS9B,TBC1D10C,TARM1,CCR2
11_Member	GO Biological Processes	GO:0001818	negative regulation of cytokine production	-17.0741	-14.492	41/363	336,408,695,945,1236,1240,1991,3162,3620,3625,3635,3718,4057,4317,5552,5777,5788,6504,7305,7805,7850,8288,8832,8993,9173,9308,10457,10461,26191,29108,50856,51311,55024,79589,80380,91662,140885,149233,284194,730249,100133941	APOA2,ARRB1,BTK,CD33,CCR7,CMKLR1,ELANE,HMOX1,IDO1,INHBB,INPP5D,JAK3,LTF,MMP8,SRGN,PTPN6,PTPRC,SLAMF1,TYROBP,LAPTM5,IL1R2,EPX,CD84,PGLYRP1,IL1RL1,CD83,GPNMB,MERTK,PTPN22,PYCARD,CLEC4A,TLR8,BANK1,RNF128,PDCD1LG2,NLRP12,SIRPA,IL23R,LGALS9B,ACOD1,CD24
11_Member	GO Biological Processes	GO:0002695	negative regulation of leukocyte activation	-16.4564	-13.9283	30/193	135,695,1269,1511,2268,3162,3620,3635,3718,5777,5788,6688,6693,7305,7805,8530,8832,8993,10457,10461,10875,26191,55024,80380,146722,284021,284194,374403,441864,729230	ADORA2A,BTK,CNR2,CTSG,FGR,HMOX1,IDO1,INPP5D,JAK3,PTPN6,PTPRC,SPI1,SPN,TYROBP,LAPTM5,CST7,CD84,PGLYRP1,GPNMB,MERTK,FGL2,PTPN22,BANK1,PDCD1LG2,CD300LF,MILR1,LGALS9B,TBC1D10C,TARM1,CCR2
11_Member	GO Biological Processes	GO:0051250	negative regulation of lymphocyte activation	-10.2186	-8.01955	21/161	135,695,1511,2268,3620,3635,3718,5777,6693,7305,7805,8993,10457,10461,10875,26191,55024,80380,284194,374403,441864	ADORA2A,BTK,CTSG,FGR,IDO1,INPP5D,JAK3,PTPN6,SPN,TYROBP,LAPTM5,PGLYRP1,GPNMB,MERTK,FGL2,PTPN22,BANK1,PDCD1LG2,LGALS9B,TBC1D10C,TARM1
11_Member	GO Biological Processes	GO:0007162	negative regulation of cell adhesion	-7.11105	-5.17211	24/305	135,285,928,1511,2192,3620,3718,4321,5140,5777,5788,5800,6688,6693,7805,10154,10457,10875,26191,80380,84959,124872,284194,441864	ADORA2A,ANGPT2,CD9,CTSG,FBLN1,IDO1,JAK3,MMP12,PDE3B,PTPN6,PTPRC,PTPRO,SPI1,SPN,LAPTM5,PLXNC1,GPNMB,FGL2,PTPN22,PDCD1LG2,UBASH3B,B4GALNT2,LGALS9B,TARM1
11_Member	GO Biological Processes	GO:0022408	negative regulation of cell-cell adhesion	-5.7035	-3.92225	17/199	135,928,1511,3620,3718,5777,6688,6693,7805,10457,10875,26191,80380,84959,124872,284194,441864	ADORA2A,CD9,CTSG,IDO1,JAK3,PTPN6,SPI1,SPN,LAPTM5,GPNMB,FGL2,PTPN22,PDCD1LG2,UBASH3B,B4GALNT2,LGALS9B,TARM1
11_Member	GO Biological Processes	GO:0050868	negative regulation of T cell activation	-5.43358	-3.68719	13/125	135,1511,3620,3718,5777,6693,7805,10457,10875,26191,80380,284194,441864	ADORA2A,CTSG,IDO1,JAK3,PTPN6,SPN,LAPTM5,GPNMB,FGL2,PTPN22,PDCD1LG2,LGALS9B,TARM1
11_Member	GO Biological Processes	GO:1903038	negative regulation of leukocyte cell-cell adhesion	-4.76027	-3.1165	13/144	135,1511,3620,3718,5777,6693,7805,10457,10875,26191,80380,284194,441864	ADORA2A,CTSG,IDO1,JAK3,PTPN6,SPN,LAPTM5,GPNMB,FGL2,PTPN22,PDCD1LG2,LGALS9B,TARM1
11_Member	GO Biological Processes	GO:0050672	negative regulation of lymphocyte proliferation	-4.0415	-2.50753	9/84	695,3620,3635,5777,6693,7305,10457,80380,284194	BTK,IDO1,INPP5D,PTPN6,SPN,TYROBP,GPNMB,PDCD1LG2,LGALS9B
11_Member	GO Biological Processes	GO:0032945	negative regulation of mononuclear cell proliferation	-4.00127	-2.47405	9/85	695,3620,3635,5777,6693,7305,10457,80380,284194	BTK,IDO1,INPP5D,PTPN6,SPN,TYROBP,GPNMB,PDCD1LG2,LGALS9B
11_Member	GO Biological Processes	GO:0070664	negative regulation of leukocyte proliferation	-3.77187	-2.27243	9/91	695,3620,3635,5777,6693,7305,10457,80380,284194	BTK,IDO1,INPP5D,PTPN6,SPN,TYROBP,GPNMB,PDCD1LG2,LGALS9B
11_Member	GO Biological Processes	GO:0042130	negative regulation of T cell proliferation	-2.43567	-1.16118	6/68	3620,5777,6693,10457,80380,284194	IDO1,PTPN6,SPN,GPNMB,PDCD1LG2,LGALS9B
12_Summary	GO Biological Processes	GO:0071345	cellular response to cytokine stimulus	-19.976	-17.2718	62/703	695,820,834,920,1234,1236,1240,1436,1439,1441,1511,1612,2069,2322,2829,3055,3394,3428,3561,3575,3577,3587,3594,3625,3663,3676,3718,3815,4360,5155,5473,5777,6356,6688,7097,7188,7850,7852,8564,8600,8807,8808,9034,9173,10673,11240,29108,29887,50615,55647,64109,81501,81704,91662,116379,140885,146722,149233,285180,340061,729230,730249,554,3700,8942,2,948,1311,1991,9241,10630,375387,3111,3119,3122	BTK,CAMP,CASP1,CD4,CCR5,CCR7,CMKLR1,CSF1R,CSF2RB,CSF3R,CTSG,DAPK1,EREG,FLT3,XCR1,HCK,IRF8,IFI16,IL2RG,IL7R,CXCR1,IL10RA,IL12RB1,INHBB,IRF5,ITGA4,JAK3,KIT,MRC1,PDGFB,PPBP,PTPN6,CCL11,SPI1,TLR2,TRAF5,IL1R2,CXCR4,KMO,TNFSF11,IL18RAP,IL1RL2,CCRL2,IL1RL1,TNFSF13B,PADI2,PYCARD,SNX10,IL21R,RAB20,CRLF2,DCSTAMP,DOCK8,NLRP12,IL22RA2,SIRPA,CD300LF,IL23R,RUFY4,STING1,CCR2,ACOD1,AVPR2,ITIH4,KYNU,A2M,CD36,COMP…
12_Member	GO Biological Processes	GO:0071345	cellular response to cytokine stimulus	-19.976	-17.2718	62/703	695,820,834,920,1234,1236,1240,1436,1439,1441,1511,1612,2069,2322,2829,3055,3394,3428,3561,3575,3577,3587,3594,3625,3663,3676,3718,3815,4360,5155,5473,5777,6356,6688,7097,7188,7850,7852,8564,8600,8807,8808,9034,9173,10673,11240,29108,29887,50615,55647,64109,81501,81704,91662,116379,140885,146722,149233,285180,340061,729230,730249	BTK,CAMP,CASP1,CD4,CCR5,CCR7,CMKLR1,CSF1R,CSF2RB,CSF3R,CTSG,DAPK1,EREG,FLT3,XCR1,HCK,IRF8,IFI16,IL2RG,IL7R,CXCR1,IL10RA,IL12RB1,INHBB,IRF5,ITGA4,JAK3,KIT,MRC1,PDGFB,PPBP,PTPN6,CCL11,SPI1,TLR2,TRAF5,IL1R2,CXCR4,KMO,TNFSF11,IL18RAP,IL1RL2,CCRL2,IL1RL1,TNFSF13B,PADI2,PYCARD,SNX10,IL21R,RAB20,CRLF2,DCSTAMP,DOCK8,NLRP12,IL22RA2,SIRPA,CD300LF,IL23R,RUFY4,STING1,CCR2,ACOD1
12_Member	GO Biological Processes	GO:0034097	response to cytokine	-19.0948	-16.4013	65/799	554,695,820,834,920,1234,1236,1240,1436,1439,1441,1511,1612,2069,2322,2829,3055,3394,3428,3561,3575,3577,3587,3594,3625,3663,3676,3700,3718,3815,4360,5155,5473,5777,6356,6688,7097,7188,7850,7852,8564,8600,8807,8808,8942,9034,9173,10673,11240,29108,29887,50615,55647,64109,81501,81704,91662,116379,140885,146722,149233,285180,340061,729230,730249	AVPR2,BTK,CAMP,CASP1,CD4,CCR5,CCR7,CMKLR1,CSF1R,CSF2RB,CSF3R,CTSG,DAPK1,EREG,FLT3,XCR1,HCK,IRF8,IFI16,IL2RG,IL7R,CXCR1,IL10RA,IL12RB1,INHBB,IRF5,ITGA4,ITIH4,JAK3,KIT,MRC1,PDGFB,PPBP,PTPN6,CCL11,SPI1,TLR2,TRAF5,IL1R2,CXCR4,KMO,TNFSF11,IL18RAP,IL1RL2,KYNU,CCRL2,IL1RL1,TNFSF13B,PADI2,PYCARD,SNX10,IL21R,RAB20,CRLF2,DCSTAMP,DOCK8,NLRP12,IL22RA2,SIRPA,CD300LF,IL23R,RUFY4,STING1,CCR2,ACOD1
12_Member	GO Molecular Functions	GO:0004896	cytokine receptor activity	-18.1574	-15.4946	24/97	920,1234,1236,1240,1439,1441,2322,2829,3561,3575,3577,3587,3594,7850,7852,8807,8808,9034,9173,50615,64109,116379,149233,729230	CD4,CCR5,CCR7,CMKLR1,CSF2RB,CSF3R,FLT3,XCR1,IL2RG,IL7R,CXCR1,IL10RA,IL12RB1,IL1R2,CXCR4,IL18RAP,IL1RL2,CCRL2,IL1RL1,IL21R,CRLF2,IL22RA2,IL23R,CCR2
12_Member	GO Biological Processes	GO:0019221	cytokine-mediated signaling pathway	-17.5581	-14.9508	41/352	920,1234,1236,1240,1436,1439,1441,1511,2069,2322,2829,3055,3561,3575,3577,3587,3594,3663,3718,3815,5155,5473,5777,6356,6688,7188,7850,7852,8600,8807,8808,9034,9173,10673,29108,50615,64109,116379,146722,149233,729230	CD4,CCR5,CCR7,CMKLR1,CSF1R,CSF2RB,CSF3R,CTSG,EREG,FLT3,XCR1,HCK,IL2RG,IL7R,CXCR1,IL10RA,IL12RB1,IRF5,JAK3,KIT,PDGFB,PPBP,PTPN6,CCL11,SPI1,TRAF5,IL1R2,CXCR4,TNFSF11,IL18RAP,IL1RL2,CCRL2,IL1RL1,TNFSF13B,PYCARD,IL21R,CRLF2,IL22RA2,CD300LF,IL23R,CCR2
12_Member	GO Molecular Functions	GO:0019955	cytokine binding	-17.2582	-14.6594	27/141	2,920,948,1234,1236,1311,1436,1441,1991,2829,3561,3577,3587,3594,3676,3815,7850,7852,9034,9173,9241,10630,64109,116379,149233,375387,729230	A2M,CD4,CD36,CCR5,CCR7,COMP,CSF1R,CSF3R,ELANE,XCR1,IL2RG,CXCR1,IL10RA,IL12RB1,ITGA4,KIT,IL1R2,CXCR4,CCRL2,IL1RL1,NOG,PDPN,CRLF2,IL22RA2,IL23R,NRROS,CCR2
12_Member	GO Molecular Functions	GO:0140375	immune receptor activity	-16.6937	-14.1432	27/148	920,1234,1236,1240,1439,1441,2322,2829,3111,3119,3122,3561,3575,3577,3587,3594,7850,7852,8807,8808,9034,9173,50615,64109,116379,149233,729230	CD4,CCR5,CCR7,CMKLR1,CSF2RB,CSF3R,FLT3,XCR1,HLA-DOA,HLA-DQB1,HLA-DRA,IL2RG,IL7R,CXCR1,IL10RA,IL12RB1,IL1R2,CXCR4,IL18RAP,IL1RL2,CCRL2,IL1RL1,IL21R,CRLF2,IL22RA2,IL23R,CCR2
13_Summary	GO Biological Processes	GO:0098771	inorganic ion homeostasis	-18.0163	-15.3728	59/702	185,287,489,666,760,825,948,1234,1236,1240,1991,2769,2829,2847,3162,3577,3718,3736,3784,4057,5023,5294,5579,5745,5788,6279,6280,6356,6916,7226,7504,7852,8600,8698,9034,9914,10800,23682,29887,51393,55240,55283,55584,55647,56833,60675,64072,79689,80231,84239,84329,84679,123041,245972,286097,286133,286530,729230,100133941,6327,358,1581,1636,4884,5798	AGTR1,ANK2,ATP2A3,BOK,CA2,CAPN3,CD36,CCR5,CCR7,CMKLR1,ELANE,GNA15,XCR1,MCHR1,HMOX1,CXCR1,JAK3,KCNA1,KCNQ1,LTF,P2RX1,PIK3CG,PRKCB,PTH1R,PTPRC,S100A8,S100A9,CCL11,TBXAS1,TRPM2,XK,CXCR4,TNFSF11,S1PR4,CCRL2,ATP2C2,CYSLTR1,RAB38,SNX10,TRPV2,STEAP3,MCOLN3,CHRNA9,RAB20,SLAMF8,PROK2,CDH23,STEAP4,TASL,ATP13A4,HVCN1,SLC9A7,SLC24A4,ATP6V0D2,MICU3,SCARA5,P2RY8,CCR2,CD24,SCN2B,AQP1,CYP7A1,ACE,NPTX1,PTPRN
13_Member	GO Biological Processes	GO:0098771	inorganic ion homeostasis	-18.0163	-15.3728	59/702	185,287,489,666,760,825,948,1234,1236,1240,1991,2769,2829,2847,3162,3577,3718,3736,3784,4057,5023,5294,5579,5745,5788,6279,6280,6356,6916,7226,7504,7852,8600,8698,9034,9914,10800,23682,29887,51393,55240,55283,55584,55647,56833,60675,64072,79689,80231,84239,84329,84679,123041,245972,286097,286133,286530,729230,100133941	AGTR1,ANK2,ATP2A3,BOK,CA2,CAPN3,CD36,CCR5,CCR7,CMKLR1,ELANE,GNA15,XCR1,MCHR1,HMOX1,CXCR1,JAK3,KCNA1,KCNQ1,LTF,P2RX1,PIK3CG,PRKCB,PTH1R,PTPRC,S100A8,S100A9,CCL11,TBXAS1,TRPM2,XK,CXCR4,TNFSF11,S1PR4,CCRL2,ATP2C2,CYSLTR1,RAB38,SNX10,TRPV2,STEAP3,MCOLN3,CHRNA9,RAB20,SLAMF8,PROK2,CDH23,STEAP4,TASL,ATP13A4,HVCN1,SLC9A7,SLC24A4,ATP6V0D2,MICU3,SCARA5,P2RY8,CCR2,CD24
13_Member	GO Biological Processes	GO:0055080	cation homeostasis	-17.6594	-15.0343	58/692	185,287,489,666,760,825,948,1234,1236,1240,1991,2769,2829,2847,3162,3577,3718,3736,3784,4057,5023,5294,5579,5745,5788,6279,6280,6356,7226,7504,7852,8600,8698,9034,9914,10800,23682,29887,51393,55240,55283,55584,55647,56833,60675,64072,79689,80231,84239,84329,84679,123041,245972,286097,286133,286530,729230,100133941	AGTR1,ANK2,ATP2A3,BOK,CA2,CAPN3,CD36,CCR5,CCR7,CMKLR1,ELANE,GNA15,XCR1,MCHR1,HMOX1,CXCR1,JAK3,KCNA1,KCNQ1,LTF,P2RX1,PIK3CG,PRKCB,PTH1R,PTPRC,S100A8,S100A9,CCL11,TRPM2,XK,CXCR4,TNFSF11,S1PR4,CCRL2,ATP2C2,CYSLTR1,RAB38,SNX10,TRPV2,STEAP3,MCOLN3,CHRNA9,RAB20,SLAMF8,PROK2,CDH23,STEAP4,TASL,ATP13A4,HVCN1,SLC9A7,SLC24A4,ATP6V0D2,MICU3,SCARA5,P2RY8,CCR2,CD24
13_Member	GO Biological Processes	GO:0050801	ion homeostasis	-17.1831	-14.5928	60/754	185,287,489,666,760,825,948,1234,1236,1240,1991,2769,2829,2847,3162,3577,3718,3736,3784,4057,5023,5294,5579,5745,5788,6279,6280,6327,6356,6916,7226,7504,7852,8600,8698,9034,9914,10800,23682,29887,51393,55240,55283,55584,55647,56833,60675,64072,79689,80231,84239,84329,84679,123041,245972,286097,286133,286530,729230,100133941	AGTR1,ANK2,ATP2A3,BOK,CA2,CAPN3,CD36,CCR5,CCR7,CMKLR1,ELANE,GNA15,XCR1,MCHR1,HMOX1,CXCR1,JAK3,KCNA1,KCNQ1,LTF,P2RX1,PIK3CG,PRKCB,PTH1R,PTPRC,S100A8,S100A9,SCN2B,CCL11,TBXAS1,TRPM2,XK,CXCR4,TNFSF11,S1PR4,CCRL2,ATP2C2,CYSLTR1,RAB38,SNX10,TRPV2,STEAP3,MCOLN3,CHRNA9,RAB20,SLAMF8,PROK2,CDH23,STEAP4,TASL,ATP13A4,HVCN1,SLC9A7,SLC24A4,ATP6V0D2,MICU3,SCARA5,P2RY8,CCR2,CD24
13_Member	GO Biological Processes	GO:0055082	cellular chemical homeostasis	-16.7768	-14.2108	59/746	185,287,358,489,666,760,825,948,1234,1236,1240,1581,1636,1991,2769,2829,2847,3162,3577,3718,3784,4884,5023,5294,5579,5745,5788,5798,6279,6280,6356,6916,7226,7504,7852,8698,9034,9914,10800,23682,51393,55283,55584,55647,56833,60675,64072,79689,80231,84239,84329,84679,123041,245972,286097,286133,286530,729230,100133941	AGTR1,ANK2,AQP1,ATP2A3,BOK,CA2,CAPN3,CD36,CCR5,CCR7,CMKLR1,CYP7A1,ACE,ELANE,GNA15,XCR1,MCHR1,HMOX1,CXCR1,JAK3,KCNQ1,NPTX1,P2RX1,PIK3CG,PRKCB,PTH1R,PTPRC,PTPRN,S100A8,S100A9,CCL11,TBXAS1,TRPM2,XK,CXCR4,S1PR4,CCRL2,ATP2C2,CYSLTR1,RAB38,TRPV2,MCOLN3,CHRNA9,RAB20,SLAMF8,PROK2,CDH23,STEAP4,TASL,ATP13A4,HVCN1,SLC9A7,SLC24A4,ATP6V0D2,MICU3,SCARA5,P2RY8,CCR2,CD24
13_Member	GO Biological Processes	GO:0006873	cellular ion homeostasis	-16.7355	-14.1774	54/635	185,287,489,666,760,825,948,1234,1236,1240,1991,2769,2829,2847,3162,3577,3718,3784,5023,5294,5579,5745,5788,6279,6280,6356,6916,7226,7504,7852,8698,9034,9914,10800,23682,51393,55283,55584,55647,56833,60675,64072,79689,80231,84239,84329,84679,123041,245972,286097,286133,286530,729230,100133941	AGTR1,ANK2,ATP2A3,BOK,CA2,CAPN3,CD36,CCR5,CCR7,CMKLR1,ELANE,GNA15,XCR1,MCHR1,HMOX1,CXCR1,JAK3,KCNQ1,P2RX1,PIK3CG,PRKCB,PTH1R,PTPRC,S100A8,S100A9,CCL11,TBXAS1,TRPM2,XK,CXCR4,S1PR4,CCRL2,ATP2C2,CYSLTR1,RAB38,TRPV2,MCOLN3,CHRNA9,RAB20,SLAMF8,PROK2,CDH23,STEAP4,TASL,ATP13A4,HVCN1,SLC9A7,SLC24A4,ATP6V0D2,MICU3,SCARA5,P2RY8,CCR2,CD24
13_Member	GO Biological Processes	GO:0030003	cellular cation homeostasis	-15.8771	-13.377	52/620	185,287,489,666,760,825,948,1234,1236,1240,1991,2769,2829,2847,3162,3577,3718,5023,5294,5579,5745,5788,6279,6280,6356,7226,7504,7852,8698,9034,9914,10800,23682,51393,55283,55584,55647,56833,60675,64072,79689,80231,84239,84329,84679,123041,245972,286097,286133,286530,729230,100133941	AGTR1,ANK2,ATP2A3,BOK,CA2,CAPN3,CD36,CCR5,CCR7,CMKLR1,ELANE,GNA15,XCR1,MCHR1,HMOX1,CXCR1,JAK3,P2RX1,PIK3CG,PRKCB,PTH1R,PTPRC,S100A8,S100A9,CCL11,TRPM2,XK,CXCR4,S1PR4,CCRL2,ATP2C2,CYSLTR1,RAB38,TRPV2,MCOLN3,CHRNA9,RAB20,SLAMF8,PROK2,CDH23,STEAP4,TASL,ATP13A4,HVCN1,SLC9A7,SLC24A4,ATP6V0D2,MICU3,SCARA5,P2RY8,CCR2,CD24
13_Member	GO Biological Processes	GO:0072507	divalent inorganic cation homeostasis	-14.9494	-12.4756	44/478	185,287,489,666,825,948,1234,1236,1240,1991,2769,2829,2847,3577,3718,3736,5023,5294,5579,5745,5788,6279,6280,6356,7226,7504,7852,8600,8698,9034,9914,10800,29887,51393,55283,55584,60675,64072,84239,123041,286097,286530,729230,100133941	AGTR1,ANK2,ATP2A3,BOK,CAPN3,CD36,CCR5,CCR7,CMKLR1,ELANE,GNA15,XCR1,MCHR1,CXCR1,JAK3,KCNA1,P2RX1,PIK3CG,PRKCB,PTH1R,PTPRC,S100A8,S100A9,CCL11,TRPM2,XK,CXCR4,TNFSF11,S1PR4,CCRL2,ATP2C2,CYSLTR1,SNX10,TRPV2,MCOLN3,CHRNA9,PROK2,CDH23,ATP13A4,SLC24A4,MICU3,P2RY8,CCR2,CD24
13_Member	GO Biological Processes	GO:0055065	metal ion homeostasis	-14.6585	-12.1973	50/618	185,287,489,666,825,948,1234,1236,1240,1991,2769,2829,2847,3162,3577,3718,3736,3784,4057,5023,5294,5579,5745,5788,6279,6280,6356,7226,7504,7852,8600,8698,9034,9914,10800,29887,51393,55240,55283,55584,60675,64072,79689,84239,123041,286097,286133,286530,729230,100133941	AGTR1,ANK2,ATP2A3,BOK,CAPN3,CD36,CCR5,CCR7,CMKLR1,ELANE,GNA15,XCR1,MCHR1,HMOX1,CXCR1,JAK3,KCNA1,KCNQ1,LTF,P2RX1,PIK3CG,PRKCB,PTH1R,PTPRC,S100A8,S100A9,CCL11,TRPM2,XK,CXCR4,TNFSF11,S1PR4,CCRL2,ATP2C2,CYSLTR1,SNX10,TRPV2,STEAP3,MCOLN3,CHRNA9,PROK2,CDH23,STEAP4,ATP13A4,SLC24A4,MICU3,SCARA5,P2RY8,CCR2,CD24
13_Member	GO Biological Processes	GO:0055074	calcium ion homeostasis	-14.3136	-11.8666	41/435	185,287,489,666,825,948,1234,1236,1240,1991,2769,2829,2847,3577,3718,5023,5294,5579,5745,5788,6356,7226,7504,7852,8600,8698,9034,9914,10800,29887,51393,55283,55584,60675,64072,84239,123041,286097,286530,729230,100133941	AGTR1,ANK2,ATP2A3,BOK,CAPN3,CD36,CCR5,CCR7,CMKLR1,ELANE,GNA15,XCR1,MCHR1,CXCR1,JAK3,P2RX1,PIK3CG,PRKCB,PTH1R,PTPRC,CCL11,TRPM2,XK,CXCR4,TNFSF11,S1PR4,CCRL2,ATP2C2,CYSLTR1,SNX10,TRPV2,MCOLN3,CHRNA9,PROK2,CDH23,ATP13A4,SLC24A4,MICU3,P2RY8,CCR2,CD24
13_Member	GO Biological Processes	GO:0072503	cellular divalent inorganic cation homeostasis	-13.6195	-11.2053	41/456	185,287,489,666,825,948,1234,1236,1240,1991,2769,2829,2847,3577,3718,5023,5294,5579,5745,5788,6279,6280,6356,7226,7504,7852,8698,9034,9914,10800,51393,55283,55584,60675,64072,84239,123041,286097,286530,729230,100133941	AGTR1,ANK2,ATP2A3,BOK,CAPN3,CD36,CCR5,CCR7,CMKLR1,ELANE,GNA15,XCR1,MCHR1,CXCR1,JAK3,P2RX1,PIK3CG,PRKCB,PTH1R,PTPRC,S100A8,S100A9,CCL11,TRPM2,XK,CXCR4,S1PR4,CCRL2,ATP2C2,CYSLTR1,TRPV2,MCOLN3,CHRNA9,PROK2,CDH23,ATP13A4,SLC24A4,MICU3,P2RY8,CCR2,CD24
13_Member	GO Biological Processes	GO:0006874	cellular calcium ion homeostasis	-13.3645	-10.9667	39/422	185,287,489,666,825,948,1234,1236,1240,1991,2769,2829,2847,3577,3718,5023,5294,5579,5745,5788,6356,7226,7504,7852,8698,9034,9914,10800,51393,55283,55584,60675,64072,84239,123041,286097,286530,729230,100133941	AGTR1,ANK2,ATP2A3,BOK,CAPN3,CD36,CCR5,CCR7,CMKLR1,ELANE,GNA15,XCR1,MCHR1,CXCR1,JAK3,P2RX1,PIK3CG,PRKCB,PTH1R,PTPRC,CCL11,TRPM2,XK,CXCR4,S1PR4,CCRL2,ATP2C2,CYSLTR1,TRPV2,MCOLN3,CHRNA9,PROK2,CDH23,ATP13A4,SLC24A4,MICU3,P2RY8,CCR2,CD24
13_Member	GO Biological Processes	GO:0006875	cellular metal ion homeostasis	-12.7844	-10.4226	44/550	185,287,489,666,825,948,1234,1236,1240,1991,2769,2829,2847,3162,3577,3718,5023,5294,5579,5745,5788,6279,6280,6356,7226,7504,7852,8698,9034,9914,10800,51393,55283,55584,60675,64072,79689,84239,123041,286097,286133,286530,729230,100133941	AGTR1,ANK2,ATP2A3,BOK,CAPN3,CD36,CCR5,CCR7,CMKLR1,ELANE,GNA15,XCR1,MCHR1,HMOX1,CXCR1,JAK3,P2RX1,PIK3CG,PRKCB,PTH1R,PTPRC,S100A8,S100A9,CCL11,TRPM2,XK,CXCR4,S1PR4,CCRL2,ATP2C2,CYSLTR1,TRPV2,MCOLN3,CHRNA9,PROK2,CDH23,STEAP4,ATP13A4,SLC24A4,MICU3,SCARA5,P2RY8,CCR2,CD24
13_Member	GO Biological Processes	GO:0051480	regulation of cytosolic calcium ion concentration	-10.0168	-7.82774	29/316	185,666,825,948,1234,1236,1240,2769,2829,2847,3577,3718,5023,5294,5788,7226,7852,8698,9034,10800,51393,55283,55584,60675,64072,123041,286530,729230,100133941	AGTR1,BOK,CAPN3,CD36,CCR5,CCR7,CMKLR1,GNA15,XCR1,MCHR1,CXCR1,JAK3,P2RX1,PIK3CG,PTPRC,TRPM2,CXCR4,S1PR4,CCRL2,CYSLTR1,TRPV2,MCOLN3,CHRNA9,PROK2,CDH23,SLC24A4,P2RY8,CCR2,CD24
13_Member	GO Biological Processes	GO:0007204	positive regulation of cytosolic calcium ion concentration	-9.81688	-7.64335	27/281	185,825,948,1234,1236,1240,2769,2829,2847,3577,3718,5023,5294,5788,7226,7852,8698,9034,10800,51393,55283,55584,60675,123041,286530,729230,100133941	AGTR1,CAPN3,CD36,CCR5,CCR7,CMKLR1,GNA15,XCR1,MCHR1,CXCR1,JAK3,P2RX1,PIK3CG,PTPRC,TRPM2,CXCR4,S1PR4,CCRL2,CYSLTR1,TRPV2,MCOLN3,CHRNA9,PROK2,SLC24A4,P2RY8,CCR2,CD24
14_Summary	GO Biological Processes	GO:0002274	myeloid leukocyte activation	-16.6235	-14.0806	26/136	399,566,695,820,1511,1776,1794,3684,3689,3815,3937,5293,5294,5730,6283,6504,6688,7096,7097,7305,8013,10394,29108,56670,81501,284021,1636,1991,54210,3055,4818,5873,358,760,1311,3274,3784,5023,5341,5798,6531,6616,6861,7498,9515,10461,29887,55240,64005,84958,85477,93145,123041,4135	RHOH,AZU1,BTK,CAMP,CTSG,DNASE1L3,DOCK2,ITGAM,ITGB2,KIT,LCP2,PIK3CD,PIK3CG,PTGDS,S100A12,SLAMF1,SPI1,TLR1,TLR2,TYROBP,NR4A3,PRG3,PYCARD,SUCNR1,DCSTAMP,MILR1,ACE,ELANE,TREM1,HCK,NKG7,RAB27A,AQP1,CA2,COMP,HRH2,KCNQ1,P2RX1,PLEK,PTPRN,SLC6A3,SNAP25,SYT5,XDH,STXBP5L,MERTK,SNX10,STEAP3,MYO1G,SYTL1,SCIN,OLFM2,SLC24A4,MAP6
14_Member	GO Biological Processes	GO:0002274	myeloid leukocyte activation	-16.6235	-14.0806	26/136	399,566,695,820,1511,1776,1794,3684,3689,3815,3937,5293,5294,5730,6283,6504,6688,7096,7097,7305,8013,10394,29108,56670,81501,284021	RHOH,AZU1,BTK,CAMP,CTSG,DNASE1L3,DOCK2,ITGAM,ITGB2,KIT,LCP2,PIK3CD,PIK3CG,PTGDS,S100A12,SLAMF1,SPI1,TLR1,TLR2,TYROBP,NR4A3,PRG3,PYCARD,SUCNR1,DCSTAMP,MILR1
14_Member	GO Biological Processes	GO:0045576	mast cell activation	-10.4693	-8.24933	10/24	399,695,3815,3937,5293,5294,5730,6283,8013,284021	RHOH,BTK,KIT,LCP2,PIK3CD,PIK3CG,PTGDS,S100A12,NR4A3,MILR1
14_Member	GO Biological Processes	GO:0002275	myeloid cell activation involved in immune response	-9.85092	-7.67173	13/55	695,1776,1794,3815,5293,5294,5730,6504,7305,8013,29108,56670,284021	BTK,DNASE1L3,DOCK2,KIT,PIK3CD,PIK3CG,PTGDS,SLAMF1,TYROBP,NR4A3,PYCARD,SUCNR1,MILR1
14_Member	GO Biological Processes	GO:0002444	myeloid leukocyte mediated immunity	-9.22301	-7.08892	12/50	566,695,1511,1636,1991,3815,5293,5294,5730,8013,54210,284021	AZU1,BTK,CTSG,ACE,ELANE,KIT,PIK3CD,PIK3CG,PTGDS,NR4A3,TREM1,MILR1
14_Member	GO Biological Processes	GO:0043299	leukocyte degranulation	-9.02053	-6.90176	10/32	695,3055,3815,4818,5293,5294,5730,5873,8013,284021	BTK,HCK,KIT,NKG7,PIK3CD,PIK3CG,PTGDS,RAB27A,NR4A3,MILR1
14_Member	GO Biological Processes	GO:0046903	secretion	-7.42867	-5.45481	32/485	358,695,760,1311,1636,3055,3274,3784,3815,4818,5023,5293,5294,5341,5730,5798,5873,6531,6616,6861,7498,8013,9515,10461,29887,55240,56670,64005,84958,85477,93145,284021	AQP1,BTK,CA2,COMP,ACE,HCK,HRH2,KCNQ1,KIT,NKG7,P2RX1,PIK3CD,PIK3CG,PLEK,PTGDS,PTPRN,RAB27A,SLC6A3,SNAP25,SYT5,XDH,NR4A3,STXBP5L,MERTK,SNX10,STEAP3,SUCNR1,MYO1G,SYTL1,SCIN,OLFM2,MILR1
14_Member	GO Biological Processes	GO:0002279	mast cell activation involved in immune response	-6.8606	-4.95093	7/20	695,3815,5293,5294,5730,8013,284021	BTK,KIT,PIK3CD,PIK3CG,PTGDS,NR4A3,MILR1
14_Member	GO Biological Processes	GO:0043303	mast cell degranulation	-6.8606	-4.95093	7/20	695,3815,5293,5294,5730,8013,284021	BTK,KIT,PIK3CD,PIK3CG,PTGDS,NR4A3,MILR1
14_Member	GO Biological Processes	GO:0045055	regulated exocytosis	-6.85429	-4.94767	15/128	695,3055,3815,4818,5023,5293,5294,5341,5730,5873,6616,6861,8013,85477,284021	BTK,HCK,KIT,NKG7,P2RX1,PIK3CD,PIK3CG,PLEK,PTGDS,RAB27A,SNAP25,SYT5,NR4A3,SCIN,MILR1
14_Member	GO Biological Processes	GO:0002448	mast cell mediated immunity	-6.53468	-4.66455	7/22	695,3815,5293,5294,5730,8013,284021	BTK,KIT,PIK3CD,PIK3CG,PTGDS,NR4A3,MILR1
14_Member	GO Biological Processes	GO:0032940	secretion by cell	-6.08491	-4.26717	25/372	695,1311,3055,3784,3815,4818,5023,5293,5294,5341,5730,5798,5873,6616,6861,8013,9515,10461,55240,56670,64005,84958,85477,93145,284021	BTK,COMP,HCK,KCNQ1,KIT,NKG7,P2RX1,PIK3CD,PIK3CG,PLEK,PTGDS,PTPRN,RAB27A,SNAP25,SYT5,NR4A3,STXBP5L,MERTK,STEAP3,SUCNR1,MYO1G,SYTL1,SCIN,OLFM2,MILR1
14_Member	GO Biological Processes	GO:0006887	exocytosis	-5.64799	-3.87061	18/223	695,3055,3815,4818,5023,5293,5294,5341,5730,5873,6616,6861,8013,9515,64005,84958,85477,284021	BTK,HCK,KIT,NKG7,P2RX1,PIK3CD,PIK3CG,PLEK,PTGDS,RAB27A,SNAP25,SYT5,NR4A3,STXBP5L,MYO1G,SYTL1,SCIN,MILR1
14_Member	GO Biological Processes	GO:0140352	export from cell	-5.582	-3.81978	26/423	695,1311,3055,3784,3815,4818,5023,5293,5294,5341,5730,5798,5873,6616,6861,8013,9515,10461,55240,56670,64005,84958,85477,93145,123041,284021	BTK,COMP,HCK,KCNQ1,KIT,NKG7,P2RX1,PIK3CD,PIK3CG,PLEK,PTGDS,PTPRN,RAB27A,SNAP25,SYT5,NR4A3,STXBP5L,MERTK,STEAP3,SUCNR1,MYO1G,SYTL1,SCIN,OLFM2,SLC24A4,MILR1
14_Member	GO Biological Processes	GO:0032418	lysosome localization	-4.9971	-3.31405	8/49	695,3815,4135,5293,5294,5730,8013,284021	BTK,KIT,MAP6,PIK3CD,PIK3CG,PTGDS,NR4A3,MILR1
14_Member	GO Biological Processes	GO:1990849	vacuolar localization	-4.9971	-3.31405	8/49	695,3815,4135,5293,5294,5730,8013,284021	BTK,KIT,MAP6,PIK3CD,PIK3CG,PTGDS,NR4A3,MILR1
15_Summary	GO Biological Processes	GO:0051345	positive regulation of hydrolase activity	-16.52	-13.9845	51/577	185,489,666,834,945,1236,1285,1612,2192,2261,2769,3428,3815,4914,5023,5330,5341,5657,5724,5788,5996,6001,6279,6280,6356,6423,7409,7498,7805,8698,9771,9938,10235,10276,23108,25780,27141,29108,54361,55619,64581,64805,79774,81704,91662,115352,115727,139818,153020,374403,440503,216,399,408,1794,5997,8437,9515,9744,10451,10788,23263,25894,27128,55843,57189,57569,63940,79961,89846,117289,140885,221472,…	AGTR1,ATP2A3,BOK,CASP1,CD33,CCR7,COL4A3,DAPK1,FBLN1,FGFR3,GNA15,IFI16,KIT,NTRK1,P2RX1,PLCB2,PLEK,PRTN3,PTAFR,PTPRC,RGS1,RGS10,S100A8,S100A9,CCL11,SFRP2,VAV1,XDH,LAPTM5,S1PR4,RAPGEF5,ARHGAP25,RASGRP2,NET1,RAP1GAP2,RASGRP3,CIDEB,PYCARD,WNT4,DOCK10,CLEC7A,P2RY12,GRTP1,DOCK8,NLRP12,FCRL3,RASGRP4,DOCK11,RASGEF1B,TBC1D10C,PLIN5,ALDH1A1,RHOH,ARRB1,DOCK2,RGS2,RASAL1,STXBP5L,ACAP1,VAV3,IQGAP2,MCF2L,PLEKHG…
15_Member	GO Biological Processes	GO:0051345	positive regulation of hydrolase activity	-16.52	-13.9845	51/577	185,489,666,834,945,1236,1285,1612,2192,2261,2769,3428,3815,4914,5023,5330,5341,5657,5724,5788,5996,6001,6279,6280,6356,6423,7409,7498,7805,8698,9771,9938,10235,10276,23108,25780,27141,29108,54361,55619,64581,64805,79774,81704,91662,115352,115727,139818,153020,374403,440503	AGTR1,ATP2A3,BOK,CASP1,CD33,CCR7,COL4A3,DAPK1,FBLN1,FGFR3,GNA15,IFI16,KIT,NTRK1,P2RX1,PLCB2,PLEK,PRTN3,PTAFR,PTPRC,RGS1,RGS10,S100A8,S100A9,CCL11,SFRP2,VAV1,XDH,LAPTM5,S1PR4,RAPGEF5,ARHGAP25,RASGRP2,NET1,RAP1GAP2,RASGRP3,CIDEB,PYCARD,WNT4,DOCK10,CLEC7A,P2RY12,GRTP1,DOCK8,NLRP12,FCRL3,RASGRP4,DOCK11,RASGEF1B,TBC1D10C,PLIN5
15_Member	GO Molecular Functions	GO:0030695	GTPase regulator activity	-12.6404	-10.2883	41/488	216,399,408,1794,5996,5997,6001,7409,8437,9515,9744,9771,9938,10235,10276,10451,10788,23108,23263,25780,25894,27128,55619,55843,57189,57569,63940,64805,79774,79961,81704,89846,115727,117289,139818,140885,153020,221472,257106,259173,374403	ALDH1A1,RHOH,ARRB1,DOCK2,RGS1,RGS2,RGS10,VAV1,RASAL1,STXBP5L,ACAP1,RAPGEF5,ARHGAP25,RASGRP2,NET1,VAV3,IQGAP2,RAP1GAP2,MCF2L,RASGRP3,PLEKHG4,CYTH4,DOCK10,ARHGAP15,DENND11,ARHGAP20,GPSM3,P2RY12,GRTP1,DENND2D,DOCK8,FGD3,RASGRP4,TAGAP,DOCK11,SIRPA,RASGEF1B,FGD2,ARHGAP30,ALS2CL,TBC1D10C
15_Member	GO Molecular Functions	GO:0060589	nucleoside-triphosphatase regulator activity	-12.6404	-10.2883	41/488	216,399,408,1794,5996,5997,6001,7409,8437,9515,9744,9771,9938,10235,10276,10451,10788,23108,23263,25780,25894,27128,55619,55843,57189,57569,63940,64805,79774,79961,81704,89846,115727,117289,139818,140885,153020,221472,257106,259173,374403	ALDH1A1,RHOH,ARRB1,DOCK2,RGS1,RGS2,RGS10,VAV1,RASAL1,STXBP5L,ACAP1,RAPGEF5,ARHGAP25,RASGRP2,NET1,VAV3,IQGAP2,RAP1GAP2,MCF2L,RASGRP3,PLEKHG4,CYTH4,DOCK10,ARHGAP15,DENND11,ARHGAP20,GPSM3,P2RY12,GRTP1,DENND2D,DOCK8,FGD3,RASGRP4,TAGAP,DOCK11,SIRPA,RASGEF1B,FGD2,ARHGAP30,ALS2CL,TBC1D10C
15_Member	GO Biological Processes	GO:0043087	regulation of GTPase activity	-10.5001	-8.26937	32/364	1236,2042,2044,4914,5657,5996,6001,6356,7409,8437,9771,9938,10154,10235,10276,10451,10788,23108,25780,29108,50861,54361,55619,55843,79774,81704,89846,115727,139818,153020,221472,374403	CCR7,EPHA3,EPHA5,NTRK1,PRTN3,RGS1,RGS10,CCL11,VAV1,RASAL1,RAPGEF5,ARHGAP25,PLXNC1,RASGRP2,NET1,VAV3,IQGAP2,RAP1GAP2,RASGRP3,PYCARD,STMN3,WNT4,DOCK10,ARHGAP15,GRTP1,DOCK8,FGD3,RASGRP4,DOCK11,RASGEF1B,FGD2,TBC1D10C
15_Member	GO Molecular Functions	GO:0008047	enzyme activator activity	-9.31119	-7.17221	38/548	216,336,408,489,695,834,1794,2192,3084,4056,4057,4258,4688,4689,5155,5996,5997,6001,6423,8437,9515,9744,9938,10451,10788,23108,25780,29108,55843,57569,79774,91662,117289,257106,259173,374403,653361,100133941	ALDH1A1,APOA2,ARRB1,ATP2A3,BTK,CASP1,DOCK2,FBLN1,NRG1,LTC4S,LTF,MGST2,NCF2,NCF4,PDGFB,RGS1,RGS2,RGS10,SFRP2,RASAL1,STXBP5L,ACAP1,ARHGAP25,VAV3,IQGAP2,RAP1GAP2,RASGRP3,PYCARD,ARHGAP15,ARHGAP20,GRTP1,NLRP12,TAGAP,ARHGAP30,ALS2CL,TBC1D10C,NCF1,CD24
15_Member	GO Biological Processes	GO:0051056	regulation of small GTPase mediated signal transduction	-8.54834	-6.47757	26/299	408,1794,3084,4914,5294,7409,8437,9289,9938,10276,10451,23108,23263,25894,27128,50861,55843,57569,81704,89846,89890,115727,117289,221472,257106,286530	ARRB1,DOCK2,NRG1,NTRK1,PIK3CG,VAV1,RASAL1,ADGRG1,ARHGAP25,NET1,VAV3,RAP1GAP2,MCF2L,PLEKHG4,CYTH4,STMN3,ARHGAP15,ARHGAP20,DOCK8,FGD3,KBTBD6,RASGRP4,TAGAP,FGD2,ARHGAP30,P2RY8
15_Member	GO Molecular Functions	GO:0005085	guanyl-nucleotide exchange factor activity	-7.62449	-5.62783	21/223	1794,7409,9771,10235,10276,10451,23263,25780,25894,27128,55619,57189,64805,79961,81704,89846,115727,117289,139818,153020,221472	DOCK2,VAV1,RAPGEF5,RASGRP2,NET1,VAV3,MCF2L,RASGRP3,PLEKHG4,CYTH4,DOCK10,DENND11,P2RY12,DENND2D,DOCK8,FGD3,RASGRP4,TAGAP,DOCK11,RASGEF1B,FGD2
15_Member	GO Biological Processes	GO:0043547	positive regulation of GTPase activity	-6.16644	-4.33727	21/272	1236,4914,5657,5996,6001,6356,7409,9771,9938,10235,10276,23108,25780,54361,55619,79774,81704,115727,139818,153020,374403	CCR7,NTRK1,PRTN3,RGS1,RGS10,CCL11,VAV1,RAPGEF5,ARHGAP25,RASGRP2,NET1,RAP1GAP2,RASGRP3,WNT4,DOCK10,GRTP1,DOCK8,RASGRP4,DOCK11,RASGEF1B,TBC1D10C
15_Member	GO Molecular Functions	GO:0005096	GTPase activator activity	-6.11465	-4.29549	21/274	216,408,1794,5996,5997,6001,8437,9515,9744,9938,10451,10788,23108,25780,55843,57569,79774,117289,257106,259173,374403	ALDH1A1,ARRB1,DOCK2,RGS1,RGS2,RGS10,RASAL1,STXBP5L,ACAP1,ARHGAP25,VAV3,IQGAP2,RAP1GAP2,RASGRP3,ARHGAP15,ARHGAP20,GRTP1,TAGAP,ARHGAP30,ALS2CL,TBC1D10C
16_Summary	GO Biological Processes	GO:0006909	phagocytosis	-15.8987	-13.3918	32/233	135,399,948,1053,1991,2219,2268,3055,3385,3394,3514,3684,3689,4688,4689,5657,5880,6504,7305,7409,8685,9938,10451,10461,28834,51411,55647,64005,64581,122618,389610,729230,287,408,921,922,928,1794,2348,3577,3587,3676,4065,4360,4973,5294,6614,6616,6861,9332,23166,29108,29887,55911,84000,286133,336,666,914,5360,5579,5788,7075,7805,7852,9619,9788,10396,79895,81501,100133941	ADORA2A,RHOH,CD36,CEBPE,ELANE,FCN1,FGR,HCK,ICAM3,IRF8,IGKC,ITGAM,ITGB2,NCF2,NCF4,PRTN3,RAC2,SLAMF1,TYROBP,VAV1,MARCO,ARHGAP25,VAV3,MERTK,IGLC7,BIN2,RAB20,MYO1G,CLEC7A,PLD4,XKR5,CCR2,ANK2,ARRB1,CD5,CD5L,CD9,DOCK2,FOLR1,CXCR1,IL10RA,ITGA4,LY75,MRC1,OLR1,PIK3CG,SIGLEC1,SNAP25,SYT5,CD163,STAB1,PYCARD,SNX10,APOBR,TMPRSS13,SCARA5,APOA2,BOK,CD2,PLTP,PRKCB,PTPRC,TIE1,LAPTM5,CXCR4,ABCG1,MTSS1,ATP8A1,ATP8B…
16_Member	GO Biological Processes	GO:0006909	phagocytosis	-15.8987	-13.3918	32/233	135,399,948,1053,1991,2219,2268,3055,3385,3394,3514,3684,3689,4688,4689,5657,5880,6504,7305,7409,8685,9938,10451,10461,28834,51411,55647,64005,64581,122618,389610,729230	ADORA2A,RHOH,CD36,CEBPE,ELANE,FCN1,FGR,HCK,ICAM3,IRF8,IGKC,ITGAM,ITGB2,NCF2,NCF4,PRTN3,RAC2,SLAMF1,TYROBP,VAV1,MARCO,ARHGAP25,VAV3,MERTK,IGLC7,BIN2,RAB20,MYO1G,CLEC7A,PLD4,XKR5,CCR2
16_Member	GO Biological Processes	GO:0006897	endocytosis	-10.1401	-7.94777	37/489	287,399,408,921,922,928,948,1794,2219,2348,3514,3577,3587,3676,3684,3689,4065,4360,4973,5294,5880,6614,6616,6861,8685,9332,9938,23166,28834,29108,29887,51411,55911,64581,84000,286133,389610	ANK2,RHOH,ARRB1,CD5,CD5L,CD9,CD36,DOCK2,FCN1,FOLR1,IGKC,CXCR1,IL10RA,ITGA4,ITGAM,ITGB2,LY75,MRC1,OLR1,PIK3CG,RAC2,SIGLEC1,SNAP25,SYT5,MARCO,CD163,ARHGAP25,STAB1,IGLC7,PYCARD,SNX10,BIN2,APOBR,CLEC7A,TMPRSS13,SCARA5,XKR5
16_Member	GO Biological Processes	GO:0043277	apoptotic cell clearance	-6.33217	-4.48526	9/45	399,948,2219,5880,7305,8685,10461,389610,729230	RHOH,CD36,FCN1,RAC2,TYROBP,MARCO,MERTK,XKR5,CCR2
16_Member	GO Biological Processes	GO:0006911	phagocytosis, engulfment	-5.07699	-3.38453	12/115	399,948,3514,3684,3689,5880,8685,9938,28834,51411,64581,389610	RHOH,CD36,IGKC,ITGAM,ITGB2,RAC2,MARCO,ARHGAP25,IGLC7,BIN2,CLEC7A,XKR5
16_Member	GO Biological Processes	GO:0099024	plasma membrane invagination	-4.74212	-3.10058	12/124	399,948,3514,3684,3689,5880,8685,9938,28834,51411,64581,389610	RHOH,CD36,IGKC,ITGAM,ITGB2,RAC2,MARCO,ARHGAP25,IGLC7,BIN2,CLEC7A,XKR5
16_Member	GO Biological Processes	GO:0010324	membrane invagination	-4.50273	-2.90007	12/131	399,948,3514,3684,3689,5880,8685,9938,28834,51411,64581,389610	RHOH,CD36,IGKC,ITGAM,ITGB2,RAC2,MARCO,ARHGAP25,IGLC7,BIN2,CLEC7A,XKR5
16_Member	GO Biological Processes	GO:0061024	membrane organization	-3.9765	-2.45482	34/774	287,336,399,666,914,928,948,1794,2348,3514,3684,3689,5360,5579,5788,5880,6616,7075,7805,7852,8685,9619,9788,9938,10396,10451,28834,51411,55647,64581,79895,81501,389610,100133941	ANK2,APOA2,RHOH,BOK,CD2,CD9,CD36,DOCK2,FOLR1,IGKC,ITGAM,ITGB2,PLTP,PRKCB,PTPRC,RAC2,SNAP25,TIE1,LAPTM5,CXCR4,MARCO,ABCG1,MTSS1,ARHGAP25,ATP8A1,VAV3,IGLC7,BIN2,RAB20,CLEC7A,ATP8B4,DCSTAMP,XKR5,CD24
17_Summary	GO Biological Processes	GO:0071674	mononuclear cell migration	-15.6803	-13.1936	23/110	240,1234,1236,1511,1880,2529,3577,3695,5155,5293,5294,5800,6283,6356,7226,7852,8600,64005,81704,91662,120425,140885,729230,2,2829,3676,9034,10630,1240,185,287,566,695,5788,55784,64805,358,948,2044,5473,554,2847,5745,10800,10888	ALOX5,CCR5,CCR7,CTSG,GPR183,FUT7,CXCR1,ITGB7,PDGFB,PIK3CD,PIK3CG,PTPRO,S100A12,CCL11,TRPM2,CXCR4,TNFSF11,MYO1G,DOCK8,NLRP12,JAML,SIRPA,CCR2,A2M,XCR1,ITGA4,CCRL2,PDPN,CMKLR1,AGTR1,ANK2,AZU1,BTK,PTPRC,MCTP2,P2RY12,AQP1,CD36,EPHA5,PPBP,AVPR2,MCHR1,PTH1R,CYSLTR1,GPR83
17_Member	GO Biological Processes	GO:0071674	mononuclear cell migration	-15.6803	-13.1936	23/110	240,1234,1236,1511,1880,2529,3577,3695,5155,5293,5294,5800,6283,6356,7226,7852,8600,64005,81704,91662,120425,140885,729230	ALOX5,CCR5,CCR7,CTSG,GPR183,FUT7,CXCR1,ITGB7,PDGFB,PIK3CD,PIK3CG,PTPRO,S100A12,CCL11,TRPM2,CXCR4,TNFSF11,MYO1G,DOCK8,NLRP12,JAML,SIRPA,CCR2
17_Member	GO Biological Processes	GO:0036336	dendritic cell migration	-11.7813	-9.46627	11/25	240,1234,1236,1880,3577,5294,7226,7852,81704,91662,729230	ALOX5,CCR5,CCR7,GPR183,CXCR1,PIK3CG,TRPM2,CXCR4,DOCK8,NLRP12,CCR2
17_Member	GO Molecular Functions	GO:0019956	chemokine binding	-8.87229	-6.76189	10/33	2,1234,1236,2829,3577,3676,7852,9034,10630,729230	A2M,CCR5,CCR7,XCR1,CXCR1,ITGA4,CXCR4,CCRL2,PDPN,CCR2
17_Member	GO Biological Processes	GO:0002407	dendritic cell chemotaxis	-8.75123	-6.65712	8/18	1234,1236,1880,3577,5294,7226,7852,729230	CCR5,CCR7,GPR183,CXCR1,PIK3CG,TRPM2,CXCR4,CCR2
17_Member	GO Molecular Functions	GO:0001637	G protein-coupled chemoattractant receptor activity	-7.26554	-5.30666	8/26	1234,1236,1240,2829,3577,7852,9034,729230	CCR5,CCR7,CMKLR1,XCR1,CXCR1,CXCR4,CCRL2,CCR2
17_Member	GO Molecular Functions	GO:0004950	chemokine receptor activity	-7.26554	-5.30666	8/26	1234,1236,1240,2829,3577,7852,9034,729230	CCR5,CCR7,CMKLR1,XCR1,CXCR1,CXCR4,CCRL2,CCR2
17_Member	GO Biological Processes	GO:0019722	calcium-mediated signaling	-6.90096	-4.9856	16/145	185,287,566,695,1234,1236,2829,3577,5788,7226,7852,8600,9034,55784,64805,729230	AGTR1,ANK2,AZU1,BTK,CCR5,CCR7,XCR1,CXCR1,PTPRC,TRPM2,CXCR4,TNFSF11,CCRL2,MCTP2,P2RY12,CCR2
17_Member	GO Biological Processes	GO:0019932	second-messenger-mediated signaling	-6.55857	-4.68404	19/214	185,287,358,566,695,948,1234,1236,2044,2829,3577,5788,7226,7852,8600,9034,55784,64805,729230	AGTR1,ANK2,AQP1,AZU1,BTK,CD36,CCR5,CCR7,EPHA5,XCR1,CXCR1,PTPRC,TRPM2,CXCR4,TNFSF11,CCRL2,MCTP2,P2RY12,CCR2
17_Member	GO Molecular Functions	GO:0016493	C-C chemokine receptor activity	-6.38532	-4.52773	7/23	1234,1236,2829,3577,7852,9034,729230	CCR5,CCR7,XCR1,CXCR1,CXCR4,CCRL2,CCR2
17_Member	GO Molecular Functions	GO:0019957	C-C chemokine binding	-6.2438	-4.40865	7/24	1234,1236,2829,3577,7852,9034,729230	CCR5,CCR7,XCR1,CXCR1,CXCR4,CCRL2,CCR2
17_Member	GO Biological Processes	GO:1990868	response to chemokine	-5.3689	-3.63198	11/90	1234,1236,1240,2829,3577,5473,6356,7852,9034,81704,729230	CCR5,CCR7,CMKLR1,XCR1,CXCR1,PPBP,CCL11,CXCR4,CCRL2,DOCK8,CCR2
17_Member	GO Biological Processes	GO:1990869	cellular response to chemokine	-5.3689	-3.63198	11/90	1234,1236,1240,2829,3577,5473,6356,7852,9034,81704,729230	CCR5,CCR7,CMKLR1,XCR1,CXCR1,PPBP,CCL11,CXCR4,CCRL2,DOCK8,CCR2
17_Member	GO Molecular Functions	GO:0008528	G protein-coupled peptide receptor activity	-5.31564	-3.58453	14/148	185,554,1234,1236,1240,2829,2847,3577,5745,7852,9034,10800,10888,729230	AGTR1,AVPR2,CCR5,CCR7,CMKLR1,XCR1,MCHR1,CXCR1,PTH1R,CXCR4,CCRL2,CYSLTR1,GPR83,CCR2
17_Member	GO Molecular Functions	GO:0001653	peptide receptor activity	-5.11486	-3.41922	14/154	185,554,1234,1236,1240,2829,2847,3577,5745,7852,9034,10800,10888,729230	AGTR1,AVPR2,CCR5,CCR7,CMKLR1,XCR1,MCHR1,CXCR1,PTH1R,CXCR4,CCRL2,CYSLTR1,GPR83,CCR2
17_Member	GO Biological Processes	GO:0070098	chemokine-mediated signaling pathway	-4.92533	-3.25452	10/82	1234,1236,1240,2829,3577,5473,6356,7852,9034,729230	CCR5,CCR7,CMKLR1,XCR1,CXCR1,PPBP,CCL11,CXCR4,CCRL2,CCR2
18_Summary	GO Biological Processes	GO:0003013	circulatory system process	-14.4952	-12.0402	44/492	135,152,185,287,367,489,554,566,948,1285,1311,1511,1636,2153,2171,2313,3162,3274,3784,4223,4607,4973,5023,5155,5724,5800,5997,6327,6330,6446,6506,6526,6533,6916,7010,7136,7852,9153,10060,10396,10800,11309,54567,56670,55,336,358,816,1959,3625,3736,3815,4856,4884,5294,8013,8530,8912,29995,56729,58512,60675,90523,497189	ADORA2A,ADRA2C,AGTR1,ANK2,AR,ATP2A3,AVPR2,AZU1,CD36,COL4A3,COMP,CTSG,ACE,F5,FABP5,FLI1,HMOX1,HRH2,KCNQ1,MEOX2,MYBPC3,OLR1,P2RX1,PDGFB,PTAFR,PTPRO,RGS2,SCN2B,SCN4B,SGK1,SLC1A2,SLC5A3,SLC6A6,TBXAS1,TEK,TNNI2,CXCR4,SLC28A2,ABCC9,ATP8A1,CYSLTR1,SLCO2B1,DLL4,SUCNR1,ACP3,APOA2,AQP1,CAMK2B,EGR2,INHBB,KCNA1,KIT,CCN3,NPTX1,PIK3CG,NR4A3,CST7,CACNA1H,LMCD1,RETN,DLGAP3,PROK2,MLIP,TIFAB
18_Member	GO Biological Processes	GO:0003013	circulatory system process	-14.4952	-12.0402	44/492	135,152,185,287,367,489,554,566,948,1285,1311,1511,1636,2153,2171,2313,3162,3274,3784,4223,4607,4973,5023,5155,5724,5800,5997,6327,6330,6446,6506,6526,6533,6916,7010,7136,7852,9153,10060,10396,10800,11309,54567,56670	ADORA2A,ADRA2C,AGTR1,ANK2,AR,ATP2A3,AVPR2,AZU1,CD36,COL4A3,COMP,CTSG,ACE,F5,FABP5,FLI1,HMOX1,HRH2,KCNQ1,MEOX2,MYBPC3,OLR1,P2RX1,PDGFB,PTAFR,PTPRO,RGS2,SCN2B,SCN4B,SGK1,SLC1A2,SLC5A3,SLC6A6,TBXAS1,TEK,TNNI2,CXCR4,SLC28A2,ABCC9,ATP8A1,CYSLTR1,SLCO2B1,DLL4,SUCNR1
18_Member	GO Biological Processes	GO:0044057	regulation of system process	-11.5771	-9.27509	43/573	55,135,152,185,287,336,358,489,554,816,1636,1959,2171,3274,3625,3736,3784,3815,4607,4856,4884,5023,5155,5294,5724,5800,5997,6327,6330,6446,6916,7136,8013,8530,8912,10060,10800,29995,56729,58512,60675,90523,497189	ACP3,ADORA2A,ADRA2C,AGTR1,ANK2,APOA2,AQP1,ATP2A3,AVPR2,CAMK2B,ACE,EGR2,FABP5,HRH2,INHBB,KCNA1,KCNQ1,KIT,MYBPC3,CCN3,NPTX1,P2RX1,PDGFB,PIK3CG,PTAFR,PTPRO,RGS2,SCN2B,SCN4B,SGK1,TBXAS1,TNNI2,NR4A3,CST7,CACNA1H,ABCC9,CYSLTR1,LMCD1,RETN,DLGAP3,PROK2,MLIP,TIFAB
18_Member	GO Biological Processes	GO:0008015	blood circulation	-10.7167	-8.45574	34/400	135,152,185,287,367,554,566,1285,1311,1511,1636,2153,2313,3162,3274,3784,4223,4607,4973,5023,5155,5724,5800,5997,6327,6330,6446,6916,7010,7136,7852,10800,54567,56670	ADORA2A,ADRA2C,AGTR1,ANK2,AR,AVPR2,AZU1,COL4A3,COMP,CTSG,ACE,F5,FLI1,HMOX1,HRH2,KCNQ1,MEOX2,MYBPC3,OLR1,P2RX1,PDGFB,PTAFR,PTPRO,RGS2,SCN2B,SCN4B,SGK1,TBXAS1,TEK,TNNI2,CXCR4,CYSLTR1,DLL4,SUCNR1
18_Member	GO Biological Processes	GO:1903522	regulation of blood circulation	-4.27134	-2.70541	17/256	152,185,287,489,554,1636,3274,3784,5023,5294,5997,6327,6330,6916,8912,10060,10800	ADRA2C,AGTR1,ANK2,ATP2A3,AVPR2,ACE,HRH2,KCNQ1,P2RX1,PIK3CG,RGS2,SCN2B,SCN4B,TBXAS1,CACNA1H,ABCC9,CYSLTR1
18_Member	GO Biological Processes	GO:0019229	regulation of vasoconstriction	-4.12982	-2.58626	8/64	152,185,554,1636,3274,5023,6916,10800	ADRA2C,AGTR1,AVPR2,ACE,HRH2,P2RX1,TBXAS1,CYSLTR1
18_Member	GO Biological Processes	GO:0035296	regulation of tube diameter	-3.55542	-2.09235	11/141	135,152,185,554,1311,1636,3274,5023,5997,6916,10800	ADORA2A,ADRA2C,AGTR1,AVPR2,COMP,ACE,HRH2,P2RX1,RGS2,TBXAS1,CYSLTR1
18_Member	GO Biological Processes	GO:0097746	blood vessel diameter maintenance	-3.55542	-2.09235	11/141	135,152,185,554,1311,1636,3274,5023,5997,6916,10800	ADORA2A,ADRA2C,AGTR1,AVPR2,COMP,ACE,HRH2,P2RX1,RGS2,TBXAS1,CYSLTR1
18_Member	GO Biological Processes	GO:0035150	regulation of tube size	-3.52887	-2.06891	11/142	135,152,185,554,1311,1636,3274,5023,5997,6916,10800	ADORA2A,ADRA2C,AGTR1,AVPR2,COMP,ACE,HRH2,P2RX1,RGS2,TBXAS1,CYSLTR1
18_Member	GO Biological Processes	GO:0045907	positive regulation of vasoconstriction	-3.15735	-1.76328	5/33	554,1636,3274,6916,10800	AVPR2,ACE,HRH2,TBXAS1,CYSLTR1
19_Summary	GO Biological Processes	GO:0002443	leukocyte mediated immunity	-14.0398	-11.6086	32/270	566,695,713,730,1439,1511,1636,1991,3108,3109,3111,3119,3122,3514,3635,3815,4818,5293,5294,5730,5777,5873,8013,28834,50615,51311,54210,57823,64005,89886,202309,284021,639,909,920,1520,1880,3718,4063,5579,6504,6693,8832,23108,27240,50856,51744,60468,64218,80380,114836,441864,55016,57705	AZU1,BTK,C1QB,C7,CSF2RB,CTSG,ACE,ELANE,HLA-DMA,HLA-DMB,HLA-DOA,HLA-DQB1,HLA-DRA,IGKC,INPP5D,KIT,NKG7,PIK3CD,PIK3CG,PTGDS,PTPN6,RAB27A,NR4A3,IGLC7,IL21R,TLR8,TREM1,SLAMF7,MYO1G,SLAMF9,GAPT,MILR1,PRDM1,CD1A,CD4,CTSS,GPR183,JAK3,LY9,PRKCB,SLAMF1,SPN,CD84,RAP1GAP2,SIT1,CLEC4A,CD244,BACH2,SEMA4A,PDCD1LG2,SLAMF6,TARM1,MARCHF1,WDFY4
19_Member	GO Biological Processes	GO:0002443	leukocyte mediated immunity	-14.0398	-11.6086	32/270	566,695,713,730,1439,1511,1636,1991,3108,3109,3111,3119,3122,3514,3635,3815,4818,5293,5294,5730,5777,5873,8013,28834,50615,51311,54210,57823,64005,89886,202309,284021	AZU1,BTK,C1QB,C7,CSF2RB,CTSG,ACE,ELANE,HLA-DMA,HLA-DMB,HLA-DOA,HLA-DQB1,HLA-DRA,IGKC,INPP5D,KIT,NKG7,PIK3CD,PIK3CG,PTGDS,PTPN6,RAB27A,NR4A3,IGLC7,IL21R,TLR8,TREM1,SLAMF7,MYO1G,SLAMF9,GAPT,MILR1
19_Member	GO Biological Processes	GO:0002250	adaptive immune response	-9.44492	-7.29396	41/617	639,695,713,730,909,920,1439,1520,1880,3108,3109,3111,3119,3122,3514,3635,3718,4063,5293,5294,5579,5873,6504,6693,8832,23108,27240,28834,50615,50856,51311,51744,54210,57823,60468,64005,64218,80380,114836,202309,441864	PRDM1,BTK,C1QB,C7,CD1A,CD4,CSF2RB,CTSS,GPR183,HLA-DMA,HLA-DMB,HLA-DOA,HLA-DQB1,HLA-DRA,IGKC,INPP5D,JAK3,LY9,PIK3CD,PIK3CG,PRKCB,RAB27A,SLAMF1,SPN,CD84,RAP1GAP2,SIT1,IGLC7,IL21R,CLEC4A,TLR8,CD244,TREM1,SLAMF7,BACH2,MYO1G,SEMA4A,PDCD1LG2,SLAMF6,GAPT,TARM1
19_Member	GO Biological Processes	GO:0002460	adaptive immune response based on somatic recombination of immune receptors built from immunoglobulin superfamily domains	-7.87647	-5.85573	22/236	695,713,730,1439,3108,3109,3111,3119,3122,3514,3635,4063,5873,6693,28834,50615,51311,60468,64005,64218,114836,202309	BTK,C1QB,C7,CSF2RB,HLA-DMA,HLA-DMB,HLA-DOA,HLA-DQB1,HLA-DRA,IGKC,INPP5D,LY9,RAB27A,SPN,IGLC7,IL21R,TLR8,BACH2,MYO1G,SEMA4A,SLAMF6,GAPT
19_Member	GO Biological Processes	GO:0002449	lymphocyte mediated immunity	-6.84706	-4.94216	20/226	695,713,730,1439,3108,3109,3111,3119,3122,3514,3635,4818,5777,5873,28834,50615,51311,57823,64005,202309	BTK,C1QB,C7,CSF2RB,HLA-DMA,HLA-DMB,HLA-DOA,HLA-DQB1,HLA-DRA,IGKC,INPP5D,NKG7,PTPN6,RAB27A,IGLC7,IL21R,TLR8,SLAMF7,MYO1G,GAPT
19_Member	GO Biological Processes	GO:0019882	antigen processing and presentation	-6.05834	-4.242	12/93	909,1520,1636,3108,3109,3111,3119,3122,5873,50856,55016,57705	CD1A,CTSS,ACE,HLA-DMA,HLA-DMB,HLA-DOA,HLA-DQB1,HLA-DRA,RAB27A,CLEC4A,MARCHF1,WDFY4
19_Member	GO Biological Processes	GO:0002495	antigen processing and presentation of peptide antigen via MHC class II	-5.32177	-3.58807	7/32	1520,3108,3109,3111,3119,3122,55016	CTSS,HLA-DMA,HLA-DMB,HLA-DOA,HLA-DQB1,HLA-DRA,MARCHF1
19_Member	GO Biological Processes	GO:0016064	immunoglobulin mediated immune response	-5.30811	-3.57816	15/169	695,713,730,1439,3108,3109,3111,3119,3122,3514,3635,28834,50615,51311,202309	BTK,C1QB,C7,CSF2RB,HLA-DMA,HLA-DMB,HLA-DOA,HLA-DQB1,HLA-DRA,IGKC,INPP5D,IGLC7,IL21R,TLR8,GAPT
19_Member	GO Biological Processes	GO:0048002	antigen processing and presentation of peptide antigen	-5.23632	-3.51773	9/60	1520,1636,3108,3109,3111,3119,3122,50856,55016	CTSS,ACE,HLA-DMA,HLA-DMB,HLA-DOA,HLA-DQB1,HLA-DRA,CLEC4A,MARCHF1
19_Member	GO Biological Processes	GO:0002504	antigen processing and presentation of peptide or polysaccharide antigen via MHC class II	-5.22645	-3.51122	7/33	1520,3108,3109,3111,3119,3122,55016	CTSS,HLA-DMA,HLA-DMB,HLA-DOA,HLA-DQB1,HLA-DRA,MARCHF1
19_Member	GO Biological Processes	GO:0019724	B cell mediated immunity	-5.18383	-3.47193	15/173	695,713,730,1439,3108,3109,3111,3119,3122,3514,3635,28834,50615,51311,202309	BTK,C1QB,C7,CSF2RB,HLA-DMA,HLA-DMB,HLA-DOA,HLA-DQB1,HLA-DRA,IGKC,INPP5D,IGLC7,IL21R,TLR8,GAPT
19_Member	GO Biological Processes	GO:0019884	antigen processing and presentation of exogenous antigen	-5.13704	-3.43281	8/47	909,1520,3108,3109,3111,3119,3122,50856	CD1A,CTSS,HLA-DMA,HLA-DMB,HLA-DOA,HLA-DQB1,HLA-DRA,CLEC4A
19_Member	GO Biological Processes	GO:0002381	immunoglobulin production involved in immunoglobulin-mediated immune response	-4.79709	-3.14975	7/38	695,3108,3109,3111,3119,3122,202309	BTK,HLA-DMA,HLA-DMB,HLA-DOA,HLA-DQB1,HLA-DRA,GAPT
19_Member	GO Biological Processes	GO:0002478	antigen processing and presentation of exogenous peptide antigen	-4.79709	-3.14975	7/38	1520,3108,3109,3111,3119,3122,50856	CTSS,HLA-DMA,HLA-DMB,HLA-DOA,HLA-DQB1,HLA-DRA,CLEC4A
19_Member	GO Biological Processes	GO:0002399	MHC class II protein complex assembly	-4.75934	-3.1165	5/16	3108,3109,3111,3119,3122	HLA-DMA,HLA-DMB,HLA-DOA,HLA-DQB1,HLA-DRA
19_Member	GO Biological Processes	GO:0002503	peptide antigen assembly with MHC class II protein complex	-4.75934	-3.1165	5/16	3108,3109,3111,3119,3122	HLA-DMA,HLA-DMB,HLA-DOA,HLA-DQB1,HLA-DRA
19_Member	GO Molecular Functions	GO:0023026	MHC class II protein complex binding	-4.67601	-3.04732	6/27	920,3108,3109,3111,3119,3122	CD4,HLA-DMA,HLA-DMB,HLA-DOA,HLA-DQB1,HLA-DRA
19_Member	GO Biological Processes	GO:0019886	antigen processing and presentation of exogenous peptide antigen via MHC class II	-4.39786	-2.81666	6/30	1520,3108,3109,3111,3119,3122	CTSS,HLA-DMA,HLA-DMB,HLA-DOA,HLA-DQB1,HLA-DRA
19_Member	GO Biological Processes	GO:0002396	MHC protein complex assembly	-4.2406	-2.68172	5/20	3108,3109,3111,3119,3122	HLA-DMA,HLA-DMB,HLA-DOA,HLA-DQB1,HLA-DRA
19_Member	GO Biological Processes	GO:0002501	peptide antigen assembly with MHC protein complex	-4.2406	-2.68172	5/20	3108,3109,3111,3119,3122	HLA-DMA,HLA-DMB,HLA-DOA,HLA-DQB1,HLA-DRA
19_Member	GO Molecular Functions	GO:0023023	MHC protein complex binding	-3.93018	-2.41326	6/36	920,3108,3109,3111,3119,3122	CD4,HLA-DMA,HLA-DMB,HLA-DOA,HLA-DQB1,HLA-DRA
19_Member	GO Biological Processes	GO:0002440	production of molecular mediator of immune response	-3.25281	-1.84688	11/153	695,1991,3108,3109,3111,3119,3122,3514,54210,89886,202309	BTK,ELANE,HLA-DMA,HLA-DMB,HLA-DOA,HLA-DQB1,HLA-DRA,IGKC,TREM1,SLAMF9,GAPT
19_Member	GO Molecular Functions	GO:0032395	MHC class II receptor activity	-2.95635	-1.59651	3/10	3111,3119,3122	HLA-DOA,HLA-DQB1,HLA-DRA
20_Summary	GO Biological Processes	GO:0070663	regulation of leukocyte proliferation	-13.9728	-11.5473	31/254	695,933,944,1436,1439,1880,3109,3594,3620,3635,3718,5777,5788,5880,6504,6693,7305,10451,10457,10673,22806,26191,29108,80380,115352,149233,160365,246778,284194,729230,100133941,914,1236,3394,7805,8993,9173,51311,51744,64581,114836,140885,4321,340061,10875	BTK,CD22,TNFSF8,CSF1R,CSF2RB,GPR183,HLA-DMB,IL12RB1,IDO1,INPP5D,JAK3,PTPN6,PTPRC,RAC2,SLAMF1,SPN,TYROBP,VAV3,GPNMB,TNFSF13B,IKZF3,PTPN22,PYCARD,PDCD1LG2,FCRL3,IL23R,CLECL1,IL27,LGALS9B,CCR2,CD24,CD2,CCR7,IRF8,LAPTM5,PGLYRP1,IL1RL1,TLR8,CD244,CLEC7A,SLAMF6,SIRPA,MMP12,STING1,FGL2
20_Member	GO Biological Processes	GO:0070663	regulation of leukocyte proliferation	-13.9728	-11.5473	31/254	695,933,944,1436,1439,1880,3109,3594,3620,3635,3718,5777,5788,5880,6504,6693,7305,10451,10457,10673,22806,26191,29108,80380,115352,149233,160365,246778,284194,729230,100133941	BTK,CD22,TNFSF8,CSF1R,CSF2RB,GPR183,HLA-DMB,IL12RB1,IDO1,INPP5D,JAK3,PTPN6,PTPRC,RAC2,SLAMF1,SPN,TYROBP,VAV3,GPNMB,TNFSF13B,IKZF3,PTPN22,PYCARD,PDCD1LG2,FCRL3,IL23R,CLECL1,IL27,LGALS9B,CCR2,CD24
20_Member	GO Biological Processes	GO:0050670	regulation of lymphocyte proliferation	-13.4802	-11.0716	29/230	695,933,944,1880,3109,3594,3620,3635,3718,5777,5788,5880,6504,6693,7305,10451,10457,10673,22806,26191,29108,80380,115352,149233,160365,246778,284194,729230,100133941	BTK,CD22,TNFSF8,GPR183,HLA-DMB,IL12RB1,IDO1,INPP5D,JAK3,PTPN6,PTPRC,RAC2,SLAMF1,SPN,TYROBP,VAV3,GPNMB,TNFSF13B,IKZF3,PTPN22,PYCARD,PDCD1LG2,FCRL3,IL23R,CLECL1,IL27,LGALS9B,CCR2,CD24
20_Member	GO Biological Processes	GO:0032944	regulation of mononuclear cell proliferation	-13.3328	-10.9404	29/233	695,933,944,1880,3109,3594,3620,3635,3718,5777,5788,5880,6504,6693,7305,10451,10457,10673,22806,26191,29108,80380,115352,149233,160365,246778,284194,729230,100133941	BTK,CD22,TNFSF8,GPR183,HLA-DMB,IL12RB1,IDO1,INPP5D,JAK3,PTPN6,PTPRC,RAC2,SLAMF1,SPN,TYROBP,VAV3,GPNMB,TNFSF13B,IKZF3,PTPN22,PYCARD,PDCD1LG2,FCRL3,IL23R,CLECL1,IL27,LGALS9B,CCR2,CD24
20_Member	GO Biological Processes	GO:0032649	regulation of interferon-gamma production	-11.9769	-9.64833	20/117	914,1236,3394,3594,6504,7805,8993,9173,26191,29108,51311,51744,64581,80380,114836,140885,149233,246778,284194,729230	CD2,CCR7,IRF8,IL12RB1,SLAMF1,LAPTM5,PGLYRP1,IL1RL1,PTPN22,PYCARD,TLR8,CD244,CLEC7A,PDCD1LG2,SLAMF6,SIRPA,IL23R,IL27,LGALS9B,CCR2
20_Member	GO Biological Processes	GO:0042129	regulation of T cell proliferation	-9.57907	-7.41579	21/174	944,3109,3594,3620,3718,5777,5788,5880,6504,6693,10457,10673,26191,29108,80380,149233,160365,246778,284194,729230,100133941	TNFSF8,HLA-DMB,IL12RB1,IDO1,JAK3,PTPN6,PTPRC,RAC2,SLAMF1,SPN,GPNMB,TNFSF13B,PTPN22,PYCARD,PDCD1LG2,IL23R,CLECL1,IL27,LGALS9B,CCR2,CD24
20_Member	GO Biological Processes	GO:0032729	positive regulation of interferon-gamma production	-7.93931	-5.90947	13/77	914,3394,3594,6504,26191,29108,51311,51744,64581,114836,149233,246778,729230	CD2,IRF8,IL12RB1,SLAMF1,PTPN22,PYCARD,TLR8,CD244,CLEC7A,SLAMF6,IL23R,IL27,CCR2
20_Member	GO Biological Processes	GO:0070665	positive regulation of leukocyte proliferation	-7.90271	-5.87971	18/158	1436,1439,1880,3109,3594,3718,5788,6504,10451,10673,26191,29108,80380,115352,149233,160365,729230,100133941	CSF1R,CSF2RB,GPR183,HLA-DMB,IL12RB1,JAK3,PTPRC,SLAMF1,VAV3,TNFSF13B,PTPN22,PYCARD,PDCD1LG2,FCRL3,IL23R,CLECL1,CCR2,CD24
20_Member	GO Biological Processes	GO:0050671	positive regulation of lymphocyte proliferation	-7.0714	-5.13801	16/141	1880,3109,3594,3718,5788,6504,10451,10673,26191,29108,80380,115352,149233,160365,729230,100133941	GPR183,HLA-DMB,IL12RB1,JAK3,PTPRC,SLAMF1,VAV3,TNFSF13B,PTPN22,PYCARD,PDCD1LG2,FCRL3,IL23R,CLECL1,CCR2,CD24
20_Member	GO Biological Processes	GO:0032946	positive regulation of mononuclear cell proliferation	-6.98542	-5.06473	16/143	1880,3109,3594,3718,5788,6504,10451,10673,26191,29108,80380,115352,149233,160365,729230,100133941	GPR183,HLA-DMB,IL12RB1,JAK3,PTPRC,SLAMF1,VAV3,TNFSF13B,PTPN22,PYCARD,PDCD1LG2,FCRL3,IL23R,CLECL1,CCR2,CD24
20_Member	GO Biological Processes	GO:0042102	positive regulation of T cell proliferation	-6.39907	-4.53838	13/103	3109,3594,3718,5788,6504,10673,26191,29108,80380,149233,160365,729230,100133941	HLA-DMB,IL12RB1,JAK3,PTPRC,SLAMF1,TNFSF13B,PTPN22,PYCARD,PDCD1LG2,IL23R,CLECL1,CCR2,CD24
20_Member	GO Biological Processes	GO:0002825	regulation of T-helper 1 type immune response	-5.63085	-3.86237	7/29	3594,3718,6504,9173,149233,246778,729230	IL12RB1,JAK3,SLAMF1,IL1RL1,IL23R,IL27,CCR2
20_Member	GO Biological Processes	GO:0042104	positive regulation of activated T cell proliferation	-4.57934	-2.96412	6/28	3594,3718,6504,29108,149233,100133941	IL12RB1,JAK3,SLAMF1,PYCARD,IL23R,CD24
20_Member	GO Biological Processes	GO:0050691	regulation of defense response to virus by host	-4.49995	-2.90007	7/42	3594,4321,26191,29108,149233,246778,340061	IL12RB1,MMP12,PTPN22,PYCARD,IL23R,IL27,STING1
20_Member	GO Biological Processes	GO:0002230	positive regulation of defense response to virus by host	-4.31249	-2.74338	6/31	3594,26191,29108,149233,246778,340061	IL12RB1,PTPN22,PYCARD,IL23R,IL27,STING1
20_Member	GO Biological Processes	GO:0046006	regulation of activated T cell proliferation	-4.29868	-2.73195	7/45	3594,3718,6504,29108,80380,149233,100133941	IL12RB1,JAK3,SLAMF1,PYCARD,PDCD1LG2,IL23R,CD24
20_Member	GO Biological Processes	GO:0050688	regulation of defense response to virus	-3.68047	-2.19569	8/74	3594,4321,10875,26191,29108,149233,246778,340061	IL12RB1,MMP12,FGL2,PTPN22,PYCARD,IL23R,IL27,STING1
20_Member	GO Biological Processes	GO:0002827	positive regulation of T-helper 1 type immune response	-3.26917	-1.86214	4/18	3594,6504,149233,729230	IL12RB1,SLAMF1,IL23R,CCR2

## Sheet: GO(M1 vs M2)UP
Table. GO enrichment pathway of up-regulated genes, M1 and M2
GroupID	Category	Term	Description	LogP	Log(q-value)	InTerm_InList	Genes	Symbols
1_Summary	GO Biological Processes	GO:0030198	extracellular matrix organization	-10.8041	-6.91503	13/271	1296,1299,1311,2192,3381,4147,4239,5806,6423,8785,10631,83716,169611,5549,287,3162,5493,8470	COL8A2,COL9A3,COMP,FBLN1,IBSP,MATN2,MFAP4,PTX3,SFRP2,MATN4,POSTN,CRISPLD2,OLFML2A,PRELP,ANK2,HMOX1,PPL,SORBS2
1_Member	GO Biological Processes	GO:0030198	extracellular matrix organization	-10.8041	-6.91503	13/271	1296,1299,1311,2192,3381,4147,4239,5806,6423,8785,10631,83716,169611	COL8A2,COL9A3,COMP,FBLN1,IBSP,MATN2,MFAP4,PTX3,SFRP2,MATN4,POSTN,CRISPLD2,OLFML2A
1_Member	GO Biological Processes	GO:0043062	extracellular structure organization	-10.7841	-6.91503	13/272	1296,1299,1311,2192,3381,4147,4239,5806,6423,8785,10631,83716,169611	COL8A2,COL9A3,COMP,FBLN1,IBSP,MATN2,MFAP4,PTX3,SFRP2,MATN4,POSTN,CRISPLD2,OLFML2A
1_Member	GO Biological Processes	GO:0045229	external encapsulating structure organization	-10.7443	-6.91503	13/274	1296,1299,1311,2192,3381,4147,4239,5806,6423,8785,10631,83716,169611	COL8A2,COL9A3,COMP,FBLN1,IBSP,MATN2,MFAP4,PTX3,SFRP2,MATN4,POSTN,CRISPLD2,OLFML2A
1_Member	GO Molecular Functions	GO:0005201	extracellular matrix structural constituent	-6.72157	-3.19334	8/172	1296,1299,1311,2192,4147,4239,5549,10631	COL8A2,COL9A3,COMP,FBLN1,MATN2,MFAP4,PRELP,POSTN
1_Member	GO Molecular Functions	GO:0005198	structural molecule activity	-5.02079	-2.42198	12/719	287,1296,1299,1311,2192,3162,4147,4239,5493,5549,8470,10631	ANK2,COL8A2,COL9A3,COMP,FBLN1,HMOX1,MATN2,MFAP4,PPL,PRELP,SORBS2,POSTN
2_Summary	GO Biological Processes	GO:0035239	tube morphogenesis	-7.00841	-3.30408	14/663	285,367,1296,1311,3162,3397,4223,4856,6356,6423,9241,9289,11082,84913,4693,2192,4914,5744,5745,6750,51286,63923,3381,6585,5493,10631	ANGPT2,AR,COL8A2,COMP,HMOX1,ID1,MEOX2,CCN3,CCL11,SFRP2,NOG,ADGRG1,ESM1,ATOH8,NDP,FBLN1,NTRK1,PTHLH,PTH1R,SST,CEND1,TNN,IBSP,SLIT1,PPL,POSTN
2_Member	GO Biological Processes	GO:0035239	tube morphogenesis	-7.00841	-3.30408	14/663	285,367,1296,1311,3162,3397,4223,4856,6356,6423,9241,9289,11082,84913	ANGPT2,AR,COL8A2,COMP,HMOX1,ID1,MEOX2,CCN3,CCL11,SFRP2,NOG,ADGRG1,ESM1,ATOH8
2_Member	GO Biological Processes	GO:0048514	blood vessel morphogenesis	-6.4987	-3.09541	11/421	285,1296,1311,3162,3397,4223,4856,6423,9241,9289,11082	ANGPT2,COL8A2,COMP,HMOX1,ID1,MEOX2,CCN3,SFRP2,NOG,ADGRG1,ESM1
2_Member	GO Biological Processes	GO:0001944	vasculature development	-6.41906	-3.08529	12/526	285,1296,1311,3162,3397,4223,4693,4856,6423,9241,9289,11082	ANGPT2,COL8A2,COMP,HMOX1,ID1,MEOX2,NDP,CCN3,SFRP2,NOG,ADGRG1,ESM1
2_Member	GO Biological Processes	GO:0008285	negative regulation of cell population proliferation	-6.11985	-2.98956	14/786	367,2192,3162,4856,4914,5744,5745,6423,6750,9241,9289,51286,63923,84913	AR,FBLN1,HMOX1,CCN3,NTRK1,PTHLH,PTH1R,SFRP2,SST,NOG,ADGRG1,CEND1,TNN,ATOH8
2_Member	GO Molecular Functions	GO:0005178	integrin binding	-5.83829	-2.89357	7/156	1311,2192,3381,4856,6423,11082,63923	COMP,FBLN1,IBSP,CCN3,SFRP2,ESM1,TNN
2_Member	GO Biological Processes	GO:0001568	blood vessel development	-5.72689	-2.85187	11/505	285,1296,1311,3162,3397,4223,4856,6423,9241,9289,11082	ANGPT2,COL8A2,COMP,HMOX1,ID1,MEOX2,CCN3,SFRP2,NOG,ADGRG1,ESM1
2_Member	GO Biological Processes	GO:0040013	negative regulation of locomotion	-5.64464	-2.80642	10/414	285,2192,3162,4223,4856,6423,6585,9241,9289,63923	ANGPT2,FBLN1,HMOX1,MEOX2,CCN3,SFRP2,SLIT1,NOG,ADGRG1,TNN
2_Member	GO Biological Processes	GO:0001525	angiogenesis	-5.62967	-2.80642	9/323	285,1296,3162,3397,4223,4856,6423,9289,11082	ANGPT2,COL8A2,HMOX1,ID1,MEOX2,CCN3,SFRP2,ADGRG1,ESM1
2_Member	GO Biological Processes	GO:2000146	negative regulation of cell motility	-5.06857	-2.45239	9/379	285,2192,3162,4223,4856,6423,9241,9289,63923	ANGPT2,FBLN1,HMOX1,MEOX2,CCN3,SFRP2,NOG,ADGRG1,TNN
2_Member	GO Biological Processes	GO:0051271	negative regulation of cellular component movement	-4.99622	-2.41411	9/387	285,2192,3162,4223,4856,6423,9241,9289,63923	ANGPT2,FBLN1,HMOX1,MEOX2,CCN3,SFRP2,NOG,ADGRG1,TNN
2_Member	GO Biological Processes	GO:0030336	negative regulation of cell migration	-4.32167	-1.88452	8/364	285,3162,4223,4856,6423,9241,9289,63923	ANGPT2,HMOX1,MEOX2,CCN3,SFRP2,NOG,ADGRG1,TNN
2_Member	GO Molecular Functions	GO:0050839	cell adhesion molecule binding	-3.77608	-1.49501	9/557	1311,2192,3381,4856,5493,6423,10631,11082,63923	COMP,FBLN1,IBSP,CCN3,PPL,SFRP2,POSTN,ESM1,TNN
3_Summary	GO Molecular Functions	GO:0008201	heparin binding	-6.76053	-3.19334	8/170	1311,4856,5549,6585,9289,10631,83716,339366,4258,285,375704	COMP,CCN3,PRELP,SLIT1,ADGRG1,POSTN,CRISPLD2,ADAMTSL5,MGST2,ANGPT2,ENHO
3_Member	GO Molecular Functions	GO:0008201	heparin binding	-6.76053	-3.19334	8/170	1311,4856,5549,6585,9289,10631,83716,339366	COMP,CCN3,PRELP,SLIT1,ADGRG1,POSTN,CRISPLD2,ADAMTSL5
3_Member	GO Molecular Functions	GO:1901681	sulfur compound binding	-6.28605	-3.05733	9/269	1311,4258,4856,5549,6585,9289,10631,83716,339366	COMP,MGST2,CCN3,PRELP,SLIT1,ADGRG1,POSTN,CRISPLD2,ADAMTSL5
3_Member	GO Molecular Functions	GO:0005539	glycosaminoglycan binding	-5.68383	-2.82461	8/236	1311,4856,5549,6585,9289,10631,83716,339366	COMP,CCN3,PRELP,SLIT1,ADGRG1,POSTN,CRISPLD2,ADAMTSL5
3_Member	GO Biological Processes	GO:0050922	negative regulation of chemotaxis	-2.71851	-0.662851	3/69	285,4856,6585	ANGPT2,CCN3,SLIT1
3_Member	GO Biological Processes	GO:0008593	regulation of Notch signaling pathway	-2.30025	-0.354882	3/97	4856,10631,375704	CCN3,POSTN,ENHO
4_Summary	GO Biological Processes	GO:0001501	skeletal system development	-6.60701	-3.14572	12/505	257,1311,1749,2261,4856,5549,5744,5745,6423,9241,147111,389084,367,5806,6356,6585,8470,63923,1296,1543,3162,54798,84913,9965,185,1382	ALX3,COMP,DLX5,FGFR3,CCN3,PRELP,PTHLH,PTH1R,SFRP2,NOG,NOTUM,SNORC,AR,PTX3,CCL11,SLIT1,SORBS2,TNN,COL8A2,CYP1A1,HMOX1,DCHS2,ATOH8,FGF19,AGTR1,CRABP2
4_Member	GO Biological Processes	GO:0001501	skeletal system development	-6.60701	-3.14572	12/505	257,1311,1749,2261,4856,5549,5744,5745,6423,9241,147111,389084	ALX3,COMP,DLX5,FGFR3,CCN3,PRELP,PTHLH,PTH1R,SFRP2,NOG,NOTUM,SNORC
4_Member	GO Biological Processes	GO:0040007	growth	-6.05067	-2.97474	10/373	367,1311,2261,4856,5806,6356,6423,6585,8470,63923	AR,COMP,FGFR3,CCN3,PTX3,CCL11,SFRP2,SLIT1,SORBS2,TNN
4_Member	GO Biological Processes	GO:0048589	developmental growth	-6.05067	-2.97474	10/373	367,1311,2261,4856,5806,6356,6423,6585,8470,63923	AR,COMP,FGFR3,CCN3,PTX3,CCL11,SFRP2,SLIT1,SORBS2,TNN
4_Member	GO Biological Processes	GO:0008283	cell population proliferation	-5.8362	-2.89357	11/492	1296,1311,1543,1749,2261,3162,4856,6423,9241,54798,84913	COL8A2,COMP,CYP1A1,DLX5,FGFR3,HMOX1,CCN3,SFRP2,NOG,DCHS2,ATOH8
4_Member	GO Biological Processes	GO:0051216	cartilage development	-5.81974	-2.89357	7/157	1311,2261,4856,5745,6423,9241,389084	COMP,FGFR3,CCN3,PTH1R,SFRP2,NOG,SNORC
4_Member	GO Biological Processes	GO:0002062	chondrocyte differentiation	-5.23002	-2.57387	5/72	1311,2261,4856,5745,6423	COMP,FGFR3,CCN3,PTH1R,SFRP2
4_Member	GO Biological Processes	GO:0061448	connective tissue development	-4.97366	-2.40764	7/211	1311,2261,4856,5745,6423,9241,389084	COMP,FGFR3,CCN3,PTH1R,SFRP2,NOG,SNORC
4_Member	GO Biological Processes	GO:0048705	skeletal system morphogenesis	-3.81083	-1.49501	6/225	257,1311,1749,2261,6423,9241	ALX3,COMP,DLX5,FGFR3,SFRP2,NOG
4_Member	GO Biological Processes	GO:0035265	organ growth	-3.63608	-1.37502	4/84	367,1311,2261,8470	AR,COMP,FGFR3,SORBS2
4_Member	GO Biological Processes	GO:0060349	bone morphogenesis	-3.39715	-1.18068	4/97	1311,1749,2261,6423	COMP,DLX5,FGFR3,SFRP2
4_Member	GO Biological Processes	GO:0008543	fibroblast growth factor receptor signaling pathway	-3.15013	-0.986762	3/49	2261,9241,9965	FGFR3,NOG,FGF19
4_Member	GO Biological Processes	GO:0060348	bone development	-3.04172	-0.905601	5/209	1311,1749,2261,6423,147111	COMP,DLX5,FGFR3,SFRP2,NOTUM
4_Member	GO Biological Processes	GO:0060350	endochondral bone morphogenesis	-2.98053	-0.858835	3/56	1311,1749,2261	COMP,DLX5,FGFR3
4_Member	GO Biological Processes	GO:0045926	negative regulation of growth	-2.73703	-0.671816	5/245	2261,4856,6423,6585,9241	FGFR3,CCN3,SFRP2,SLIT1,NOG
4_Member	GO Biological Processes	GO:0040008	regulation of growth	-2.59571	-0.563488	8/664	185,367,1382,2261,4856,6423,6585,9241	AGTR1,AR,CRABP2,FGFR3,CCN3,SFRP2,SLIT1,NOG
4_Member	GO Biological Processes	GO:0044344	cellular response to fibroblast growth factor stimulus	-2.56655	-0.5412	3/78	2261,9241,9965	FGFR3,NOG,FGF19
4_Member	GO Biological Processes	GO:0071774	response to fibroblast growth factor	-2.47544	-0.479234	3/84	2261,9241,9965	FGFR3,NOG,FGF19
4_Member	GO Biological Processes	GO:0048638	regulation of developmental growth	-2.19339	-0.276178	5/329	367,1382,2261,6585,9241	AR,CRABP2,FGFR3,SLIT1,NOG
4_Member	GO Biological Processes	GO:0048640	negative regulation of developmental growth	-2.13836	-0.233381	3/111	2261,6585,9241	FGFR3,SLIT1,NOG
5_Summary	GO Biological Processes	GO:0044703	multi-organism reproductive process	-6.39167	-3.08529	8/190	285,367,412,1543,2192,4693,5744,6019	ANGPT2,AR,STS,CYP1A1,FBLN1,NDP,PTHLH,RLN2
5_Member	GO Biological Processes	GO:0044703	multi-organism reproductive process	-6.39167	-3.08529	8/190	285,367,412,1543,2192,4693,5744,6019	ANGPT2,AR,STS,CYP1A1,FBLN1,NDP,PTHLH,RLN2
5_Member	GO Biological Processes	GO:0044706	multi-multicellular organism process	-6.23929	-3.05733	8/199	285,367,412,1543,2192,4693,5744,6019	ANGPT2,AR,STS,CYP1A1,FBLN1,NDP,PTHLH,RLN2
5_Member	GO Biological Processes	GO:0007565	female pregnancy	-5.58967	-2.78843	7/170	285,367,412,2192,4693,5744,6019	ANGPT2,AR,STS,FBLN1,NDP,PTHLH,RLN2
5_Member	GO Biological Processes	GO:0060135	maternal process involved in female pregnancy	-2.93621	-0.820158	3/58	285,367,4693	ANGPT2,AR,NDP
6_Summary	GO Biological Processes	GO:0008584	male gonad development	-6.23911	-3.05733	7/136	367,666,1299,3625,4914,6423,9289,5806,4693,9241	AR,BOK,COL9A3,INHBB,NTRK1,SFRP2,ADGRG1,PTX3,NDP,NOG
6_Member	GO Biological Processes	GO:0008584	male gonad development	-6.23911	-3.05733	7/136	367,666,1299,3625,4914,6423,9289	AR,BOK,COL9A3,INHBB,NTRK1,SFRP2,ADGRG1
6_Member	GO Biological Processes	GO:0046546	development of primary male sexual characteristics	-6.21759	-3.05733	7/137	367,666,1299,3625,4914,6423,9289	AR,BOK,COL9A3,INHBB,NTRK1,SFRP2,ADGRG1
6_Member	GO Biological Processes	GO:0008406	gonad development	-5.91133	-2.89357	8/220	367,666,1299,3625,4914,5806,6423,9289	AR,BOK,COL9A3,INHBB,NTRK1,PTX3,SFRP2,ADGRG1
6_Member	GO Biological Processes	GO:0045137	development of primary sexual characteristics	-5.83833	-2.89357	8/225	367,666,1299,3625,4914,5806,6423,9289	AR,BOK,COL9A3,INHBB,NTRK1,PTX3,SFRP2,ADGRG1
6_Member	GO Biological Processes	GO:0046661	male sex differentiation	-5.76484	-2.87344	7/160	367,666,1299,3625,4914,6423,9289	AR,BOK,COL9A3,INHBB,NTRK1,SFRP2,ADGRG1
6_Member	GO Biological Processes	GO:0048608	reproductive structure development	-5.56167	-2.7738	10/423	367,666,1299,3625,4693,4914,5806,6423,9241,9289	AR,BOK,COL9A3,INHBB,NDP,NTRK1,PTX3,SFRP2,NOG,ADGRG1
6_Member	GO Biological Processes	GO:0061458	reproductive system development	-5.53446	-2.75956	10/426	367,666,1299,3625,4693,4914,5806,6423,9241,9289	AR,BOK,COL9A3,INHBB,NDP,NTRK1,PTX3,SFRP2,NOG,ADGRG1
6_Member	GO Biological Processes	GO:0007548	sex differentiation	-5.18283	-2.54854	8/276	367,666,1299,3625,4914,5806,6423,9289	AR,BOK,COL9A3,INHBB,NTRK1,PTX3,SFRP2,ADGRG1
6_Member	GO Biological Processes	GO:0008585	female gonad development	-2.28786	-0.350691	3/98	1299,3625,5806	COL9A3,INHBB,PTX3
6_Member	GO Biological Processes	GO:0046545	development of primary female sexual characteristics	-2.23963	-0.311648	3/102	1299,3625,5806	COL9A3,INHBB,PTX3
6_Member	GO Biological Processes	GO:0046660	female sex differentiation	-2.07579	-0.189363	3/117	1299,3625,5806	COL9A3,INHBB,PTX3
7_Summary	GO Biological Processes	GO:0030282	bone mineralization	-5.93667	-2.89357	5/52	1311,2261,3381,5744,5745,1749,9241,63923,152,9289	COMP,FGFR3,IBSP,PTHLH,PTH1R,DLX5,NOG,TNN,ADRA2C,ADGRG1
7_Member	GO Biological Processes	GO:0030282	bone mineralization	-5.93667	-2.89357	5/52	1311,2261,3381,5744,5745	COMP,FGFR3,IBSP,PTHLH,PTH1R
7_Member	GO Biological Processes	GO:0001503	ossification	-5.2175	-2.57387	8/273	1311,1749,2261,3381,5744,5745,9241,63923	COMP,DLX5,FGFR3,IBSP,PTHLH,PTH1R,NOG,TNN
7_Member	GO Biological Processes	GO:0001649	osteoblast differentiation	-5.10605	-2.48091	6/132	1749,3381,5744,5745,9241,63923	DLX5,IBSP,PTHLH,PTH1R,NOG,TNN
7_Member	GO Biological Processes	GO:0031214	biomineral tissue development	-4.64094	-2.1339	5/95	1311,2261,3381,5744,5745	COMP,FGFR3,IBSP,PTHLH,PTH1R
7_Member	GO Biological Processes	GO:0110148	biomineralization	-4.53329	-2.05299	5/100	1311,2261,3381,5744,5745	COMP,FGFR3,IBSP,PTHLH,PTH1R
7_Member	GO Biological Processes	GO:0002076	osteoblast development	-4.46915	-1.99528	3/18	5744,5745,63923	PTHLH,PTH1R,TNN
7_Member	GO Biological Processes	GO:0007189	adenylate cyclase-activating G protein-coupled receptor signaling pathway	-2.79048	-0.706815	4/141	152,5744,5745,9289	ADRA2C,PTHLH,PTH1R,ADGRG1
7_Member	GO Biological Processes	GO:0007188	adenylate cyclase-modulating G protein-coupled receptor signaling pathway	-2.04348	-0.161979	4/229	152,5744,5745,9289	ADRA2C,PTHLH,PTH1R,ADGRG1
8_Summary	GO Molecular Functions	GO:0005004	GPI-linked ephrin receptor activity	-5.82444	-2.89357	3/7	2042,2044,4914,285,1311,1749,2261,3397,3625,9241,9965,84913,3381,185,4856,6356,6585,63923,367,287,50861,152,1917	EPHA3,EPHA5,NTRK1,ANGPT2,COMP,DLX5,FGFR3,ID1,INHBB,NOG,FGF19,ATOH8,IBSP,AGTR1,CCN3,CCL11,SLIT1,TNN,AR,ANK2,STMN3,ADRA2C,EEF1A2
8_Member	GO Molecular Functions	GO:0005004	GPI-linked ephrin receptor activity	-5.82444	-2.89357	3/7	2042,2044,4914	EPHA3,EPHA5,NTRK1
8_Member	GO Biological Processes	GO:0007167	enzyme-linked receptor protein signaling pathway	-5.77563	-2.87344	12/606	285,1311,1749,2042,2044,2261,3397,3625,4914,9241,9965,84913	ANGPT2,COMP,DLX5,EPHA3,EPHA5,FGFR3,ID1,INHBB,NTRK1,NOG,FGF19,ATOH8
8_Member	GO Molecular Functions	GO:0005003	ephrin receptor activity	-4.39564	-1.93436	3/19	2042,2044,4914	EPHA3,EPHA5,NTRK1
8_Member	GO Biological Processes	GO:0071363	cellular response to growth factor stimulus	-4.3491	-1.89398	9/468	285,1311,1749,2261,3381,3397,4914,9241,9965	ANGPT2,COMP,DLX5,FGFR3,IBSP,ID1,NTRK1,NOG,FGF19
8_Member	GO Molecular Functions	GO:0004714	transmembrane receptor protein tyrosine kinase activity	-4.20512	-1.80273	4/60	2042,2044,2261,4914	EPHA3,EPHA5,FGFR3,NTRK1
8_Member	GO Biological Processes	GO:0070848	response to growth factor	-4.14227	-1.77039	9/498	285,1311,1749,2261,3381,3397,4914,9241,9965	ANGPT2,COMP,DLX5,FGFR3,IBSP,ID1,NTRK1,NOG,FGF19
8_Member	GO Biological Processes	GO:0006935	chemotaxis	-4.08962	-1.73263	9/506	185,1749,2042,2044,4856,4914,6356,6585,9241	AGTR1,DLX5,EPHA3,EPHA5,CCN3,NTRK1,CCL11,SLIT1,NOG
8_Member	GO Biological Processes	GO:0042330	taxis	-4.07662	-1.72448	9/508	185,1749,2042,2044,4856,4914,6356,6585,9241	AGTR1,DLX5,EPHA3,EPHA5,CCN3,NTRK1,CCL11,SLIT1,NOG
8_Member	GO Biological Processes	GO:0007411	axon guidance	-3.78999	-1.49501	6/227	1749,2042,2044,4914,6585,9241	DLX5,EPHA3,EPHA5,NTRK1,SLIT1,NOG
8_Member	GO Biological Processes	GO:0097485	neuron projection guidance	-3.77964	-1.49501	6/228	1749,2042,2044,4914,6585,9241	DLX5,EPHA3,EPHA5,NTRK1,SLIT1,NOG
8_Member	GO Molecular Functions	GO:0019199	transmembrane receptor protein kinase activity	-3.73882	-1.46586	4/79	2042,2044,2261,4914	EPHA3,EPHA5,FGFR3,NTRK1
8_Member	GO Biological Processes	GO:0007409	axonogenesis	-3.65281	-1.38386	7/342	1749,2042,2044,4914,6585,9241,63923	DLX5,EPHA3,EPHA5,NTRK1,SLIT1,NOG,TNN
8_Member	GO Biological Processes	GO:0061564	axon development	-3.36375	-1.15079	7/382	1749,2042,2044,4914,6585,9241,63923	DLX5,EPHA3,EPHA5,NTRK1,SLIT1,NOG,TNN
8_Member	GO Biological Processes	GO:0000904	cell morphogenesis involved in differentiation	-3.25816	-1.05898	8/522	367,1749,2042,2044,4914,6585,9241,63923	AR,DLX5,EPHA3,EPHA5,NTRK1,SLIT1,NOG,TNN
8_Member	GO Biological Processes	GO:0007169	transmembrane receptor protein tyrosine kinase signaling pathway	-3.21337	-1.02426	7/405	285,2042,2044,2261,4914,9241,9965	ANGPT2,EPHA3,EPHA5,FGFR3,NTRK1,NOG,FGF19
8_Member	GO Biological Processes	GO:0048667	cell morphogenesis involved in neuron differentiation	-3.18204	-1.00919	7/410	1749,2042,2044,4914,6585,9241,63923	DLX5,EPHA3,EPHA5,NTRK1,SLIT1,NOG,TNN
8_Member	GO Biological Processes	GO:0048013	ephrin receptor signaling pathway	-3.12437	-0.970279	3/50	2042,2044,4914	EPHA3,EPHA5,NTRK1
8_Member	GO Biological Processes	GO:0032989	cellular component morphogenesis	-2.99155	-0.861257	8/574	287,1749,2042,2044,4914,6585,9241,63923	ANK2,DLX5,EPHA3,EPHA5,NTRK1,SLIT1,NOG,TNN
8_Member	GO Biological Processes	GO:0048812	neuron projection morphogenesis	-2.92487	-0.811609	7/454	1749,2042,2044,4914,6585,9241,63923	DLX5,EPHA3,EPHA5,NTRK1,SLIT1,NOG,TNN
8_Member	GO Biological Processes	GO:0120039	plasma membrane bounded cell projection morphogenesis	-2.90301	-0.795285	7/458	1749,2042,2044,4914,6585,9241,63923	DLX5,EPHA3,EPHA5,NTRK1,SLIT1,NOG,TNN
8_Member	GO Biological Processes	GO:0048858	cell projection morphogenesis	-2.88139	-0.776403	7/462	1749,2042,2044,4914,6585,9241,63923	DLX5,EPHA3,EPHA5,NTRK1,SLIT1,NOG,TNN
8_Member	GO Molecular Functions	GO:0004713	protein tyrosine kinase activity	-2.84803	-0.755153	4/136	2042,2044,2261,4914	EPHA3,EPHA5,FGFR3,NTRK1
8_Member	GO Biological Processes	GO:0032990	cell part morphogenesis	-2.78176	-0.700747	7/481	1749,2042,2044,4914,6585,9241,63923	DLX5,EPHA3,EPHA5,NTRK1,SLIT1,NOG,TNN
8_Member	GO Biological Processes	GO:0018108	peptidyl-tyrosine phosphorylation	-2.73516	-0.671816	4/146	2042,2044,2261,4914	EPHA3,EPHA5,FGFR3,NTRK1
8_Member	GO Biological Processes	GO:0018212	peptidyl-tyrosine modification	-2.70297	-0.655287	4/149	2042,2044,2261,4914	EPHA3,EPHA5,FGFR3,NTRK1
8_Member	GO Biological Processes	GO:0031175	neuron projection development	-2.68997	-0.64604	8/641	1749,2042,2044,4914,6585,9241,50861,63923	DLX5,EPHA3,EPHA5,NTRK1,SLIT1,NOG,STMN3,TNN
8_Member	GO Biological Processes	GO:0000902	cell morphogenesis	-2.57182	-0.543818	8/670	367,1749,2042,2044,4914,6585,9241,63923	AR,DLX5,EPHA3,EPHA5,NTRK1,SLIT1,NOG,TNN
8_Member	GO Biological Processes	GO:0033674	positive regulation of kinase activity	-2.09699	-0.206633	6/489	152,1917,2042,2044,2261,4914	ADRA2C,EEF1A2,EPHA3,EPHA5,FGFR3,NTRK1
8_Member	GO Biological Processes	GO:0043087	regulation of GTPase activity	-2.01452	-0.142711	5/364	2042,2044,4914,6356,50861	EPHA3,EPHA5,NTRK1,CCL11,STMN3
9_Summary	GO Biological Processes	GO:0002138	retinoic acid biosynthetic process	-5.62144	-2.80642	3/8	220,1382,1543,1381,216,8912,4056,4258,5730,367,5745	ALDH1A3,CRABP2,CYP1A1,CRABP1,ALDH1A1,CACNA1H,LTC4S,MGST2,PTGDS,AR,PTH1R
9_Member	GO Biological Processes	GO:0002138	retinoic acid biosynthetic process	-5.62144	-2.80642	3/8	220,1382,1543	ALDH1A3,CRABP2,CYP1A1
9_Member	GO Biological Processes	GO:0016102	diterpenoid biosynthetic process	-5.44647	-2.71987	3/9	220,1382,1543	ALDH1A3,CRABP2,CYP1A1
9_Member	GO Biological Processes	GO:0042573	retinoic acid metabolic process	-5.30429	-2.62115	4/32	220,1381,1382,1543	ALDH1A3,CRABP1,CRABP2,CYP1A1
9_Member	GO Biological Processes	GO:0034754	cellular hormone metabolic process	-5.22224	-2.57387	6/126	216,220,1381,1382,1543,8912	ALDH1A1,ALDH1A3,CRABP1,CRABP2,CYP1A1,CACNA1H
9_Member	GO Biological Processes	GO:0001523	retinoid metabolic process	-4.92639	-2.38343	5/83	216,220,1381,1382,1543	ALDH1A1,ALDH1A3,CRABP1,CRABP2,CYP1A1
9_Member	GO Biological Processes	GO:0016101	diterpenoid metabolic process	-4.85105	-2.32282	5/86	216,220,1381,1382,1543	ALDH1A1,ALDH1A3,CRABP1,CRABP2,CYP1A1
9_Member	GO Biological Processes	GO:0016114	terpenoid biosynthetic process	-4.71947	-2.20548	3/15	220,1382,1543	ALDH1A3,CRABP2,CYP1A1
9_Member	GO Biological Processes	GO:0006721	terpenoid metabolic process	-4.59717	-2.1037	5/97	216,220,1381,1382,1543	ALDH1A1,ALDH1A3,CRABP1,CRABP2,CYP1A1
9_Member	GO Biological Processes	GO:0046394	carboxylic acid biosynthetic process	-4.32936	-1.8863	7/266	216,220,1382,1543,4056,4258,5730	ALDH1A1,ALDH1A3,CRABP2,CYP1A1,LTC4S,MGST2,PTGDS
9_Member	GO Biological Processes	GO:0016053	organic acid biosynthetic process	-4.30884	-1.87752	7/268	216,220,1382,1543,4056,4258,5730	ALDH1A1,ALDH1A3,CRABP2,CYP1A1,LTC4S,MGST2,PTGDS
9_Member	GO Biological Processes	GO:0006720	isoprenoid metabolic process	-4.24224	-1.82494	5/115	216,220,1381,1382,1543	ALDH1A1,ALDH1A3,CRABP1,CRABP2,CYP1A1
9_Member	GO Biological Processes	GO:0042445	hormone metabolic process	-4.10247	-1.74057	6/199	216,220,1381,1382,1543,8912	ALDH1A1,ALDH1A3,CRABP1,CRABP2,CYP1A1,CACNA1H
9_Member	GO Biological Processes	GO:0008299	isoprenoid biosynthetic process	-3.8767	-1.53411	3/28	220,1382,1543	ALDH1A3,CRABP2,CYP1A1
9_Member	GO Biological Processes	GO:0044283	small molecule biosynthetic process	-3.82085	-1.49501	8/430	216,220,1382,1543,4056,4258,5730,8912	ALDH1A1,ALDH1A3,CRABP2,CYP1A1,LTC4S,MGST2,PTGDS,CACNA1H
9_Member	GO Biological Processes	GO:0120254	olefinic compound metabolic process	-3.78139	-1.49501	5/144	216,220,1543,5730,8912	ALDH1A1,ALDH1A3,CYP1A1,PTGDS,CACNA1H
9_Member	GO Molecular Functions	GO:0042562	hormone binding	-3.57756	-1.33563	4/87	216,220,367,5745	ALDH1A1,ALDH1A3,AR,PTH1R
9_Member	GO Biological Processes	GO:0072330	monocarboxylic acid biosynthetic process	-3.55646	-1.31826	5/161	220,1382,1543,4056,5730	ALDH1A3,CRABP2,CYP1A1,LTC4S,PTGDS
9_Member	GO Biological Processes	GO:0034308	primary alcohol metabolic process	-3.43157	-1.20797	4/95	216,220,1543,8912	ALDH1A1,ALDH1A3,CYP1A1,CACNA1H
9_Member	GO Biological Processes	GO:0042572	retinol metabolic process	-3.09916	-0.95114	3/51	216,220,1543	ALDH1A1,ALDH1A3,CYP1A1
9_Member	GO Biological Processes	GO:0006081	cellular aldehyde metabolic process	-2.91466	-0.804176	3/59	216,220,8912	ALDH1A1,ALDH1A3,CACNA1H
9_Member	GO Biological Processes	GO:0032787	monocarboxylic acid metabolic process	-2.7263	-0.667888	7/492	216,220,1381,1382,1543,4056,5730	ALDH1A1,ALDH1A3,CRABP1,CRABP2,CYP1A1,LTC4S,PTGDS
10_Summary	GO Biological Processes	GO:0048736	appendage development	-5.47361	-2.72353	7/177	257,1311,1382,1749,4223,6423,9241,220,83716,3397,3625,84913,63923,147111,4856,23090,2042,367,5745,50861	ALX3,COMP,CRABP2,DLX5,MEOX2,SFRP2,NOG,ALDH1A3,CRISPLD2,ID1,INHBB,ATOH8,TNN,NOTUM,CCN3,ZNF423,EPHA3,AR,PTH1R,STMN3
10_Member	GO Biological Processes	GO:0048736	appendage development	-5.47361	-2.72353	7/177	257,1311,1382,1749,4223,6423,9241	ALX3,COMP,CRABP2,DLX5,MEOX2,SFRP2,NOG
10_Member	GO Biological Processes	GO:0060173	limb development	-5.47361	-2.72353	7/177	257,1311,1382,1749,4223,6423,9241	ALX3,COMP,CRABP2,DLX5,MEOX2,SFRP2,NOG
10_Member	GO Biological Processes	GO:0060324	face development	-4.58994	-2.1031	4/48	220,1749,9241,83716	ALDH1A3,DLX5,NOG,CRISPLD2
10_Member	GO Biological Processes	GO:0007178	transmembrane receptor protein serine/threonine kinase signaling pathway	-4.22619	-1.81744	6/189	1311,1749,3397,3625,9241,84913	COMP,DLX5,ID1,INHBB,NOG,ATOH8
10_Member	GO Biological Processes	GO:0030326	embryonic limb morphogenesis	-4.17156	-1.78945	5/119	257,1382,1749,6423,9241	ALX3,CRABP2,DLX5,SFRP2,NOG
10_Member	GO Biological Processes	GO:0035113	embryonic appendage morphogenesis	-4.17156	-1.78945	5/119	257,1382,1749,6423,9241	ALX3,CRABP2,DLX5,SFRP2,NOG
10_Member	GO Biological Processes	GO:0035107	appendage morphogenesis	-3.80976	-1.49501	5/142	257,1382,1749,6423,9241	ALX3,CRABP2,DLX5,SFRP2,NOG
10_Member	GO Biological Processes	GO:0035108	limb morphogenesis	-3.80976	-1.49501	5/142	257,1382,1749,6423,9241	ALX3,CRABP2,DLX5,SFRP2,NOG
10_Member	GO Biological Processes	GO:0060325	face morphogenesis	-3.78576	-1.49501	3/30	1749,9241,83716	DLX5,NOG,CRISPLD2
10_Member	GO Biological Processes	GO:0060323	head morphogenesis	-3.62177	-1.36846	3/34	1749,9241,83716	DLX5,NOG,CRISPLD2
10_Member	GO Biological Processes	GO:0010171	body morphogenesis	-3.41071	-1.19069	3/40	1749,9241,83716	DLX5,NOG,CRISPLD2
10_Member	GO Biological Processes	GO:0090090	negative regulation of canonical Wnt signaling pathway	-2.77924	-0.700747	4/142	6423,9241,63923,147111	SFRP2,NOG,TNN,NOTUM
10_Member	GO Biological Processes	GO:0060828	regulation of canonical Wnt signaling pathway	-2.61786	-0.583318	5/261	1749,6423,9241,63923,147111	DLX5,SFRP2,NOG,TNN,NOTUM
10_Member	GO Biological Processes	GO:0061053	somite development	-2.55085	-0.529788	3/79	4223,6423,9241	MEOX2,SFRP2,NOG
10_Member	GO Biological Processes	GO:0030509	BMP signaling pathway	-2.505	-0.495283	3/82	1311,1749,9241	COMP,DLX5,NOG
10_Member	GO Biological Processes	GO:0090092	regulation of transmembrane receptor protein serine/threonine kinase signaling pathway	-2.46081	-0.473974	5/284	3625,4856,6423,9241,23090	INHBB,CCN3,SFRP2,NOG,ZNF423
10_Member	GO Biological Processes	GO:0030178	negative regulation of Wnt signaling pathway	-2.46021	-0.473974	4/174	6423,9241,63923,147111	SFRP2,NOG,TNN,NOTUM
10_Member	GO Biological Processes	GO:0048598	embryonic morphogenesis	-2.34885	-0.384886	7/576	220,257,1382,1749,6423,9241,84913	ALDH1A3,ALX3,CRABP2,DLX5,SFRP2,NOG,ATOH8
10_Member	GO Biological Processes	GO:0071772	response to BMP	-2.30025	-0.354882	3/97	1311,1749,9241	COMP,DLX5,NOG
10_Member	GO Biological Processes	GO:0071773	cellular response to BMP stimulus	-2.30025	-0.354882	3/97	1311,1749,9241	COMP,DLX5,NOG
10_Member	GO Biological Processes	GO:0060541	respiratory system development	-2.2619	-0.328434	4/198	220,1749,9241,83716	ALDH1A3,DLX5,NOG,CRISPLD2
10_Member	GO Biological Processes	GO:0010717	regulation of epithelial to mesenchymal transition	-2.2279	-0.301731	3/103	2042,6423,9241	EPHA3,SFRP2,NOG
10_Member	GO Biological Processes	GO:0030510	regulation of BMP signaling pathway	-2.20481	-0.28582	3/105	6423,9241,23090	SFRP2,NOG,ZNF423
10_Member	GO Biological Processes	GO:0030111	regulation of Wnt signaling pathway	-2.1558	-0.245613	5/336	1749,6423,9241,63923,147111	DLX5,SFRP2,NOG,TNN,NOTUM
10_Member	GO Biological Processes	GO:0043009	chordate embryonic development	-2.13484	-0.23158	7/632	257,367,4223,5745,6423,9241,50861	ALX3,AR,MEOX2,PTH1R,SFRP2,NOG,STMN3
10_Member	GO Biological Processes	GO:0009792	embryo development ending in birth or egg hatching	-2.06101	-0.177879	7/653	257,367,4223,5745,6423,9241,50861	ALX3,AR,MEOX2,PTH1R,SFRP2,NOG,STMN3
10_Member	GO Biological Processes	GO:0042471	ear morphogenesis	-2.02632	-0.149691	3/122	220,1749,9241	ALDH1A3,DLX5,NOG
11_Summary	GO Biological Processes	GO:0009611	response to wounding	-5.45415	-2.71987	10/435	152,1311,1543,2192,3162,3625,4914,5493,9241,80274,4147,6585,6861,8785,54798,57124,286097	ADRA2C,COMP,CYP1A1,FBLN1,HMOX1,INHBB,NTRK1,PPL,NOG,SCUBE1,MATN2,SLIT1,SYT5,MATN4,DCHS2,CD248,MICU3
11_Member	GO Biological Processes	GO:0009611	response to wounding	-5.45415	-2.71987	10/435	152,1311,1543,2192,3162,3625,4914,5493,9241,80274	ADRA2C,COMP,CYP1A1,FBLN1,HMOX1,INHBB,NTRK1,PPL,NOG,SCUBE1
11_Member	GO Biological Processes	GO:0042060	wound healing	-3.74736	-1.47036	7/330	152,1311,2192,3162,5493,9241,80274	ADRA2C,COMP,FBLN1,HMOX1,PPL,NOG,SCUBE1
11_Member	GO Molecular Functions	GO:0005509	calcium ion binding	-3.63914	-1.37502	10/714	1311,2192,4147,6585,6861,8785,54798,57124,80274,286097	COMP,FBLN1,MATN2,SLIT1,SYT5,MATN4,DCHS2,CD248,SCUBE1,MICU3
11_Member	GO Biological Processes	GO:0007596	blood coagulation	-2.47813	-0.479234	4/172	152,1311,2192,80274	ADRA2C,COMP,FBLN1,SCUBE1
11_Member	GO Biological Processes	GO:0050817	coagulation	-2.46021	-0.473974	4/174	152,1311,2192,80274	ADRA2C,COMP,FBLN1,SCUBE1
11_Member	GO Biological Processes	GO:0007599	hemostasis	-2.43376	-0.45166	4/177	152,1311,2192,80274	ADRA2C,COMP,FBLN1,SCUBE1
12_Summary	GO Molecular Functions	GO:0030545	signaling receptor regulator activity	-5.41771	-2.70239	11/544	3625,4693,4856,5744,6019,6356,6423,6750,9965,66004,375704	INHBB,NDP,CCN3,PTHLH,RLN2,CCL11,SFRP2,SST,FGF19,LYNX1,ENHO
12_Member	GO Molecular Functions	GO:0030545	signaling receptor regulator activity	-5.41771	-2.70239	11/544	3625,4693,4856,5744,6019,6356,6423,6750,9965,66004,375704	INHBB,NDP,CCN3,PTHLH,RLN2,CCL11,SFRP2,SST,FGF19,LYNX1,ENHO
12_Member	GO Molecular Functions	GO:0048018	receptor ligand activity	-5.00962	-2.41924	10/489	3625,4693,4856,5744,6019,6356,6423,6750,9965,375704	INHBB,NDP,CCN3,PTHLH,RLN2,CCL11,SFRP2,SST,FGF19,ENHO
12_Member	GO Molecular Functions	GO:0030546	signaling receptor activator activity	-4.95622	-2.39803	10/496	3625,4693,4856,5744,6019,6356,6423,6750,9965,375704	INHBB,NDP,CCN3,PTHLH,RLN2,CCL11,SFRP2,SST,FGF19,ENHO
12_Member	GO Molecular Functions	GO:0005179	hormone activity	-4.12022	-1.75336	5/122	3625,5744,6019,6750,375704	INHBB,PTHLH,RLN2,SST,ENHO
13_Summary	GO Biological Processes	GO:0045766	positive regulation of angiogenesis	-5.36249	-2.66889	7/184	285,358,3162,6019,6356,6423,63923,3397,1137,4914,4239,9241,1543,5493,4223,84913	ANGPT2,AQP1,HMOX1,RLN2,CCL11,SFRP2,TNN,ID1,CHRNA4,NTRK1,MFAP4,NOG,CYP1A1,PPL,MEOX2,ATOH8
13_Member	GO Biological Processes	GO:0045766	positive regulation of angiogenesis	-5.36249	-2.66889	7/184	285,358,3162,6019,6356,6423,63923	ANGPT2,AQP1,HMOX1,RLN2,CCL11,SFRP2,TNN
13_Member	GO Biological Processes	GO:1904018	positive regulation of vasculature development	-5.36249	-2.66889	7/184	285,358,3162,6019,6356,6423,63923	ANGPT2,AQP1,HMOX1,RLN2,CCL11,SFRP2,TNN
13_Member	GO Biological Processes	GO:1901342	regulation of vasculature development	-4.41545	-1.94791	8/353	285,358,3162,3397,6019,6356,6423,63923	ANGPT2,AQP1,HMOX1,ID1,RLN2,CCL11,SFRP2,TNN
13_Member	GO Biological Processes	GO:0045765	regulation of angiogenesis	-3.61456	-1.36508	7/347	285,358,3162,6019,6356,6423,63923	ANGPT2,AQP1,HMOX1,RLN2,CCL11,SFRP2,TNN
13_Member	GO Biological Processes	GO:0035094	response to nicotine	-3.15013	-0.986762	3/49	1137,3162,4914	CHRNA4,HMOX1,NTRK1
13_Member	GO Biological Processes	GO:0009314	response to radiation	-3.03202	-0.898821	7/435	285,358,4239,4914,6356,6423,9241	ANGPT2,AQP1,MFAP4,NTRK1,CCL11,SFRP2,NOG
13_Member	GO Biological Processes	GO:0001666	response to hypoxia	-2.50697	-0.495283	5/277	285,358,1137,1543,3162	ANGPT2,AQP1,CHRNA4,CYP1A1,HMOX1
13_Member	GO Biological Processes	GO:0036293	response to decreased oxygen levels	-2.42232	-0.444315	5/290	285,358,1137,1543,3162	ANGPT2,AQP1,CHRNA4,CYP1A1,HMOX1
13_Member	GO Biological Processes	GO:0070482	response to oxygen levels	-2.26588	-0.330567	5/316	285,358,1137,1543,3162	ANGPT2,AQP1,CHRNA4,CYP1A1,HMOX1
13_Member	GO Biological Processes	GO:0009612	response to mechanical stimulus	-2.22408	-0.299712	4/203	285,358,4914,5493	ANGPT2,AQP1,NTRK1,PPL
13_Member	GO Biological Processes	GO:0010594	regulation of endothelial cell migration	-2.03702	-0.157151	4/230	285,3162,4223,84913	ANGPT2,HMOX1,MEOX2,ATOH8
14_Summary	GO Biological Processes	GO:0071248	cellular response to metal ion	-5.27087	-2.59796	7/190	358,1543,3162,3625,6861,8912,144402,6423,6750,10631,4914	AQP1,CYP1A1,HMOX1,INHBB,SYT5,CACNA1H,CPNE8,SFRP2,SST,POSTN,NTRK1
14_Member	GO Biological Processes	GO:0071248	cellular response to metal ion	-5.27087	-2.59796	7/190	358,1543,3162,3625,6861,8912,144402	AQP1,CYP1A1,HMOX1,INHBB,SYT5,CACNA1H,CPNE8
14_Member	GO Biological Processes	GO:0071241	cellular response to inorganic substance	-4.85617	-2.32282	7/220	358,1543,3162,3625,6861,8912,144402	AQP1,CYP1A1,HMOX1,INHBB,SYT5,CACNA1H,CPNE8
14_Member	GO Biological Processes	GO:0007584	response to nutrient	-3.78139	-1.49501	5/144	1543,3162,6423,6750,10631	CYP1A1,HMOX1,SFRP2,SST,POSTN
14_Member	GO Biological Processes	GO:0010038	response to metal ion	-3.58441	-1.33873	7/351	358,1543,3162,3625,6861,8912,144402	AQP1,CYP1A1,HMOX1,INHBB,SYT5,CACNA1H,CPNE8
14_Member	GO Biological Processes	GO:0010035	response to inorganic substance	-3.2636	-1.06103	8/521	358,1543,3162,3625,4914,6861,8912,144402	AQP1,CYP1A1,HMOX1,INHBB,NTRK1,SYT5,CACNA1H,CPNE8
14_Member	GO Biological Processes	GO:0031667	response to nutrient levels	-2.9693	-0.850438	7/446	1543,3162,3625,4914,6423,6750,10631	CYP1A1,HMOX1,INHBB,NTRK1,SFRP2,SST,POSTN
14_Member	GO Biological Processes	GO:0009991	response to extracellular stimulus	-2.79202	-0.706815	7/479	1543,3162,3625,4914,6423,6750,10631	CYP1A1,HMOX1,INHBB,NTRK1,SFRP2,SST,POSTN
14_Member	GO Biological Processes	GO:0071277	cellular response to calcium ion	-2.47544	-0.479234	3/84	3625,6861,144402	INHBB,SYT5,CPNE8
14_Member	GO Biological Processes	GO:0071496	cellular response to external stimulus	-2.31231	-0.356179	5/308	358,3162,3625,6423,10631	AQP1,HMOX1,INHBB,SFRP2,POSTN
15_Summary	GO Biological Processes	GO:0050678	regulation of epithelial cell proliferation	-5.04123	-2.43382	9/382	185,367,1749,3162,3397,6356,6423,9241,84913,220,1543,3625,666,285,54798	AGTR1,AR,DLX5,HMOX1,ID1,CCL11,SFRP2,NOG,ATOH8,ALDH1A3,CYP1A1,INHBB,BOK,ANGPT2,DCHS2
15_Member	GO Biological Processes	GO:0050678	regulation of epithelial cell proliferation	-5.04123	-2.43382	9/382	185,367,1749,3162,3397,6356,6423,9241,84913	AGTR1,AR,DLX5,HMOX1,ID1,CCL11,SFRP2,NOG,ATOH8
15_Member	GO Biological Processes	GO:0050679	positive regulation of epithelial cell proliferation	-4.98705	-2.41306	7/210	185,367,1749,3162,3397,6356,9241	AGTR1,AR,DLX5,HMOX1,ID1,CCL11,NOG
15_Member	GO Biological Processes	GO:0048732	gland development	-3.2324	-1.03996	7/402	220,367,1543,3162,3625,6356,9241	ALDH1A3,AR,CYP1A1,HMOX1,INHBB,CCL11,NOG
15_Member	GO Biological Processes	GO:2001234	negative regulation of apoptotic signaling pathway	-2.85728	-0.760412	5/230	367,666,3162,6423,9241	AR,BOK,HMOX1,SFRP2,NOG
15_Member	GO Biological Processes	GO:2001233	regulation of apoptotic signaling pathway	-2.68208	-0.642851	6/370	367,666,3162,3625,6423,9241	AR,BOK,HMOX1,INHBB,SFRP2,NOG
15_Member	GO Biological Processes	GO:0061138	morphogenesis of a branching epithelium	-2.57145	-0.543818	4/162	367,6356,6423,9241	AR,CCL11,SFRP2,NOG
15_Member	GO Biological Processes	GO:0001763	morphogenesis of a branching structure	-2.48718	-0.483998	4/171	367,6356,6423,9241	AR,CCL11,SFRP2,NOG
15_Member	GO Biological Processes	GO:2001237	negative regulation of extrinsic apoptotic signaling pathway	-2.30025	-0.354882	3/97	367,3162,6423	AR,HMOX1,SFRP2
15_Member	GO Biological Processes	GO:0022612	gland morphogenesis	-2.23963	-0.311648	3/102	367,6356,9241	AR,CCL11,NOG
15_Member	GO Biological Processes	GO:0001655	urogenital system development	-2.16644	-0.252065	5/334	185,285,367,9241,54798	AGTR1,ANGPT2,AR,NOG,DCHS2
16_Summary	GO Biological Processes	GO:0010817	regulation of hormone levels	-4.94113	-2.39062	10/498	185,216,220,1381,1382,1543,2044,3625,4856,8912,152,358,1137,3162,6861,287,29995,90523	AGTR1,ALDH1A1,ALDH1A3,CRABP1,CRABP2,CYP1A1,EPHA5,INHBB,CCN3,CACNA1H,ADRA2C,AQP1,CHRNA4,HMOX1,SYT5,ANK2,LMCD1,MLIP
16_Member	GO Biological Processes	GO:0010817	regulation of hormone levels	-4.94113	-2.39062	10/498	185,216,220,1381,1382,1543,2044,3625,4856,8912	AGTR1,ALDH1A1,ALDH1A3,CRABP1,CRABP2,CYP1A1,EPHA5,INHBB,CCN3,CACNA1H
16_Member	GO Biological Processes	GO:0051046	regulation of secretion	-4.1953	-1.80273	10/610	152,185,358,1137,2044,3162,3625,4856,6861,8912	ADRA2C,AGTR1,AQP1,CHRNA4,EPHA5,HMOX1,INHBB,CCN3,SYT5,CACNA1H
16_Member	GO Biological Processes	GO:1903530	regulation of secretion by cell	-3.79354	-1.49501	9/554	152,185,1137,2044,3162,3625,4856,6861,8912	ADRA2C,AGTR1,CHRNA4,EPHA5,HMOX1,INHBB,CCN3,SYT5,CACNA1H
16_Member	GO Biological Processes	GO:0044057	regulation of system process	-3.62945	-1.37229	9/583	152,185,287,358,3625,4856,8912,29995,90523	ADRA2C,AGTR1,ANK2,AQP1,INHBB,CCN3,CACNA1H,LMCD1,MLIP
16_Member	GO Biological Processes	GO:1903531	negative regulation of secretion by cell	-2.73516	-0.671816	4/146	152,3162,3625,4856	ADRA2C,HMOX1,INHBB,CCN3
16_Member	GO Biological Processes	GO:0051048	negative regulation of secretion	-2.4963	-0.490943	4/170	152,3162,3625,4856	ADRA2C,HMOX1,INHBB,CCN3
16_Member	GO Biological Processes	GO:0046883	regulation of hormone secretion	-2.0242	-0.149186	4/232	185,2044,3625,4856	AGTR1,EPHA5,INHBB,CCN3
17_Summary	GO Biological Processes	GO:0072520	seminiferous tubule development	-4.81526	-2.29421	3/14	367,3625,9289,8912,358,10631,185,6750,1543,3397,27065	AR,INHBB,ADGRG1,CACNA1H,AQP1,POSTN,AGTR1,SST,CYP1A1,ID1,NSG1
17_Member	GO Biological Processes	GO:0072520	seminiferous tubule development	-4.81526	-2.29421	3/14	367,3625,9289	AR,INHBB,ADGRG1
17_Member	GO Biological Processes	GO:2000243	positive regulation of reproductive process	-2.46094	-0.473974	3/85	367,3625,8912	AR,INHBB,CACNA1H
17_Member	GO Biological Processes	GO:1901655	cellular response to ketone	-2.28786	-0.350691	3/98	358,367,10631	AQP1,AR,POSTN
17_Member	GO Biological Processes	GO:0032870	cellular response to hormone stimulus	-2.13042	-0.228874	6/481	185,358,367,3625,6750,8912	AGTR1,AQP1,AR,INHBB,SST,CACNA1H
17_Member	GO Biological Processes	GO:0071407	cellular response to organic cyclic compound	-2.03222	-0.153972	6/505	358,367,1543,3397,3625,27065	AQP1,AR,CYP1A1,ID1,INHBB,NSG1
18_Summary	GO Biological Processes	GO:0060322	head development	-4.62216	-2.12196	12/789	220,358,666,1749,2044,3397,3625,6585,9241,9289,51286,83716	ALDH1A3,AQP1,BOK,DLX5,EPHA5,ID1,INHBB,SLIT1,NOG,ADGRG1,CEND1,CRISPLD2
18_Member	GO Biological Processes	GO:0060322	head development	-4.62216	-2.12196	12/789	220,358,666,1749,2044,3397,3625,6585,9241,9289,51286,83716	ALDH1A3,AQP1,BOK,DLX5,EPHA5,ID1,INHBB,SLIT1,NOG,ADGRG1,CEND1,CRISPLD2
18_Member	GO Biological Processes	GO:0030900	forebrain development	-4.23923	-1.82494	8/374	220,358,1749,2044,3625,6585,9241,9289	ALDH1A3,AQP1,DLX5,EPHA5,INHBB,SLIT1,NOG,ADGRG1
18_Member	GO Biological Processes	GO:0007420	brain development	-4.1647	-1.78774	11/744	220,358,666,1749,2044,3397,3625,6585,9241,9289,51286	ALDH1A3,AQP1,BOK,DLX5,EPHA5,ID1,INHBB,SLIT1,NOG,ADGRG1,CEND1
18_Member	GO Biological Processes	GO:0021537	telencephalon development	-2.72932	-0.668449	5/246	220,358,1749,2044,9289	ALDH1A3,AQP1,DLX5,EPHA5,ADGRG1
19_Summary	GO Biological Processes	GO:0010721	negative regulation of cell development	-4.33053	-1.8863	6/181	2192,3397,5744,6356,6585,9241,6423,63923,4856,1382,2042,4914,8470	FBLN1,ID1,PTHLH,CCL11,SLIT1,NOG,SFRP2,TNN,CCN3,CRABP2,EPHA3,NTRK1,SORBS2
19_Member	GO Biological Processes	GO:0010721	negative regulation of cell development	-4.33053	-1.8863	6/181	2192,3397,5744,6356,6585,9241	FBLN1,ID1,PTHLH,CCL11,SLIT1,NOG
19_Member	GO Biological Processes	GO:0060560	developmental growth involved in morphogenesis	-3.07651	-0.9315	4/118	6356,6423,6585,63923	CCL11,SFRP2,SLIT1,TNN
19_Member	GO Biological Processes	GO:0045596	negative regulation of cell differentiation	-3.06259	-0.920557	9/699	2192,3397,4856,5744,6356,6423,6585,9241,63923	FBLN1,ID1,CCN3,PTHLH,CCL11,SFRP2,SLIT1,NOG,TNN
19_Member	GO Biological Processes	GO:0010975	regulation of neuron projection development	-3.04363	-0.905601	7/433	1382,2042,3397,4914,6423,6585,63923	CRABP2,EPHA3,ID1,NTRK1,SFRP2,SLIT1,TNN
19_Member	GO Biological Processes	GO:0050768	negative regulation of neurogenesis	-2.80181	-0.712909	4/140	3397,6356,6585,9241	ID1,CCL11,SLIT1,NOG
19_Member	GO Biological Processes	GO:0051961	negative regulation of nervous system development	-2.74605	-0.675199	4/145	3397,6356,6585,9241	ID1,CCL11,SLIT1,NOG
19_Member	GO Biological Processes	GO:0060284	regulation of cell development	-2.68206	-0.642851	7/501	1382,2192,3397,5744,6356,6585,9241	CRABP2,FBLN1,ID1,PTHLH,CCL11,SLIT1,NOG
19_Member	GO Biological Processes	GO:0048588	developmental cell growth	-2.35128	-0.384886	3/93	6585,8470,63923	SLIT1,SORBS2,TNN
19_Member	GO Biological Processes	GO:0016049	cell growth	-2.32547	-0.367393	3/95	6585,8470,63923	SLIT1,SORBS2,TNN
19_Member	GO Biological Processes	GO:0051960	regulation of nervous system development	-2.29954	-0.354882	6/443	1382,3397,4914,6356,6585,9241	CRABP2,ID1,NTRK1,CCL11,SLIT1,NOG
19_Member	GO Biological Processes	GO:0120035	regulation of plasma membrane bounded cell projection organization	-2.16019	-0.248258	7/625	1382,2042,3397,4914,6423,6585,63923	CRABP2,EPHA3,ID1,NTRK1,SFRP2,SLIT1,TNN
19_Member	GO Biological Processes	GO:0031344	regulation of cell projection organization	-2.09928	-0.206633	7/642	1382,2042,3397,4914,6423,6585,63923	CRABP2,EPHA3,ID1,NTRK1,SFRP2,SLIT1,TNN
19_Member	GO Biological Processes	GO:0050767	regulation of neurogenesis	-2.01452	-0.142711	5/364	1382,3397,6356,6585,9241	CRABP2,ID1,CCL11,SLIT1,NOG
20_Summary	GO Biological Processes	GO:0006874	cellular calcium ion homeostasis	-4.27774	-1.85217	6/185	287,666,5745,6356,84239,286097,3162,358	ANK2,BOK,PTH1R,CCL11,ATP13A4,MICU3,HMOX1,AQP1
20_Member	GO Biological Processes	GO:0006874	cellular calcium ion homeostasis	-4.27774	-1.85217	6/185	287,666,5745,6356,84239,286097	ANK2,BOK,PTH1R,CCL11,ATP13A4,MICU3
20_Member	GO Biological Processes	GO:0055074	calcium ion homeostasis	-3.99691	-1.64957	6/208	287,666,5745,6356,84239,286097	ANK2,BOK,PTH1R,CCL11,ATP13A4,MICU3
20_Member	GO Biological Processes	GO:0072503	cellular divalent inorganic cation homeostasis	-3.86387	-1.52961	6/220	287,666,5745,6356,84239,286097	ANK2,BOK,PTH1R,CCL11,ATP13A4,MICU3
20_Member	GO Biological Processes	GO:0006875	cellular metal ion homeostasis	-3.86286	-1.52961	7/316	287,666,3162,5745,6356,84239,286097	ANK2,BOK,HMOX1,PTH1R,CCL11,ATP13A4,MICU3
20_Member	GO Biological Processes	GO:0072507	divalent inorganic cation homeostasis	-3.54576	-1.31126	6/252	287,666,5745,6356,84239,286097	ANK2,BOK,PTH1R,CCL11,ATP13A4,MICU3
20_Member	GO Biological Processes	GO:0030003	cellular cation homeostasis	-3.28398	-1.07451	7/394	287,666,3162,5745,6356,84239,286097	ANK2,BOK,HMOX1,PTH1R,CCL11,ATP13A4,MICU3
20_Member	GO Biological Processes	GO:0055082	cellular chemical homeostasis	-3.2636	-1.06103	8/521	287,358,666,3162,5745,6356,84239,286097	ANK2,AQP1,BOK,HMOX1,PTH1R,CCL11,ATP13A4,MICU3
20_Member	GO Biological Processes	GO:0055065	metal ion homeostasis	-3.25159	-1.0558	7/399	287,666,3162,5745,6356,84239,286097	ANK2,BOK,HMOX1,PTH1R,CCL11,ATP13A4,MICU3
20_Member	GO Biological Processes	GO:0006873	cellular ion homeostasis	-3.18827	-1.01222	7/409	287,666,3162,5745,6356,84239,286097	ANK2,BOK,HMOX1,PTH1R,CCL11,ATP13A4,MICU3
20_Member	GO Biological Processes	GO:0019725	cellular homeostasis	-2.77559	-0.699657	8/621	287,358,666,3162,5745,6356,84239,286097	ANK2,AQP1,BOK,HMOX1,PTH1R,CCL11,ATP13A4,MICU3
20_Member	GO Biological Processes	GO:0055080	cation homeostasis	-2.76141	-0.688025	7/485	287,666,3162,5745,6356,84239,286097	ANK2,BOK,HMOX1,PTH1R,CCL11,ATP13A4,MICU3
20_Member	GO Biological Processes	GO:0098771	inorganic ion homeostasis	-2.71638	-0.662851	7/494	287,666,3162,5745,6356,84239,286097	ANK2,BOK,HMOX1,PTH1R,CCL11,ATP13A4,MICU3
20_Member	GO Biological Processes	GO:0050801	ion homeostasis	-2.63407	-0.5972	7/511	287,666,3162,5745,6356,84239,286097	ANK2,BOK,HMOX1,PTH1R,CCL11,ATP13A4,MICU3

## Sheet: KEGG(M1 vs M2)UP
Table. KEGG enrichment pathway of up-regulated genes
GroupID	Category	Term	Description	LogP	Log(q-value)	InTerm_InList	Genes	Symbols
1_Summary	KEGG Pathway	hsa04151	PI3K-Akt signaling pathway	-4.40678	-2.10043	8/354	285,1299,1311,2261,3381,4914,9965,63923	ANGPT2,COL9A3,COMP,FGFR3,IBSP,NTRK1,FGF19,TNN
1_Member	KEGG Pathway	hsa04151	PI3K-Akt signaling pathway	-4.40678	-2.10043	8/354	285,1299,1311,2261,3381,4914,9965,63923	ANGPT2,COL9A3,COMP,FGFR3,IBSP,NTRK1,FGF19,TNN
1_Member	KEGG Pathway	hsa04512	ECM-receptor interaction	-3.55853	-1.62152	4/88	1299,1311,3381,63923	COL9A3,COMP,IBSP,TNN
1_Member	KEGG Pathway	hsa04510	Focal adhesion	-2.23908	-0.741393	4/201	1299,1311,3381,63923	COL9A3,COMP,IBSP,TNN
2_Summary	KEGG Pathway	hsa04080	Neuroactive ligand-receptor interaction	-4.33847	-2.10043	8/362	152,185,1137,2568,5745,6019,6750,66004	ADRA2C,AGTR1,CHRNA4,GABRP,PTH1R,RLN2,SST,LYNX1
2_Member	KEGG Pathway	hsa04080	Neuroactive ligand-receptor interaction	-4.33847	-2.10043	8/362	152,185,1137,2568,5745,6019,6750,66004	ADRA2C,AGTR1,CHRNA4,GABRP,PTH1R,RLN2,SST,LYNX1
3_Summary	KEGG Pathway	hsa04020	Calcium signaling pathway	-3.65937	-1.62152	6/240	185,2261,4914,5136,8912,9965,367,3162,4258,285,3397	AGTR1,FGFR3,NTRK1,PDE1A,CACNA1H,FGF19,AR,HMOX1,MGST2,ANGPT2,ID1
3_Member	KEGG Pathway	hsa04020	Calcium signaling pathway	-3.65937	-1.62152	6/240	185,2261,4914,5136,8912,9965	AGTR1,FGFR3,NTRK1,PDE1A,CACNA1H,FGF19
3_Member	KEGG Pathway	hsa05200	Pathways in cancer	-2.54156	-0.905577	7/531	185,367,2261,3162,4258,4914,9965	AGTR1,AR,FGFR3,HMOX1,MGST2,NTRK1,FGF19
3_Member	KEGG Pathway	hsa04010	MAPK signaling pathway	-2.39718	-0.812343	5/294	285,2261,4914,8912,9965	ANGPT2,FGFR3,NTRK1,CACNA1H,FGF19
3_Member	KEGG Pathway	hsa04015	Rap1 signaling pathway	-2.1729	-0.733509	4/210	285,2261,3397,9965	ANGPT2,FGFR3,ID1,FGF19
3_Member	KEGG Pathway	hsa04014	Ras signaling pathway	-2.0242	-0.631256	4/232	285,2261,4914,9965	ANGPT2,FGFR3,NTRK1,FGF19
4_Summary	KEGG Pathway	hsa04550	Signaling pathways regulating pluripotency of stem cells	-2.76809	-1.02453	4/143	1749,2261,3397,3625,9241	DLX5,FGFR3,ID1,INHBB,NOG
4_Member	KEGG Pathway	hsa04550	Signaling pathways regulating pluripotency of stem cells	-2.76809	-1.02453	4/143	1749,2261,3397,3625	DLX5,FGFR3,ID1,INHBB
4_Member	KEGG Pathway	hsa04350	TGF-beta signaling pathway	-2.3383	-0.799222	3/94	3397,3625,9241	ID1,INHBB,NOG
5_Summary	KEGG Pathway	hsa00830	Retinol metabolism	-2.7367	-1.02453	3/68	216,220,1543	ALDH1A1,ALDH1A3,CYP1A1
5_Member	KEGG Pathway	hsa00830	Retinol metabolism	-2.7367	-1.02453	3/68	216,220,1543	ALDH1A1,ALDH1A3,CYP1A1
6_Summary	KEGG Pathway	hsa04924	Renin secretion	-2.71851	-1.02453	3/69	185,358,5136	AGTR1,AQP1,PDE1A
6_Member	KEGG Pathway	hsa04924	Renin secretion	-2.71851	-1.02453	3/69	185,358,5136	AGTR1,AQP1,PDE1A
7_Summary	KEGG Pathway	hsa05207	Chemical carcinogenesis - receptor activation	-2.15864	-0.733509	4/212	367,1137,1543,4258	AR,CHRNA4,CYP1A1,MGST2
7_Member	KEGG Pathway	hsa05207	Chemical carcinogenesis - receptor activation	-2.15864	-0.733509	4/212	367,1137,1543,4258	AR,CHRNA4,CYP1A1,MGST2

## Sheet: GO(M1 vs M2)DOWN
Table. GO enrichment pathway of down-regulated genes
GroupID	Category	Term	Description	LogP	Log(q-value)	InTerm_InList	Genes	Symbols
1_Summary	GO Biological Processes	GO:0001775	cell activation	-53.4787	-49.1723	92/647	135,399,566,695,820,914,917,920,928,933,944,962,1236,1511,1776,1794,1880,2322,2529,3394,3575,3676,3684,3689,3718,3815,3936,3937,4063,4066,4242,4818,5023,5293,5294,5341,5579,5777,5788,5873,6283,6504,6688,6693,7096,7097,7305,7409,8013,8581,8740,8832,10320,10394,10451,10461,10630,10673,10875,22806,26191,26253,29108,29760,50615,50856,51744,54361,54567,55024,55619,56670,56833,57705,57823,64218,64581,6…	ADORA2A,RHOH,AZU1,BTK,CAMP,CD2,CD3G,CD4,CD9,CD22,TNFSF8,CD48,CCR7,CTSG,DNASE1L3,DOCK2,GPR183,FLT3,FUT7,IRF8,IL7R,ITGA4,ITGAM,ITGB2,JAK3,KIT,LCP1,LCP2,LY9,LYL1,MFNG,NKG7,P2RX1,PIK3CD,PIK3CG,PLEK,PRKCB,PTPN6,PTPRC,RAB27A,S100A12,SLAMF1,SPI1,SPN,TLR1,TLR2,TYROBP,VAV1,NR4A3,LY6D,TNFSF14,CD84,IKZF1,PRG3,VAV3,MERTK,PDPN,TNFSF13B,FGL2,IKZF3,PTPN22,CLEC4E,PYCARD,BLNK,IL21R,CLEC4A,CD244,WNT4,DLL4,BANK1,DO…
1_Member	GO Biological Processes	GO:0001775	cell activation	-53.4787	-49.1723	92/647	135,399,566,695,820,914,917,920,928,933,944,962,1236,1511,1776,1794,1880,2322,2529,3394,3575,3676,3684,3689,3718,3815,3936,3937,4063,4066,4242,4818,5023,5293,5294,5341,5579,5777,5788,5873,6283,6504,6688,6693,7096,7097,7305,7409,8013,8581,8740,8832,10320,10394,10451,10461,10630,10673,10875,22806,26191,26253,29108,29760,50615,50856,51744,54361,54567,55024,55619,56670,56833,57705,57823,64218,64581,6…	ADORA2A,RHOH,AZU1,BTK,CAMP,CD2,CD3G,CD4,CD9,CD22,TNFSF8,CD48,CCR7,CTSG,DNASE1L3,DOCK2,GPR183,FLT3,FUT7,IRF8,IL7R,ITGA4,ITGAM,ITGB2,JAK3,KIT,LCP1,LCP2,LY9,LYL1,MFNG,NKG7,P2RX1,PIK3CD,PIK3CG,PLEK,PRKCB,PTPN6,PTPRC,RAB27A,S100A12,SLAMF1,SPI1,SPN,TLR1,TLR2,TYROBP,VAV1,NR4A3,LY6D,TNFSF14,CD84,IKZF1,PRG3,VAV3,MERTK,PDPN,TNFSF13B,FGL2,IKZF3,PTPN22,CLEC4E,PYCARD,BLNK,IL21R,CLEC4A,CD244,WNT4,DLL4,BANK1,DO…
1_Member	GO Biological Processes	GO:0045321	leukocyte activation	-50.6919	-46.6866	82/526	399,566,695,820,914,917,920,933,944,962,1236,1511,1776,1794,1880,2322,2529,3394,3575,3676,3684,3689,3718,3815,3936,3937,4063,4066,4242,4818,5293,5294,5579,5788,5873,6283,6504,6688,6693,7096,7097,7305,7409,8013,8581,8740,8832,10320,10394,10461,10673,10875,22806,26191,26253,29108,29760,50615,50856,51744,54361,54567,55024,55619,56670,56833,57705,57823,64218,64581,79865,81501,81704,89886,114836,11535…	RHOH,AZU1,BTK,CAMP,CD2,CD3G,CD4,CD22,TNFSF8,CD48,CCR7,CTSG,DNASE1L3,DOCK2,GPR183,FLT3,FUT7,IRF8,IL7R,ITGA4,ITGAM,ITGB2,JAK3,KIT,LCP1,LCP2,LY9,LYL1,MFNG,NKG7,PIK3CD,PIK3CG,PRKCB,PTPRC,RAB27A,S100A12,SLAMF1,SPI1,SPN,TLR1,TLR2,TYROBP,VAV1,NR4A3,LY6D,TNFSF14,CD84,IKZF1,PRG3,MERTK,TNFSF13B,FGL2,IKZF3,PTPN22,CLEC4E,PYCARD,BLNK,IL21R,CLEC4A,CD244,WNT4,DLL4,BANK1,DOCK10,SUCNR1,SLAMF8,WDFY4,SLAMF7,SEMA4A,…
1_Member	GO Biological Processes	GO:0046649	lymphocyte activation	-40.0071	-36.4789	65/417	399,695,914,917,920,933,944,962,1236,1794,1880,2322,2529,3394,3575,3676,3718,3815,3936,4063,4066,4242,4818,5293,5294,5579,5788,5873,6504,6688,6693,7409,8581,8740,8832,10320,10461,10673,10875,22806,26191,26253,29760,50615,50856,51744,54361,54567,55024,55619,56833,57705,57823,64218,64581,79865,81704,89886,114836,115350,120425,139818,150372,202309,222487	RHOH,BTK,CD2,CD3G,CD4,CD22,TNFSF8,CD48,CCR7,DOCK2,GPR183,FLT3,FUT7,IRF8,IL7R,ITGA4,JAK3,KIT,LCP1,LY9,LYL1,MFNG,NKG7,PIK3CD,PIK3CG,PRKCB,PTPRC,RAB27A,SLAMF1,SPI1,SPN,VAV1,LY6D,TNFSF14,CD84,IKZF1,MERTK,TNFSF13B,FGL2,IKZF3,PTPN22,CLEC4E,BLNK,IL21R,CLEC4A,CD244,WNT4,DLL4,BANK1,DOCK10,SLAMF8,WDFY4,SLAMF7,SEMA4A,CLEC7A,TREML2,DOCK8,SLAMF9,SLAMF6,FCRL1,JAML,DOCK11,NFAM1,GAPT,ADGRG3
1_Member	GO Biological Processes	GO:0030097	hemopoiesis	-35.3541	-31.8928	71/606	399,695,917,920,944,1053,1236,1436,1636,1794,1880,2124,2313,2322,2529,2672,3394,3428,3575,3676,3718,3784,3815,4063,4066,4242,4602,5293,5341,5657,5777,5788,6504,6688,6693,7010,7097,7226,7305,7409,8581,8600,10100,10320,10461,10673,23218,23601,26191,26253,29760,29887,54361,54502,54567,55619,56833,64218,81501,114836,115727,115761,122618,126014,139716,139818,147744,150372,222487,375387,729230	RHOH,BTK,CD3G,CD4,TNFSF8,CEBPE,CCR7,CSF1R,ACE,DOCK2,GPR183,EVI2B,FLI1,FLT3,FUT7,GFI1,IRF8,IFI16,IL7R,ITGA4,JAK3,KCNQ1,KIT,LY9,LYL1,MFNG,MYB,PIK3CD,PLEK,PRTN3,PTPN6,PTPRC,SLAMF1,SPI1,SPN,TEK,TLR2,TRPM2,TYROBP,VAV1,LY6D,TNFSF11,TSPAN2,IKZF1,MERTK,TNFSF13B,NBEAL2,CLEC5A,PTPN22,CLEC4E,BLNK,SNX10,WNT4,RBM47,DLL4,DOCK10,SLAMF8,SEMA4A,DCSTAMP,SLAMF6,RASGRP4,ARL11,PLD4,OSCAR,GAB3,DOCK11,TMEM190,NFAM1,ADG…
1_Member	GO Biological Processes	GO:0048534	hematopoietic or lymphoid organ development	-34.91	-31.5067	73/655	399,695,917,920,944,1053,1236,1436,1636,1794,1880,2124,2313,2322,2529,2672,3394,3428,3575,3676,3718,3784,3815,4063,4066,4242,4602,5293,5341,5657,5777,5788,6504,6688,6693,7010,7097,7226,7305,7409,8581,8600,10100,10320,10461,10630,10673,23218,23601,26191,26253,29760,29887,54361,54502,54567,55619,56833,57864,64218,81501,114836,115727,115761,122618,126014,139716,139818,147744,150372,222487,375387,729…	RHOH,BTK,CD3G,CD4,TNFSF8,CEBPE,CCR7,CSF1R,ACE,DOCK2,GPR183,EVI2B,FLI1,FLT3,FUT7,GFI1,IRF8,IFI16,IL7R,ITGA4,JAK3,KCNQ1,KIT,LY9,LYL1,MFNG,MYB,PIK3CD,PLEK,PRTN3,PTPN6,PTPRC,SLAMF1,SPI1,SPN,TEK,TLR2,TRPM2,TYROBP,VAV1,LY6D,TNFSF11,TSPAN2,IKZF1,MERTK,PDPN,TNFSF13B,NBEAL2,CLEC5A,PTPN22,CLEC4E,BLNK,SNX10,WNT4,RBM47,DLL4,DOCK10,SLAMF8,SLC46A2,SEMA4A,DCSTAMP,SLAMF6,RASGRP4,ARL11,PLD4,OSCAR,GAB3,DOCK11,TMEM…
1_Member	GO Biological Processes	GO:0002520	immune system development	-33.8944	-30.5682	74/699	399,695,917,920,944,1053,1236,1436,1636,1794,1880,2124,2313,2322,2529,2672,3394,3428,3575,3676,3718,3784,3815,4063,4066,4242,4602,5293,5341,5657,5777,5788,6504,6688,6693,7010,7097,7226,7305,7409,8581,8600,10100,10320,10461,10630,10673,23218,23601,26191,26253,29760,29887,54361,54502,54567,55619,56833,57864,64218,81501,114836,115727,115761,122618,126014,139716,139818,147744,150372,222487,375387,729…	RHOH,BTK,CD3G,CD4,TNFSF8,CEBPE,CCR7,CSF1R,ACE,DOCK2,GPR183,EVI2B,FLI1,FLT3,FUT7,GFI1,IRF8,IFI16,IL7R,ITGA4,JAK3,KCNQ1,KIT,LY9,LYL1,MFNG,MYB,PIK3CD,PLEK,PRTN3,PTPN6,PTPRC,SLAMF1,SPI1,SPN,TEK,TLR2,TRPM2,TYROBP,VAV1,LY6D,TNFSF11,TSPAN2,IKZF1,MERTK,PDPN,TNFSF13B,NBEAL2,CLEC5A,PTPN22,CLEC4E,BLNK,SNX10,WNT4,RBM47,DLL4,DOCK10,SLAMF8,SLC46A2,SEMA4A,DCSTAMP,SLAMF6,RASGRP4,ARL11,PLD4,OSCAR,GAB3,DOCK11,TMEM…
1_Member	GO Biological Processes	GO:0002521	leukocyte differentiation	-32.4487	-29.2215	54/358	399,695,917,920,944,1053,1236,1436,1794,1880,2322,2529,3394,3428,3575,3676,3718,3815,4063,4066,4242,5293,5657,5788,6504,6688,6693,7097,7226,7305,7409,8581,8600,10100,10320,10461,10673,26191,26253,29760,29887,54361,54567,55619,56833,64218,81501,114836,126014,139716,139818,150372,222487,375387	RHOH,BTK,CD3G,CD4,TNFSF8,CEBPE,CCR7,CSF1R,DOCK2,GPR183,FLT3,FUT7,IRF8,IFI16,IL7R,ITGA4,JAK3,KIT,LY9,LYL1,MFNG,PIK3CD,PRTN3,PTPRC,SLAMF1,SPI1,SPN,TLR2,TRPM2,TYROBP,VAV1,LY6D,TNFSF11,TSPAN2,IKZF1,MERTK,TNFSF13B,PTPN22,CLEC4E,BLNK,SNX10,WNT4,DLL4,DOCK10,SLAMF8,SEMA4A,DCSTAMP,SLAMF6,OSCAR,GAB3,DOCK11,NFAM1,ADGRG3,NRROS
1_Member	GO Biological Processes	GO:1903131	mononuclear cell differentiation	-27.2771	-24.1748	45/295	399,695,917,920,944,1236,1436,1794,1880,2322,2529,3394,3428,3575,3676,3718,3815,4063,4066,4242,5293,5657,5788,6504,6688,6693,7226,7409,8581,10320,10461,10673,26191,26253,29760,54361,54567,55619,56833,64218,81501,114836,139818,150372,222487	RHOH,BTK,CD3G,CD4,TNFSF8,CCR7,CSF1R,DOCK2,GPR183,FLT3,FUT7,IRF8,IFI16,IL7R,ITGA4,JAK3,KIT,LY9,LYL1,MFNG,PIK3CD,PRTN3,PTPRC,SLAMF1,SPI1,SPN,TRPM2,VAV1,LY6D,IKZF1,MERTK,TNFSF13B,PTPN22,CLEC4E,BLNK,WNT4,DLL4,DOCK10,SLAMF8,SEMA4A,DCSTAMP,SLAMF6,DOCK11,NFAM1,ADGRG3
1_Member	GO Biological Processes	GO:0030098	lymphocyte differentiation	-24.6226	-21.6706	40/257	399,695,917,920,944,1236,1794,1880,2322,2529,3394,3575,3676,3718,3815,4063,4066,4242,5293,5788,6504,6688,6693,7409,8581,10320,10461,10673,26191,26253,29760,54361,54567,55619,56833,64218,114836,139818,150372,222487	RHOH,BTK,CD3G,CD4,TNFSF8,CCR7,DOCK2,GPR183,FLT3,FUT7,IRF8,IL7R,ITGA4,JAK3,KIT,LY9,LYL1,MFNG,PIK3CD,PTPRC,SLAMF1,SPI1,SPN,VAV1,LY6D,IKZF1,MERTK,TNFSF13B,PTPN22,CLEC4E,BLNK,WNT4,DLL4,DOCK10,SLAMF8,SEMA4A,SLAMF6,DOCK11,NFAM1,ADGRG3
1_Member	GO Biological Processes	GO:0042110	T cell activation	-23.0962	-20.2522	39/265	399,914,917,920,944,962,1236,1794,1880,2529,3575,3815,3936,4063,4818,5293,5294,5788,5873,6688,6693,7409,8740,8832,10875,26191,26253,50856,54361,54567,57705,57823,64218,64581,79865,81704,89886,114836,120425	RHOH,CD2,CD3G,CD4,TNFSF8,CD48,CCR7,DOCK2,GPR183,FUT7,IL7R,KIT,LCP1,LY9,NKG7,PIK3CD,PIK3CG,PTPRC,RAB27A,SPI1,SPN,VAV1,TNFSF14,CD84,FGL2,PTPN22,CLEC4E,CLEC4A,WNT4,DLL4,WDFY4,SLAMF7,SEMA4A,CLEC7A,TREML2,DOCK8,SLAMF9,SLAMF6,JAML
1_Member	GO Biological Processes	GO:0042113	B cell activation	-15.9925	-13.4496	26/170	695,933,1880,2322,3394,3575,3676,3718,3815,4066,4242,5293,5579,5788,6688,10673,22806,29760,55024,55619,56833,115350,139818,150372,202309,222487	BTK,CD22,GPR183,FLT3,IRF8,IL7R,ITGA4,JAK3,KIT,LYL1,MFNG,PIK3CD,PRKCB,PTPRC,SPI1,TNFSF13B,IKZF3,BLNK,BANK1,DOCK10,SLAMF8,FCRL1,DOCK11,NFAM1,GAPT,ADGRG3
1_Member	GO Biological Processes	GO:0030217	T cell differentiation	-13.0578	-10.6435	22/153	399,917,920,944,1236,1794,1880,2529,3575,3815,4063,5293,5788,6688,6693,7409,26191,26253,54361,54567,64218,114836	RHOH,CD3G,CD4,TNFSF8,CCR7,DOCK2,GPR183,FUT7,IL7R,KIT,LY9,PIK3CD,PTPRC,SPI1,SPN,VAV1,PTPN22,CLEC4E,WNT4,DLL4,SEMA4A,SLAMF6
1_Member	GO Biological Processes	GO:0030183	B cell differentiation	-12.1321	-9.76018	19/120	695,1880,2322,3394,3676,3718,3815,4066,4242,5293,5788,6688,10673,29760,55619,56833,139818,150372,222487	BTK,GPR183,FLT3,IRF8,ITGA4,JAK3,KIT,LYL1,MFNG,PIK3CD,PTPRC,SPI1,TNFSF13B,BLNK,DOCK10,SLAMF8,DOCK11,NFAM1,ADGRG3
2_Summary	GO Biological Processes	GO:0050865	regulation of cell activation	-45.1707	-41.3415	87/709	135,399,639,695,825,914,920,921,928,933,944,945,1236,1269,1511,1880,2268,3108,3109,3111,3119,3122,3514,3575,3594,3620,3635,3684,3689,3718,4317,4602,5155,5341,5724,5777,5788,5880,6504,6688,6693,7305,7409,7805,8013,8530,8600,8740,8808,8832,8993,9308,9473,10451,10457,10461,10630,10673,10875,22806,26191,27240,28834,29108,30817,55024,56833,57126,57864,64109,64581,80380,81704,84959,115352,140885,146722…	ADORA2A,RHOH,PRDM1,BTK,CAPN3,CD2,CD4,CD5,CD9,CD22,TNFSF8,CD33,CCR7,CNR2,CTSG,GPR183,FGR,HLA-DMA,HLA-DMB,HLA-DOA,HLA-DQB1,HLA-DRA,IGKC,IL7R,IL12RB1,IDO1,INPP5D,ITGAM,ITGB2,JAK3,MMP8,MYB,PDGFB,PLEK,PTAFR,PTPN6,PTPRC,RAC2,SLAMF1,SPI1,SPN,TYROBP,VAV1,LAPTM5,NR4A3,CST7,TNFSF11,TNFSF14,IL1RL2,CD84,PGLYRP1,CD83,THEMIS2,VAV3,GPNMB,MERTK,PDPN,TNFSF13B,FGL2,IKZF3,PTPN22,SIT1,IGLC7,PYCARD,ADGRE2,BANK1,SLAMF…
2_Member	GO Biological Processes	GO:0050865	regulation of cell activation	-45.1707	-41.3415	87/709	135,399,639,695,825,914,920,921,928,933,944,945,1236,1269,1511,1880,2268,3108,3109,3111,3119,3122,3514,3575,3594,3620,3635,3684,3689,3718,4317,4602,5155,5341,5724,5777,5788,5880,6504,6688,6693,7305,7409,7805,8013,8530,8600,8740,8808,8832,8993,9308,9473,10451,10457,10461,10630,10673,10875,22806,26191,27240,28834,29108,30817,55024,56833,57126,57864,64109,64581,80380,81704,84959,115352,140885,146722…	ADORA2A,RHOH,PRDM1,BTK,CAPN3,CD2,CD4,CD5,CD9,CD22,TNFSF8,CD33,CCR7,CNR2,CTSG,GPR183,FGR,HLA-DMA,HLA-DMB,HLA-DOA,HLA-DQB1,HLA-DRA,IGKC,IL7R,IL12RB1,IDO1,INPP5D,ITGAM,ITGB2,JAK3,MMP8,MYB,PDGFB,PLEK,PTAFR,PTPN6,PTPRC,RAC2,SLAMF1,SPI1,SPN,TYROBP,VAV1,LAPTM5,NR4A3,CST7,TNFSF11,TNFSF14,IL1RL2,CD84,PGLYRP1,CD83,THEMIS2,VAV3,GPNMB,MERTK,PDPN,TNFSF13B,FGL2,IKZF3,PTPN22,SIT1,IGLC7,PYCARD,ADGRE2,BANK1,SLAMF…
2_Member	GO Biological Processes	GO:0002694	regulation of leukocyte activation	-42.2731	-38.5688	81/654	135,399,639,695,914,920,921,933,944,945,1236,1269,1511,1880,2268,3108,3109,3111,3119,3122,3514,3575,3594,3620,3635,3684,3689,3718,4317,4602,5724,5777,5788,5880,6504,6688,6693,7305,7409,7805,8013,8530,8600,8740,8808,8832,8993,9308,9473,10451,10457,10461,10673,10875,22806,26191,27240,28834,29108,30817,55024,56833,57126,57864,64109,64581,80380,81704,115352,140885,146722,149233,150372,160365,246778,2…	ADORA2A,RHOH,PRDM1,BTK,CD2,CD4,CD5,CD22,TNFSF8,CD33,CCR7,CNR2,CTSG,GPR183,FGR,HLA-DMA,HLA-DMB,HLA-DOA,HLA-DQB1,HLA-DRA,IGKC,IL7R,IL12RB1,IDO1,INPP5D,ITGAM,ITGB2,JAK3,MMP8,MYB,PTAFR,PTPN6,PTPRC,RAC2,SLAMF1,SPI1,SPN,TYROBP,VAV1,LAPTM5,NR4A3,CST7,TNFSF11,TNFSF14,IL1RL2,CD84,PGLYRP1,CD83,THEMIS2,VAV3,GPNMB,MERTK,TNFSF13B,FGL2,IKZF3,PTPN22,SIT1,IGLC7,PYCARD,ADGRE2,BANK1,SLAMF8,CD177,SLC46A2,CRLF2,CLEC…
2_Member	GO Biological Processes	GO:0051249	regulation of lymphocyte activation	-33.1296	-29.8646	66/557	135,399,639,695,914,920,921,933,944,1236,1511,1880,2268,3108,3109,3111,3119,3122,3514,3575,3594,3620,3635,3718,4602,5777,5788,5880,6504,6693,7305,7409,7805,8600,8740,8808,8993,9308,9473,10451,10457,10461,10673,10875,22806,26191,27240,28834,29108,55024,56833,57864,64581,80380,81704,115352,140885,149233,150372,160365,246778,284194,374403,441864,729230,100133941	ADORA2A,RHOH,PRDM1,BTK,CD2,CD4,CD5,CD22,TNFSF8,CCR7,CTSG,GPR183,FGR,HLA-DMA,HLA-DMB,HLA-DOA,HLA-DQB1,HLA-DRA,IGKC,IL7R,IL12RB1,IDO1,INPP5D,JAK3,MYB,PTPN6,PTPRC,RAC2,SLAMF1,SPN,TYROBP,VAV1,LAPTM5,TNFSF11,TNFSF14,IL1RL2,PGLYRP1,CD83,THEMIS2,VAV3,GPNMB,MERTK,TNFSF13B,FGL2,IKZF3,PTPN22,SIT1,IGLC7,PYCARD,BANK1,SLAMF8,SLC46A2,CLEC7A,PDCD1LG2,DOCK8,FCRL3,SIRPA,IL23R,NFAM1,CLECL1,IL27,LGALS9B,TBC1D10C,TA…
2_Member	GO Biological Processes	GO:0030155	regulation of cell adhesion	-27.384	-24.2537	70/786	135,240,399,566,920,921,928,948,1236,1511,1991,2529,3108,3109,3111,3119,3122,3575,3594,3620,3676,3689,3718,4321,4602,5140,5155,5294,5724,5777,5788,5800,5880,6504,6688,6693,7010,7409,7805,7852,8013,8600,8740,8808,9308,10154,10164,10451,10457,10630,10673,10875,26191,29108,54361,54997,57091,64805,80380,81704,84959,84978,124872,140885,149233,160365,284194,441864,729230,100133941	ADORA2A,ALOX5,RHOH,AZU1,CD4,CD5,CD9,CD36,CCR7,CTSG,ELANE,FUT7,HLA-DMA,HLA-DMB,HLA-DOA,HLA-DQB1,HLA-DRA,IL7R,IL12RB1,IDO1,ITGA4,ITGB2,JAK3,MMP12,MYB,PDE3B,PDGFB,PIK3CG,PTAFR,PTPN6,PTPRC,PTPRO,RAC2,SLAMF1,SPI1,SPN,TEK,VAV1,LAPTM5,CXCR4,NR4A3,TNFSF11,TNFSF14,IL1RL2,CD83,PLXNC1,CHST4,VAV3,GPNMB,PDPN,TNFSF13B,FGL2,PTPN22,PYCARD,WNT4,TESC,CASS4,P2RY12,PDCD1LG2,DOCK8,UBASH3B,FRMD5,B4GALNT2,SIRPA,IL23R,C…
2_Member	GO Biological Processes	GO:1903037	regulation of leukocyte cell-cell adhesion	-26.1682	-23.0923	48/364	135,240,399,920,921,1236,1511,1991,2529,3108,3109,3111,3119,3122,3575,3594,3620,3676,3689,3718,4602,5724,5777,5788,6504,6693,7409,7805,8013,8600,8740,8808,9308,10164,10457,10673,10875,26191,29108,80380,81704,140885,149233,160365,284194,441864,729230,100133941	ADORA2A,ALOX5,RHOH,CD4,CD5,CCR7,CTSG,ELANE,FUT7,HLA-DMA,HLA-DMB,HLA-DOA,HLA-DQB1,HLA-DRA,IL7R,IL12RB1,IDO1,ITGA4,ITGB2,JAK3,MYB,PTAFR,PTPN6,PTPRC,SLAMF1,SPN,VAV1,LAPTM5,NR4A3,TNFSF11,TNFSF14,IL1RL2,CD83,CHST4,GPNMB,TNFSF13B,FGL2,PTPN22,PYCARD,PDCD1LG2,DOCK8,SIRPA,IL23R,CLECL1,LGALS9B,TARM1,CCR2,CD24
2_Member	GO Biological Processes	GO:0022407	regulation of cell-cell adhesion	-26.0968	-23.0457	54/477	135,240,399,920,921,928,1236,1511,1991,2529,3108,3109,3111,3119,3122,3575,3594,3620,3676,3689,3718,4602,5724,5777,5788,6504,6688,6693,7409,7805,8013,8600,8740,8808,9308,10164,10457,10630,10673,10875,26191,29108,54361,80380,81704,84959,124872,140885,149233,160365,284194,441864,729230,100133941	ADORA2A,ALOX5,RHOH,CD4,CD5,CD9,CCR7,CTSG,ELANE,FUT7,HLA-DMA,HLA-DMB,HLA-DOA,HLA-DQB1,HLA-DRA,IL7R,IL12RB1,IDO1,ITGA4,ITGB2,JAK3,MYB,PTAFR,PTPN6,PTPRC,SLAMF1,SPI1,SPN,VAV1,LAPTM5,NR4A3,TNFSF11,TNFSF14,IL1RL2,CD83,CHST4,GPNMB,PDPN,TNFSF13B,FGL2,PTPN22,PYCARD,WNT4,PDCD1LG2,DOCK8,UBASH3B,B4GALNT2,SIRPA,IL23R,CLECL1,LGALS9B,TARM1,CCR2,CD24
2_Member	GO Biological Processes	GO:0050863	regulation of T cell activation	-25.2226	-22.195	47/364	135,399,639,914,920,921,944,1236,1511,3108,3109,3111,3119,3122,3575,3594,3620,3718,4602,5777,5788,5880,6504,6693,7409,7805,8600,8740,8808,9308,10457,10673,10875,26191,27240,29108,57864,80380,81704,140885,149233,160365,246778,284194,441864,729230,100133941	ADORA2A,RHOH,PRDM1,CD2,CD4,CD5,TNFSF8,CCR7,CTSG,HLA-DMA,HLA-DMB,HLA-DOA,HLA-DQB1,HLA-DRA,IL7R,IL12RB1,IDO1,JAK3,MYB,PTPN6,PTPRC,RAC2,SLAMF1,SPN,VAV1,LAPTM5,TNFSF11,TNFSF14,IL1RL2,CD83,GPNMB,TNFSF13B,FGL2,PTPN22,SIT1,PYCARD,SLC46A2,PDCD1LG2,DOCK8,SIRPA,IL23R,CLECL1,IL27,LGALS9B,TARM1,CCR2,CD24
2_Member	GO Biological Processes	GO:0050867	positive regulation of cell activation	-24.3196	-21.3934	51/458	399,695,825,914,920,921,1236,1880,2268,3108,3109,3111,3119,3122,3514,3575,3594,3635,3684,3689,3718,4317,4602,5341,5724,5777,5788,6504,7305,7409,8013,8600,8740,8808,9308,10451,10673,26191,28834,29108,57126,64109,64581,80380,81704,115352,140885,149233,160365,729230,100133941	RHOH,BTK,CAPN3,CD2,CD4,CD5,CCR7,GPR183,FGR,HLA-DMA,HLA-DMB,HLA-DOA,HLA-DQB1,HLA-DRA,IGKC,IL7R,IL12RB1,INPP5D,ITGAM,ITGB2,JAK3,MMP8,MYB,PLEK,PTAFR,PTPN6,PTPRC,SLAMF1,TYROBP,VAV1,NR4A3,TNFSF11,TNFSF14,IL1RL2,CD83,VAV3,TNFSF13B,PTPN22,IGLC7,PYCARD,CD177,CRLF2,CLEC7A,PDCD1LG2,DOCK8,FCRL3,SIRPA,IL23R,CLECL1,CCR2,CD24
2_Member	GO Biological Processes	GO:0002696	positive regulation of leukocyte activation	-23.3308	-20.4558	49/441	399,695,914,920,921,1236,1880,2268,3108,3109,3111,3119,3122,3514,3575,3594,3635,3684,3689,3718,4317,4602,5724,5777,5788,6504,7305,7409,8013,8600,8740,8808,9308,10451,10673,26191,28834,29108,57126,64109,64581,80380,81704,115352,140885,149233,160365,729230,100133941	RHOH,BTK,CD2,CD4,CD5,CCR7,GPR183,FGR,HLA-DMA,HLA-DMB,HLA-DOA,HLA-DQB1,HLA-DRA,IGKC,IL7R,IL12RB1,INPP5D,ITGAM,ITGB2,JAK3,MMP8,MYB,PTAFR,PTPN6,PTPRC,SLAMF1,TYROBP,VAV1,NR4A3,TNFSF11,TNFSF14,IL1RL2,CD83,VAV3,TNFSF13B,PTPN22,IGLC7,PYCARD,CD177,CRLF2,CLEC7A,PDCD1LG2,DOCK8,FCRL3,SIRPA,IL23R,CLECL1,CCR2,CD24
2_Member	GO Biological Processes	GO:1903039	positive regulation of leukocyte cell-cell adhesion	-23.0962	-20.2522	39/265	240,399,920,921,1236,1991,2529,3108,3109,3111,3119,3122,3575,3594,3676,3689,3718,4602,5724,5777,5788,6504,7409,8013,8600,8740,8808,9308,10164,10673,26191,29108,80380,81704,140885,149233,160365,729230,100133941	ALOX5,RHOH,CD4,CD5,CCR7,ELANE,FUT7,HLA-DMA,HLA-DMB,HLA-DOA,HLA-DQB1,HLA-DRA,IL7R,IL12RB1,ITGA4,ITGB2,JAK3,MYB,PTAFR,PTPN6,PTPRC,SLAMF1,VAV1,NR4A3,TNFSF11,TNFSF14,IL1RL2,CD83,CHST4,TNFSF13B,PTPN22,PYCARD,PDCD1LG2,DOCK8,SIRPA,IL23R,CLECL1,CCR2,CD24
2_Member	GO Biological Processes	GO:0045785	positive regulation of cell adhesion	-22.9074	-20.0781	50/471	240,399,566,920,921,948,1236,1511,1991,2529,3108,3109,3111,3119,3122,3575,3594,3676,3689,3718,4602,5155,5724,5777,5788,6504,7010,7409,8013,8600,8740,8808,9308,10164,10451,10630,10673,26191,29108,54361,57091,64805,80380,81704,84978,140885,149233,160365,729230,100133941	ALOX5,RHOH,AZU1,CD4,CD5,CD36,CCR7,CTSG,ELANE,FUT7,HLA-DMA,HLA-DMB,HLA-DOA,HLA-DQB1,HLA-DRA,IL7R,IL12RB1,ITGA4,ITGB2,JAK3,MYB,PDGFB,PTAFR,PTPN6,PTPRC,SLAMF1,TEK,VAV1,NR4A3,TNFSF11,TNFSF14,IL1RL2,CD83,CHST4,VAV3,PDPN,TNFSF13B,PTPN22,PYCARD,WNT4,CASS4,P2RY12,PDCD1LG2,DOCK8,FRMD5,SIRPA,IL23R,CLECL1,CCR2,CD24
2_Member	GO Biological Processes	GO:0022409	positive regulation of cell-cell adhesion	-22.3367	-19.5471	41/312	240,399,920,921,1236,1511,1991,2529,3108,3109,3111,3119,3122,3575,3594,3676,3689,3718,4602,5724,5777,5788,6504,7409,8013,8600,8740,8808,9308,10164,10630,10673,26191,29108,80380,81704,140885,149233,160365,729230,100133941	ALOX5,RHOH,CD4,CD5,CCR7,CTSG,ELANE,FUT7,HLA-DMA,HLA-DMB,HLA-DOA,HLA-DQB1,HLA-DRA,IL7R,IL12RB1,ITGA4,ITGB2,JAK3,MYB,PTAFR,PTPN6,PTPRC,SLAMF1,VAV1,NR4A3,TNFSF11,TNFSF14,IL1RL2,CD83,CHST4,PDPN,TNFSF13B,PTPN22,PYCARD,PDCD1LG2,DOCK8,SIRPA,IL23R,CLECL1,CCR2,CD24
2_Member	GO Biological Processes	GO:0051251	positive regulation of lymphocyte activation	-17.8165	-15.1822	40/391	399,695,920,921,1236,1880,3108,3109,3111,3119,3122,3514,3575,3594,3635,3718,4602,5777,5788,6504,7305,7409,8600,8740,8808,9308,10451,10673,26191,28834,29108,64581,80380,81704,115352,140885,149233,160365,729230,100133941	RHOH,BTK,CD4,CD5,CCR7,GPR183,HLA-DMA,HLA-DMB,HLA-DOA,HLA-DQB1,HLA-DRA,IGKC,IL7R,IL12RB1,INPP5D,JAK3,MYB,PTPN6,PTPRC,SLAMF1,TYROBP,VAV1,TNFSF11,TNFSF14,IL1RL2,CD83,VAV3,TNFSF13B,PTPN22,IGLC7,PYCARD,CLEC7A,PDCD1LG2,DOCK8,FCRL3,SIRPA,IL23R,CLECL1,CCR2,CD24
2_Member	GO Biological Processes	GO:0050870	positive regulation of T cell activation	-16.6305	-14.0645	31/243	399,920,921,1236,3108,3109,3111,3119,3122,3575,3594,3718,4602,5777,5788,6504,7409,8600,8740,8808,9308,10673,26191,29108,80380,81704,140885,149233,160365,729230,100133941	RHOH,CD4,CD5,CCR7,HLA-DMA,HLA-DMB,HLA-DOA,HLA-DQB1,HLA-DRA,IL7R,IL12RB1,JAK3,MYB,PTPN6,PTPRC,SLAMF1,VAV1,TNFSF11,TNFSF14,IL1RL2,CD83,TNFSF13B,PTPN22,PYCARD,PDCD1LG2,DOCK8,SIRPA,IL23R,CLECL1,CCR2,CD24
2_Member	GO Biological Processes	GO:0070663	regulation of leukocyte proliferation	-16.0271	-13.4766	31/255	695,933,944,1436,1439,1880,3109,3594,3620,3635,3718,5777,5788,5880,6504,6693,7305,10451,10457,10673,22806,26191,29108,80380,115352,149233,160365,246778,284194,729230,100133941	BTK,CD22,TNFSF8,CSF1R,CSF2RB,GPR183,HLA-DMB,IL12RB1,IDO1,INPP5D,JAK3,PTPN6,PTPRC,RAC2,SLAMF1,SPN,TYROBP,VAV3,GPNMB,TNFSF13B,IKZF3,PTPN22,PYCARD,PDCD1LG2,FCRL3,IL23R,CLECL1,IL27,LGALS9B,CCR2,CD24
2_Member	GO Biological Processes	GO:0050670	regulation of lymphocyte proliferation	-15.4053	-12.8982	29/231	695,933,944,1880,3109,3594,3620,3635,3718,5777,5788,5880,6504,6693,7305,10451,10457,10673,22806,26191,29108,80380,115352,149233,160365,246778,284194,729230,100133941	BTK,CD22,TNFSF8,GPR183,HLA-DMB,IL12RB1,IDO1,INPP5D,JAK3,PTPN6,PTPRC,RAC2,SLAMF1,SPN,TYROBP,VAV3,GPNMB,TNFSF13B,IKZF3,PTPN22,PYCARD,PDCD1LG2,FCRL3,IL23R,CLECL1,IL27,LGALS9B,CCR2,CD24
2_Member	GO Biological Processes	GO:0032944	regulation of mononuclear cell proliferation	-15.2541	-12.7607	29/234	695,933,944,1880,3109,3594,3620,3635,3718,5777,5788,5880,6504,6693,7305,10451,10457,10673,22806,26191,29108,80380,115352,149233,160365,246778,284194,729230,100133941	BTK,CD22,TNFSF8,GPR183,HLA-DMB,IL12RB1,IDO1,INPP5D,JAK3,PTPN6,PTPRC,RAC2,SLAMF1,SPN,TYROBP,VAV3,GPNMB,TNFSF13B,IKZF3,PTPN22,PYCARD,PDCD1LG2,FCRL3,IL23R,CLECL1,IL27,LGALS9B,CCR2,CD24
2_Member	GO Biological Processes	GO:0042129	regulation of T cell proliferation	-10.9428	-8.63638	21/175	944,3109,3594,3620,3718,5777,5788,5880,6504,6693,10457,10673,26191,29108,80380,149233,160365,246778,284194,729230,100133941	TNFSF8,HLA-DMB,IL12RB1,IDO1,JAK3,PTPN6,PTPRC,RAC2,SLAMF1,SPN,GPNMB,TNFSF13B,PTPN22,PYCARD,PDCD1LG2,IL23R,CLECL1,IL27,LGALS9B,CCR2,CD24
2_Member	GO Biological Processes	GO:0070665	positive regulation of leukocyte proliferation	-9.05322	-6.86741	18/159	1436,1439,1880,3109,3594,3718,5788,6504,10451,10673,26191,29108,80380,115352,149233,160365,729230,100133941	CSF1R,CSF2RB,GPR183,HLA-DMB,IL12RB1,JAK3,PTPRC,SLAMF1,VAV3,TNFSF13B,PTPN22,PYCARD,PDCD1LG2,FCRL3,IL23R,CLECL1,CCR2,CD24
2_Member	GO Biological Processes	GO:0050671	positive regulation of lymphocyte proliferation	-8.08782	-5.99892	16/142	1880,3109,3594,3718,5788,6504,10451,10673,26191,29108,80380,115352,149233,160365,729230,100133941	GPR183,HLA-DMB,IL12RB1,JAK3,PTPRC,SLAMF1,VAV3,TNFSF13B,PTPN22,PYCARD,PDCD1LG2,FCRL3,IL23R,CLECL1,CCR2,CD24
2_Member	GO Biological Processes	GO:0032946	positive regulation of mononuclear cell proliferation	-7.99971	-5.92121	16/144	1880,3109,3594,3718,5788,6504,10451,10673,26191,29108,80380,115352,149233,160365,729230,100133941	GPR183,HLA-DMB,IL12RB1,JAK3,PTPRC,SLAMF1,VAV3,TNFSF13B,PTPN22,PYCARD,PDCD1LG2,FCRL3,IL23R,CLECL1,CCR2,CD24
2_Member	GO Biological Processes	GO:0042102	positive regulation of T cell proliferation	-7.22664	-5.23623	13/104	3109,3594,3718,5788,6504,10673,26191,29108,80380,149233,160365,729230,100133941	HLA-DMB,IL12RB1,JAK3,PTPRC,SLAMF1,TNFSF13B,PTPN22,PYCARD,PDCD1LG2,IL23R,CLECL1,CCR2,CD24
3_Summary	GO Biological Processes	GO:0006954	inflammatory response	-41.6047	-37.9973	73/523	2,135,240,336,566,695,948,968,1234,1236,1240,1269,1436,1536,1991,2206,2529,2829,2867,3055,3250,3428,3620,3663,3684,3689,3700,3815,4065,4818,4973,5023,5293,5294,5473,5724,6279,6280,6283,6504,6614,7096,7097,7305,7852,8807,8808,9034,9332,9450,9473,10100,10164,10800,23166,29108,29760,30817,51311,54210,56833,60675,64386,64581,79931,81793,122618,149233,150372,246778,375387,729230,730249,834,914,920,206…	A2M,ADORA2A,ALOX5,APOA2,AZU1,BTK,CD36,CD68,CCR5,CCR7,CMKLR1,CNR2,CSF1R,CYBB,ELANE,MS4A2,FUT7,XCR1,FFAR2,HCK,HPR,IFI16,IDO1,IRF5,ITGAM,ITGB2,ITIH4,KIT,LY75,NKG7,OLR1,P2RX1,PIK3CD,PIK3CG,PPBP,PTAFR,S100A8,S100A9,S100A12,SLAMF1,SIGLEC1,TLR1,TLR2,TYROBP,CXCR4,IL18RAP,IL1RL2,CCRL2,CD163,LY86,THEMIS2,TSPAN2,CHST4,CYSLTR1,STAB1,PYCARD,BLNK,ADGRE2,TLR8,TREM1,SLAMF8,PROK2,MMP25,CLEC7A,TNIP3,TLR10,PLD4,IL2…
3_Member	GO Biological Processes	GO:0006954	inflammatory response	-41.6047	-37.9973	73/523	2,135,240,336,566,695,948,968,1234,1236,1240,1269,1436,1536,1991,2206,2529,2829,2867,3055,3250,3428,3620,3663,3684,3689,3700,3815,4065,4818,4973,5023,5293,5294,5473,5724,6279,6280,6283,6504,6614,7096,7097,7305,7852,8807,8808,9034,9332,9450,9473,10100,10164,10800,23166,29108,29760,30817,51311,54210,56833,60675,64386,64581,79931,81793,122618,149233,150372,246778,375387,729230,730249	A2M,ADORA2A,ALOX5,APOA2,AZU1,BTK,CD36,CD68,CCR5,CCR7,CMKLR1,CNR2,CSF1R,CYBB,ELANE,MS4A2,FUT7,XCR1,FFAR2,HCK,HPR,IFI16,IDO1,IRF5,ITGAM,ITGB2,ITIH4,KIT,LY75,NKG7,OLR1,P2RX1,PIK3CD,PIK3CG,PPBP,PTAFR,S100A8,S100A9,S100A12,SLAMF1,SIGLEC1,TLR1,TLR2,TYROBP,CXCR4,IL18RAP,IL1RL2,CCRL2,CD163,LY86,THEMIS2,TSPAN2,CHST4,CYSLTR1,STAB1,PYCARD,BLNK,ADGRE2,TLR8,TREM1,SLAMF8,PROK2,MMP25,CLEC7A,TNIP3,TLR10,PLD4,IL2…
3_Member	GO Biological Processes	GO:0001819	positive regulation of cytokine production	-28.5864	-25.4261	57/481	336,566,834,914,920,948,1236,1436,1536,1991,2069,2219,2268,2867,3394,3428,3594,3620,3663,3815,4063,4317,4321,5293,5294,5724,5788,6504,6693,7096,7097,7305,7805,8013,8288,8808,8832,9308,10394,23601,26191,26253,29108,51311,51744,63940,64109,64581,91662,114836,149233,150372,160365,246778,340061,388325,729230	APOA2,AZU1,CASP1,CD2,CD4,CD36,CCR7,CSF1R,CYBB,ELANE,EREG,FCN1,FGR,FFAR2,IRF8,IFI16,IL12RB1,IDO1,IRF5,KIT,LY9,MMP8,MMP12,PIK3CD,PIK3CG,PTAFR,PTPRC,SLAMF1,SPN,TLR1,TLR2,TYROBP,LAPTM5,NR4A3,EPX,IL1RL2,CD84,CD83,PRG3,CLEC5A,PTPN22,CLEC4E,PYCARD,TLR8,CD244,GPSM3,CRLF2,CLEC7A,NLRP12,SLAMF6,IL23R,NFAM1,CLECL1,IL27,STING1,SCIMP,CCR2
3_Member	GO Biological Processes	GO:0031347	regulation of defense response	-24.6153	-21.6706	61/662	2,135,240,313,695,834,1236,1269,1636,1776,1991,2069,2219,2268,2529,2867,3055,3428,3594,3620,4317,4321,4818,5294,5777,5788,6279,6280,6283,6688,7010,7097,7305,7409,7941,8530,8600,8808,8993,10875,26191,29108,51311,56670,56833,63940,64581,80231,81793,84699,91662,114836,116379,118788,140885,149233,246778,340061,653361,729230,730249	A2M,ADORA2A,ALOX5,AOAH,BTK,CASP1,CCR7,CNR2,ACE,DNASE1L3,ELANE,EREG,FCN1,FGR,FUT7,FFAR2,HCK,IFI16,IL12RB1,IDO1,MMP8,MMP12,NKG7,PIK3CG,PTPN6,PTPRC,S100A8,S100A9,S100A12,SPI1,TEK,TLR2,TYROBP,VAV1,PLA2G7,CST7,TNFSF11,IL1RL2,PGLYRP1,FGL2,PTPN22,PYCARD,TLR8,SUCNR1,SLAMF8,GPSM3,CLEC7A,TASL,TLR10,CREB3L3,NLRP12,SLAMF6,IL22RA2,PIK3AP1,SIRPA,IL23R,IL27,STING1,NCF1,CCR2,ACOD1
3_Member	GO Biological Processes	GO:0032103	positive regulation of response to external stimulus	-21.0476	-18.321	47/455	566,695,834,1236,1240,1436,1636,2069,2219,2867,3055,3428,3620,4317,4321,4818,5155,5294,5880,6279,6280,6283,6504,6688,7097,7305,7409,7852,7941,8600,8740,9450,29108,51311,56670,63940,64581,64805,80231,81793,84699,91662,114836,340061,388325,729230,730249	AZU1,BTK,CASP1,CCR7,CMKLR1,CSF1R,ACE,EREG,FCN1,FFAR2,HCK,IFI16,IDO1,MMP8,MMP12,NKG7,PDGFB,PIK3CG,RAC2,S100A8,S100A9,S100A12,SLAMF1,SPI1,TLR2,TYROBP,VAV1,CXCR4,PLA2G7,TNFSF11,TNFSF14,LY86,PYCARD,TLR8,SUCNR1,GPSM3,CLEC7A,P2RY12,TASL,TLR10,CREB3L3,NLRP12,SLAMF6,STING1,SCIMP,CCR2,ACOD1
3_Member	GO Biological Processes	GO:0050727	regulation of inflammatory response	-19.9513	-17.247	43/400	135,240,313,695,834,1236,1269,1636,1776,1991,2268,2529,2867,3055,3620,4317,4818,5294,5788,6279,6280,6283,7010,7097,7941,8530,8600,8808,8993,29108,56670,56833,63940,81793,84699,91662,116379,118788,140885,340061,653361,729230,730249	ADORA2A,ALOX5,AOAH,BTK,CASP1,CCR7,CNR2,ACE,DNASE1L3,ELANE,FGR,FUT7,FFAR2,HCK,IDO1,MMP8,NKG7,PIK3CG,PTPRC,S100A8,S100A9,S100A12,TEK,TLR2,PLA2G7,CST7,TNFSF11,IL1RL2,PGLYRP1,PYCARD,SUCNR1,SLAMF8,GPSM3,TLR10,CREB3L3,NLRP12,IL22RA2,PIK3AP1,SIRPA,STING1,NCF1,CCR2,ACOD1
3_Member	GO Biological Processes	GO:0031349	positive regulation of defense response	-18.1499	-15.5063	36/304	695,834,1236,1636,2069,2219,2867,3055,3428,3620,4317,4321,4818,5294,6279,6280,6283,6688,7097,7305,7409,7941,8600,29108,51311,56670,63940,64581,80231,81793,84699,91662,114836,340061,729230,730249	BTK,CASP1,CCR7,ACE,EREG,FCN1,FFAR2,HCK,IFI16,IDO1,MMP8,MMP12,NKG7,PIK3CG,S100A8,S100A9,S100A12,SPI1,TLR2,TYROBP,VAV1,PLA2G7,TNFSF11,PYCARD,TLR8,SUCNR1,GPSM3,CLEC7A,TASL,TLR10,CREB3L3,NLRP12,SLAMF6,STING1,CCR2,ACOD1
3_Member	GO Biological Processes	GO:0050729	positive regulation of inflammatory response	-13.1178	-10.6865	22/152	695,834,1236,1636,2867,3620,4317,4818,5294,6279,6280,6283,7097,7941,8600,29108,56670,63940,81793,84699,91662,729230	BTK,CASP1,CCR7,ACE,FFAR2,IDO1,MMP8,NKG7,PIK3CG,S100A8,S100A9,S100A12,TLR2,PLA2G7,TNFSF11,PYCARD,SUCNR1,GPSM3,TLR10,CREB3L3,NLRP12,CCR2
4_Summary	GO Biological Processes	GO:0002252	immune effector process	-33.8745	-30.5682	60/434	566,695,713,914,1439,1511,1636,1675,1776,1794,1880,1991,2219,2268,2529,3055,3108,3109,3111,3119,3122,3394,3514,3635,3815,3936,4063,4242,4353,4818,5293,5294,5777,5873,6504,6688,6693,7305,7409,8013,10451,10875,26253,28834,29108,50615,51311,51744,54210,55619,56670,57823,64005,64218,64581,89886,114836,139818,202309,284021,639,917,920,1520,3718,5579,8832,23108,27240,50856,60468,80380,441864,55016,57705	AZU1,BTK,C1QB,CD2,CSF2RB,CTSG,ACE,CFD,DNASE1L3,DOCK2,GPR183,ELANE,FCN1,FGR,FUT7,HCK,HLA-DMA,HLA-DMB,HLA-DOA,HLA-DQB1,HLA-DRA,IRF8,IGKC,INPP5D,KIT,LCP1,LY9,MFNG,MPO,NKG7,PIK3CD,PIK3CG,PTPN6,RAB27A,SLAMF1,SPI1,SPN,TYROBP,VAV1,NR4A3,VAV3,FGL2,CLEC4E,IGLC7,PYCARD,IL21R,TLR8,CD244,TREM1,DOCK10,SUCNR1,SLAMF7,MYO1G,SEMA4A,CLEC7A,SLAMF9,SLAMF6,DOCK11,GAPT,MILR1,PRDM1,CD3G,CD4,CTSS,JAK3,PRKCB,CD84,RAP1GAP…
4_Member	GO Biological Processes	GO:0002252	immune effector process	-33.8745	-30.5682	60/434	566,695,713,914,1439,1511,1636,1675,1776,1794,1880,1991,2219,2268,2529,3055,3108,3109,3111,3119,3122,3394,3514,3635,3815,3936,4063,4242,4353,4818,5293,5294,5777,5873,6504,6688,6693,7305,7409,8013,10451,10875,26253,28834,29108,50615,51311,51744,54210,55619,56670,57823,64005,64218,64581,89886,114836,139818,202309,284021	AZU1,BTK,C1QB,CD2,CSF2RB,CTSG,ACE,CFD,DNASE1L3,DOCK2,GPR183,ELANE,FCN1,FGR,FUT7,HCK,HLA-DMA,HLA-DMB,HLA-DOA,HLA-DQB1,HLA-DRA,IRF8,IGKC,INPP5D,KIT,LCP1,LY9,MFNG,MPO,NKG7,PIK3CD,PIK3CG,PTPN6,RAB27A,SLAMF1,SPI1,SPN,TYROBP,VAV1,NR4A3,VAV3,FGL2,CLEC4E,IGLC7,PYCARD,IL21R,TLR8,CD244,TREM1,DOCK10,SUCNR1,SLAMF7,MYO1G,SEMA4A,CLEC7A,SLAMF9,SLAMF6,DOCK11,GAPT,MILR1
4_Member	GO Biological Processes	GO:0002443	leukocyte mediated immunity	-15.0507	-12.5704	31/276	566,695,713,914,1439,1511,1636,1991,3108,3109,3111,3119,3122,3514,3635,3815,4818,5293,5294,5777,5873,8013,28834,50615,51311,54210,57823,64005,89886,202309,284021	AZU1,BTK,C1QB,CD2,CSF2RB,CTSG,ACE,ELANE,HLA-DMA,HLA-DMB,HLA-DOA,HLA-DQB1,HLA-DRA,IGKC,INPP5D,KIT,NKG7,PIK3CD,PIK3CG,PTPN6,RAB27A,NR4A3,IGLC7,IL21R,TLR8,TREM1,SLAMF7,MYO1G,SLAMF9,GAPT,MILR1
4_Member	GO Biological Processes	GO:0002250	adaptive immune response	-10.9533	-8.64253	40/629	639,695,713,917,920,1439,1520,1880,3108,3109,3111,3119,3122,3514,3635,3718,4063,5293,5294,5579,5873,6504,6693,8832,23108,27240,28834,50615,50856,51311,51744,54210,57823,60468,64005,64218,80380,114836,202309,441864	PRDM1,BTK,C1QB,CD3G,CD4,CSF2RB,CTSS,GPR183,HLA-DMA,HLA-DMB,HLA-DOA,HLA-DQB1,HLA-DRA,IGKC,INPP5D,JAK3,LY9,PIK3CD,PIK3CG,PRKCB,RAB27A,SLAMF1,SPN,CD84,RAP1GAP2,SIT1,IGLC7,IL21R,CLEC4A,TLR8,CD244,TREM1,SLAMF7,BACH2,MYO1G,SEMA4A,PDCD1LG2,SLAMF6,GAPT,TARM1
4_Member	GO Biological Processes	GO:0002460	adaptive immune response based on somatic recombination of immune receptors built from immunoglobulin superfamily domains	-8.388	-6.28027	21/240	695,713,1439,3108,3109,3111,3119,3122,3514,3635,4063,5873,6693,28834,50615,51311,60468,64005,64218,114836,202309	BTK,C1QB,CSF2RB,HLA-DMA,HLA-DMB,HLA-DOA,HLA-DQB1,HLA-DRA,IGKC,INPP5D,LY9,RAB27A,SPN,IGLC7,IL21R,TLR8,BACH2,MYO1G,SEMA4A,SLAMF6,GAPT
4_Member	GO Biological Processes	GO:0002449	lymphocyte mediated immunity	-7.94054	-5.87022	20/231	695,713,914,1439,3108,3109,3111,3119,3122,3514,3635,4818,5777,5873,28834,50615,51311,57823,64005,202309	BTK,C1QB,CD2,CSF2RB,HLA-DMA,HLA-DMB,HLA-DOA,HLA-DQB1,HLA-DRA,IGKC,INPP5D,NKG7,PTPN6,RAB27A,IGLC7,IL21R,TLR8,SLAMF7,MYO1G,GAPT
4_Member	GO Biological Processes	GO:0019882	antigen processing and presentation	-5.96376	-4.11222	11/93	1520,1636,3108,3109,3111,3119,3122,5873,50856,55016,57705	CTSS,ACE,HLA-DMA,HLA-DMB,HLA-DOA,HLA-DQB1,HLA-DRA,RAB27A,CLEC4A,MARCHF1,WDFY4
4_Member	GO Biological Processes	GO:0048002	antigen processing and presentation of peptide antigen	-5.86071	-4.0212	9/60	1520,1636,3108,3109,3111,3119,3122,50856,55016	CTSS,ACE,HLA-DMA,HLA-DMB,HLA-DOA,HLA-DQB1,HLA-DRA,CLEC4A,MARCHF1
4_Member	GO Biological Processes	GO:0002495	antigen processing and presentation of peptide antigen via MHC class II	-5.82784	-3.99128	7/32	1520,3108,3109,3111,3119,3122,55016	CTSS,HLA-DMA,HLA-DMB,HLA-DOA,HLA-DQB1,HLA-DRA,MARCHF1
4_Member	GO Biological Processes	GO:0002504	antigen processing and presentation of peptide or polysaccharide antigen via MHC class II	-5.73118	-3.9048	7/33	1520,3108,3109,3111,3119,3122,55016	CTSS,HLA-DMA,HLA-DMB,HLA-DOA,HLA-DQB1,HLA-DRA,MARCHF1
4_Member	GO Biological Processes	GO:0016064	immunoglobulin mediated immune response	-5.39931	-3.61537	14/173	695,713,1439,3108,3109,3111,3119,3122,3514,3635,28834,50615,51311,202309	BTK,C1QB,CSF2RB,HLA-DMA,HLA-DMB,HLA-DOA,HLA-DQB1,HLA-DRA,IGKC,INPP5D,IGLC7,IL21R,TLR8,GAPT
4_Member	GO Biological Processes	GO:0002478	antigen processing and presentation of exogenous peptide antigen	-5.29509	-3.524	7/38	1520,3108,3109,3111,3119,3122,50856	CTSS,HLA-DMA,HLA-DMB,HLA-DOA,HLA-DQB1,HLA-DRA,CLEC4A
4_Member	GO Biological Processes	GO:0019724	B cell mediated immunity	-5.28375	-3.51645	14/177	695,713,1439,3108,3109,3111,3119,3122,3514,3635,28834,50615,51311,202309	BTK,C1QB,CSF2RB,HLA-DMA,HLA-DMB,HLA-DOA,HLA-DQB1,HLA-DRA,IGKC,INPP5D,IGLC7,IL21R,TLR8,GAPT
4_Member	GO Biological Processes	GO:0002399	MHC class II protein complex assembly	-5.13018	-3.39082	5/16	3108,3109,3111,3119,3122	HLA-DMA,HLA-DMB,HLA-DOA,HLA-DQB1,HLA-DRA
4_Member	GO Biological Processes	GO:0002503	peptide antigen assembly with MHC class II protein complex	-5.13018	-3.39082	5/16	3108,3109,3111,3119,3122	HLA-DMA,HLA-DMB,HLA-DOA,HLA-DQB1,HLA-DRA
4_Member	GO Molecular Functions	GO:0023026	MHC class II protein complex binding	-5.11059	-3.37708	6/27	920,3108,3109,3111,3119,3122	CD4,HLA-DMA,HLA-DMB,HLA-DOA,HLA-DQB1,HLA-DRA
4_Member	GO Biological Processes	GO:0002381	immunoglobulin production involved in immunoglobulin-mediated immune response	-4.99258	-3.27838	7/42	695,3108,3109,3111,3119,3122,202309	BTK,HLA-DMA,HLA-DMB,HLA-DOA,HLA-DQB1,HLA-DRA,GAPT
4_Member	GO Biological Processes	GO:0019886	antigen processing and presentation of exogenous peptide antigen via MHC class II	-4.82849	-3.13911	6/30	1520,3108,3109,3111,3119,3122	CTSS,HLA-DMA,HLA-DMB,HLA-DOA,HLA-DQB1,HLA-DRA
4_Member	GO Biological Processes	GO:0019884	antigen processing and presentation of exogenous antigen	-4.65927	-2.99535	7/47	1520,3108,3109,3111,3119,3122,50856	CTSS,HLA-DMA,HLA-DMB,HLA-DOA,HLA-DQB1,HLA-DRA,CLEC4A
4_Member	GO Biological Processes	GO:0002396	MHC protein complex assembly	-4.60631	-2.95595	5/20	3108,3109,3111,3119,3122	HLA-DMA,HLA-DMB,HLA-DOA,HLA-DQB1,HLA-DRA
4_Member	GO Biological Processes	GO:0002501	peptide antigen assembly with MHC protein complex	-4.60631	-2.95595	5/20	3108,3109,3111,3119,3122	HLA-DMA,HLA-DMB,HLA-DOA,HLA-DQB1,HLA-DRA
4_Member	GO Molecular Functions	GO:0023023	MHC protein complex binding	-4.35294	-2.73498	6/36	920,3108,3109,3111,3119,3122	CD4,HLA-DMA,HLA-DMB,HLA-DOA,HLA-DQB1,HLA-DRA
4_Member	GO Biological Processes	GO:0002440	production of molecular mediator of immune response	-3.80568	-2.25058	11/157	695,1991,3108,3109,3111,3119,3122,3514,54210,89886,202309	BTK,ELANE,HLA-DMA,HLA-DMB,HLA-DOA,HLA-DQB1,HLA-DRA,IGKC,TREM1,SLAMF9,GAPT
4_Member	GO Molecular Functions	GO:0032395	MHC class II receptor activity	-3.17888	-1.71449	3/10	3111,3119,3122	HLA-DOA,HLA-DQB1,HLA-DRA
4_Member	GO Biological Processes	GO:0002377	immunoglobulin production	-2.12026	-0.84326	8/154	695,3108,3109,3111,3119,3122,3514,202309	BTK,HLA-DMA,HLA-DMB,HLA-DOA,HLA-DQB1,HLA-DRA,IGKC,GAPT
5_Summary	GO Biological Processes	GO:0050900	leukocyte migration	-32.137	-28.9445	45/230	240,566,1234,1236,1269,1441,1511,1880,1991,2529,2867,3055,3577,3676,3689,3695,3815,5155,5293,5294,5473,5657,5800,6279,6280,6283,6504,6693,7226,7409,7852,8288,8600,10451,30817,54210,56833,57126,64005,81704,91662,120425,140885,729230,100130520,2829,9034,51411,399,1240,1436,1794,1959,3084,5724,5880,6037,10154,10457,10800,60675,64218,84665	ALOX5,AZU1,CCR5,CCR7,CNR2,CSF3R,CTSG,GPR183,ELANE,FUT7,FFAR2,HCK,CXCR1,ITGA4,ITGB2,ITGB7,KIT,PDGFB,PIK3CD,PIK3CG,PPBP,PRTN3,PTPRO,S100A8,S100A9,S100A12,SLAMF1,SPN,TRPM2,VAV1,CXCR4,EPX,TNFSF11,VAV3,ADGRE2,TREM1,SLAMF8,CD177,MYO1G,DOCK8,NLRP12,JAML,SIRPA,CCR2,CD300H,XCR1,CCRL2,BIN2,RHOH,CMKLR1,CSF1R,DOCK2,EGR2,NRG1,PTAFR,RAC2,RNASE3,PLXNC1,GPNMB,CYSLTR1,PROK2,SEMA4A,MYPN
5_Member	GO Biological Processes	GO:0050900	leukocyte migration	-32.137	-28.9445	45/230	240,566,1234,1236,1269,1441,1511,1880,1991,2529,2867,3055,3577,3676,3689,3695,3815,5155,5293,5294,5473,5657,5800,6279,6280,6283,6504,6693,7226,7409,7852,8288,8600,10451,30817,54210,56833,57126,64005,81704,91662,120425,140885,729230,100130520	ALOX5,AZU1,CCR5,CCR7,CNR2,CSF3R,CTSG,GPR183,ELANE,FUT7,FFAR2,HCK,CXCR1,ITGA4,ITGB2,ITGB7,KIT,PDGFB,PIK3CD,PIK3CG,PPBP,PRTN3,PTPRO,S100A8,S100A9,S100A12,SLAMF1,SPN,TRPM2,VAV1,CXCR4,EPX,TNFSF11,VAV3,ADGRE2,TREM1,SLAMF8,CD177,MYO1G,DOCK8,NLRP12,JAML,SIRPA,CCR2,CD300H
5_Member	GO Biological Processes	GO:0030595	leukocyte chemotaxis	-24.699	-21.7149	32/145	240,566,1234,1236,1269,1441,1511,1880,2867,3577,3689,3815,5155,5293,5294,5473,5800,6279,6280,6283,6504,7226,7409,7852,8600,10451,30817,54210,56833,120425,729230,100130520	ALOX5,AZU1,CCR5,CCR7,CNR2,CSF3R,CTSG,GPR183,FFAR2,CXCR1,ITGB2,KIT,PDGFB,PIK3CD,PIK3CG,PPBP,PTPRO,S100A8,S100A9,S100A12,SLAMF1,TRPM2,VAV1,CXCR4,TNFSF11,VAV3,ADGRE2,TREM1,SLAMF8,JAML,CCR2,CD300H
5_Member	GO Biological Processes	GO:0060326	cell chemotaxis	-22.8377	-20.0226	35/207	240,566,1234,1236,1269,1441,1511,1880,2829,2867,3577,3689,3815,5155,5293,5294,5473,5800,6279,6280,6283,6504,7226,7409,7852,8600,9034,10451,30817,51411,54210,56833,120425,729230,100130520	ALOX5,AZU1,CCR5,CCR7,CNR2,CSF3R,CTSG,GPR183,XCR1,FFAR2,CXCR1,ITGB2,KIT,PDGFB,PIK3CD,PIK3CG,PPBP,PTPRO,S100A8,S100A9,S100A12,SLAMF1,TRPM2,VAV1,CXCR4,TNFSF11,CCRL2,VAV3,ADGRE2,BIN2,TREM1,SLAMF8,JAML,CCR2,CD300H
5_Member	GO Biological Processes	GO:0006935	chemotaxis	-22.335	-19.5471	51/506	240,399,566,1234,1236,1240,1269,1436,1441,1511,1794,1880,1959,2829,2867,3084,3577,3689,3815,5155,5293,5294,5473,5724,5800,5880,6037,6279,6280,6283,6504,6693,7226,7409,7852,8600,9034,10154,10451,10457,10800,30817,51411,54210,56833,60675,64218,84665,120425,729230,100130520	ALOX5,RHOH,AZU1,CCR5,CCR7,CMKLR1,CNR2,CSF1R,CSF3R,CTSG,DOCK2,GPR183,EGR2,XCR1,FFAR2,NRG1,CXCR1,ITGB2,KIT,PDGFB,PIK3CD,PIK3CG,PPBP,PTAFR,PTPRO,RAC2,RNASE3,S100A8,S100A9,S100A12,SLAMF1,SPN,TRPM2,VAV1,CXCR4,TNFSF11,CCRL2,PLXNC1,VAV3,GPNMB,CYSLTR1,ADGRE2,BIN2,TREM1,SLAMF8,PROK2,SEMA4A,MYPN,JAML,CCR2,CD300H
5_Member	GO Biological Processes	GO:0042330	taxis	-22.2575	-19.4825	51/508	240,399,566,1234,1236,1240,1269,1436,1441,1511,1794,1880,1959,2829,2867,3084,3577,3689,3815,5155,5293,5294,5473,5724,5800,5880,6037,6279,6280,6283,6504,6693,7226,7409,7852,8600,9034,10154,10451,10457,10800,30817,51411,54210,56833,60675,64218,84665,120425,729230,100130520	ALOX5,RHOH,AZU1,CCR5,CCR7,CMKLR1,CNR2,CSF1R,CSF3R,CTSG,DOCK2,GPR183,EGR2,XCR1,FFAR2,NRG1,CXCR1,ITGB2,KIT,PDGFB,PIK3CD,PIK3CG,PPBP,PTAFR,PTPRO,RAC2,RNASE3,S100A8,S100A9,S100A12,SLAMF1,SPN,TRPM2,VAV1,CXCR4,TNFSF11,CCRL2,PLXNC1,VAV3,GPNMB,CYSLTR1,ADGRE2,BIN2,TREM1,SLAMF8,PROK2,SEMA4A,MYPN,JAML,CCR2,CD300H
5_Member	GO Biological Processes	GO:0097529	myeloid leukocyte migration	-20.6598	-17.9445	27/125	566,1236,1441,1511,3577,3689,3815,5155,5293,5294,5473,5657,5800,6279,6280,6283,7409,8288,8600,10451,30817,54210,57126,120425,140885,729230,100130520	AZU1,CCR7,CSF3R,CTSG,CXCR1,ITGB2,KIT,PDGFB,PIK3CD,PIK3CG,PPBP,PRTN3,PTPRO,S100A8,S100A9,S100A12,VAV1,EPX,TNFSF11,VAV3,ADGRE2,TREM1,CD177,JAML,SIRPA,CCR2,CD300H
5_Member	GO Biological Processes	GO:0097530	granulocyte migration	-12.7586	-10.3498	18/97	1441,3577,3689,5293,5294,5473,5657,6279,6280,6283,7409,8288,10451,30817,54210,57126,120425,100130520	CSF3R,CXCR1,ITGB2,PIK3CD,PIK3CG,PPBP,PRTN3,S100A8,S100A9,S100A12,VAV1,EPX,VAV3,ADGRE2,TREM1,CD177,JAML,CD300H
5_Member	GO Biological Processes	GO:1990266	neutrophil migration	-11.1892	-8.86318	16/89	1441,3577,3689,5293,5294,5473,5657,6279,6280,6283,7409,10451,54210,57126,120425,100130520	CSF3R,CXCR1,ITGB2,PIK3CD,PIK3CG,PPBP,PRTN3,S100A8,S100A9,S100A12,VAV1,VAV3,TREM1,CD177,JAML,CD300H
5_Member	GO Biological Processes	GO:0071621	granulocyte chemotaxis	-10.4852	-8.18744	15/84	1441,3577,3689,5293,5294,5473,6279,6280,6283,7409,10451,30817,54210,120425,100130520	CSF3R,CXCR1,ITGB2,PIK3CD,PIK3CG,PPBP,S100A8,S100A9,S100A12,VAV1,VAV3,ADGRE2,TREM1,JAML,CD300H
5_Member	GO Biological Processes	GO:0030593	neutrophil chemotaxis	-9.78136	-7.51637	14/79	1441,3577,3689,5293,5294,5473,6279,6280,6283,7409,10451,54210,120425,100130520	CSF3R,CXCR1,ITGB2,PIK3CD,PIK3CG,PPBP,S100A8,S100A9,S100A12,VAV1,VAV3,TREM1,JAML,CD300H
6_Summary	GO Biological Processes	GO:0050778	positive regulation of immune response	-24.8941	-21.8888	57/567	695,713,917,920,1236,1240,1511,1675,1991,2069,2219,2268,2533,2867,3055,3109,3119,3122,3428,3514,3594,3620,3635,3684,3689,3937,4321,4602,5293,5579,5724,5777,5788,6504,6688,7305,7409,8013,9473,10451,10673,26191,28834,29108,29760,51311,55024,57126,64005,64581,80231,114836,149233,150372,340061,729230,730249,834,945,1520,2206,3815,7096,7097,26253,79931,81793,118788,146722,388325,100133941	BTK,C1QB,CD3G,CD4,CCR7,CMKLR1,CTSG,CFD,ELANE,EREG,FCN1,FGR,FYB1,FFAR2,HCK,HLA-DMB,HLA-DQB1,HLA-DRA,IFI16,IGKC,IL12RB1,IDO1,INPP5D,ITGAM,ITGB2,LCP2,MMP12,MYB,PIK3CD,PRKCB,PTAFR,PTPN6,PTPRC,SLAMF1,SPI1,TYROBP,VAV1,NR4A3,THEMIS2,VAV3,TNFSF13B,PTPN22,IGLC7,PYCARD,BLNK,TLR8,BANK1,CD177,MYO1G,CLEC7A,TASL,SLAMF6,IL23R,NFAM1,STING1,CCR2,ACOD1,CASP1,CD33,CTSS,MS4A2,KIT,TLR1,TLR2,CLEC4E,TNIP3,TLR10,PIK3AP1…
6_Member	GO Biological Processes	GO:0050778	positive regulation of immune response	-24.8941	-21.8888	57/567	695,713,917,920,1236,1240,1511,1675,1991,2069,2219,2268,2533,2867,3055,3109,3119,3122,3428,3514,3594,3620,3635,3684,3689,3937,4321,4602,5293,5579,5724,5777,5788,6504,6688,7305,7409,8013,9473,10451,10673,26191,28834,29108,29760,51311,55024,57126,64005,64581,80231,114836,149233,150372,340061,729230,730249	BTK,C1QB,CD3G,CD4,CCR7,CMKLR1,CTSG,CFD,ELANE,EREG,FCN1,FGR,FYB1,FFAR2,HCK,HLA-DMB,HLA-DQB1,HLA-DRA,IFI16,IGKC,IL12RB1,IDO1,INPP5D,ITGAM,ITGB2,LCP2,MMP12,MYB,PIK3CD,PRKCB,PTAFR,PTPN6,PTPRC,SLAMF1,SPI1,TYROBP,VAV1,NR4A3,THEMIS2,VAV3,TNFSF13B,PTPN22,IGLC7,PYCARD,BLNK,TLR8,BANK1,CD177,MYO1G,CLEC7A,TASL,SLAMF6,IL23R,NFAM1,STING1,CCR2,ACOD1
6_Member	GO Biological Processes	GO:0002764	immune response-regulating signaling pathway	-22.1182	-19.3559	44/371	695,834,917,945,1240,1520,2206,2219,2268,2533,2867,3055,3119,3514,3635,3815,3937,5293,5579,5777,5788,7096,7097,7305,7409,8013,9473,10451,26191,26253,28834,29108,29760,51311,55024,64005,64581,79931,81793,118788,146722,150372,388325,100133941	BTK,CASP1,CD3G,CD33,CMKLR1,CTSS,MS4A2,FCN1,FGR,FYB1,FFAR2,HCK,HLA-DQB1,IGKC,INPP5D,KIT,LCP2,PIK3CD,PRKCB,PTPN6,PTPRC,TLR1,TLR2,TYROBP,VAV1,NR4A3,THEMIS2,VAV3,PTPN22,CLEC4E,IGLC7,PYCARD,BLNK,TLR8,BANK1,MYO1G,CLEC7A,TNIP3,TLR10,PIK3AP1,CD300LF,NFAM1,SCIMP,CD24
6_Member	GO Biological Processes	GO:0002768	immune response-regulating cell surface receptor signaling pathway	-15.3386	-12.8384	32/289	695,917,1240,2206,2219,2268,2533,2867,3055,3119,3514,3635,3815,3937,5293,5579,5777,5788,7305,7409,8013,9473,10451,26191,26253,28834,29760,55024,64005,64581,150372,100133941	BTK,CD3G,CMKLR1,MS4A2,FCN1,FGR,FYB1,FFAR2,HCK,HLA-DQB1,IGKC,INPP5D,KIT,LCP2,PIK3CD,PRKCB,PTPN6,PTPRC,TYROBP,VAV1,NR4A3,THEMIS2,VAV3,PTPN22,CLEC4E,IGLC7,BLNK,BANK1,MYO1G,CLEC7A,NFAM1,CD24
6_Member	GO Biological Processes	GO:0002253	activation of immune response	-14.419	-11.9515	33/332	695,713,917,1240,1675,2219,2268,2533,2867,3055,3119,3428,3514,3635,3937,5293,5579,5777,5788,7305,7409,8013,9473,10451,26191,28834,29108,29760,55024,64005,64581,150372,340061	BTK,C1QB,CD3G,CMKLR1,CFD,FCN1,FGR,FYB1,FFAR2,HCK,HLA-DQB1,IFI16,IGKC,INPP5D,LCP2,PIK3CD,PRKCB,PTPN6,PTPRC,TYROBP,VAV1,NR4A3,THEMIS2,VAV3,PTPN22,IGLC7,PYCARD,BLNK,BANK1,MYO1G,CLEC7A,NFAM1,STING1
6_Member	GO Biological Processes	GO:0002429	immune response-activating cell surface receptor signaling pathway	-13.2299	-10.7869	28/259	695,917,1240,2219,2268,2533,2867,3055,3119,3514,3635,3937,5293,5579,5777,5788,7305,7409,8013,9473,10451,26191,28834,29760,55024,64005,64581,150372	BTK,CD3G,CMKLR1,FCN1,FGR,FYB1,FFAR2,HCK,HLA-DQB1,IGKC,INPP5D,LCP2,PIK3CD,PRKCB,PTPN6,PTPRC,TYROBP,VAV1,NR4A3,THEMIS2,VAV3,PTPN22,IGLC7,BLNK,BANK1,MYO1G,CLEC7A,NFAM1
6_Member	GO Biological Processes	GO:0002757	immune response-activating signal transduction	-13.2299	-10.7869	28/259	695,917,1240,2219,2268,2533,2867,3055,3119,3514,3635,3937,5293,5579,5777,5788,7305,7409,8013,9473,10451,26191,28834,29760,55024,64005,64581,150372	BTK,CD3G,CMKLR1,FCN1,FGR,FYB1,FFAR2,HCK,HLA-DQB1,IGKC,INPP5D,LCP2,PIK3CD,PRKCB,PTPN6,PTPRC,TYROBP,VAV1,NR4A3,THEMIS2,VAV3,PTPN22,IGLC7,BLNK,BANK1,MYO1G,CLEC7A,NFAM1
6_Member	GO Biological Processes	GO:0050851	antigen receptor-mediated signaling pathway	-7.36826	-5.36293	18/203	695,917,2533,3119,3514,3635,3937,5293,5579,5777,5788,9473,10451,26191,28834,29760,55024,150372	BTK,CD3G,FYB1,HLA-DQB1,IGKC,INPP5D,LCP2,PIK3CD,PRKCB,PTPN6,PTPRC,THEMIS2,VAV3,PTPN22,IGLC7,BLNK,BANK1,NFAM1
6_Member	GO Biological Processes	GO:0050853	B cell receptor signaling pathway	-5.16428	-3.4142	11/112	695,3514,5293,5579,5777,5788,10451,28834,29760,55024,150372	BTK,IGKC,PIK3CD,PRKCB,PTPN6,PTPRC,VAV3,IGLC7,BLNK,BANK1,NFAM1
6_Member	GO Biological Processes	GO:0050852	T cell receptor signaling pathway	-3.93225	-2.36465	9/103	917,2533,3119,3635,3937,5293,5788,9473,26191	CD3G,FYB1,HLA-DQB1,INPP5D,LCP2,PIK3CD,PTPRC,THEMIS2,PTPN22
7_Summary	GO Biological Processes	GO:0009617	response to bacterium	-23.816	-20.9075	63/732	566,820,834,920,944,948,968,1053,1118,1234,1236,1269,1439,1511,1636,1675,1991,2268,2672,3055,3248,3394,3514,3575,3587,3620,3663,4057,4353,4360,5473,5724,5996,6037,6039,6279,6280,6283,6688,6693,7096,7097,8288,8564,8993,11096,22806,23166,26191,26253,28834,29108,54210,55024,56833,79931,80380,128488,140885,149233,246778,730249,100133941,695,64581,388325,1581,2322,2867,4250,4257,5251,6446,8013,11240,5…	AZU1,CAMP,CASP1,CD4,TNFSF8,CD36,CD68,CEBPE,CHIT1,CCR5,CCR7,CNR2,CSF2RB,CTSG,ACE,CFD,ELANE,FGR,GFI1,HCK,HPGD,IRF8,IGKC,IL7R,IL10RA,IDO1,IRF5,LTF,MPO,MRC1,PPBP,PTAFR,RGS1,RNASE3,RNASE6,S100A8,S100A9,S100A12,SPI1,SPN,TLR1,TLR2,EPX,KMO,PGLYRP1,ADAMTS5,IKZF3,STAB1,PTPN22,CLEC4E,IGLC7,PYCARD,TREM1,BANK1,SLAMF8,TNIP3,PDCD1LG2,WFDC12,SIRPA,IL23R,IL27,ACOD1,CD24,BTK,CLEC7A,SCIMP,CYP7A1,FLT3,FFAR2,SCGB2A2,…
7_Member	GO Biological Processes	GO:0009617	response to bacterium	-23.816	-20.9075	63/732	566,820,834,920,944,948,968,1053,1118,1234,1236,1269,1439,1511,1636,1675,1991,2268,2672,3055,3248,3394,3514,3575,3587,3620,3663,4057,4353,4360,5473,5724,5996,6037,6039,6279,6280,6283,6688,6693,7096,7097,8288,8564,8993,11096,22806,23166,26191,26253,28834,29108,54210,55024,56833,79931,80380,128488,140885,149233,246778,730249,100133941	AZU1,CAMP,CASP1,CD4,TNFSF8,CD36,CD68,CEBPE,CHIT1,CCR5,CCR7,CNR2,CSF2RB,CTSG,ACE,CFD,ELANE,FGR,GFI1,HCK,HPGD,IRF8,IGKC,IL7R,IL10RA,IDO1,IRF5,LTF,MPO,MRC1,PPBP,PTAFR,RGS1,RNASE3,RNASE6,S100A8,S100A9,S100A12,SPI1,SPN,TLR1,TLR2,EPX,KMO,PGLYRP1,ADAMTS5,IKZF3,STAB1,PTPN22,CLEC4E,IGLC7,PYCARD,TREM1,BANK1,SLAMF8,TNIP3,PDCD1LG2,WFDC12,SIRPA,IL23R,IL27,ACOD1,CD24
7_Member	GO Biological Processes	GO:0002237	response to molecule of bacterial origin	-17.4461	-14.8387	37/339	820,834,948,968,1053,1234,1236,1269,1439,1511,1636,1991,2672,3055,3248,3394,3587,3620,3663,4353,4360,5473,5724,6279,6280,6688,7096,7097,8564,26191,29108,79931,80380,140885,149233,730249,100133941	CAMP,CASP1,CD36,CD68,CEBPE,CCR5,CCR7,CNR2,CSF2RB,CTSG,ACE,ELANE,GFI1,HCK,HPGD,IRF8,IL10RA,IDO1,IRF5,MPO,MRC1,PPBP,PTAFR,S100A8,S100A9,SPI1,TLR1,TLR2,KMO,PTPN22,PYCARD,TNIP3,PDCD1LG2,SIRPA,IL23R,ACOD1,CD24
7_Member	GO Biological Processes	GO:0032496	response to lipopolysaccharide	-15.798	-13.277	34/318	820,834,948,968,1053,1234,1236,1269,1439,1511,1636,1991,2672,3055,3248,3394,3587,3620,4353,4360,5473,5724,6279,6280,6688,7097,8564,26191,29108,79931,80380,140885,149233,730249	CAMP,CASP1,CD36,CD68,CEBPE,CCR5,CCR7,CNR2,CSF2RB,CTSG,ACE,ELANE,GFI1,HCK,HPGD,IRF8,IL10RA,IDO1,MPO,MRC1,PPBP,PTAFR,S100A8,S100A9,SPI1,TLR2,KMO,PTPN22,PYCARD,TNIP3,PDCD1LG2,SIRPA,IL23R,ACOD1
7_Member	GO Biological Processes	GO:0042742	defense response to bacterium	-13.7211	-11.2598	33/351	566,820,920,944,948,1053,1511,1991,2268,3394,3514,3575,4057,4353,5473,6037,6039,6279,6280,6283,6693,7097,8288,8993,11096,23166,26253,28834,29108,54210,56833,128488,149233	AZU1,CAMP,CD4,TNFSF8,CD36,CEBPE,CTSG,ELANE,FGR,IRF8,IGKC,IL7R,LTF,MPO,PPBP,RNASE3,RNASE6,S100A8,S100A9,S100A12,SPN,TLR2,EPX,PGLYRP1,ADAMTS5,STAB1,CLEC4E,IGLC7,PYCARD,TREM1,SLAMF8,WFDC12,IL23R
7_Member	GO Biological Processes	GO:0071216	cellular response to biotic stimulus	-12.3913	-9.99871	26/239	695,820,834,948,968,1053,1234,1511,2672,3055,3394,4360,5473,5724,6688,7096,7097,8564,26191,29108,64581,79931,80380,140885,388325,730249	BTK,CAMP,CASP1,CD36,CD68,CEBPE,CCR5,CTSG,GFI1,HCK,IRF8,MRC1,PPBP,PTAFR,SPI1,TLR1,TLR2,KMO,PTPN22,PYCARD,CLEC7A,TNIP3,PDCD1LG2,SIRPA,SCIMP,ACOD1
7_Member	GO Biological Processes	GO:0071219	cellular response to molecule of bacterial origin	-11.0081	-8.68853	23/212	820,834,948,968,1053,1234,1511,2672,3055,3394,4360,5473,5724,6688,7096,7097,8564,26191,29108,79931,80380,140885,730249	CAMP,CASP1,CD36,CD68,CEBPE,CCR5,CTSG,GFI1,HCK,IRF8,MRC1,PPBP,PTAFR,SPI1,TLR1,TLR2,KMO,PTPN22,PYCARD,TNIP3,PDCD1LG2,SIRPA,ACOD1
7_Member	GO Biological Processes	GO:0071222	cellular response to lipopolysaccharide	-10.6757	-8.37368	22/200	820,834,948,968,1053,1234,1511,2672,3055,3394,4360,5473,5724,6688,7097,8564,26191,29108,79931,80380,140885,730249	CAMP,CASP1,CD36,CD68,CEBPE,CCR5,CTSG,GFI1,HCK,IRF8,MRC1,PPBP,PTAFR,SPI1,TLR2,KMO,PTPN22,PYCARD,TNIP3,PDCD1LG2,SIRPA,ACOD1
7_Member	GO Biological Processes	GO:0071396	cellular response to lipid	-9.47392	-7.24973	33/503	820,834,948,968,1053,1234,1511,1581,1636,2322,2672,2867,3055,3394,4250,4257,4360,5251,5473,5724,6446,6688,7097,8013,8564,11240,26191,29108,54997,79931,80380,140885,730249	CAMP,CASP1,CD36,CD68,CEBPE,CCR5,CTSG,CYP7A1,ACE,FLT3,GFI1,FFAR2,HCK,IRF8,SCGB2A2,MGST1,MRC1,PHEX,PPBP,PTAFR,SGK1,SPI1,TLR2,NR4A3,KMO,PADI2,PTPN22,PYCARD,TESC,TNIP3,PDCD1LG2,SIRPA,ACOD1
8_Summary	GO Biological Processes	GO:0002697	regulation of immune effector process	-23.7708	-20.8794	45/356	2,336,695,933,948,1776,2219,2268,2529,2867,3109,3122,3575,3594,3684,3689,3718,3815,4602,5724,5777,5788,5880,6504,6688,7305,7409,7805,8013,8832,8993,10875,26191,30817,51744,56833,57126,64581,114836,115352,149233,246778,388325,653361,729230,399,639,914,920,2124,3111,3635,4057,8600,8808,9308,22806,54997,57864,81501,84959,150372,1441,29909,85477,135,284194,441864,962,10673,29108,100133941,80380	A2M,APOA2,BTK,CD22,CD36,DNASE1L3,FCN1,FGR,FUT7,FFAR2,HLA-DMB,HLA-DRA,IL7R,IL12RB1,ITGAM,ITGB2,JAK3,KIT,MYB,PTAFR,PTPN6,PTPRC,RAC2,SLAMF1,SPI1,TYROBP,VAV1,LAPTM5,NR4A3,CD84,PGLYRP1,FGL2,PTPN22,ADGRE2,CD244,SLAMF8,CD177,CLEC7A,SLAMF6,FCRL3,IL23R,IL27,SCIMP,NCF1,CCR2,RHOH,PRDM1,CD2,CD4,EVI2B,HLA-DOA,INPP5D,LTF,TNFSF11,IL1RL2,CD83,IKZF3,TESC,SLC46A2,DCSTAMP,UBASH3B,NFAM1,CSF3R,GPR171,SCIN,ADORA2A,LGA…
8_Member	GO Biological Processes	GO:0002697	regulation of immune effector process	-23.7708	-20.8794	45/356	2,336,695,933,948,1776,2219,2268,2529,2867,3109,3122,3575,3594,3684,3689,3718,3815,4602,5724,5777,5788,5880,6504,6688,7305,7409,7805,8013,8832,8993,10875,26191,30817,51744,56833,57126,64581,114836,115352,149233,246778,388325,653361,729230	A2M,APOA2,BTK,CD22,CD36,DNASE1L3,FCN1,FGR,FUT7,FFAR2,HLA-DMB,HLA-DRA,IL7R,IL12RB1,ITGAM,ITGB2,JAK3,KIT,MYB,PTAFR,PTPN6,PTPRC,RAC2,SLAMF1,SPI1,TYROBP,VAV1,LAPTM5,NR4A3,CD84,PGLYRP1,FGL2,PTPN22,ADGRE2,CD244,SLAMF8,CD177,CLEC7A,SLAMF6,FCRL3,IL23R,IL27,SCIMP,NCF1,CCR2
8_Member	GO Biological Processes	GO:0002699	positive regulation of immune effector process	-17.2451	-14.6463	32/249	695,948,2219,2268,2867,3109,3122,3594,3684,3689,3815,4602,5724,5777,5788,5880,6504,6688,7305,7409,7805,8013,8832,26191,30817,51744,57126,64581,114836,149233,388325,729230	BTK,CD36,FCN1,FGR,FFAR2,HLA-DMB,HLA-DRA,IL12RB1,ITGAM,ITGB2,KIT,MYB,PTAFR,PTPN6,PTPRC,RAC2,SLAMF1,SPI1,TYROBP,VAV1,LAPTM5,NR4A3,CD84,PTPN22,ADGRE2,CD244,CD177,CLEC7A,SLAMF6,IL23R,SCIMP,CCR2
8_Member	GO Biological Processes	GO:1902105	regulation of leukocyte differentiation	-15.4598	-12.9458	33/306	399,639,695,914,920,2124,3111,3122,3575,3594,3635,3718,4057,4602,5777,5788,7305,8600,8808,8993,9308,10875,22806,54997,56833,57864,81501,84959,115352,149233,150372,246778,729230	RHOH,PRDM1,BTK,CD2,CD4,EVI2B,HLA-DOA,HLA-DRA,IL7R,IL12RB1,INPP5D,JAK3,LTF,MYB,PTPN6,PTPRC,TYROBP,TNFSF11,IL1RL2,PGLYRP1,CD83,FGL2,IKZF3,TESC,SLAMF8,SLC46A2,DCSTAMP,UBASH3B,FCRL3,IL23R,NFAM1,IL27,CCR2
8_Member	GO Biological Processes	GO:1903706	regulation of hemopoiesis	-15.0948	-12.608	37/400	399,639,695,914,920,1441,2124,3111,3122,3575,3594,3635,3718,4057,4602,5777,5788,6688,7305,8600,8808,8993,9308,10875,22806,29909,54997,56833,57864,81501,84959,85477,115352,149233,150372,246778,729230	RHOH,PRDM1,BTK,CD2,CD4,CSF3R,EVI2B,HLA-DOA,HLA-DRA,IL7R,IL12RB1,INPP5D,JAK3,LTF,MYB,PTPN6,PTPRC,SPI1,TYROBP,TNFSF11,IL1RL2,PGLYRP1,CD83,FGL2,IKZF3,GPR171,TESC,SLAMF8,SLC46A2,DCSTAMP,UBASH3B,SCIN,FCRL3,IL23R,NFAM1,IL27,CCR2
8_Member	GO Biological Processes	GO:0002703	regulation of leukocyte mediated immunity	-13.3799	-10.9247	27/236	695,1776,2268,2529,3122,3575,3594,3684,3689,3718,3815,5724,5777,5788,5880,6504,6688,7305,7409,8832,30817,57126,64581,114836,149233,388325,729230	BTK,DNASE1L3,FGR,FUT7,HLA-DRA,IL7R,IL12RB1,ITGAM,ITGB2,JAK3,KIT,PTAFR,PTPN6,PTPRC,RAC2,SLAMF1,SPI1,TYROBP,VAV1,CD84,ADGRE2,CD177,CLEC7A,SLAMF6,IL23R,SCIMP,CCR2
8_Member	GO Biological Processes	GO:0045619	regulation of lymphocyte differentiation	-13.2184	-10.7812	25/202	399,639,695,914,3111,3122,3575,3594,3635,3718,4602,5777,5788,8808,8993,9308,10875,22806,56833,57864,115352,149233,150372,246778,729230	RHOH,PRDM1,BTK,CD2,HLA-DOA,HLA-DRA,IL7R,IL12RB1,INPP5D,JAK3,MYB,PTPN6,PTPRC,IL1RL2,PGLYRP1,CD83,FGL2,IKZF3,SLAMF8,SLC46A2,FCRL3,IL23R,NFAM1,IL27,CCR2
8_Member	GO Biological Processes	GO:0002705	positive regulation of leukocyte mediated immunity	-9.15793	-6.95875	17/138	695,3122,3594,3684,3689,3815,5724,5788,6504,6688,7305,7409,57126,64581,114836,149233,388325	BTK,HLA-DRA,IL12RB1,ITGAM,ITGB2,KIT,PTAFR,PTPRC,SLAMF1,SPI1,TYROBP,VAV1,CD177,CLEC7A,SLAMF6,IL23R,SCIMP
8_Member	GO Biological Processes	GO:0046634	regulation of alpha-beta T cell activation	-7.99441	-5.92103	14/107	135,639,3122,3594,3718,4602,5788,9308,26191,149233,246778,284194,441864,729230	ADORA2A,PRDM1,HLA-DRA,IL12RB1,JAK3,MYB,PTPRC,CD83,PTPN22,IL23R,IL27,LGALS9B,TARM1,CCR2
8_Member	GO Biological Processes	GO:0045580	regulation of T cell differentiation	-7.68898	-5.66131	17/172	399,639,914,3111,3122,3575,3594,3718,4602,5788,8808,9308,10875,57864,149233,246778,729230	RHOH,PRDM1,CD2,HLA-DOA,HLA-DRA,IL7R,IL12RB1,JAK3,MYB,PTPRC,IL1RL2,CD83,FGL2,SLC46A2,IL23R,IL27,CCR2
8_Member	GO Biological Processes	GO:1902107	positive regulation of leukocyte differentiation	-7.50355	-5.48721	17/177	399,695,920,2124,3122,3575,3594,3635,4602,5788,7305,8600,8808,9308,54997,81501,149233	RHOH,BTK,CD4,EVI2B,HLA-DRA,IL7R,IL12RB1,INPP5D,MYB,PTPRC,TYROBP,TNFSF11,IL1RL2,CD83,TESC,DCSTAMP,IL23R
8_Member	GO Biological Processes	GO:1903708	positive regulation of hemopoiesis	-7.50355	-5.48721	17/177	399,695,920,2124,3122,3575,3594,3635,4602,5788,7305,8600,8808,9308,54997,81501,149233	RHOH,BTK,CD4,EVI2B,HLA-DRA,IL7R,IL12RB1,INPP5D,MYB,PTPRC,TYROBP,TNFSF11,IL1RL2,CD83,TESC,DCSTAMP,IL23R
8_Member	GO Biological Processes	GO:0002819	regulation of adaptive immune response	-6.98467	-5.02268	17/192	695,920,962,2529,3122,3575,3594,3718,5777,5788,6504,10673,29108,64581,149233,246778,729230	BTK,CD4,CD48,FUT7,HLA-DRA,IL7R,IL12RB1,JAK3,PTPN6,PTPRC,SLAMF1,TNFSF13B,PYCARD,CLEC7A,IL23R,IL27,CCR2
8_Member	GO Biological Processes	GO:0031343	positive regulation of cell killing	-6.55433	-4.63534	10/65	3122,3594,3684,5788,6688,7305,7409,64581,114836,149233	HLA-DRA,IL12RB1,ITGAM,PTPRC,SPI1,TYROBP,VAV1,CLEC7A,SLAMF6,IL23R
8_Member	GO Biological Processes	GO:0031341	regulation of cell killing	-6.52069	-4.607	12/100	1776,3122,3575,3594,3684,5788,6688,7305,7409,64581,114836,149233	DNASE1L3,HLA-DRA,IL7R,IL12RB1,ITGAM,PTPRC,SPI1,TYROBP,VAV1,CLEC7A,SLAMF6,IL23R
8_Member	GO Biological Processes	GO:0001910	regulation of leukocyte mediated cytotoxicity	-6.36262	-4.47121	11/85	1776,3122,3575,3594,3684,5788,6688,7305,7409,114836,149233	DNASE1L3,HLA-DRA,IL7R,IL12RB1,ITGAM,PTPRC,SPI1,TYROBP,VAV1,SLAMF6,IL23R
8_Member	GO Biological Processes	GO:0002822	regulation of adaptive immune response based on somatic recombination of immune receptors built from immunoglobulin superfamily domains	-5.99357	-4.13435	15/177	695,920,2529,3122,3575,3594,3718,5777,5788,6504,10673,64581,149233,246778,729230	BTK,CD4,FUT7,HLA-DRA,IL7R,IL12RB1,JAK3,PTPN6,PTPRC,SLAMF1,TNFSF13B,CLEC7A,IL23R,IL27,CCR2
8_Member	GO Biological Processes	GO:0001912	positive regulation of leukocyte mediated cytotoxicity	-5.9891	-4.13315	9/58	3122,3594,3684,5788,6688,7305,7409,114836,149233	HLA-DRA,IL12RB1,ITGAM,PTPRC,SPI1,TYROBP,VAV1,SLAMF6,IL23R
8_Member	GO Biological Processes	GO:2000514	regulation of CD4-positive, alpha-beta T cell activation	-5.39405	-3.61271	9/68	3122,3594,3718,4602,9308,149233,246778,284194,441864	HLA-DRA,IL12RB1,JAK3,MYB,CD83,IL23R,IL27,LGALS9B,TARM1
8_Member	GO Biological Processes	GO:0002821	positive regulation of adaptive immune response	-4.98152	-3.26842	11/117	695,920,3122,3594,5788,6504,10673,29108,64581,149233,729230	BTK,CD4,HLA-DRA,IL12RB1,PTPRC,SLAMF1,TNFSF13B,PYCARD,CLEC7A,IL23R,CCR2
8_Member	GO Biological Processes	GO:0002825	regulation of T-helper 1 type immune response	-4.91866	-3.21434	6/29	3594,3718,6504,149233,246778,729230	IL12RB1,JAK3,SLAMF1,IL23R,IL27,CCR2
8_Member	GO Biological Processes	GO:0042104	positive regulation of activated T cell proliferation	-4.91866	-3.21434	6/29	3594,3718,6504,29108,149233,100133941	IL12RB1,JAK3,SLAMF1,PYCARD,IL23R,CD24
8_Member	GO Biological Processes	GO:0046006	regulation of activated T cell proliferation	-4.72246	-3.0453	7/46	3594,3718,6504,29108,80380,149233,100133941	IL12RB1,JAK3,SLAMF1,PYCARD,PDCD1LG2,IL23R,CD24
8_Member	GO Biological Processes	GO:0045621	positive regulation of lymphocyte differentiation	-4.67601	-3.00712	11/126	399,695,3122,3575,3594,3635,4602,5788,8808,9308,149233	RHOH,BTK,HLA-DRA,IL7R,IL12RB1,INPP5D,MYB,PTPRC,IL1RL2,CD83,IL23R
8_Member	GO Biological Processes	GO:0046635	positive regulation of alpha-beta T cell activation	-4.47571	-2.84143	8/68	3122,3594,4602,5788,9308,26191,149233,729230	HLA-DRA,IL12RB1,MYB,PTPRC,CD83,PTPN22,IL23R,CCR2
8_Member	GO Biological Processes	GO:0046637	regulation of alpha-beta T cell differentiation	-4.42912	-2.79852	8/69	639,3122,3594,3718,4602,9308,149233,246778	PRDM1,HLA-DRA,IL12RB1,JAK3,MYB,CD83,IL23R,IL27
8_Member	GO Biological Processes	GO:0002824	positive regulation of adaptive immune response based on somatic recombination of immune receptors built from immunoglobulin superfamily domains	-4.38712	-2.76198	10/112	695,920,3122,3594,5788,6504,10673,64581,149233,729230	BTK,CD4,HLA-DRA,IL12RB1,PTPRC,SLAMF1,TNFSF13B,CLEC7A,IL23R,CCR2
8_Member	GO Biological Processes	GO:0043370	regulation of CD4-positive, alpha-beta T cell differentiation	-4.36568	-2.74414	7/52	3122,3594,3718,4602,9308,149233,246778	HLA-DRA,IL12RB1,JAK3,MYB,CD83,IL23R,IL27
8_Member	GO Biological Processes	GO:0043380	regulation of memory T cell differentiation	-4.31291	-2.6976	4/12	3122,3594,10875,149233	HLA-DRA,IL12RB1,FGL2,IL23R
8_Member	GO Biological Processes	GO:0045622	regulation of T-helper cell differentiation	-4.0852	-2.49898	6/40	3122,3594,3718,4602,149233,246778	HLA-DRA,IL12RB1,JAK3,MYB,IL23R,IL27
8_Member	GO Biological Processes	GO:0002706	regulation of lymphocyte mediated immunity	-4.00997	-2.43113	12/175	695,2529,3122,3575,3594,5777,5788,6504,7409,114836,149233,729230	BTK,FUT7,HLA-DRA,IL7R,IL12RB1,PTPN6,PTPRC,SLAMF1,VAV1,SLAMF6,IL23R,CCR2
8_Member	GO Biological Processes	GO:0002709	regulation of T cell mediated immunity	-3.67476	-2.13839	8/88	2529,3122,3575,3594,5788,6504,149233,729230	FUT7,HLA-DRA,IL7R,IL12RB1,PTPRC,SLAMF1,IL23R,CCR2
8_Member	GO Biological Processes	GO:0045582	positive regulation of T cell differentiation	-3.62565	-2.09742	9/113	399,3122,3575,3594,4602,5788,8808,9308,149233	RHOH,HLA-DRA,IL7R,IL12RB1,MYB,PTPRC,IL1RL2,CD83,IL23R
8_Member	GO Biological Processes	GO:0043372	positive regulation of CD4-positive, alpha-beta T cell differentiation	-3.57133	-2.04584	5/32	3122,3594,4602,9308,149233	HLA-DRA,IL12RB1,MYB,CD83,IL23R
8_Member	GO Biological Processes	GO:0002827	positive regulation of T-helper 1 type immune response	-3.55966	-2.03718	4/18	3594,6504,149233,729230	IL12RB1,SLAMF1,IL23R,CCR2
8_Member	GO Biological Processes	GO:0043382	positive regulation of memory T cell differentiation	-3.32786	-1.84167	3/9	3122,3594,149233	HLA-DRA,IL12RB1,IL23R
8_Member	GO Biological Processes	GO:2000516	positive regulation of CD4-positive, alpha-beta T cell activation	-3.21382	-1.74058	5/38	3122,3594,4602,9308,149233	HLA-DRA,IL12RB1,MYB,CD83,IL23R
8_Member	GO Biological Processes	GO:0001914	regulation of T cell mediated cytotoxicity	-3.10926	-1.65236	5/40	3122,3575,3594,5788,149233	HLA-DRA,IL7R,IL12RB1,PTPRC,IL23R
8_Member	GO Biological Processes	GO:0002708	positive regulation of lymphocyte mediated immunity	-2.84853	-1.44903	8/117	695,3122,3594,5788,6504,7409,114836,149233	BTK,HLA-DRA,IL12RB1,PTPRC,SLAMF1,VAV1,SLAMF6,IL23R
8_Member	GO Biological Processes	GO:0001916	positive regulation of T cell mediated cytotoxicity	-2.68287	-1.31199	4/30	3122,3594,5788,149233	HLA-DRA,IL12RB1,PTPRC,IL23R
8_Member	GO Biological Processes	GO:0046638	positive regulation of alpha-beta T cell differentiation	-2.66632	-1.29746	5/50	3122,3594,4602,9308,149233	HLA-DRA,IL12RB1,MYB,CD83,IL23R
8_Member	GO Biological Processes	GO:2000318	positive regulation of T-helper 17 type immune response	-2.54534	-1.19991	3/16	3594,64581,149233	IL12RB1,CLEC7A,IL23R
8_Member	GO Biological Processes	GO:0002711	positive regulation of T cell mediated immunity	-2.35104	-1.03588	5/59	3122,3594,5788,6504,149233	HLA-DRA,IL12RB1,PTPRC,SLAMF1,IL23R
8_Member	GO Biological Processes	GO:0045624	positive regulation of T-helper cell differentiation	-2.14128	-0.862245	3/22	3594,4602,149233	IL12RB1,MYB,IL23R
9_Summary	GO Biological Processes	GO:0071345	cellular response to cytokine stimulus	-21.5367	-18.7866	59/710	695,820,834,920,1234,1236,1240,1436,1439,1441,1511,1612,2069,2322,2829,3055,3394,3428,3561,3575,3577,3587,3594,3663,3676,3718,3815,4360,5155,5473,5777,6688,7097,7188,7850,7852,8564,8600,8807,8808,9034,10673,11240,29108,29887,50615,55647,64109,81501,81704,91662,116379,140885,146722,149233,285180,340061,729230,730249,3111,3119,3122,240,1880,2529,3695,5293,5294,5800,6283,7226,64005,120425,2,948,1991…	BTK,CAMP,CASP1,CD4,CCR5,CCR7,CMKLR1,CSF1R,CSF2RB,CSF3R,CTSG,DAPK1,EREG,FLT3,XCR1,HCK,IRF8,IFI16,IL2RG,IL7R,CXCR1,IL10RA,IL12RB1,IRF5,ITGA4,JAK3,KIT,MRC1,PDGFB,PPBP,PTPN6,SPI1,TLR2,TRAF5,IL1R2,CXCR4,KMO,TNFSF11,IL18RAP,IL1RL2,CCRL2,TNFSF13B,PADI2,PYCARD,SNX10,IL21R,RAB20,CRLF2,DCSTAMP,DOCK8,NLRP12,IL22RA2,SIRPA,CD300LF,IL23R,RUFY4,STING1,CCR2,ACOD1,HLA-DOA,HLA-DQB1,HLA-DRA,ALOX5,GPR183,FUT7,ITGB7,…
9_Member	GO Biological Processes	GO:0071345	cellular response to cytokine stimulus	-21.5367	-18.7866	59/710	695,820,834,920,1234,1236,1240,1436,1439,1441,1511,1612,2069,2322,2829,3055,3394,3428,3561,3575,3577,3587,3594,3663,3676,3718,3815,4360,5155,5473,5777,6688,7097,7188,7850,7852,8564,8600,8807,8808,9034,10673,11240,29108,29887,50615,55647,64109,81501,81704,91662,116379,140885,146722,149233,285180,340061,729230,730249	BTK,CAMP,CASP1,CD4,CCR5,CCR7,CMKLR1,CSF1R,CSF2RB,CSF3R,CTSG,DAPK1,EREG,FLT3,XCR1,HCK,IRF8,IFI16,IL2RG,IL7R,CXCR1,IL10RA,IL12RB1,IRF5,ITGA4,JAK3,KIT,MRC1,PDGFB,PPBP,PTPN6,SPI1,TLR2,TRAF5,IL1R2,CXCR4,KMO,TNFSF11,IL18RAP,IL1RL2,CCRL2,TNFSF13B,PADI2,PYCARD,SNX10,IL21R,RAB20,CRLF2,DCSTAMP,DOCK8,NLRP12,IL22RA2,SIRPA,CD300LF,IL23R,RUFY4,STING1,CCR2,ACOD1
9_Member	GO Molecular Functions	GO:0004896	cytokine receptor activity	-18.6665	-16.0036	23/97	920,1234,1236,1240,1439,1441,2322,2829,3561,3575,3577,3587,3594,7850,7852,8807,8808,9034,50615,64109,116379,149233,729230	CD4,CCR5,CCR7,CMKLR1,CSF2RB,CSF3R,FLT3,XCR1,IL2RG,IL7R,CXCR1,IL10RA,IL12RB1,IL1R2,CXCR4,IL18RAP,IL1RL2,CCRL2,IL21R,CRLF2,IL22RA2,IL23R,CCR2
9_Member	GO Biological Processes	GO:0019221	cytokine-mediated signaling pathway	-18.2505	-15.5974	39/360	920,1234,1236,1240,1436,1439,1441,1511,2069,2322,2829,3055,3561,3575,3577,3587,3594,3663,3718,3815,5155,5473,5777,6688,7188,7850,7852,8600,8807,8808,9034,10673,29108,50615,64109,116379,146722,149233,729230	CD4,CCR5,CCR7,CMKLR1,CSF1R,CSF2RB,CSF3R,CTSG,EREG,FLT3,XCR1,HCK,IL2RG,IL7R,CXCR1,IL10RA,IL12RB1,IRF5,JAK3,KIT,PDGFB,PPBP,PTPN6,SPI1,TRAF5,IL1R2,CXCR4,TNFSF11,IL18RAP,IL1RL2,CCRL2,TNFSF13B,PYCARD,IL21R,CRLF2,IL22RA2,CD300LF,IL23R,CCR2
9_Member	GO Molecular Functions	GO:0140375	immune receptor activity	-17.534	-14.9179	26/148	920,1234,1236,1240,1439,1441,2322,2829,3111,3119,3122,3561,3575,3577,3587,3594,7850,7852,8807,8808,9034,50615,64109,116379,149233,729230	CD4,CCR5,CCR7,CMKLR1,CSF2RB,CSF3R,FLT3,XCR1,HLA-DOA,HLA-DQB1,HLA-DRA,IL2RG,IL7R,CXCR1,IL10RA,IL12RB1,IL1R2,CXCR4,IL18RAP,IL1RL2,CCRL2,IL21R,CRLF2,IL22RA2,IL23R,CCR2
9_Member	GO Biological Processes	GO:0071674	mononuclear cell migration	-16.1833	-13.6251	22/110	240,1234,1236,1511,1880,2529,3577,3695,5155,5293,5294,5800,6283,7226,7852,8600,64005,81704,91662,120425,140885,729230	ALOX5,CCR5,CCR7,CTSG,GPR183,FUT7,CXCR1,ITGB7,PDGFB,PIK3CD,PIK3CG,PTPRO,S100A12,TRPM2,CXCR4,TNFSF11,MYO1G,DOCK8,NLRP12,JAML,SIRPA,CCR2
9_Member	GO Molecular Functions	GO:0019955	cytokine binding	-15.8304	-13.3021	24/142	2,920,948,1234,1236,1436,1441,1991,2829,3561,3577,3587,3594,3676,3815,7850,7852,9034,10630,64109,116379,149233,375387,729230	A2M,CD4,CD36,CCR5,CCR7,CSF1R,CSF3R,ELANE,XCR1,IL2RG,CXCR1,IL10RA,IL12RB1,ITGA4,KIT,IL1R2,CXCR4,CCRL2,PDPN,CRLF2,IL22RA2,IL23R,NRROS,CCR2
9_Member	GO Biological Processes	GO:0036336	dendritic cell migration	-12.6128	-10.2095	11/25	240,1234,1236,1880,3577,5294,7226,7852,81704,91662,729230	ALOX5,CCR5,CCR7,GPR183,CXCR1,PIK3CG,TRPM2,CXCR4,DOCK8,NLRP12,CCR2
9_Member	GO Molecular Functions	GO:0019956	chemokine binding	-9.61311	-7.36742	10/33	2,1234,1236,2829,3577,3676,7852,9034,10630,729230	A2M,CCR5,CCR7,XCR1,CXCR1,ITGA4,CXCR4,CCRL2,PDPN,CCR2
9_Member	GO Biological Processes	GO:0002407	dendritic cell chemotaxis	-9.35505	-7.13857	8/18	1234,1236,1880,3577,5294,7226,7852,729230	CCR5,CCR7,GPR183,CXCR1,PIK3CG,TRPM2,CXCR4,CCR2
9_Member	GO Biological Processes	GO:0007204	positive regulation of cytosolic calcium ion concentration	-8.52815	-6.40646	19/192	948,1234,1236,1240,2769,2829,2847,3577,3718,5294,7852,8698,9034,10800,55584,60675,286530,729230,100133941	CD36,CCR5,CCR7,CMKLR1,GNA15,XCR1,MCHR1,CXCR1,JAK3,PIK3CG,CXCR4,S1PR4,CCRL2,CYSLTR1,CHRNA9,PROK2,P2RY8,CCR2,CD24
9_Member	GO Molecular Functions	GO:0001637	G protein-coupled chemoattractant receptor activity	-7.85832	-5.80961	8/26	1234,1236,1240,2829,3577,7852,9034,729230	CCR5,CCR7,CMKLR1,XCR1,CXCR1,CXCR4,CCRL2,CCR2
9_Member	GO Molecular Functions	GO:0004950	chemokine receptor activity	-7.85832	-5.80961	8/26	1234,1236,1240,2829,3577,7852,9034,729230	CCR5,CCR7,CMKLR1,XCR1,CXCR1,CXCR4,CCRL2,CCR2
9_Member	GO Molecular Functions	GO:0016493	C-C chemokine receptor activity	-6.90356	-4.9532	7/23	1234,1236,2829,3577,7852,9034,729230	CCR5,CCR7,XCR1,CXCR1,CXCR4,CCRL2,CCR2
9_Member	GO Molecular Functions	GO:0019957	C-C chemokine binding	-6.76068	-4.82269	7/24	1234,1236,2829,3577,7852,9034,729230	CCR5,CCR7,XCR1,CXCR1,CXCR4,CCRL2,CCR2
9_Member	GO Biological Processes	GO:0019722	calcium-mediated signaling	-6.3173	-4.43416	14/145	566,695,1234,1236,2829,3577,5788,7226,7852,8600,9034,55784,64805,729230	AZU1,BTK,CCR5,CCR7,XCR1,CXCR1,PTPRC,TRPM2,CXCR4,TNFSF11,CCRL2,MCTP2,P2RY12,CCR2
9_Member	GO Molecular Functions	GO:0008528	G protein-coupled peptide receptor activity	-5.41529	-3.62742	13/149	554,1234,1236,1240,2829,2847,3577,7852,9034,10800,10888,29909,729230	AVPR2,CCR5,CCR7,CMKLR1,XCR1,MCHR1,CXCR1,CXCR4,CCRL2,CYSLTR1,GPR83,GPR171,CCR2
9_Member	GO Biological Processes	GO:1990868	response to chemokine	-5.227	-3.4713	10/90	1234,1236,1240,2829,3577,5473,7852,9034,81704,729230	CCR5,CCR7,CMKLR1,XCR1,CXCR1,PPBP,CXCR4,CCRL2,DOCK8,CCR2
9_Member	GO Biological Processes	GO:1990869	cellular response to chemokine	-5.227	-3.4713	10/90	1234,1236,1240,2829,3577,5473,7852,9034,81704,729230	CCR5,CCR7,CMKLR1,XCR1,CXCR1,PPBP,CXCR4,CCRL2,DOCK8,CCR2
9_Member	GO Molecular Functions	GO:0001653	peptide receptor activity	-5.22623	-3.4713	13/155	554,1234,1236,1240,2829,2847,3577,7852,9034,10800,10888,29909,729230	AVPR2,CCR5,CCR7,CMKLR1,XCR1,MCHR1,CXCR1,CXCR4,CCRL2,CYSLTR1,GPR83,GPR171,CCR2
9_Member	GO Biological Processes	GO:0019932	second-messenger-mediated signaling	-4.90588	-3.20264	15/217	566,695,948,1234,1236,2829,3577,5788,7226,7852,8600,9034,55784,64805,729230	AZU1,BTK,CD36,CCR5,CCR7,XCR1,CXCR1,PTPRC,TRPM2,CXCR4,TNFSF11,CCRL2,MCTP2,P2RY12,CCR2
9_Member	GO Biological Processes	GO:0070098	chemokine-mediated signaling pathway	-4.71802	-3.04409	9/82	1234,1236,1240,2829,3577,5473,7852,9034,729230	CCR5,CCR7,CMKLR1,XCR1,CXCR1,PPBP,CXCR4,CCRL2,CCR2
10_Summary	GO Biological Processes	GO:0002683	negative regulation of immune system process	-21.2327	-18.4945	46/430	2,135,336,695,933,968,1269,1511,2268,3055,3111,3428,3575,3620,3635,3718,4057,4321,5777,5788,6504,6688,6693,7305,7805,8530,8832,8993,10457,10461,10875,11240,26191,53347,55024,56833,80380,84959,115352,146722,284021,284194,374403,441864,729230,730249,928,5155,408,945,1236,1240,1991,4317,5552,7850,8288,9308,29108,50856,51311,79589,91662,140885,149233,100133941,5140,5800,10154,124872	A2M,ADORA2A,APOA2,BTK,CD22,CD68,CNR2,CTSG,FGR,HCK,HLA-DOA,IFI16,IL7R,IDO1,INPP5D,JAK3,LTF,MMP12,PTPN6,PTPRC,SLAMF1,SPI1,SPN,TYROBP,LAPTM5,CST7,CD84,PGLYRP1,GPNMB,MERTK,FGL2,PADI2,PTPN22,UBASH3A,BANK1,SLAMF8,PDCD1LG2,UBASH3B,FCRL3,CD300LF,MILR1,LGALS9B,TBC1D10C,TARM1,CCR2,ACOD1,CD9,PDGFB,ARRB1,CD33,CCR7,CMKLR1,ELANE,MMP8,SRGN,IL1R2,EPX,CD83,PYCARD,CLEC4A,TLR8,RNF128,NLRP12,SIRPA,IL23R,CD24,PDE3B,P…
10_Member	GO Biological Processes	GO:0002683	negative regulation of immune system process	-21.2327	-18.4945	46/430	2,135,336,695,933,968,1269,1511,2268,3055,3111,3428,3575,3620,3635,3718,4057,4321,5777,5788,6504,6688,6693,7305,7805,8530,8832,8993,10457,10461,10875,11240,26191,53347,55024,56833,80380,84959,115352,146722,284021,284194,374403,441864,729230,730249	A2M,ADORA2A,APOA2,BTK,CD22,CD68,CNR2,CTSG,FGR,HCK,HLA-DOA,IFI16,IL7R,IDO1,INPP5D,JAK3,LTF,MMP12,PTPN6,PTPRC,SLAMF1,SPI1,SPN,TYROBP,LAPTM5,CST7,CD84,PGLYRP1,GPNMB,MERTK,FGL2,PADI2,PTPN22,UBASH3A,BANK1,SLAMF8,PDCD1LG2,UBASH3B,FCRL3,CD300LF,MILR1,LGALS9B,TBC1D10C,TARM1,CCR2,ACOD1
10_Member	GO Biological Processes	GO:0050866	negative regulation of cell activation	-19.1242	-16.4513	32/216	135,695,928,1269,1511,2268,3620,3635,3718,5155,5777,5788,6688,6693,7305,7805,8530,8832,8993,10457,10461,10875,26191,55024,80380,84959,146722,284021,284194,374403,441864,729230	ADORA2A,BTK,CD9,CNR2,CTSG,FGR,IDO1,INPP5D,JAK3,PDGFB,PTPN6,PTPRC,SPI1,SPN,TYROBP,LAPTM5,CST7,CD84,PGLYRP1,GPNMB,MERTK,FGL2,PTPN22,BANK1,PDCD1LG2,UBASH3B,CD300LF,MILR1,LGALS9B,TBC1D10C,TARM1,CCR2
10_Member	GO Biological Processes	GO:0002695	negative regulation of leukocyte activation	-17.5548	-14.9297	29/193	135,695,1269,1511,2268,3620,3635,3718,5777,5788,6688,6693,7305,7805,8530,8832,8993,10457,10461,10875,26191,55024,80380,146722,284021,284194,374403,441864,729230	ADORA2A,BTK,CNR2,CTSG,FGR,IDO1,INPP5D,JAK3,PTPN6,PTPRC,SPI1,SPN,TYROBP,LAPTM5,CST7,CD84,PGLYRP1,GPNMB,MERTK,FGL2,PTPN22,BANK1,PDCD1LG2,CD300LF,MILR1,LGALS9B,TBC1D10C,TARM1,CCR2
10_Member	GO Biological Processes	GO:0001818	negative regulation of cytokine production	-17.1249	-14.5428	38/367	336,408,695,945,1236,1240,1991,3620,3635,3718,4057,4317,5552,5777,5788,6504,7305,7805,7850,8288,8832,8993,9308,10457,10461,26191,29108,50856,51311,55024,79589,80380,91662,140885,149233,284194,730249,100133941	APOA2,ARRB1,BTK,CD33,CCR7,CMKLR1,ELANE,IDO1,INPP5D,JAK3,LTF,MMP8,SRGN,PTPN6,PTPRC,SLAMF1,TYROBP,LAPTM5,IL1R2,EPX,CD84,PGLYRP1,CD83,GPNMB,MERTK,PTPN22,PYCARD,CLEC4A,TLR8,BANK1,RNF128,PDCD1LG2,NLRP12,SIRPA,IL23R,LGALS9B,ACOD1,CD24
10_Member	GO Biological Processes	GO:0051250	negative regulation of lymphocyte activation	-11.6497	-9.29274	21/161	135,695,1511,2268,3620,3635,3718,5777,6693,7305,7805,8993,10457,10461,10875,26191,55024,80380,284194,374403,441864	ADORA2A,BTK,CTSG,FGR,IDO1,INPP5D,JAK3,PTPN6,SPN,TYROBP,LAPTM5,PGLYRP1,GPNMB,MERTK,FGL2,PTPN22,BANK1,PDCD1LG2,LGALS9B,TBC1D10C,TARM1
10_Member	GO Biological Processes	GO:0007162	negative regulation of cell adhesion	-7.23148	-5.23896	22/305	135,928,1511,3620,3718,4321,5140,5777,5788,5800,6688,6693,7805,10154,10457,10875,26191,80380,84959,124872,284194,441864	ADORA2A,CD9,CTSG,IDO1,JAK3,MMP12,PDE3B,PTPN6,PTPRC,PTPRO,SPI1,SPN,LAPTM5,PLXNC1,GPNMB,FGL2,PTPN22,PDCD1LG2,UBASH3B,B4GALNT2,LGALS9B,TARM1
10_Member	GO Biological Processes	GO:0022408	negative regulation of cell-cell adhesion	-6.75986	-4.82269	17/199	135,928,1511,3620,3718,5777,6688,6693,7805,10457,10875,26191,80380,84959,124872,284194,441864	ADORA2A,CD9,CTSG,IDO1,JAK3,PTPN6,SPI1,SPN,LAPTM5,GPNMB,FGL2,PTPN22,PDCD1LG2,UBASH3B,B4GALNT2,LGALS9B,TARM1
10_Member	GO Biological Processes	GO:0050868	negative regulation of T cell activation	-6.28061	-4.39911	13/125	135,1511,3620,3718,5777,6693,7805,10457,10875,26191,80380,284194,441864	ADORA2A,CTSG,IDO1,JAK3,PTPN6,SPN,LAPTM5,GPNMB,FGL2,PTPN22,PDCD1LG2,LGALS9B,TARM1
10_Member	GO Biological Processes	GO:1903038	negative regulation of leukocyte cell-cell adhesion	-5.58041	-3.77233	13/144	135,1511,3620,3718,5777,6693,7805,10457,10875,26191,80380,284194,441864	ADORA2A,CTSG,IDO1,JAK3,PTPN6,SPN,LAPTM5,GPNMB,FGL2,PTPN22,PDCD1LG2,LGALS9B,TARM1
10_Member	GO Biological Processes	GO:0050672	negative regulation of lymphocyte proliferation	-4.63297	-2.97102	9/84	695,3620,3635,5777,6693,7305,10457,80380,284194	BTK,IDO1,INPP5D,PTPN6,SPN,TYROBP,GPNMB,PDCD1LG2,LGALS9B
10_Member	GO Biological Processes	GO:0032945	negative regulation of mononuclear cell proliferation	-4.59137	-2.94204	9/85	695,3620,3635,5777,6693,7305,10457,80380,284194	BTK,IDO1,INPP5D,PTPN6,SPN,TYROBP,GPNMB,PDCD1LG2,LGALS9B
10_Member	GO Biological Processes	GO:0070664	negative regulation of leukocyte proliferation	-4.3538	-2.73498	9/91	695,3620,3635,5777,6693,7305,10457,80380,284194	BTK,IDO1,INPP5D,PTPN6,SPN,TYROBP,GPNMB,PDCD1LG2,LGALS9B
10_Member	GO Biological Processes	GO:0042130	negative regulation of T cell proliferation	-2.81714	-1.42404	6/68	3620,5777,6693,10457,80380,284194	IDO1,PTPN6,SPN,GPNMB,PDCD1LG2,LGALS9B
11_Summary	GO Biological Processes	GO:0002366	leukocyte activation involved in immune response	-19.4622	-16.7686	30/180	695,1776,1794,1880,3394,3815,3936,4063,4242,4818,5293,5294,5873,6504,6688,6693,7305,8013,10875,26253,29108,51744,55619,56670,64218,64581,114836,139818,202309,284021,56833	BTK,DNASE1L3,DOCK2,GPR183,IRF8,KIT,LCP1,LY9,MFNG,NKG7,PIK3CD,PIK3CG,RAB27A,SLAMF1,SPI1,SPN,TYROBP,NR4A3,FGL2,CLEC4E,PYCARD,CD244,DOCK10,SUCNR1,SEMA4A,CLEC7A,SLAMF6,DOCK11,GAPT,MILR1,SLAMF8
11_Member	GO Biological Processes	GO:0002366	leukocyte activation involved in immune response	-19.4622	-16.7686	30/180	695,1776,1794,1880,3394,3815,3936,4063,4242,4818,5293,5294,5873,6504,6688,6693,7305,8013,10875,26253,29108,51744,55619,56670,64218,64581,114836,139818,202309,284021	BTK,DNASE1L3,DOCK2,GPR183,IRF8,KIT,LCP1,LY9,MFNG,NKG7,PIK3CD,PIK3CG,RAB27A,SLAMF1,SPI1,SPN,TYROBP,NR4A3,FGL2,CLEC4E,PYCARD,CD244,DOCK10,SUCNR1,SEMA4A,CLEC7A,SLAMF6,DOCK11,GAPT,MILR1
11_Member	GO Biological Processes	GO:0002263	cell activation involved in immune response	-19.1796	-16.4965	30/184	695,1776,1794,1880,3394,3815,3936,4063,4242,4818,5293,5294,5873,6504,6688,6693,7305,8013,10875,26253,29108,51744,55619,56670,64218,64581,114836,139818,202309,284021	BTK,DNASE1L3,DOCK2,GPR183,IRF8,KIT,LCP1,LY9,MFNG,NKG7,PIK3CD,PIK3CG,RAB27A,SLAMF1,SPI1,SPN,TYROBP,NR4A3,FGL2,CLEC4E,PYCARD,CD244,DOCK10,SUCNR1,SEMA4A,CLEC7A,SLAMF6,DOCK11,GAPT,MILR1
11_Member	GO Biological Processes	GO:0002285	lymphocyte activation involved in immune response	-9.89819	-7.62923	17/124	1880,3394,3936,4063,4242,4818,5873,6688,6693,10875,26253,51744,55619,64218,114836,139818,202309	GPR183,IRF8,LCP1,LY9,MFNG,NKG7,RAB27A,SPI1,SPN,FGL2,CLEC4E,CD244,DOCK10,SEMA4A,SLAMF6,DOCK11,GAPT
11_Member	GO Biological Processes	GO:0002335	mature B cell differentiation	-6.03245	-4.17011	7/30	1880,3394,4242,6688,55619,56833,139818	GPR183,IRF8,MFNG,SPI1,DOCK10,SLAMF8,DOCK11
11_Member	GO Biological Processes	GO:0002313	mature B cell differentiation involved in immune response	-5.32019	-3.54656	6/25	1880,3394,4242,6688,55619,139818	GPR183,IRF8,MFNG,SPI1,DOCK10,DOCK11
11_Member	GO Biological Processes	GO:0002312	B cell activation involved in immune response	-4.42163	-2.79467	7/51	1880,3394,4242,6688,55619,139818,202309	GPR183,IRF8,MFNG,SPI1,DOCK10,DOCK11,GAPT
11_Member	GO Biological Processes	GO:0002315	marginal zone B cell differentiation	-3.32786	-1.84167	3/9	4242,55619,139818	MFNG,DOCK10,DOCK11
12_Summary	GO Biological Processes	GO:0002274	myeloid leukocyte activation	-17.2169	-14.6265	25/138	399,566,695,820,1511,1776,1794,3684,3689,3815,3937,5293,5294,6283,6504,6688,7096,7097,7305,8013,10394,29108,56670,81501,284021,1636,1991,54210,3055,4818,5873,760,3274,3784,5023,5341,5798,6531,6616,7498,9515,10461,29887,55240,64005,84958,85477,123041,4135	RHOH,AZU1,BTK,CAMP,CTSG,DNASE1L3,DOCK2,ITGAM,ITGB2,KIT,LCP2,PIK3CD,PIK3CG,S100A12,SLAMF1,SPI1,TLR1,TLR2,TYROBP,NR4A3,PRG3,PYCARD,SUCNR1,DCSTAMP,MILR1,ACE,ELANE,TREM1,HCK,NKG7,RAB27A,CA2,HRH2,KCNQ1,P2RX1,PLEK,PTPRN,SLC6A3,SNAP25,XDH,STXBP5L,MERTK,SNX10,STEAP3,MYO1G,SYTL1,SCIN,SLC24A4,MAP6
12_Member	GO Biological Processes	GO:0002274	myeloid leukocyte activation	-17.2169	-14.6265	25/138	399,566,695,820,1511,1776,1794,3684,3689,3815,3937,5293,5294,6283,6504,6688,7096,7097,7305,8013,10394,29108,56670,81501,284021	RHOH,AZU1,BTK,CAMP,CTSG,DNASE1L3,DOCK2,ITGAM,ITGB2,KIT,LCP2,PIK3CD,PIK3CG,S100A12,SLAMF1,SPI1,TLR1,TLR2,TYROBP,NR4A3,PRG3,PYCARD,SUCNR1,DCSTAMP,MILR1
12_Member	GO Biological Processes	GO:0002275	myeloid cell activation involved in immune response	-9.47856	-7.24973	12/56	695,1776,1794,3815,5293,5294,6504,7305,8013,29108,56670,284021	BTK,DNASE1L3,DOCK2,KIT,PIK3CD,PIK3CG,SLAMF1,TYROBP,NR4A3,PYCARD,SUCNR1,MILR1
12_Member	GO Biological Processes	GO:0045576	mast cell activation	-9.47333	-7.24973	9/25	399,695,3815,3937,5293,5294,6283,8013,284021	RHOH,BTK,KIT,LCP2,PIK3CD,PIK3CG,S100A12,NR4A3,MILR1
12_Member	GO Biological Processes	GO:0002444	myeloid leukocyte mediated immunity	-8.77059	-6.61343	11/51	566,695,1511,1636,1991,3815,5293,5294,8013,54210,284021	AZU1,BTK,CTSG,ACE,ELANE,KIT,PIK3CD,PIK3CG,NR4A3,TREM1,MILR1
12_Member	GO Biological Processes	GO:0043299	leukocyte degranulation	-8.12745	-6.03591	9/34	695,3055,3815,4818,5293,5294,5873,8013,284021	BTK,HCK,KIT,NKG7,PIK3CD,PIK3CG,RAB27A,NR4A3,MILR1
12_Member	GO Biological Processes	GO:0046903	secretion	-6.32797	-4.44154	27/490	695,760,1636,3055,3274,3784,3815,4818,5023,5293,5294,5341,5798,5873,6531,6616,7498,8013,9515,10461,29887,55240,56670,64005,84958,85477,284021	BTK,CA2,ACE,HCK,HRH2,KCNQ1,KIT,NKG7,P2RX1,PIK3CD,PIK3CG,PLEK,PTPRN,RAB27A,SLC6A3,SNAP25,XDH,NR4A3,STXBP5L,MERTK,SNX10,STEAP3,SUCNR1,MYO1G,SYTL1,SCIN,MILR1
12_Member	GO Biological Processes	GO:0045055	regulated exocytosis	-6.08405	-4.217	13/130	695,3055,3815,4818,5023,5293,5294,5341,5873,6616,8013,85477,284021	BTK,HCK,KIT,NKG7,P2RX1,PIK3CD,PIK3CG,PLEK,RAB27A,SNAP25,NR4A3,SCIN,MILR1
12_Member	GO Biological Processes	GO:0002279	mast cell activation involved in immune response	-5.8069	-3.97619	6/21	695,3815,5293,5294,8013,284021	BTK,KIT,PIK3CD,PIK3CG,NR4A3,MILR1
12_Member	GO Biological Processes	GO:0043303	mast cell degranulation	-5.8069	-3.97619	6/21	695,3815,5293,5294,8013,284021	BTK,KIT,PIK3CD,PIK3CG,NR4A3,MILR1
12_Member	GO Biological Processes	GO:0002448	mast cell mediated immunity	-5.55082	-3.74687	6/23	695,3815,5293,5294,8013,284021	BTK,KIT,PIK3CD,PIK3CG,NR4A3,MILR1
12_Member	GO Biological Processes	GO:0006887	exocytosis	-5.34917	-3.57427	16/225	695,3055,3815,4818,5023,5293,5294,5341,5873,6616,8013,9515,64005,84958,85477,284021	BTK,HCK,KIT,NKG7,P2RX1,PIK3CD,PIK3CG,PLEK,RAB27A,SNAP25,NR4A3,STXBP5L,MYO1G,SYTL1,SCIN,MILR1
12_Member	GO Biological Processes	GO:0032940	secretion by cell	-5.11086	-3.37708	21/378	695,3055,3784,3815,4818,5023,5293,5294,5341,5798,5873,6616,8013,9515,10461,55240,56670,64005,84958,85477,284021	BTK,HCK,KCNQ1,KIT,NKG7,P2RX1,PIK3CD,PIK3CG,PLEK,PTPRN,RAB27A,SNAP25,NR4A3,STXBP5L,MERTK,STEAP3,SUCNR1,MYO1G,SYTL1,SCIN,MILR1
12_Member	GO Biological Processes	GO:0140352	export from cell	-4.72024	-3.0453	22/433	695,3055,3784,3815,4818,5023,5293,5294,5341,5798,5873,6616,8013,9515,10461,55240,56670,64005,84958,85477,123041,284021	BTK,HCK,KCNQ1,KIT,NKG7,P2RX1,PIK3CD,PIK3CG,PLEK,PTPRN,RAB27A,SNAP25,NR4A3,STXBP5L,MERTK,STEAP3,SUCNR1,MYO1G,SYTL1,SCIN,SLC24A4,MILR1
12_Member	GO Biological Processes	GO:0032418	lysosome localization	-4.36568	-2.74414	7/52	695,3815,4135,5293,5294,8013,284021	BTK,KIT,MAP6,PIK3CD,PIK3CG,NR4A3,MILR1
12_Member	GO Biological Processes	GO:1990849	vacuolar localization	-4.36568	-2.74414	7/52	695,3815,4135,5293,5294,8013,284021	BTK,KIT,MAP6,PIK3CD,PIK3CG,NR4A3,MILR1
13_Summary	GO Biological Processes	GO:0006909	phagocytosis	-17.1075	-14.5335	31/234	135,399,948,1053,1991,2219,2268,3055,3385,3394,3514,3684,3689,4688,4689,5657,5880,6504,7305,7409,8685,9938,10451,10461,28834,51411,55647,64005,64581,122618,729230,7097,58512	ADORA2A,RHOH,CD36,CEBPE,ELANE,FCN1,FGR,HCK,ICAM3,IRF8,IGKC,ITGAM,ITGB2,NCF2,NCF4,PRTN3,RAC2,SLAMF1,TYROBP,VAV1,MARCO,ARHGAP25,VAV3,MERTK,IGLC7,BIN2,RAB20,MYO1G,CLEC7A,PLD4,CCR2,TLR2,DLGAP3
13_Member	GO Biological Processes	GO:0006909	phagocytosis	-17.1075	-14.5335	31/234	135,399,948,1053,1991,2219,2268,3055,3385,3394,3514,3684,3689,4688,4689,5657,5880,6504,7305,7409,8685,9938,10451,10461,28834,51411,55647,64005,64581,122618,729230	ADORA2A,RHOH,CD36,CEBPE,ELANE,FCN1,FGR,HCK,ICAM3,IRF8,IGKC,ITGAM,ITGB2,NCF2,NCF4,PRTN3,RAC2,SLAMF1,TYROBP,VAV1,MARCO,ARHGAP25,VAV3,MERTK,IGLC7,BIN2,RAB20,MYO1G,CLEC7A,PLD4,CCR2
13_Member	GO Biological Processes	GO:0043277	apoptotic cell clearance	-5.92914	-4.08269	8/44	399,948,2219,5880,7305,8685,10461,729230	RHOH,CD36,FCN1,RAC2,TYROBP,MARCO,MERTK,CCR2
13_Member	GO Biological Processes	GO:0006911	phagocytosis, engulfment	-4.32112	-2.70493	10/114	399,948,3514,3684,3689,5880,8685,9938,28834,51411	RHOH,CD36,IGKC,ITGAM,ITGB2,RAC2,MARCO,ARHGAP25,IGLC7,BIN2
13_Member	GO Biological Processes	GO:0099024	plasma membrane invagination	-4.04128	-2.45753	10/123	399,948,3514,3684,3689,5880,8685,9938,28834,51411	RHOH,CD36,IGKC,ITGAM,ITGB2,RAC2,MARCO,ARHGAP25,IGLC7,BIN2
13_Member	GO Biological Processes	GO:0010324	membrane invagination	-3.84116	-2.28528	10/130	399,948,3514,3684,3689,5880,8685,9938,28834,51411	RHOH,CD36,IGKC,ITGAM,ITGB2,RAC2,MARCO,ARHGAP25,IGLC7,BIN2
13_Member	GO Biological Processes	GO:0097242	amyloid-beta clearance	-3.12964	-1.6696	4/23	948,3684,3689,8685	CD36,ITGAM,ITGB2,MARCO
13_Member	GO Molecular Functions	GO:0001540	amyloid-beta binding	-2.37891	-1.05974	6/83	948,3684,3689,7097,8685,58512	CD36,ITGAM,ITGB2,TLR2,MARCO,DLGAP3
14_Summary	GO Biological Processes	GO:0030099	myeloid cell differentiation	-15.966	-13.4305	30/238	920,1053,1236,1436,1880,2124,2313,3394,3428,3718,3784,3815,4602,5293,5657,5777,6688,7097,7305,8600,10100,10320,23218,23601,29887,81501,115727,126014,139716,375387	CD4,CEBPE,CCR7,CSF1R,GPR183,EVI2B,FLI1,IRF8,IFI16,JAK3,KCNQ1,KIT,MYB,PIK3CD,PRTN3,PTPN6,SPI1,TLR2,TYROBP,TNFSF11,TSPAN2,IKZF1,NBEAL2,CLEC5A,SNX10,DCSTAMP,RASGRP4,OSCAR,GAB3,NRROS
14_Member	GO Biological Processes	GO:0030099	myeloid cell differentiation	-15.966	-13.4305	30/238	920,1053,1236,1436,1880,2124,2313,3394,3428,3718,3784,3815,4602,5293,5657,5777,6688,7097,7305,8600,10100,10320,23218,23601,29887,81501,115727,126014,139716,375387	CD4,CEBPE,CCR7,CSF1R,GPR183,EVI2B,FLI1,IRF8,IFI16,JAK3,KCNQ1,KIT,MYB,PIK3CD,PRTN3,PTPN6,SPI1,TLR2,TYROBP,TNFSF11,TSPAN2,IKZF1,NBEAL2,CLEC5A,SNX10,DCSTAMP,RASGRP4,OSCAR,GAB3,NRROS
14_Member	GO Biological Processes	GO:0002573	myeloid leukocyte differentiation	-12.4063	-10.0084	19/116	920,1053,1236,1436,1880,3428,3815,5293,5657,6688,7097,7305,8600,10100,29887,81501,126014,139716,375387	CD4,CEBPE,CCR7,CSF1R,GPR183,IFI16,KIT,PIK3CD,PRTN3,SPI1,TLR2,TYROBP,TNFSF11,TSPAN2,SNX10,DCSTAMP,OSCAR,GAB3,NRROS
15_Summary	GO Biological Processes	GO:0051345	positive regulation of hydrolase activity	-14.7839	-12.31	44/576	489,834,945,1236,1285,1612,2769,3428,3815,5023,5330,5341,5657,5724,5788,5996,6001,6279,6280,7409,7498,7805,8698,9771,9938,10235,10276,23108,25780,27141,29108,54361,55619,64581,64805,79774,81704,91662,115352,115727,139818,153020,374403,440503,135,4057,8530,8740,2,1475,3700,5273,80760,128488,256394,825,7850,92241	ATP2A3,CASP1,CD33,CCR7,COL4A3,DAPK1,GNA15,IFI16,KIT,P2RX1,PLCB2,PLEK,PRTN3,PTAFR,PTPRC,RGS1,RGS10,S100A8,S100A9,VAV1,XDH,LAPTM5,S1PR4,RAPGEF5,ARHGAP25,RASGRP2,NET1,RAP1GAP2,RASGRP3,CIDEB,PYCARD,WNT4,DOCK10,CLEC7A,P2RY12,GRTP1,DOCK8,NLRP12,FCRL3,RASGRP4,DOCK11,RASGEF1B,TBC1D10C,PLIN5,ADORA2A,LTF,CST7,TNFSF14,A2M,CSTA,ITIH4,SERPINB10,ITIH5,WFDC12,SERPINA11,CAPN3,IL1R2,RCSD1
15_Member	GO Biological Processes	GO:0051345	positive regulation of hydrolase activity	-14.7839	-12.31	44/576	489,834,945,1236,1285,1612,2769,3428,3815,5023,5330,5341,5657,5724,5788,5996,6001,6279,6280,7409,7498,7805,8698,9771,9938,10235,10276,23108,25780,27141,29108,54361,55619,64581,64805,79774,81704,91662,115352,115727,139818,153020,374403,440503	ATP2A3,CASP1,CD33,CCR7,COL4A3,DAPK1,GNA15,IFI16,KIT,P2RX1,PLCB2,PLEK,PRTN3,PTAFR,PTPRC,RGS1,RGS10,S100A8,S100A9,VAV1,XDH,LAPTM5,S1PR4,RAPGEF5,ARHGAP25,RASGRP2,NET1,RAP1GAP2,RASGRP3,CIDEB,PYCARD,WNT4,DOCK10,CLEC7A,P2RY12,GRTP1,DOCK8,NLRP12,FCRL3,RASGRP4,DOCK11,RASGEF1B,TBC1D10C,PLIN5
15_Member	GO Biological Processes	GO:2000116	regulation of cysteine-type endopeptidase activity	-6.57677	-4.6542	18/229	135,489,834,1285,1612,3428,4057,5023,6279,6280,7498,7805,8530,8740,27141,29108,64581,91662	ADORA2A,ATP2A3,CASP1,COL4A3,DAPK1,IFI16,LTF,P2RX1,S100A8,S100A9,XDH,LAPTM5,CST7,TNFSF14,CIDEB,PYCARD,CLEC7A,NLRP12
15_Member	GO Biological Processes	GO:0052548	regulation of endopeptidase activity	-6.40393	-4.50579	25/426	2,135,489,834,1285,1475,1612,3428,3700,4057,5023,5273,6279,6280,7498,7805,8530,8740,27141,29108,64581,80760,91662,128488,256394	A2M,ADORA2A,ATP2A3,CASP1,COL4A3,CSTA,DAPK1,IFI16,ITIH4,LTF,P2RX1,SERPINB10,S100A8,S100A9,XDH,LAPTM5,CST7,TNFSF14,CIDEB,PYCARD,CLEC7A,ITIH5,NLRP12,WFDC12,SERPINA11
15_Member	GO Biological Processes	GO:2001056	positive regulation of cysteine-type endopeptidase activity	-6.39135	-4.4949	14/143	489,834,1285,1612,3428,5023,6279,6280,7498,7805,27141,29108,64581,91662	ATP2A3,CASP1,COL4A3,DAPK1,IFI16,P2RX1,S100A8,S100A9,XDH,LAPTM5,CIDEB,PYCARD,CLEC7A,NLRP12
15_Member	GO Biological Processes	GO:0052547	regulation of peptidase activity	-5.86461	-4.02361	25/456	2,135,489,834,1285,1475,1612,3428,3700,4057,5023,5273,6279,6280,7498,7805,8530,8740,27141,29108,64581,80760,91662,128488,256394	A2M,ADORA2A,ATP2A3,CASP1,COL4A3,CSTA,DAPK1,IFI16,ITIH4,LTF,P2RX1,SERPINB10,S100A8,S100A9,XDH,LAPTM5,CST7,TNFSF14,CIDEB,PYCARD,CLEC7A,ITIH5,NLRP12,WFDC12,SERPINA11
15_Member	GO Biological Processes	GO:0043280	positive regulation of cysteine-type endopeptidase activity involved in apoptotic process	-5.47546	-3.67962	12/125	489,834,1285,1612,5023,6279,6280,7498,7805,29108,64581,91662	ATP2A3,CASP1,COL4A3,DAPK1,P2RX1,S100A8,S100A9,XDH,LAPTM5,PYCARD,CLEC7A,NLRP12
15_Member	GO Biological Processes	GO:0010950	positive regulation of endopeptidase activity	-5.3701	-3.59135	14/174	489,834,1285,1612,3428,5023,6279,6280,7498,7805,27141,29108,64581,91662	ATP2A3,CASP1,COL4A3,DAPK1,IFI16,P2RX1,S100A8,S100A9,XDH,LAPTM5,CIDEB,PYCARD,CLEC7A,NLRP12
15_Member	GO Biological Processes	GO:0006919	activation of cysteine-type endopeptidase activity involved in apoptotic process	-4.94221	-3.23022	9/77	489,1285,5023,6279,6280,7498,7805,29108,91662	ATP2A3,COL4A3,P2RX1,S100A8,S100A9,XDH,LAPTM5,PYCARD,NLRP12
15_Member	GO Biological Processes	GO:0010952	positive regulation of peptidase activity	-4.87899	-3.18327	14/192	489,834,1285,1612,3428,5023,6279,6280,7498,7805,27141,29108,64581,91662	ATP2A3,CASP1,COL4A3,DAPK1,IFI16,P2RX1,S100A8,S100A9,XDH,LAPTM5,CIDEB,PYCARD,CLEC7A,NLRP12
15_Member	GO Biological Processes	GO:0043281	regulation of cysteine-type endopeptidase activity involved in apoptotic process	-4.58414	-2.93577	14/204	135,489,834,1285,1612,5023,6279,6280,7498,7805,8740,29108,64581,91662	ADORA2A,ATP2A3,CASP1,COL4A3,DAPK1,P2RX1,S100A8,S100A9,XDH,LAPTM5,TNFSF14,PYCARD,CLEC7A,NLRP12
15_Member	GO Molecular Functions	GO:0008656	cysteine-type endopeptidase activator activity involved in apoptotic process	-3.6625	-2.12844	4/17	489,834,29108,91662	ATP2A3,CASP1,PYCARD,NLRP12
15_Member	GO Molecular Functions	GO:0016505	peptidase activator activity involved in apoptotic process	-3.37268	-1.87653	4/20	489,834,29108,91662	ATP2A3,CASP1,PYCARD,NLRP12
15_Member	GO Biological Processes	GO:0030162	regulation of proteolysis	-3.17761	-1.71384	27/745	2,135,489,825,834,1285,1475,1612,3428,3700,4057,5023,5273,6279,6280,7498,7805,7850,8530,8740,27141,29108,64581,80760,91662,128488,256394	A2M,ADORA2A,ATP2A3,CAPN3,CASP1,COL4A3,CSTA,DAPK1,IFI16,ITIH4,LTF,P2RX1,SERPINB10,S100A8,S100A9,XDH,LAPTM5,IL1R2,CST7,TNFSF14,CIDEB,PYCARD,CLEC7A,ITIH5,NLRP12,WFDC12,SERPINA11
15_Member	GO Molecular Functions	GO:0043028	cysteine-type endopeptidase regulator activity involved in apoptotic process	-3.10926	-1.65236	5/40	489,834,8740,29108,91662	ATP2A3,CASP1,TNFSF14,PYCARD,NLRP12
15_Member	GO Biological Processes	GO:0045862	positive regulation of proteolysis	-2.44978	-1.12066	15/369	489,825,834,1285,1612,3428,5023,6279,6280,7498,7805,27141,29108,64581,91662	ATP2A3,CAPN3,CASP1,COL4A3,DAPK1,IFI16,P2RX1,S100A8,S100A9,XDH,LAPTM5,CIDEB,PYCARD,CLEC7A,NLRP12
15_Member	GO Biological Processes	GO:0071470	cellular response to osmotic stress	-2.26166	-0.962804	4/39	825,834,29108,92241	CAPN3,CASP1,PYCARD,RCSD1
15_Member	GO Molecular Functions	GO:0016504	peptidase activator activity	-2.11028	-0.834089	4/43	489,834,29108,91662	ATP2A3,CASP1,PYCARD,NLRP12
16_Summary	GO Molecular Functions	GO:0030695	GTPase regulator activity	-13.0893	-10.6694	38/488	399,408,1794,5996,5997,6001,7409,8437,9515,9744,9771,9938,10235,10276,10451,10788,23108,23263,25780,27128,55619,55843,57189,57569,63940,64805,79774,79961,81704,89846,115727,117289,139818,140885,153020,221472,257106,374403,1236,5657,10154,29108,54361,336,489,695,834,2069,3084,4057,4688,4689,5155,91662,653361,100133941,5880,10630,23682	RHOH,ARRB1,DOCK2,RGS1,RGS2,RGS10,VAV1,RASAL1,STXBP5L,ACAP1,RAPGEF5,ARHGAP25,RASGRP2,NET1,VAV3,IQGAP2,RAP1GAP2,MCF2L,RASGRP3,CYTH4,DOCK10,ARHGAP15,DENND11,ARHGAP20,GPSM3,P2RY12,GRTP1,DENND2D,DOCK8,FGD3,RASGRP4,TAGAP,DOCK11,SIRPA,RASGEF1B,FGD2,ARHGAP30,TBC1D10C,CCR7,PRTN3,PLXNC1,PYCARD,WNT4,APOA2,ATP2A3,BTK,CASP1,EREG,NRG1,LTF,NCF2,NCF4,PDGFB,NLRP12,NCF1,CD24,RAC2,PDPN,RAB38
16_Member	GO Molecular Functions	GO:0030695	GTPase regulator activity	-13.0893	-10.6694	38/488	399,408,1794,5996,5997,6001,7409,8437,9515,9744,9771,9938,10235,10276,10451,10788,23108,23263,25780,27128,55619,55843,57189,57569,63940,64805,79774,79961,81704,89846,115727,117289,139818,140885,153020,221472,257106,374403	RHOH,ARRB1,DOCK2,RGS1,RGS2,RGS10,VAV1,RASAL1,STXBP5L,ACAP1,RAPGEF5,ARHGAP25,RASGRP2,NET1,VAV3,IQGAP2,RAP1GAP2,MCF2L,RASGRP3,CYTH4,DOCK10,ARHGAP15,DENND11,ARHGAP20,GPSM3,P2RY12,GRTP1,DENND2D,DOCK8,FGD3,RASGRP4,TAGAP,DOCK11,SIRPA,RASGEF1B,FGD2,ARHGAP30,TBC1D10C
16_Member	GO Molecular Functions	GO:0060589	nucleoside-triphosphatase regulator activity	-13.0893	-10.6694	38/488	399,408,1794,5996,5997,6001,7409,8437,9515,9744,9771,9938,10235,10276,10451,10788,23108,23263,25780,27128,55619,55843,57189,57569,63940,64805,79774,79961,81704,89846,115727,117289,139818,140885,153020,221472,257106,374403	RHOH,ARRB1,DOCK2,RGS1,RGS2,RGS10,VAV1,RASAL1,STXBP5L,ACAP1,RAPGEF5,ARHGAP25,RASGRP2,NET1,VAV3,IQGAP2,RAP1GAP2,MCF2L,RASGRP3,CYTH4,DOCK10,ARHGAP15,DENND11,ARHGAP20,GPSM3,P2RY12,GRTP1,DENND2D,DOCK8,FGD3,RASGRP4,TAGAP,DOCK11,SIRPA,RASGEF1B,FGD2,ARHGAP30,TBC1D10C
16_Member	GO Biological Processes	GO:0043087	regulation of GTPase activity	-8.99874	-6.81946	27/364	1236,5657,5996,6001,7409,8437,9771,9938,10154,10235,10276,10451,10788,23108,25780,29108,54361,55619,55843,79774,81704,89846,115727,139818,153020,221472,374403	CCR7,PRTN3,RGS1,RGS10,VAV1,RASAL1,RAPGEF5,ARHGAP25,PLXNC1,RASGRP2,NET1,VAV3,IQGAP2,RAP1GAP2,RASGRP3,PYCARD,WNT4,DOCK10,ARHGAP15,GRTP1,DOCK8,FGD3,RASGRP4,DOCK11,RASGEF1B,FGD2,TBC1D10C
16_Member	GO Molecular Functions	GO:0008047	enzyme activator activity	-8.42145	-6.30898	33/554	336,408,489,695,834,1794,2069,3084,4057,4688,4689,5155,5996,5997,6001,8437,9515,9744,9938,10451,10788,23108,25780,29108,55843,57569,79774,91662,117289,257106,374403,653361,100133941	APOA2,ARRB1,ATP2A3,BTK,CASP1,DOCK2,EREG,NRG1,LTF,NCF2,NCF4,PDGFB,RGS1,RGS2,RGS10,RASAL1,STXBP5L,ACAP1,ARHGAP25,VAV3,IQGAP2,RAP1GAP2,RASGRP3,PYCARD,ARHGAP15,ARHGAP20,GRTP1,NLRP12,TAGAP,ARHGAP30,TBC1D10C,NCF1,CD24
16_Member	GO Molecular Functions	GO:0005085	guanyl-nucleotide exchange factor activity	-8.16834	-6.06879	20/224	1794,7409,9771,10235,10276,10451,23263,25780,27128,55619,57189,64805,79961,81704,89846,115727,117289,139818,153020,221472	DOCK2,VAV1,RAPGEF5,RASGRP2,NET1,VAV3,MCF2L,RASGRP3,CYTH4,DOCK10,DENND11,P2RY12,DENND2D,DOCK8,FGD3,RASGRP4,TAGAP,DOCK11,RASGEF1B,FGD2
16_Member	GO Biological Processes	GO:0043547	positive regulation of GTPase activity	-6.11903	-4.24401	19/272	1236,5657,5996,6001,7409,9771,9938,10235,10276,23108,25780,54361,55619,79774,81704,115727,139818,153020,374403	CCR7,PRTN3,RGS1,RGS10,VAV1,RAPGEF5,ARHGAP25,RASGRP2,NET1,RAP1GAP2,RASGRP3,WNT4,DOCK10,GRTP1,DOCK8,RASGRP4,DOCK11,RASGEF1B,TBC1D10C
16_Member	GO Molecular Functions	GO:0005096	GTPase activator activity	-6.07111	-4.20563	19/274	408,1794,5996,5997,6001,8437,9515,9744,9938,10451,10788,23108,25780,55843,57569,79774,117289,257106,374403	ARRB1,DOCK2,RGS1,RGS2,RGS10,RASAL1,STXBP5L,ACAP1,ARHGAP25,VAV3,IQGAP2,RAP1GAP2,RASGRP3,ARHGAP15,ARHGAP20,GRTP1,TAGAP,ARHGAP30,TBC1D10C
16_Member	GO Biological Processes	GO:0007264	small GTPase mediated signal transduction	-4.52531	-2.87979	16/262	399,1794,5880,7409,9771,10235,10451,10630,23682,25780,55619,81704,115727,139818,153020,257106	RHOH,DOCK2,RAC2,VAV1,RAPGEF5,RASGRP2,VAV3,PDPN,RAB38,RASGRP3,DOCK10,DOCK8,RASGRP4,DOCK11,RASGEF1B,ARHGAP30
17_Summary	GO Biological Processes	GO:0032680	regulation of tumor necrosis factor production	-12.3532	-9.96587	23/183	566,914,945,948,1536,4057,4317,5724,5777,5788,6504,6693,7096,7097,7305,8832,10457,26191,29108,50856,64581,140885,729230,408,2069,3635,8808,51311,55024,91662,388325,336,1991,2219,2867,10394,51744,834,1236,3428,7850,1436,9308	AZU1,CD2,CD33,CD36,CYBB,LTF,MMP8,PTAFR,PTPN6,PTPRC,SLAMF1,SPN,TLR1,TLR2,TYROBP,CD84,GPNMB,PTPN22,PYCARD,CLEC4A,CLEC7A,SIRPA,CCR2,ARRB1,EREG,INPP5D,IL1RL2,TLR8,BANK1,NLRP12,SCIMP,APOA2,ELANE,FCN1,FFAR2,PRG3,CD244,CASP1,CCR7,IFI16,IL1R2,CSF1R,CD83
17_Member	GO Biological Processes	GO:0032680	regulation of tumor necrosis factor production	-12.3532	-9.96587	23/183	566,914,945,948,1536,4057,4317,5724,5777,5788,6504,6693,7096,7097,7305,8832,10457,26191,29108,50856,64581,140885,729230	AZU1,CD2,CD33,CD36,CYBB,LTF,MMP8,PTAFR,PTPN6,PTPRC,SLAMF1,SPN,TLR1,TLR2,TYROBP,CD84,GPNMB,PTPN22,PYCARD,CLEC4A,CLEC7A,SIRPA,CCR2
17_Member	GO Biological Processes	GO:1903555	regulation of tumor necrosis factor superfamily cytokine production	-12.1033	-9.73644	23/188	566,914,945,948,1536,4057,4317,5724,5777,5788,6504,6693,7096,7097,7305,8832,10457,26191,29108,50856,64581,140885,729230	AZU1,CD2,CD33,CD36,CYBB,LTF,MMP8,PTAFR,PTPN6,PTPRC,SLAMF1,SPN,TLR1,TLR2,TYROBP,CD84,GPNMB,PTPN22,PYCARD,CLEC4A,CLEC7A,SIRPA,CCR2
17_Member	GO Biological Processes	GO:0032675	regulation of interleukin-6 production	-10.9909	-8.67578	21/174	408,948,2069,3635,4317,5724,5777,6504,7096,7097,7305,8808,8832,26191,29108,51311,55024,64581,91662,140885,388325	ARRB1,CD36,EREG,INPP5D,MMP8,PTAFR,PTPN6,SLAMF1,TLR1,TLR2,TYROBP,IL1RL2,CD84,PTPN22,PYCARD,TLR8,BANK1,CLEC7A,NLRP12,SIRPA,SCIMP
17_Member	GO Biological Processes	GO:0032677	regulation of interleukin-8 production	-10.2529	-7.97184	16/102	336,408,914,945,1991,2219,2867,5788,7096,7097,10394,26191,29108,51311,51744,64581	APOA2,ARRB1,CD2,CD33,ELANE,FCN1,FFAR2,PTPRC,TLR1,TLR2,PRG3,PTPN22,PYCARD,TLR8,CD244,CLEC7A
17_Member	GO Biological Processes	GO:0032760	positive regulation of tumor necrosis factor production	-9.12282	-6.93371	15/104	566,914,948,1536,4317,5724,5788,6693,7096,7097,7305,8832,29108,64581,729230	AZU1,CD2,CD36,CYBB,MMP8,PTAFR,PTPRC,SPN,TLR1,TLR2,TYROBP,CD84,PYCARD,CLEC7A,CCR2
17_Member	GO Biological Processes	GO:0032757	positive regulation of interleukin-8 production	-8.93424	-6.7614	12/62	336,914,1991,2219,2867,7096,7097,10394,29108,51311,51744,64581	APOA2,CD2,ELANE,FCN1,FFAR2,TLR1,TLR2,PRG3,PYCARD,TLR8,CD244,CLEC7A
17_Member	GO Biological Processes	GO:1903557	positive regulation of tumor necrosis factor superfamily cytokine production	-8.88818	-6.72168	15/108	566,914,948,1536,4317,5724,5788,6693,7096,7097,7305,8832,29108,64581,729230	AZU1,CD2,CD36,CYBB,MMP8,PTAFR,PTPRC,SPN,TLR1,TLR2,TYROBP,CD84,PYCARD,CLEC7A,CCR2
17_Member	GO Biological Processes	GO:0032755	positive regulation of interleukin-6 production	-6.66751	-4.7377	12/97	948,2069,4317,5724,7096,7097,7305,8808,29108,51311,64581,388325	CD36,EREG,MMP8,PTAFR,TLR1,TLR2,TYROBP,IL1RL2,PYCARD,TLR8,CLEC7A,SCIMP
17_Member	GO Biological Processes	GO:0032652	regulation of interleukin-1 production	-6.08405	-4.217	13/130	566,834,945,948,1236,3428,7305,7850,29108,51311,64581,91662,140885	AZU1,CASP1,CD33,CD36,CCR7,IFI16,TYROBP,IL1R2,PYCARD,TLR8,CLEC7A,NLRP12,SIRPA
17_Member	GO Biological Processes	GO:0032651	regulation of interleukin-1 beta production	-6.0251	-4.16432	12/111	566,834,945,948,1236,3428,7305,29108,51311,64581,91662,140885	AZU1,CASP1,CD33,CD36,CCR7,IFI16,TYROBP,PYCARD,TLR8,CLEC7A,NLRP12,SIRPA
17_Member	GO Biological Processes	GO:0032731	positive regulation of interleukin-1 beta production	-5.67742	-3.85676	9/63	566,834,948,3428,7305,29108,51311,64581,91662	AZU1,CASP1,CD36,IFI16,TYROBP,PYCARD,TLR8,CLEC7A,NLRP12
17_Member	GO Biological Processes	GO:0032732	positive regulation of interleukin-1 production	-5.0854	-3.35765	9/74	566,834,948,3428,7305,29108,51311,64581,91662	AZU1,CASP1,CD36,IFI16,TYROBP,PYCARD,TLR8,CLEC7A,NLRP12
17_Member	GO Biological Processes	GO:0032642	regulation of chemokine production	-4.13488	-2.54617	9/97	566,1436,1991,2867,7097,8832,29108,64581,140885	AZU1,CSF1R,ELANE,FFAR2,TLR2,CD84,PYCARD,CLEC7A,SIRPA
17_Member	GO Biological Processes	GO:0032722	positive regulation of chemokine production	-3.53616	-2.01629	7/70	566,1436,2867,7097,8832,29108,64581	AZU1,CSF1R,FFAR2,TLR2,CD84,PYCARD,CLEC7A
17_Member	GO Biological Processes	GO:0032733	positive regulation of interleukin-10 production	-2.18374	-0.89772	4/41	7097,9308,29108,64581	TLR2,CD83,PYCARD,CLEC7A
18_Summary	GO Biological Processes	GO:0032649	regulation of interferon-gamma production	-12.3367	-9.9546	19/117	914,1236,3394,3594,6504,7805,8993,26191,29108,51311,51744,64581,80380,114836,140885,149233,246778,284194,729230,4321,340061,10875,2069,5155,7039,10451,146722	CD2,CCR7,IRF8,IL12RB1,SLAMF1,LAPTM5,PGLYRP1,PTPN22,PYCARD,TLR8,CD244,CLEC7A,PDCD1LG2,SLAMF6,SIRPA,IL23R,IL27,LGALS9B,CCR2,MMP12,STING1,FGL2,EREG,PDGFB,TGFA,VAV3,CD300LF
18_Member	GO Biological Processes	GO:0032649	regulation of interferon-gamma production	-12.3367	-9.9546	19/117	914,1236,3394,3594,6504,7805,8993,26191,29108,51311,51744,64581,80380,114836,140885,149233,246778,284194,729230	CD2,CCR7,IRF8,IL12RB1,SLAMF1,LAPTM5,PGLYRP1,PTPN22,PYCARD,TLR8,CD244,CLEC7A,PDCD1LG2,SLAMF6,SIRPA,IL23R,IL27,LGALS9B,CCR2
18_Member	GO Biological Processes	GO:0032729	positive regulation of interferon-gamma production	-8.85486	-6.69149	13/77	914,3394,3594,6504,26191,29108,51311,51744,64581,114836,149233,246778,729230	CD2,IRF8,IL12RB1,SLAMF1,PTPN22,PYCARD,TLR8,CD244,CLEC7A,SLAMF6,IL23R,IL27,CCR2
18_Member	GO Biological Processes	GO:0050691	regulation of defense response to virus by host	-4.99258	-3.27838	7/42	3594,4321,26191,29108,149233,246778,340061	IL12RB1,MMP12,PTPN22,PYCARD,IL23R,IL27,STING1
18_Member	GO Biological Processes	GO:0002230	positive regulation of defense response to virus by host	-4.7418	-3.05867	6/31	3594,26191,29108,149233,246778,340061	IL12RB1,PTPN22,PYCARD,IL23R,IL27,STING1
18_Member	GO Biological Processes	GO:0050688	regulation of defense response to virus	-4.20788	-2.60302	8/74	3594,4321,10875,26191,29108,149233,246778,340061	IL12RB1,MMP12,FGL2,PTPN22,PYCARD,IL23R,IL27,STING1
18_Member	GO Molecular Functions	GO:0070851	growth factor receptor binding	-2.38313	-1.06343	8/139	2069,3594,5155,7039,10451,29108,146722,149233	EREG,IL12RB1,PDGFB,TGFA,VAV3,PYCARD,CD300LF,IL23R
19_Summary	GO Biological Processes	GO:0003013	circulatory system process	-12.168	-9.79103	37/497	135,489,554,566,948,1285,1511,1636,2153,2171,2313,3274,3784,4607,4973,5023,5155,5724,5800,5997,6327,6330,6446,6506,6526,6533,6916,7010,7136,7852,9153,10060,10396,10800,11309,54567,56670,55,336,816,1959,3736,3815,4884,5294,8013,8530,29909,56729,58512,60675,497189	ADORA2A,ATP2A3,AVPR2,AZU1,CD36,COL4A3,CTSG,ACE,F5,FABP5,FLI1,HRH2,KCNQ1,MYBPC3,OLR1,P2RX1,PDGFB,PTAFR,PTPRO,RGS2,SCN2B,SCN4B,SGK1,SLC1A2,SLC5A3,SLC6A6,TBXAS1,TEK,TNNI2,CXCR4,SLC28A2,ABCC9,ATP8A1,CYSLTR1,SLCO2B1,DLL4,SUCNR1,ACP3,APOA2,CAMK2B,EGR2,KCNA1,KIT,NPTX1,PIK3CG,NR4A3,CST7,GPR171,RETN,DLGAP3,PROK2,TIFAB
19_Member	GO Biological Processes	GO:0003013	circulatory system process	-12.168	-9.79103	37/497	135,489,554,566,948,1285,1511,1636,2153,2171,2313,3274,3784,4607,4973,5023,5155,5724,5800,5997,6327,6330,6446,6506,6526,6533,6916,7010,7136,7852,9153,10060,10396,10800,11309,54567,56670	ADORA2A,ATP2A3,AVPR2,AZU1,CD36,COL4A3,CTSG,ACE,F5,FABP5,FLI1,HRH2,KCNQ1,MYBPC3,OLR1,P2RX1,PDGFB,PTAFR,PTPRO,RGS2,SCN2B,SCN4B,SGK1,SLC1A2,SLC5A3,SLC6A6,TBXAS1,TEK,TNNI2,CXCR4,SLC28A2,ABCC9,ATP8A1,CYSLTR1,SLCO2B1,DLL4,SUCNR1
19_Member	GO Biological Processes	GO:0044057	regulation of system process	-8.9866	-6.81055	35/583	55,135,336,489,554,816,1636,1959,2171,3274,3736,3784,3815,4607,4884,5023,5155,5294,5724,5800,5997,6327,6330,6446,6916,7136,8013,8530,10060,10800,29909,56729,58512,60675,497189	ACP3,ADORA2A,APOA2,ATP2A3,AVPR2,CAMK2B,ACE,EGR2,FABP5,HRH2,KCNA1,KCNQ1,KIT,MYBPC3,NPTX1,P2RX1,PDGFB,PIK3CG,PTAFR,PTPRO,RGS2,SCN2B,SCN4B,SGK1,TBXAS1,TNNI2,NR4A3,CST7,ABCC9,CYSLTR1,GPR171,RETN,DLGAP3,PROK2,TIFAB
19_Member	GO Biological Processes	GO:0008015	blood circulation	-8.60193	-6.46581	28/406	135,554,566,1285,1511,1636,2153,2313,3274,3784,4607,4973,5023,5155,5724,5800,5997,6327,6330,6446,6916,7010,7136,7852,10060,10800,54567,56670	ADORA2A,AVPR2,AZU1,COL4A3,CTSG,ACE,F5,FLI1,HRH2,KCNQ1,MYBPC3,OLR1,P2RX1,PDGFB,PTAFR,PTPRO,RGS2,SCN2B,SCN4B,SGK1,TBXAS1,TEK,TNNI2,CXCR4,ABCC9,CYSLTR1,DLL4,SUCNR1
19_Member	GO Biological Processes	GO:0045907	positive regulation of vasoconstriction	-3.5065	-1.99391	5/33	554,1636,3274,6916,10800	AVPR2,ACE,HRH2,TBXAS1,CYSLTR1
19_Member	GO Biological Processes	GO:0098801	regulation of renal system process	-3.44395	-1.94171	5/34	135,554,1636,5155,5800	ADORA2A,AVPR2,ACE,PDGFB,PTPRO
19_Member	GO Biological Processes	GO:1903522	regulation of blood circulation	-2.97976	-1.55247	13/259	489,554,1636,3274,3784,5023,5294,5997,6327,6330,6916,10060,10800	ATP2A3,AVPR2,ACE,HRH2,KCNQ1,P2RX1,PIK3CG,RGS2,SCN2B,SCN4B,TBXAS1,ABCC9,CYSLTR1
19_Member	GO Biological Processes	GO:0019229	regulation of vasoconstriction	-2.95485	-1.53043	6/64	554,1636,3274,5023,6916,10800	AVPR2,ACE,HRH2,P2RX1,TBXAS1,CYSLTR1
19_Member	GO Biological Processes	GO:0035296	regulation of tube diameter	-2.34583	-1.03156	8/141	135,554,1636,3274,5023,5997,6916,10800	ADORA2A,AVPR2,ACE,HRH2,P2RX1,RGS2,TBXAS1,CYSLTR1
19_Member	GO Biological Processes	GO:0097746	blood vessel diameter maintenance	-2.34583	-1.03156	8/141	135,554,1636,3274,5023,5997,6916,10800	ADORA2A,AVPR2,ACE,HRH2,P2RX1,RGS2,TBXAS1,CYSLTR1
19_Member	GO Biological Processes	GO:0035150	regulation of tube size	-2.32746	-1.01674	8/142	135,554,1636,3274,5023,5997,6916,10800	ADORA2A,AVPR2,ACE,HRH2,P2RX1,RGS2,TBXAS1,CYSLTR1
19_Member	GO Biological Processes	GO:0035813	regulation of renal sodium excretion	-2.26016	-0.962804	3/20	135,554,1636	ADORA2A,AVPR2,ACE
19_Member	GO Biological Processes	GO:0044062	regulation of excretion	-2.08644	-0.816285	3/23	135,554,1636	ADORA2A,AVPR2,ACE
20_Summary	GO Biological Processes	GO:0002831	regulation of response to biotic stimulus	-12.0684	-9.70654	31/355	2,948,1612,2069,2219,2268,2867,3055,3428,3594,4057,4321,5777,6688,7305,7409,9450,10875,26191,29108,51311,56833,64581,80231,114836,149233,246778,340061,388325,653361,730249	A2M,CD36,DAPK1,EREG,FCN1,FGR,FFAR2,HCK,IFI16,IL12RB1,LTF,MMP12,PTPN6,SPI1,TYROBP,VAV1,LY86,FGL2,PTPN22,PYCARD,TLR8,SLAMF8,CLEC7A,TASL,SLAMF6,IL23R,IL27,STING1,SCIMP,NCF1,ACOD1
20_Member	GO Biological Processes	GO:0002831	regulation of response to biotic stimulus	-12.0684	-9.70654	31/355	2,948,1612,2069,2219,2268,2867,3055,3428,3594,4057,4321,5777,6688,7305,7409,9450,10875,26191,29108,51311,56833,64581,80231,114836,149233,246778,340061,388325,653361,730249	A2M,CD36,DAPK1,EREG,FCN1,FGR,FFAR2,HCK,IFI16,IL12RB1,LTF,MMP12,PTPN6,SPI1,TYROBP,VAV1,LY86,FGL2,PTPN22,PYCARD,TLR8,SLAMF8,CLEC7A,TASL,SLAMF6,IL23R,IL27,STING1,SCIMP,NCF1,ACOD1
20_Member	GO Biological Processes	GO:0045088	regulation of innate immune response	-9.27693	-7.06746	22/236	2,2069,2219,2268,2867,3055,3428,4321,5777,6688,7305,7409,26191,29108,51311,56833,64581,80231,114836,340061,653361,730249	A2M,EREG,FCN1,FGR,FFAR2,HCK,IFI16,MMP12,PTPN6,SPI1,TYROBP,VAV1,PTPN22,PYCARD,TLR8,SLAMF8,CLEC7A,TASL,SLAMF6,STING1,NCF1,ACOD1
20_Member	GO Biological Processes	GO:0002833	positive regulation of response to biotic stimulus	-7.99641	-5.92103	18/185	2069,2219,2867,3055,3428,4321,6688,7305,7409,9450,29108,51311,64581,80231,114836,340061,388325,730249	EREG,FCN1,FFAR2,HCK,IFI16,MMP12,SPI1,TYROBP,VAV1,LY86,PYCARD,TLR8,CLEC7A,TASL,SLAMF6,STING1,SCIMP,ACOD1
20_Member	GO Biological Processes	GO:0045089	positive regulation of innate immune response	-7.16118	-5.17702	15/144	2069,2219,2867,3055,3428,4321,6688,7305,7409,29108,51311,64581,80231,114836,340061	EREG,FCN1,FFAR2,HCK,IFI16,MMP12,SPI1,TYROBP,VAV1,PYCARD,TLR8,CLEC7A,TASL,SLAMF6,STING1
20_Member	GO Biological Processes	GO:0002218	activation of innate immune response	-4.72176	-3.0453	8/63	2219,2867,3055,3428,7305,29108,64581,340061	FCN1,FFAR2,HCK,IFI16,TYROBP,PYCARD,CLEC7A,STING1
20_Member	GO Biological Processes	GO:0002758	innate immune response-activating signal transduction	-3.57133	-2.04584	5/32	2219,2867,3055,7305,64581	FCN1,FFAR2,HCK,TYROBP,CLEC7A
20_Member	GO Biological Processes	GO:0002220	innate immune response activating cell surface receptor signaling pathway	-2.62912	-1.26707	4/31	2219,2867,7305,64581	FCN1,FFAR2,TYROBP,CLEC7A

## Sheet: KEGG(M1 vs M2)DOWN
Table. KEGG enrichment pathway of down-regulated genes
GroupID	Category	Term	Description	LogP	Log(q-value)	InTerm_InList	Genes	Symbols
1_Summary	KEGG Pathway	hsa04640	Hematopoietic cell lineage	-18.4502	-15.9112	23/99	914,917,920,921,928,933,945,948,951,1436,1441,2322,3108,3109,3111,3119,3122,3575,3676,3684,3815,7850,100133941,1520,1536,2204,3689,4353,4360,4688,4689,4973,7097,7277,8685,64581,127124,245972,653361,5579,5777,3385,3695,5788,6614,6693,80380,3561,3594,8807,50615,149233,816,820,3587,7096,26253,2206,6037,8288,3718,246778,7010,8600,10673,713,1675,5724,7852,54567,240,1234,3310,5294,3809,1959,5293,6688,8…	CD2,CD3G,CD4,CD5,CD9,CD22,CD33,CD36,CD37,CSF1R,CSF3R,FLT3,HLA-DMA,HLA-DMB,HLA-DOA,HLA-DQB1,HLA-DRA,IL7R,ITGA4,ITGAM,KIT,IL1R2,CD24,CTSS,CYBB,FCAR,ITGB2,MPO,MRC1,NCF2,NCF4,OLR1,TLR2,TUBA4A,MARCO,CLEC7A,ATP6V1G3,ATP6V0D2,NCF1,PRKCB,PTPN6,ICAM3,ITGB7,PTPRC,SIGLEC1,SPN,PDCD1LG2,IL2RG,IL12RB1,IL18RAP,IL21R,IL23R,CAMK2B,CAMP,IL10RA,TLR1,CLEC4E,MS4A2,RNASE3,EPX,JAK3,IL27,TEK,TNFSF11,TNFSF13B,C1QB,CFD,PT…
1_Member	KEGG Pathway	hsa04640	Hematopoietic cell lineage	-18.4502	-15.9112	23/99	914,917,920,921,928,933,945,948,951,1436,1441,2322,3108,3109,3111,3119,3122,3575,3676,3684,3815,7850,100133941	CD2,CD3G,CD4,CD5,CD9,CD22,CD33,CD36,CD37,CSF1R,CSF3R,FLT3,HLA-DMA,HLA-DMB,HLA-DOA,HLA-DQB1,HLA-DRA,IL7R,ITGA4,ITGAM,KIT,IL1R2,CD24
1_Member	KEGG Pathway	hsa04145	Phagosome	-14.1139	-11.8758	23/152	948,1520,1536,2204,3108,3109,3111,3119,3122,3684,3689,4353,4360,4688,4689,4973,7097,7277,8685,64581,127124,245972,653361	CD36,CTSS,CYBB,FCAR,HLA-DMA,HLA-DMB,HLA-DOA,HLA-DQB1,HLA-DRA,ITGAM,ITGB2,MPO,MRC1,NCF2,NCF4,OLR1,TLR2,TUBA4A,MARCO,CLEC7A,ATP6V1G3,ATP6V0D2,NCF1
1_Member	KEGG Pathway	hsa05140	Leishmaniasis	-11.0573	-8.99532	15/77	1536,3108,3109,3111,3119,3122,3676,3684,3689,4688,4689,5579,5777,7097,653361	CYBB,HLA-DMA,HLA-DMB,HLA-DOA,HLA-DQB1,HLA-DRA,ITGA4,ITGAM,ITGB2,NCF2,NCF4,PRKCB,PTPN6,TLR2,NCF1
1_Member	KEGG Pathway	hsa04514	Cell adhesion molecules	-8.63782	-6.94384	17/149	914,920,933,3108,3109,3111,3119,3122,3385,3676,3684,3689,3695,5788,6614,6693,80380	CD2,CD4,CD22,HLA-DMA,HLA-DMB,HLA-DOA,HLA-DQB1,HLA-DRA,ICAM3,ITGA4,ITGAM,ITGB2,ITGB7,PTPRC,SIGLEC1,SPN,PDCD1LG2
1_Member	KEGG Pathway	hsa05321	Inflammatory bowel disease	-7.59686	-6.05778	11/65	3108,3109,3111,3119,3122,3561,3594,7097,8807,50615,149233	HLA-DMA,HLA-DMB,HLA-DOA,HLA-DQB1,HLA-DRA,IL2RG,IL12RB1,TLR2,IL18RAP,IL21R,IL23R
1_Member	KEGG Pathway	hsa05152	Tuberculosis	-7.39543	-5.89774	17/180	816,820,1520,3108,3109,3111,3119,3122,3587,3684,3689,4360,7096,7097,26253,64581,245972	CAMK2B,CAMP,CTSS,HLA-DMA,HLA-DMB,HLA-DOA,HLA-DQB1,HLA-DRA,IL10RA,ITGAM,ITGB2,MRC1,TLR1,TLR2,CLEC4E,CLEC7A,ATP6V0D2
1_Member	KEGG Pathway	hsa05310	Asthma	-7.19	-5.76487	8/31	2206,3108,3109,3111,3119,3122,6037,8288	MS4A2,HLA-DMA,HLA-DMB,HLA-DOA,HLA-DQB1,HLA-DRA,RNASE3,EPX
1_Member	KEGG Pathway	hsa04659	Th17 cell differentiation	-7.02933	-5.66634	13/108	917,920,3108,3109,3111,3119,3122,3561,3594,3718,50615,149233,246778	CD3G,CD4,HLA-DMA,HLA-DMB,HLA-DOA,HLA-DQB1,HLA-DRA,IL2RG,IL12RB1,JAK3,IL21R,IL23R,IL27
1_Member	KEGG Pathway	hsa05323	Rheumatoid arthritis	-6.87207	-5.53712	12/93	3108,3109,3111,3119,3122,3689,7010,7097,8600,10673,127124,245972	HLA-DMA,HLA-DMB,HLA-DOA,HLA-DQB1,HLA-DRA,ITGB2,TEK,TLR2,TNFSF11,TNFSF13B,ATP6V1G3,ATP6V0D2
1_Member	KEGG Pathway	hsa05150	Staphylococcus aureus infection	-6.71768	-5.40905	12/96	713,820,1675,2204,3108,3109,3111,3119,3122,3684,3689,5724	C1QB,CAMP,CFD,FCAR,HLA-DMA,HLA-DMB,HLA-DOA,HLA-DQB1,HLA-DRA,ITGAM,ITGB2,PTAFR
1_Member	KEGG Pathway	hsa04672	Intestinal immune network for IgA production	-6.64033	-5.38001	9/49	3108,3109,3111,3119,3122,3676,3695,7852,10673	HLA-DMA,HLA-DMB,HLA-DOA,HLA-DQB1,HLA-DRA,ITGA4,ITGB7,CXCR4,TNFSF13B
1_Member	KEGG Pathway	hsa04658	Th1 and Th2 cell differentiation	-6.01129	-4.87016	11/92	917,920,3108,3109,3111,3119,3122,3561,3594,3718,54567	CD3G,CD4,HLA-DMA,HLA-DMB,HLA-DOA,HLA-DQB1,HLA-DRA,IL2RG,IL12RB1,JAK3,DLL4
1_Member	KEGG Pathway	hsa05145	Toxoplasmosis	-5.16428	-4.10233	11/112	240,1234,3108,3109,3111,3119,3122,3310,3587,5294,7097	ALOX5,CCR5,HLA-DMA,HLA-DMB,HLA-DOA,HLA-DQB1,HLA-DRA,HSPA6,IL10RA,PIK3CG,TLR2
1_Member	KEGG Pathway	hsa04612	Antigen processing and presentation	-4.89598	-3.84826	9/78	920,1520,3108,3109,3111,3119,3122,3310,3809	CD4,CTSS,HLA-DMA,HLA-DMB,HLA-DOA,HLA-DQB1,HLA-DRA,HSPA6,KIR2DS4
1_Member	KEGG Pathway	hsa05166	Human T-cell leukemia virus 1 infection	-4.78867	-3.75474	15/222	917,920,1959,3108,3109,3111,3119,3122,3561,3689,3718,5293,6688,7850,84699	CD3G,CD4,EGR2,HLA-DMA,HLA-DMB,HLA-DOA,HLA-DQB1,HLA-DRA,IL2RG,ITGB2,JAK3,PIK3CD,SPI1,IL1R2,CREB3L3
1_Member	KEGG Pathway	hsa05416	Viral myocarditis	-3.95992	-3.04409	7/60	3108,3109,3111,3119,3122,3689,5880	HLA-DMA,HLA-DMB,HLA-DOA,HLA-DQB1,HLA-DRA,ITGB2,RAC2
1_Member	KEGG Pathway	hsa04940	Type I diabetes mellitus	-3.9044	-2.99879	6/43	3108,3109,3111,3119,3122,5798	HLA-DMA,HLA-DMB,HLA-DOA,HLA-DQB1,HLA-DRA,PTPRN
1_Member	KEGG Pathway	hsa05169	Epstein-Barr virus infection	-3.43144	-2.56756	12/202	695,917,3108,3109,3111,3119,3122,3718,5293,7097,7188,29760	BTK,CD3G,HLA-DMA,HLA-DMB,HLA-DOA,HLA-DQB1,HLA-DRA,JAK3,PIK3CD,TLR2,TRAF5,BLNK
1_Member	KEGG Pathway	hsa05330	Allograft rejection	-3.21382	-2.40713	5/38	3108,3109,3111,3119,3122	HLA-DMA,HLA-DMB,HLA-DOA,HLA-DQB1,HLA-DRA
1_Member	KEGG Pathway	hsa05332	Graft-versus-host disease	-3.01074	-2.22754	5/42	3108,3109,3111,3119,3122	HLA-DMA,HLA-DMB,HLA-DOA,HLA-DQB1,HLA-DRA
1_Member	KEGG Pathway	hsa05320	Autoimmune thyroid disease	-2.55399	-1.81425	5/53	3108,3109,3111,3119,3122	HLA-DMA,HLA-DMB,HLA-DOA,HLA-DQB1,HLA-DRA
1_Member	KEGG Pathway	hsa05322	Systemic lupus erythematosus	-2.44049	-1.72095	8/136	713,1511,1991,3108,3109,3111,3119,3122	C1QB,CTSG,ELANE,HLA-DMA,HLA-DMB,HLA-DOA,HLA-DQB1,HLA-DRA
1_Member	KEGG Pathway	hsa05164	Influenza A	-2.35923	-1.65266	9/171	834,3108,3109,3111,3119,3122,5293,5579,29108	CASP1,HLA-DMA,HLA-DMB,HLA-DOA,HLA-DQB1,HLA-DRA,PIK3CD,PRKCB,PYCARD
2_Summary	KEGG Pathway	hsa04060	Cytokine-cytokine receptor interaction	-10.3066	-8.36954	26/295	920,944,1234,1236,1436,1439,1441,2829,3561,3575,3577,3587,3594,5473,7850,7852,8600,8740,8807,8808,10673,50615,64109,149233,246778,729230	CD4,TNFSF8,CCR5,CCR7,CSF1R,CSF2RB,CSF3R,XCR1,IL2RG,IL7R,CXCR1,IL10RA,IL12RB1,PPBP,IL1R2,CXCR4,TNFSF11,TNFSF14,IL18RAP,IL1RL2,TNFSF13B,IL21R,CRLF2,IL23R,IL27,CCR2
2_Member	KEGG Pathway	hsa04060	Cytokine-cytokine receptor interaction	-10.3066	-8.36954	26/295	920,944,1234,1236,1436,1439,1441,2829,3561,3575,3577,3587,3594,5473,7850,7852,8600,8740,8807,8808,10673,50615,64109,149233,246778,729230	CD4,TNFSF8,CCR5,CCR7,CSF1R,CSF2RB,CSF3R,XCR1,IL2RG,IL7R,CXCR1,IL10RA,IL12RB1,PPBP,IL1R2,CXCR4,TNFSF11,TNFSF14,IL18RAP,IL1RL2,TNFSF13B,IL21R,CRLF2,IL23R,IL27,CCR2
2_Member	KEGG Pathway	hsa04061	Viral protein interaction with cytokine and cytokine receptor	-6.52069	-5.28264	12/100	1234,1236,1436,2829,3561,3577,3587,5473,7852,8740,8807,729230	CCR5,CCR7,CSF1R,XCR1,IL2RG,CXCR1,IL10RA,PPBP,CXCR4,TNFSF14,IL18RAP,CCR2
3_Summary	KEGG Pathway	hsa04062	Chemokine signaling pathway	-10.1722	-8.33212	21/192	408,1234,1236,1794,2268,2829,3055,3577,3718,5293,5294,5330,5473,5579,5880,7409,7852,10235,10451,653361,729230	ARRB1,CCR5,CCR7,DOCK2,FGR,XCR1,HCK,CXCR1,JAK3,PIK3CD,PIK3CG,PLCB2,PPBP,PRKCB,RAC2,VAV1,CXCR4,RASGRP2,VAV3,NCF1,CCR2
3_Member	KEGG Pathway	hsa04062	Chemokine signaling pathway	-10.1722	-8.33212	21/192	408,1234,1236,1794,2268,2829,3055,3577,3718,5293,5294,5330,5473,5579,5880,7409,7852,10235,10451,653361,729230	ARRB1,CCR5,CCR7,DOCK2,FGR,XCR1,HCK,CXCR1,JAK3,PIK3CD,PIK3CG,PLCB2,PPBP,PRKCB,RAC2,VAV1,CXCR4,RASGRP2,VAV3,NCF1,CCR2
4_Summary	KEGG Pathway	hsa04613	Neutrophil extracellular trap formation	-9.41926	-7.65834	20/190	566,820,834,1511,1536,1991,3684,3689,4353,4688,4689,5293,5330,5579,5880,7097,23569,51311,64581,653361,816,948,3310,4973,7409,9619,10451,29108,489,1636,125965	AZU1,CAMP,CASP1,CTSG,CYBB,ELANE,ITGAM,ITGB2,MPO,NCF2,NCF4,PIK3CD,PLCB2,PRKCB,RAC2,TLR2,PADI4,TLR8,CLEC7A,NCF1,CAMK2B,CD36,HSPA6,OLR1,VAV1,ABCG1,VAV3,PYCARD,ATP2A3,ACE,COX6B2
4_Member	KEGG Pathway	hsa04613	Neutrophil extracellular trap formation	-9.41926	-7.65834	20/190	566,820,834,1511,1536,1991,3684,3689,4353,4688,4689,5293,5330,5579,5880,7097,23569,51311,64581,653361	AZU1,CAMP,CASP1,CTSG,CYBB,ELANE,ITGAM,ITGB2,MPO,NCF2,NCF4,PIK3CD,PLCB2,PRKCB,RAC2,TLR2,PADI4,TLR8,CLEC7A,NCF1
4_Member	KEGG Pathway	hsa05417	Lipid and atherosclerosis	-5.60379	-4.49608	16/215	816,834,948,1536,3310,4688,4689,4973,5293,5330,7097,7409,9619,10451,29108,653361	CAMK2B,CASP1,CD36,CYBB,HSPA6,NCF2,NCF4,OLR1,PIK3CD,PLCB2,TLR2,VAV1,ABCG1,VAV3,PYCARD,NCF1
4_Member	KEGG Pathway	hsa05415	Diabetic cardiomyopathy	-3.99313	-3.06684	13/203	489,816,948,1536,1636,4688,4689,5293,5330,5579,5880,125965,653361	ATP2A3,CAMK2B,CD36,CYBB,ACE,NCF2,NCF4,PIK3CD,PLCB2,PRKCB,RAC2,COX6B2,NCF1
5_Summary	KEGG Pathway	hsa04662	B cell receptor signaling pathway	-8.5058	-6.86981	13/82	695,933,971,3635,5293,5579,5777,5880,7409,10451,25780,29760,118788,399,1536,3676,3684,3689,4688,4689,7852,653361,240,2206,3937,283748,962,3809,7305,51744,834,920,2533,8395,29108,3695,5155,10788,85477,89846,917,5788,1285,1286	BTK,CD22,CD72,INPP5D,PIK3CD,PRKCB,PTPN6,RAC2,VAV1,VAV3,RASGRP3,BLNK,PIK3AP1,RHOH,CYBB,ITGA4,ITGAM,ITGB2,NCF2,NCF4,CXCR4,NCF1,ALOX5,MS4A2,LCP2,PLA2G4D,CD48,KIR2DS4,TYROBP,CD244,CASP1,CD4,FYB1,PIP5K1B,PYCARD,ITGB7,PDGFB,IQGAP2,SCIN,FGD3,CD3G,PTPRC,COL4A3,COL4A4
5_Member	KEGG Pathway	hsa04662	B cell receptor signaling pathway	-8.5058	-6.86981	13/82	695,933,971,3635,5293,5579,5777,5880,7409,10451,25780,29760,118788	BTK,CD22,CD72,INPP5D,PIK3CD,PRKCB,PTPN6,RAC2,VAV1,VAV3,RASGRP3,BLNK,PIK3AP1
5_Member	KEGG Pathway	hsa04670	Leukocyte transendothelial migration	-7.63514	-6.05778	14/114	399,1536,3676,3684,3689,4688,4689,5293,5579,5880,7409,7852,10451,653361	RHOH,CYBB,ITGA4,ITGAM,ITGB2,NCF2,NCF4,PIK3CD,PRKCB,RAC2,VAV1,CXCR4,VAV3,NCF1
5_Member	KEGG Pathway	hsa04664	Fc epsilon RI signaling pathway	-6.36499	-5.16834	10/68	240,695,2206,3635,3937,5293,5880,7409,10451,283748	ALOX5,BTK,MS4A2,INPP5D,LCP2,PIK3CD,RAC2,VAV1,VAV3,PLA2G4D
5_Member	KEGG Pathway	hsa04650	Natural killer cell mediated cytotoxicity	-5.26291	-4.18623	12/131	962,3689,3809,3937,5293,5579,5777,5880,7305,7409,10451,51744	CD48,ITGB2,KIR2DS4,LCP2,PIK3CD,PRKCB,PTPN6,RAC2,TYROBP,VAV1,VAV3,CD244
5_Member	KEGG Pathway	hsa05135	Yersinia infection	-4.33821	-3.35543	11/137	834,920,2533,3676,3937,5293,5880,7409,8395,10451,29108	CASP1,CD4,FYB1,ITGA4,LCP2,PIK3CD,RAC2,VAV1,PIP5K1B,VAV3,PYCARD
5_Member	KEGG Pathway	hsa04810	Regulation of actin cytoskeleton	-4.26832	-3.29744	14/218	3676,3684,3689,3695,5155,5293,5880,7409,7852,8395,10451,10788,85477,89846	ITGA4,ITGAM,ITGB2,ITGB7,PDGFB,PIK3CD,RAC2,VAV1,CXCR4,PIP5K1B,VAV3,IQGAP2,SCIN,FGD3
5_Member	KEGG Pathway	hsa04660	T cell receptor signaling pathway	-3.18213	-2.38341	8/104	917,920,3937,5293,5777,5788,7409,10451	CD3G,CD4,LCP2,PIK3CD,PTPN6,PTPRC,VAV1,VAV3
5_Member	KEGG Pathway	hsa04510	Focal adhesion	-2.90122	-2.1403	11/201	1285,1286,3676,3695,5155,5293,5579,5880,7409,8395,10451	COL4A3,COL4A4,ITGA4,ITGB7,PDGFB,PIK3CD,PRKCB,RAC2,VAV1,PIP5K1B,VAV3
6_Summary	KEGG Pathway	hsa05200	Pathways in cancer	-7.20067	-5.76487	30/531	816,1285,1286,1436,1439,1441,1612,2322,3561,3575,3594,3718,3815,4257,5155,5293,5330,5579,5880,6688,7039,7188,7852,10023,10235,25780,54361,54567,115727,149233,135,2533,3684,3689,3937,7010,7409,9771,10451,2069,3676,3695,4602,5294,6446,7097,84699,118788,8437,283748,408,3310	CAMK2B,COL4A3,COL4A4,CSF1R,CSF2RB,CSF3R,DAPK1,FLT3,IL2RG,IL7R,IL12RB1,JAK3,KIT,MGST1,PDGFB,PIK3CD,PLCB2,PRKCB,RAC2,SPI1,TGFA,TRAF5,CXCR4,FRAT1,RASGRP2,RASGRP3,WNT4,DLL4,RASGRP4,IL23R,ADORA2A,FYB1,ITGAM,ITGB2,LCP2,TEK,VAV1,RAPGEF5,VAV3,EREG,ITGA4,ITGB7,MYB,PIK3CG,SGK1,TLR2,CREB3L3,PIK3AP1,RASAL1,PLA2G4D,ARRB1,HSPA6
6_Member	KEGG Pathway	hsa05200	Pathways in cancer	-7.20067	-5.76487	30/531	816,1285,1286,1436,1439,1441,1612,2322,3561,3575,3594,3718,3815,4257,5155,5293,5330,5579,5880,6688,7039,7188,7852,10023,10235,25780,54361,54567,115727,149233	CAMK2B,COL4A3,COL4A4,CSF1R,CSF2RB,CSF3R,DAPK1,FLT3,IL2RG,IL7R,IL12RB1,JAK3,KIT,MGST1,PDGFB,PIK3CD,PLCB2,PRKCB,RAC2,SPI1,TGFA,TRAF5,CXCR4,FRAT1,RASGRP2,RASGRP3,WNT4,DLL4,RASGRP4,IL23R
6_Member	KEGG Pathway	hsa04015	Rap1 signaling pathway	-7.14282	-5.74987	18/210	135,1436,2533,3684,3689,3815,3937,5155,5293,5330,5579,5880,7010,7409,9771,10235,10451,25780	ADORA2A,CSF1R,FYB1,ITGAM,ITGB2,KIT,LCP2,PDGFB,PIK3CD,PLCB2,PRKCB,RAC2,TEK,VAV1,RAPGEF5,RASGRP2,VAV3,RASGRP3
6_Member	KEGG Pathway	hsa04151	PI3K-Akt signaling pathway	-6.11987	-4.96101	22/354	1285,1286,1436,1441,2069,2322,3561,3575,3676,3695,3718,3815,4602,5155,5293,5294,6446,7010,7039,7097,84699,118788	COL4A3,COL4A4,CSF1R,CSF3R,EREG,FLT3,IL2RG,IL7R,ITGA4,ITGB7,JAK3,KIT,MYB,PDGFB,PIK3CD,PIK3CG,SGK1,TEK,TGFA,TLR2,CREB3L3,PIK3AP1
6_Member	KEGG Pathway	hsa04014	Ras signaling pathway	-4.56464	-3.54408	15/232	1436,2322,3815,5155,5293,5579,5880,7010,7039,8437,9771,10235,25780,115727,283748	CSF1R,FLT3,KIT,PDGFB,PIK3CD,PRKCB,RAC2,TEK,TGFA,RASAL1,RAPGEF5,RASGRP2,RASGRP3,RASGRP4,PLA2G4D
6_Member	KEGG Pathway	hsa04010	MAPK signaling pathway	-3.42539	-2.56756	15/294	408,1436,2069,2322,3310,3815,5155,5579,5880,7010,7039,10235,25780,115727,283748	ARRB1,CSF1R,EREG,FLT3,HSPA6,KIT,PDGFB,PRKCB,RAC2,TEK,TGFA,RASGRP2,RASGRP3,RASGRP4,PLA2G4D
7_Summary	KEGG Pathway	hsa04666	Fc gamma R-mediated phagocytosis	-6.66751	-5.3837	12/97	3055,3635,5293,5579,5788,5880,7409,8395,10451,85477,283748,653361,917,920,1234,7097,7188,7852,340061,2206,5330,8698,123099,3587,84699,1040,5155	HCK,INPP5D,PIK3CD,PRKCB,PTPRC,RAC2,VAV1,PIP5K1B,VAV3,SCIN,PLA2G4D,NCF1,CD3G,CD4,CCR5,TLR2,TRAF5,CXCR4,STING1,MS4A2,PLCB2,S1PR4,DEGS2,IL10RA,CREB3L3,CDS1,PDGFB
7_Member	KEGG Pathway	hsa04666	Fc gamma R-mediated phagocytosis	-6.66751	-5.3837	12/97	3055,3635,5293,5579,5788,5880,7409,8395,10451,85477,283748,653361	HCK,INPP5D,PIK3CD,PRKCB,PTPRC,RAC2,VAV1,PIP5K1B,VAV3,SCIN,PLA2G4D,NCF1
7_Member	KEGG Pathway	hsa05170	Human immunodeficiency virus 1 infection	-2.22943	-1.54769	10/212	917,920,1234,5293,5579,5880,7097,7188,7852,340061	CD3G,CD4,CCR5,PIK3CD,PRKCB,RAC2,TLR2,TRAF5,CXCR4,STING1
7_Member	KEGG Pathway	hsa04071	Sphingolipid signaling pathway	-2.19763	-1.52188	7/119	2206,5293,5330,5579,5880,8698,123099	MS4A2,PIK3CD,PLCB2,PRKCB,RAC2,S1PR4,DEGS2
7_Member	KEGG Pathway	hsa05163	Human cytomegalovirus infection	-2.05545	-1.3949	10/225	1234,3587,5293,5330,5579,5880,7188,7852,84699,340061	CCR5,IL10RA,PIK3CD,PLCB2,PRKCB,RAC2,TRAF5,CXCR4,CREB3L3,STING1
7_Member	KEGG Pathway	hsa04070	Phosphatidylinositol signaling system	-2.05317	-1.3949	6/97	1040,3635,5293,5330,5579,8395	CDS1,INPP5D,PIK3CD,PLCB2,PRKCB,PIP5K1B
7_Member	KEGG Pathway	hsa05231	Choline metabolism in cancer	-2.0323	-1.38532	6/98	5155,5293,5579,5880,8395,283748	PDGFB,PIK3CD,PRKCB,RAC2,PIP5K1B,PLA2G4D
8_Summary	KEGG Pathway	hsa05146	Amoebiasis	-6.42576	-5.2089	12/102	1285,1286,1511,2769,3684,3689,5273,5293,5330,5579,7097,7850,408,84699	COL4A3,COL4A4,CTSG,GNA15,ITGAM,ITGB2,SERPINB10,PIK3CD,PLCB2,PRKCB,TLR2,IL1R2,ARRB1,CREB3L3
8_Member	KEGG Pathway	hsa05146	Amoebiasis	-6.42576	-5.2089	12/102	1285,1286,1511,2769,3684,3689,5273,5293,5330,5579,7097,7850	COL4A3,COL4A4,CTSG,GNA15,ITGAM,ITGB2,SERPINB10,PIK3CD,PLCB2,PRKCB,TLR2,IL1R2
8_Member	KEGG Pathway	hsa04926	Relaxin signaling pathway	-2.0131	-1.37165	7/129	408,1285,1286,2769,5293,5330,84699	ARRB1,COL4A3,COL4A4,GNA15,PIK3CD,PLCB2,CREB3L3
9_Summary	KEGG Pathway	hsa04380	Osteoclast differentiation	-6.16153	-4.98418	13/128	695,1436,3937,4688,4689,5293,6688,7305,8600,29760,126014,140885,653361	BTK,CSF1R,LCP2,NCF2,NCF4,PIK3CD,SPI1,TYROBP,TNFSF11,BLNK,OSCAR,SIRPA,NCF1
9_Member	KEGG Pathway	hsa04380	Osteoclast differentiation	-6.16153	-4.98418	13/128	695,1436,3937,4688,4689,5293,6688,7305,8600,29760,126014,140885,653361	BTK,CSF1R,LCP2,NCF2,NCF4,PIK3CD,SPI1,TYROBP,TNFSF11,BLNK,OSCAR,SIRPA,NCF1
10_Summary	KEGG Pathway	hsa04630	JAK-STAT signaling pathway	-5.73572	-4.61161	14/162	1439,1441,3561,3575,3587,3594,3718,5155,5293,5777,50615,64109,116379,149233	CSF2RB,CSF3R,IL2RG,IL7R,IL10RA,IL12RB1,JAK3,PDGFB,PIK3CD,PTPN6,IL21R,CRLF2,IL22RA2,IL23R
10_Member	KEGG Pathway	hsa04630	JAK-STAT signaling pathway	-5.73572	-4.61161	14/162	1439,1441,3561,3575,3587,3594,3718,5155,5293,5777,50615,64109,116379,149233	CSF2RB,CSF3R,IL2RG,IL7R,IL10RA,IL12RB1,JAK3,PDGFB,PIK3CD,PTPN6,IL21R,CRLF2,IL22RA2,IL23R
11_Summary	KEGG Pathway	hsa05340	Primary immunodeficiency	-5.29509	-4.20317	7/38	695,920,3561,3575,3718,5788,29760	BTK,CD4,IL2RG,IL7R,JAK3,PTPRC,BLNK
11_Member	KEGG Pathway	hsa05340	Primary immunodeficiency	-5.29509	-4.20317	7/38	695,920,3561,3575,3718,5788,29760	BTK,CD4,IL2RG,IL7R,JAK3,PTPRC,BLNK
12_Summary	KEGG Pathway	hsa05221	Acute myeloid leukemia	-4.52313	-3.51554	8/67	1053,1436,2322,3684,3815,4353,5293,6688,1991,2313,3248,3695,4066,7850,8013	CEBPE,CSF1R,FLT3,ITGAM,KIT,MPO,PIK3CD,SPI1,ELANE,FLI1,HPGD,ITGB7,LYL1,IL1R2,NR4A3
12_Member	KEGG Pathway	hsa05221	Acute myeloid leukemia	-4.52313	-3.51554	8/67	1053,1436,2322,3684,3815,4353,5293,6688	CEBPE,CSF1R,FLT3,ITGAM,KIT,MPO,PIK3CD,SPI1
12_Member	KEGG Pathway	hsa05202	Transcriptional misregulation in cancer	-4.21577	-3.25647	13/193	1053,1436,1991,2313,2322,3248,3684,3695,4066,4353,6688,7850,8013	CEBPE,CSF1R,ELANE,FLI1,FLT3,HPGD,ITGAM,ITGB7,LYL1,MPO,SPI1,IL1R2,NR4A3
13_Summary	KEGG Pathway	hsa00512	Mucin type O-glycan biosynthesis	-4.35294	-3.35793	6/36	2591,10331,11226,64409,117248,168391,4242	GALNT3,B3GNT3,GALNT6,GALNT17,GALNT15,GALNTL5,MFNG
13_Member	KEGG Pathway	hsa00512	Mucin type O-glycan biosynthesis	-4.35294	-3.35793	6/36	2591,10331,11226,64409,117248,168391	GALNT3,B3GNT3,GALNT6,GALNT17,GALNT15,GALNTL5
13_Member	KEGG Pathway	hsa00514	Other types of O-glycan biosynthesis	-3.68537	-2.79951	6/47	2591,4242,11226,64409,117248,168391	GALNT3,MFNG,GALNT6,GALNT17,GALNT15,GALNTL5
14_Summary	KEGG Pathway	hsa04072	Phospholipase D signaling pathway	-4.03364	-3.08563	11/148	554,2206,3577,3815,5155,5293,5294,5330,8395,27128,283748,695,3937,5023,6916,10235,64805	AVPR2,MS4A2,CXCR1,KIT,PDGFB,PIK3CD,PIK3CG,PLCB2,PIP5K1B,CYTH4,PLA2G4D,BTK,LCP2,P2RX1,TBXAS1,RASGRP2,P2RY12
14_Member	KEGG Pathway	hsa04072	Phospholipase D signaling pathway	-4.03364	-3.08563	11/148	554,2206,3577,3815,5155,5293,5294,5330,8395,27128,283748	AVPR2,MS4A2,CXCR1,KIT,PDGFB,PIK3CD,PIK3CG,PLCB2,PIP5K1B,CYTH4,PLA2G4D
14_Member	KEGG Pathway	hsa04611	Platelet activation	-4.01181	-3.07479	10/124	695,3937,5023,5293,5294,5330,6916,10235,64805,283748	BTK,LCP2,P2RX1,PIK3CD,PIK3CG,PLCB2,TBXAS1,RASGRP2,P2RY12,PLA2G4D
15_Summary	KEGG Pathway	hsa04610	Complement and coagulation cascades	-3.77973	-2.88411	8/85	2,713,1675,2153,2162,3684,3689,10544,834,3310,7097,29108,3394	A2M,C1QB,CFD,F5,F13A1,ITGAM,ITGB2,PROCR,CASP1,HSPA6,TLR2,PYCARD,IRF8
15_Member	KEGG Pathway	hsa04610	Complement and coagulation cascades	-3.77973	-2.88411	8/85	2,713,1675,2153,2162,3684,3689,10544	A2M,C1QB,CFD,F5,F13A1,ITGAM,ITGB2,PROCR
15_Member	KEGG Pathway	hsa05134	Legionellosis	-3.22335	-2.40713	6/57	834,3310,3684,3689,7097,29108	CASP1,HSPA6,ITGAM,ITGB2,TLR2,PYCARD
15_Member	KEGG Pathway	hsa05133	Pertussis	-2.56976	-1.81859	6/76	713,834,3394,3684,3689,29108	C1QB,CASP1,IRF8,ITGAM,ITGB2,PYCARD
16_Summary	KEGG Pathway	hsa04979	Cholesterol metabolism	-3.53521	-2.65889	6/50	336,948,1581,5360,9388,255738,2171,4973,440503	APOA2,CD36,CYP7A1,PLTP,LIPG,PCSK9,FABP5,OLR1,PLIN5
16_Member	KEGG Pathway	hsa04979	Cholesterol metabolism	-3.53521	-2.65889	6/50	336,948,1581,5360,9388,255738	APOA2,CD36,CYP7A1,PLTP,LIPG,PCSK9
16_Member	KEGG Pathway	hsa03320	PPAR signaling pathway	-3.35118	-2.5023	7/75	336,948,1581,2171,4973,5360,440503	APOA2,CD36,CYP7A1,FABP5,OLR1,PLTP,PLIN5
17_Summary	KEGG Pathway	hsa04971	Gastric acid secretion	-3.31601	-2.4759	7/76	760,816,3274,3772,3784,5330,5579,5293,5294,9132,84699,2069,3084,7039,6531,6570,51393,283748	CA2,CAMK2B,HRH2,KCNJ15,KCNQ1,PLCB2,PRKCB,PIK3CD,PIK3CG,KCNQ4,CREB3L3,EREG,NRG1,TGFA,SLC6A3,SLC18A1,TRPV2,PLA2G4D
17_Member	KEGG Pathway	hsa04971	Gastric acid secretion	-3.31601	-2.4759	7/76	760,816,3274,3772,3784,5330,5579	CA2,CAMK2B,HRH2,KCNJ15,KCNQ1,PLCB2,PRKCB
17_Member	KEGG Pathway	hsa04725	Cholinergic synapse	-2.94581	-2.17515	8/113	816,3784,5293,5294,5330,5579,9132,84699	CAMK2B,KCNQ1,PIK3CD,PIK3CG,PLCB2,PRKCB,KCNQ4,CREB3L3
17_Member	KEGG Pathway	hsa04012	ErbB signaling pathway	-2.32814	-1.63416	6/85	816,2069,3084,5293,5579,7039	CAMK2B,EREG,NRG1,PIK3CD,PRKCB,TGFA
17_Member	KEGG Pathway	hsa05031	Amphetamine addiction	-2.06416	-1.3949	5/69	816,5579,6531,6570,84699	CAMK2B,PRKCB,SLC6A3,SLC18A1,CREB3L3
17_Member	KEGG Pathway	hsa04750	Inflammatory mediator regulation of TRP channels	-2.0323	-1.38532	6/98	816,5293,5330,5579,51393,283748	CAMK2B,PIK3CD,PLCB2,PRKCB,TRPV2,PLA2G4D
18_Summary	KEGG Pathway	hsa04020	Calcium signaling pathway	-3.28535	-2.45384	13/240	135,489,816,2769,3274,5023,5155,5330,5579,5724,7852,10800,55283	ADORA2A,ATP2A3,CAMK2B,GNA15,HRH2,P2RX1,PDGFB,PLCB2,PRKCB,PTAFR,CXCR4,CYSLTR1,MCOLN3
18_Member	KEGG Pathway	hsa04020	Calcium signaling pathway	-3.28535	-2.45384	13/240	135,489,816,2769,3274,5023,5155,5330,5579,5724,7852,10800,55283	ADORA2A,ATP2A3,CAMK2B,GNA15,HRH2,P2RX1,PDGFB,PLCB2,PRKCB,PTAFR,CXCR4,CYSLTR1,MCOLN3
19_Summary	KEGG Pathway	hsa04621	NOD-like receptor signaling pathway	-3.21506	-2.40713	11/184	820,834,1536,3428,5330,7188,7226,29108,51393,91662,340061	CAMP,CASP1,CYBB,IFI16,PLCB2,TRAF5,TRPM2,PYCARD,TRPV2,NLRP12,STING1
19_Member	KEGG Pathway	hsa04621	NOD-like receptor signaling pathway	-3.21506	-2.40713	11/184	820,834,1536,3428,5330,7188,7226,29108,51393,91662,340061	CAMP,CASP1,CYBB,IFI16,PLCB2,TRAF5,TRPM2,PYCARD,TRPV2,NLRP12,STING1
20_Summary	KEGG Pathway	hsa04024	cAMP signaling pathway	-3.08505	-2.29416	12/221	135,489,816,2867,5140,5293,5880,7409,8843,10451,56670,84699	ADORA2A,ATP2A3,CAMK2B,FFAR2,PDE3B,PIK3CD,RAC2,VAV1,HCAR3,VAV3,SUCNR1,CREB3L3
20_Member	KEGG Pathway	hsa04024	cAMP signaling pathway	-3.08505	-2.29416	12/221	135,489,816,2867,5140,5293,5880,7409,8843,10451,56670,84699	ADORA2A,ATP2A3,CAMK2B,FFAR2,PDE3B,PIK3CD,RAC2,VAV1,HCAR3,VAV3,SUCNR1,CREB3L3

## Sheet: Hub genes(macrophage)
Table. Hub genes identified by cyohubba between M1 macrophage and M2 macrophage
Gene Symbol	Degree of connectivity	logFC
MPO	29	-4.28119
S100A12	21	-3.66503
CTSG	18	-4.6386
CCR2	17	-3.73216
CAMP	17	-3.56633
S100A9	17	-4.22363
CYBB	15
IL7R	15	-3.19775
CXCR4	15	-3.84586
KIT	15	-3.35566
CSF3R	14	-4.78294
S100A8	14	-3.92794
CD69	13	-5.06854
PRTN3	13	-4.27239
CD33	12	-3.00754
FLT3	12	-4.40722
LTF	12	-4.37118
JAK3	11	-3.26164
MMP8	11	-4.67265
AZU1	11	-3.90498
CLEC7A	10	-3.36171
RNASE3	10	-4.12748
CXCR1	9	-4.78547
CD24	9	-3.11113
FCN1	8	-3.4334
CST7	8	-4.13402
CEBPE	8	-3.16743
HLA-DRA	8	-3.35428
CD22	8	-4.83314
A2M	8	-4.08031
RETN	7	-4.96248
LY75	7	-5.33212
MARCO	7	-4.39773
PRKCB	7	-3.09111
S1PR4	6	-4.87211
PDCD1LG2	6	-3.27618
RGS1	6	-3.99424
CD177	6	-4.72884
HLA-DQB1	6
CCL11	6	5.73168
PADI4	6	-4.38481
SCN2B	6	-3.20385
MCEMP1	5	-3.62309
CSTA	5	-4.54037
IL18RAP	5	-4.53464
IL23R	5	-3.0215
CLEC5A	5	-3.13078
GFI1	5	-3.12345
CD3G	5	-3.95803
PGLYRP1	5	-3.7646
SCN4B	5	-3.0055
ANK2	5	3.31637
ALDH1A1	5	4.81841
OLR1	4	-4.83137
PRSS57	4	-4.02065
PLCB2	4	-3.22589
SCIMP	4	-3.86209
CACNA1H	4	3.72222
POSTN	4	3.13815
IFI16	3	-3.22784
GIMAP5	3
RAB44	3	-3.94157
CRLF2	3	-3.17192
COL4A3	3	-5.33416
PTX3	3	3.73665
CYP7A1	3	-6.8864
CLEC4E	3	-3.24578
TREML2	3	-5.25438
CD37	3	-3.36325
FGL2	3	-3.24177
EPX	3	-3.3283
PLA2G4D	3	-3.14462
KCNT1	3	-3.63932
BLNK	3	-3.03756
SPTBN2	3	-4.10518
CYP3A5	3
NRGN	2	-3.9512
NLRP12	2	-3.20052
PYCARD	2	-3.1316
TFAP2C	2	-4.08826
HLA-DOA	2
TGFA	2	-3.04521
TSPAN2	2	-3.15083
CYP4F3	2	-3.91499
XDH	2	-3.16686
PTHLH	2	4.95609
CRISP3	2	-4.58728
COL4A4	2	-4.95599
COL9A3	2	3.55007
FBLN1	2	3.09806
MGAM	2	-4.29029
CHRNA4	2	3.533
PCP4	2	-5.75536
FFAR2	2	-3.74246
BEND4	2	-3.26084
SFRP2	2	3.9851
ID1	2	3.19792
CA4	2	-3.98738
ARL11	2	-3.0803
NYAP2	2	-3.76292
CREB3L3	2	-3.34181
TMEM125	1	-4.36307
SUSD3	1	-3.60753
SERPINA11	1	-3.03343
SYNDIG1L	1	-4.83386
RLN2	1	3.71651
PADI2	1	-4.65321
P2RX1	1	-3.23141
TREH	1	-3.39861
KCNF1	1	-3.18054
IL22RA2	1	-6.43027
ST8SIA2	1	-3.19522
HCAR3	1	-4.74842
GPR83	1	-4.44859
GPR171	1	-3.26656
GAPT	1	-3.11224
FCRL3	1	-4.22556
PRG3	1	-3.05152
SLIT1	1	3.2739
EPHA5	1	6.11243
DENND2D	1	-3.26922
TMEM71	1	-3.28953
DCSTAMP	1	-3.28319
XK	1	-5.46582
SERPINB10	1	-3.95611
MS4A2	1	-3.57666
EMR3	1
CNR2	1	-3.04766
SLC1A2	1	-3.18894
CDH22	1	-3.43363
SLC24A4	1	-4.86687
SAMD11	1	3.40218
CCDC154	1	-3.34283
MYPN	1	-3.62538
CAPN3	1	-3.82929
NBEAL2	1	-3.38911
C6orf222	1
NPTX1	1	-3.53808
C4orf19	1	-4.13762
ATOH8	1	4.21706
SECTM1	1	-3.21225
AQP1	1	3.08871
SLC16A6	1	-3.27423
ALS2CL	1	4.01305
ACAP1	1	-3.4559
