# Supplementary material for: Transcriptomic Establishment of Pig Macrophage Polarization Signatures
Source: Curr Issues Mol Biol. 2023 Mar 12;45(3):2338–50. doi: 10.3390/cimb45030151 (PMC10047103; doi:10.3390/cimb45030151)
Supplement: Supplementary file 1 [file cimb-45-00151-s001.zip › Additional file/Additional file2.xlsx]

## Sheet: DGE(M1_IFNγ+LPS vs M1_GM-CSF)
Table . Differential genes between M1_IFNγ+LPS and M1_GM-CSF
hgnc_symbol	ensembl_gene_id	logFoldChange	pvalue	FDR
	ENSSSCG00000037735	-5.90454	5.47938e-86	7.19662e-82
ASPG	ENSSSCG00000039553	-3.34145	5.80911e-63	3.81484e-59
SPTBN2	ENSSSCG00000038508	-3.20012	6.49195e-54	2.84217e-50
ACAN	ENSSSCG00000001832	-4.59513	2.04227e-53	6.70579e-50
	ENSSSCG00000029199	-3.99101	2.38561e-52	6.26652e-49
MCF2L	ENSSSCG00000021158	-2.47287	4.54078e-47	9.93978e-44
CTSD	ENSSSCG00000040793	-1.97591	4.26927e-40	8.01037e-37
C2	ENSSSCG00000001422	-2.44248	6.36873e-40	1.04559e-36
GAREM2	ENSSSCG00000008572	-1.73023	2.4857e-38	3.62746e-35
SLA-DQB1	ENSSSCG00000001457	-3.20089	6.08643e-37	7.99392e-34
XK	ENSSSCG00000031868	-4.13876	4.46448e-36	5.33059e-33
ABCA9	ENSSSCG00000017257	-5.90251	3.09373e-32	3.38609e-29
	ENSSSCG00000034000	-3.91614	1.05053e-31	1.06136e-28
	ENSSSCG00000001455	-2.91644	2.33716e-31	2.19259e-28
NDRG2	ENSSSCG00000030309	-1.64971	4.05272e-31	3.54856e-28
ID1	ENSSSCG00000037016	2.82553	1.11809e-30	9.17815e-28
PADI2	ENSSSCG00000026478	-3.75222	2.76215e-30	2.13401e-27
CD209	ENSSSCG00000013579	-2.37811	6.93499e-30	5.06023e-27
	ENSSSCG00000001458	-3.14329	7.66398e-30	5.29783e-27
UNC93A	ENSSSCG00000027404	-2.3517	8.69094e-29	5.70734e-26
SCIMP	ENSSSCG00000017896	-3.31563	1.05901e-28	6.62338e-26
HLA-DRA	ENSSSCG00000001453	-3.10534	9.27975e-28	5.54001e-25
CYP2S1	ENSSSCG00000032803	-3.14531	1.05989e-27	6.05242e-25
SLA-DMB	ENSSSCG00000001469	-2.36144	4.72565e-27	2.58611e-24
PPBP	ENSSSCG00000037579	-2.44009	5.59299e-27	2.93833e-24
	ENSSSCG00000001456	-3.20585	5.35575e-25	2.60527e-22
MMP28	ENSSSCG00000034440	-2.33481	1.88933e-24	8.55673e-22
WSCD2	ENSSSCG00000039261	-2.49997	4.88844e-24	2.14016e-21
	ENSSSCG00000003272	-4.06323	6.34699e-24	2.68907e-21
	ENSSSCG00000006588	2.46176	9.44807e-24	3.87784e-21
MS4A2	ENSSSCG00000034506	-3.19077	1.27958e-23	4.94295e-21
HSPA6	ENSSSCG00000047932	-2.10979	1.33894e-23	5.02448e-21
SDS	ENSSSCG00000036865	-1.87164	1.59139e-23	5.80591e-21
TRPV2	ENSSSCG00000018032	-2.16529	1.92948e-23	6.84912e-21
ITGB7	ENSSSCG00000000257	-1.8155	2.68098e-23	9.26633e-21
IRF5	ENSSSCG00000016573	-2.33544	2.76127e-23	9.29912e-21
	ENSSSCG00000008769	-2.58451	3.60385e-23	1.18332e-20
STUM	ENSSSCG00000024288	-3.67445	7.26208e-23	2.32634e-20
CCL21	ENSSSCG00000038162	-3.43529	9.31895e-23	2.91417e-20
APOE	ENSSSCG00000003088	-1.65348	1.40141e-22	4.2805e-20
PIK3IP1	ENSSSCG00000010026	-1.56019	5.27954e-22	1.54092e-19
MAP7D2	ENSSSCG00000012161	-2.32074	1.00091e-21	2.85781e-19
MYCL	ENSSSCG00000039761	-1.75692	1.1454e-21	3.20079e-19
FLRT3	ENSSSCG00000007079	1.87309	1.50767e-21	4.12536e-19
RETN	ENSSSCG00000013575	2.51823	1.57995e-21	4.23491e-19
SLA-DMA	ENSSSCG00000001470	-2.07523	1.64033e-21	4.30881e-19
SLC27A6	ENSSSCG00000014257	-3.01168	1.68911e-21	4.34995e-19
	ENSSSCG00000038616	3.70522	1.74959e-21	4.41907e-19
	ENSSSCG00000034469	-6.17245	1.99116e-21	4.93431e-19
	ENSSSCG00000050689	3.30962	2.21917e-21	5.22242e-19
CDH23	ENSSSCG00000010278	-2.11794	2.22671e-21	5.22242e-19
TIMP4	ENSSSCG00000033000	-2.19476	6.20055e-21	1.4041e-18
JAML	ENSSSCG00000015089	-1.9658	7.40928e-21	1.64938e-18
CEBPA	ENSSSCG00000002866	-1.98529	8.69386e-21	1.90309e-18
	ENSSSCG00000006793	-3.93573	1.21839e-20	2.62333e-18
FGL2	ENSSSCG00000015413	-2.49458	1.59568e-20	3.38026e-18
SMPD3	ENSSSCG00000002764	-3.74704	2.02043e-20	4.21212e-18
TNFSF14	ENSSSCG00000026695	-4.85601	2.82642e-20	5.80035e-18
CD300LB	ENSSSCG00000017237	-2.04113	4.50311e-20	8.9612e-18
CAPN3	ENSSSCG00000004728	-2.25311	5.39608e-20	1.05779e-17
CLEC5A	ENSSSCG00000021933	-2.63235	7.40462e-20	1.42029e-17
RGS9	ENSSSCG00000035402	-2.83744	7.46153e-20	1.42029e-17
SLA-DOA	ENSSSCG00000001472	-3.15169	1.03142e-19	1.93524e-17
NES	ENSSSCG00000006474	2.08494	1.69447e-19	3.091e-17
	ENSSSCG00000031336	-3.47664	2.71331e-19	4.81576e-17
MRC1	ENSSSCG00000011038	-2.18671	3.3873e-19	5.93184e-17
A2M	ENSSSCG00000000660	-2.70211	5.40972e-19	9.22744e-17
FAM78B	ENSSSCG00000006321	2.20515	6.5426e-19	1.10167e-16
PPARG	ENSSSCG00000011579	-2.78921	9.75889e-19	1.60217e-16
SLC24A4	ENSSSCG00000002450	-2.12893	2.33417e-18	3.78481e-16
ANKRD1	ENSSSCG00000010461	3.9167	3.68362e-18	5.90008e-16
C1QB	ENSSSCG00000033512	-1.56148	4.03153e-18	6.37954e-16
CD300C	ENSSSCG00000017236	-2.03101	5.78956e-18	8.94589e-16
SLCO2B1	ENSSSCG00000014851	-1.63178	6.07953e-18	9.28472e-16
	ENSSSCG00000035960	-2.27054	8.36897e-18	1.23503e-15
ITIH3	ENSSSCG00000011451	-2.21427	9.26863e-18	1.3232e-15
FRMD3	ENSSSCG00000010962	-2.31803	1.06193e-17	1.49973e-15
	ENSSSCG00000026210	-3.14561	1.46825e-17	2.05148e-15
	ENSSSCG00000033787	-1.56223	1.49112e-17	2.06151e-15
ACE	ENSSSCG00000017296	-2.14214	1.56501e-17	2.14112e-15
MMP9	ENSSSCG00000007436	-1.8372	1.63082e-17	2.20817e-15
CYP3A29	ENSSSCG00000023320	-2.4498	1.79536e-17	2.40614e-15
SLC1A6	ENSSSCG00000013833	2.43361	2.83432e-17	3.68574e-15
FCER1A	ENSSSCG00000006413	-3.44309	3.66628e-17	4.67504e-15
CRISP3	ENSSSCG00000024347	2.93831	4.00804e-17	5.03323e-15
SYNDIG1L	ENSSSCG00000025000	-4.378	4.02382e-17	5.03323e-15
CD1E	ENSSSCG00000006450	-3.71606	4.42093e-17	5.47778e-15
ADRA2B	ENSSSCG00000008122	2.98245	4.82582e-17	5.88619e-15
RNF39	ENSSSCG00000025208	-1.84308	4.84018e-17	5.88619e-15
FAAH	ENSSSCG00000003901	1.55834	5.67192e-17	6.8344e-15
KCP	ENSSSCG00000016574	-2.70545	5.98355e-17	7.14436e-15
OSR1	ENSSSCG00000008606	2.0187	6.8415e-17	7.95189e-15
PMAP-36	ENSSSCG00000045208	3.30567	7.67126e-17	8.8381e-15
IRF8	ENSSSCG00000034980	-1.60772	8.42124e-17	9.53488e-15
NFILZ	ENSSSCG00000046561	-4.47773	9.50899e-17	1.06744e-14
MID2	ENSSSCG00000012564	-2.0209	1.0681e-16	1.18885e-14
	ENSSSCG00000026339	2.30648	1.23896e-16	1.35604e-14
ABCG1	ENSSSCG00000027745	-1.56323	1.23062e-16	1.35604e-14
	ENSSSCG00000002749	2.56876	1.27118e-16	1.37981e-14
	ENSSSCG00000003286	-3.33475	1.39632e-16	1.50321e-14
CLEC7A	ENSSSCG00000000648	-1.84796	1.97691e-16	2.11096e-14
KCNIP1	ENSSSCG00000017003	-2.19696	2.34563e-16	2.48448e-14
PAQR8	ENSSSCG00000001750	-1.51873	2.8847e-16	3.03101e-14
BNIP3	ENSSSCG00000024388	1.85928	3.11703e-16	3.24913e-14
	ENSSSCG00000031090	3.06355	3.30285e-16	3.36276e-14
CCL22	ENSSSCG00000002821	-2.05378	3.38961e-16	3.42455e-14
PHEX	ENSSSCG00000012167	-2.69688	3.61739e-16	3.62678e-14
SLIT2	ENSSSCG00000008749	3.15799	4.13635e-16	4.08472e-14
TMEM74B	ENSSSCG00000035262	3.11646	5.0113e-16	4.83959e-14
	ENSSSCG00000003278	-2.48735	6.22479e-16	5.96762e-14
RASGRP3	ENSSSCG00000008509	-2.51473	6.27936e-16	5.97631e-14
S100A8	ENSSSCG00000006590	1.99895	6.43419e-16	6.07962e-14
OLFM1	ENSSSCG00000029715	-1.73715	1.05746e-15	9.78075e-14
LTF	ENSSSCG00000029879	2.62577	1.37449e-15	1.22806e-13
TAMM41	ENSSSCG00000011578	1.64914	1.52162e-15	1.32351e-13
G0S2	ENSSSCG00000015617	-1.67383	1.51212e-15	1.32351e-13
HSD11B1	ENSSSCG00000015616	-1.72695	1.51726e-15	1.32351e-13
CBLN4	ENSSSCG00000007490	2.87393	1.70417e-15	1.47254e-13
MMP12	ENSSSCG00000014987	-3.07174	1.83712e-15	1.57704e-13
LYZ	ENSSSCG00000000492	7.60026	2.22658e-15	1.88235e-13
SRGAP3	ENSSSCG00000033624	-2.13425	2.23578e-15	1.88235e-13
TRPA1	ENSSSCG00000006186	1.79897	2.8773e-15	2.40703e-13
FLVCR2	ENSSSCG00000021606	-1.85969	3.03767e-15	2.52511e-13
	ENSSSCG00000037566	-1.51591	3.14642e-15	2.59906e-13
ADGRE3	ENSSSCG00000013787	-1.9731	4.99751e-15	4.05169e-13
RASAL1	ENSSSCG00000009874	-2.88139	5.4478e-15	4.38966e-13
F13A1	ENSSSCG00000024310	-1.84248	5.71888e-15	4.57999e-13
TMEM200A	ENSSSCG00000004201	1.73098	5.98914e-15	4.76736e-13
	ENSSSCG00000044842	-2.51068	7.16419e-15	5.66834e-13
EMX2	ENSSSCG00000032558	1.55422	7.74737e-15	6.05678e-13
NPG1	ENSSSCG00000011349	3.15638	8.88066e-15	6.90169e-13
PTGFR	ENSSSCG00000039548	1.54218	9.07327e-15	6.97311e-13
DENND2D	ENSSSCG00000025704	-2.10331	9.13183e-15	6.97311e-13
ZMYND15	ENSSSCG00000017921	-2.17398	9.11984e-15	6.97311e-13
NLRP12	ENSSSCG00000003251	-1.97647	9.19004e-15	6.97699e-13
KCNE3	ENSSSCG00000029323	-1.92683	9.29824e-15	7.01857e-13
C11orf80	ENSSSCG00000029902	-1.71301	1.13276e-14	8.50155e-13
EGR2	ENSSSCG00000010224	-2.99674	1.14327e-14	8.53168e-13
PGLYRP1	ENSSSCG00000038688	2.46046	1.15839e-14	8.59562e-13
CDC42EP3	ENSSSCG00000021359	1.51549	1.17046e-14	8.63639e-13
SLC6A6	ENSSSCG00000011600	-2.30687	1.44169e-14	1.05196e-12
	ENSSSCG00000035377	2.37382	1.49701e-14	1.08628e-12
EFCAB8	ENSSSCG00000034812	-2.36317	2.03585e-14	1.4532e-12
TLCD3B	ENSSSCG00000037193	-2.13723	2.27731e-14	1.60808e-12
	ENSSSCG00000011334	3.52178	2.72961e-14	1.90695e-12
ADAMTSL3	ENSSSCG00000001793	2.90944	2.85838e-14	1.97589e-12
RARRES1	ENSSSCG00000028623	-1.55719	3.26141e-14	2.231e-12
CD9	ENSSSCG00000022230	-2.46037	3.51009e-14	2.38868e-12
CD177	ENSSSCG00000003051	2.42898	3.79408e-14	2.55546e-12
OMD	ENSSSCG00000008073	1.81635	4.92271e-14	3.2654e-12
GPNMB	ENSSSCG00000032241	-1.70742	5.01877e-14	3.31239e-12
PYCARD	ENSSSCG00000040811	-1.67073	5.09223e-14	3.34407e-12
IL21R	ENSSSCG00000007816	-1.78251	6.36981e-14	4.12124e-12
ZDHHC14	ENSSSCG00000035027	-1.81077	6.57135e-14	4.21015e-12
	ENSSSCG00000046656	-1.51189	6.97603e-14	4.42624e-12
	ENSSSCG00000006418	-2.55034	7.40679e-14	4.67696e-12
CYP7A1	ENSSSCG00000006238	-4.57165	8.00743e-14	5.03204e-12
UCP2	ENSSSCG00000014833	-1.95265	9.80731e-14	6.13377e-12
	ENSSSCG00000029752	-1.72626	1.04279e-13	6.46038e-12
	ENSSSCG00000044700	-1.57494	1.1023e-13	6.74089e-12
SLC16A14	ENSSSCG00000016260	-1.7991	1.10347e-13	6.74089e-12
RYR3	ENSSSCG00000033958	2.12075	1.21842e-13	7.34069e-12
IQGAP2	ENSSSCG00000014088	-1.98442	1.34224e-13	8.04973e-12
DYNC1I1	ENSSSCG00000015335	-1.99491	1.4303e-13	8.53891e-12
SIX3	ENSSSCG00000039283	2.35856	1.79408e-13	1.06622e-11
DHRS13	ENSSSCG00000017778	2.26805	1.81638e-13	1.07461e-11
FBN2	ENSSSCG00000014256	-2.36385	2.23063e-13	1.30209e-11
	ENSSSCG00000017754	-1.74559	2.82412e-13	1.60572e-11
	ENSSSCG00000045683	-2.08682	3.45924e-13	1.95835e-11
C1QA	ENSSSCG00000003524	-1.51206	3.57817e-13	2.0112e-11
P2RY1	ENSSSCG00000011721	-1.70132	3.5962e-13	2.0112e-11
FRMD5	ENSSSCG00000004694	-2.34914	3.66934e-13	2.03347e-11
	ENSSSCG00000044051	-1.75043	4.71119e-13	2.59986e-11
PTGS1	ENSSSCG00000005533	1.56986	5.11593e-13	2.76513e-11
CPM	ENSSSCG00000023630	-2.48712	5.19916e-13	2.7986e-11
	ENSSSCG00000037475	1.74638	5.40455e-13	2.8855e-11
CD28	ENSSSCG00000028561	-2.12685	7.12721e-13	3.65659e-11
C1QC	ENSSSCG00000038706	-1.50612	8.08353e-13	4.11508e-11
TIFAB	ENSSSCG00000038110	-1.87354	1.01743e-12	5.10038e-11
	ENSSSCG00000022258	1.83273	1.25003e-12	6.19544e-11
NOG	ENSSSCG00000036437	1.76278	1.35201e-12	6.59236e-11
ARSG	ENSSSCG00000017261	-1.57107	1.35521e-12	6.59236e-11
	ENSSSCG00000039977	-2.71529	1.58169e-12	7.66566e-11
	ENSSSCG00000021576	-1.84914	1.59558e-12	7.70452e-11
PTPRO	ENSSSCG00000000601	-3.26413	1.75421e-12	8.40866e-11
SLAMF8	ENSSSCG00000006398	-2.7248	1.87042e-12	8.8686e-11
	ENSSSCG00000033933	-2.96497	2.04377e-12	9.62108e-11
	ENSSSCG00000028376	-2.53445	2.09575e-12	9.83059e-11
KCNMB4	ENSSSCG00000031173	-1.89382	2.10461e-12	9.83701e-11
SUCNR1	ENSSSCG00000022105	-3.17116	2.24857e-12	1.03623e-10
PTPRN	ENSSSCG00000016218	-1.5543	2.27124e-12	1.03939e-10
CLDN1	ENSSSCG00000040904	3.65714	2.43649e-12	1.1073e-10
IL27	ENSSSCG00000039300	-1.68678	2.59572e-12	1.17559e-10
MARCO	ENSSSCG00000015716	-1.5963	2.6854e-12	1.21203e-10
LGALS3	ENSSSCG00000005055	-1.7943	2.80185e-12	1.26026e-10
ESAM	ENSSSCG00000015200	-2.46516	2.86085e-12	1.2824e-10
TREH	ENSSSCG00000028204	-2.49278	2.92727e-12	1.30771e-10
DIRAS3	ENSSSCG00000003797	1.96645	3.1235e-12	1.39065e-10
PDCD1LG2	ENSSSCG00000032561	-1.98204	3.22542e-12	1.42635e-10
OBSL1	ENSSSCG00000028052	1.68214	3.62205e-12	1.59104e-10
FABP5	ENSSSCG00000006153	-2.24734	3.89538e-12	1.69973e-10
STING1	ENSSSCG00000014349	-1.55154	3.97765e-12	1.72988e-10
KCNF1	ENSSSCG00000033463	-3.63955	4.0901e-12	1.76708e-10
MAPK4	ENSSSCG00000004520	-2.62983	4.27425e-12	1.82266e-10
NCF2	ENSSSCG00000015559	-1.73279	4.34902e-12	1.83666e-10
FOXC1	ENSSSCG00000039756	-1.81229	4.34574e-12	1.83666e-10
NYAP2	ENSSSCG00000016239	-3.45338	4.61211e-12	1.93532e-10
PRSS56	ENSSSCG00000016286	2.13294	4.82723e-12	2.01913e-10
	ENSSSCG00000039633	-2.96835	5.1486e-12	2.13318e-10
MCOLN3	ENSSSCG00000023745	-2.35592	5.34122e-12	2.20602e-10
CCM2L	ENSSSCG00000007239	-1.63803	5.6722e-12	2.32083e-10
CCRL2	ENSSSCG00000023557	-1.76658	5.76785e-12	2.35264e-10
	ENSSSCG00000034555	-2.11775	6.07321e-12	2.45433e-10
MARCHF1	ENSSSCG00000039175	-2.04329	6.53023e-12	2.60697e-10
MOCOS	ENSSSCG00000003744	-1.70345	6.76399e-12	2.69207e-10
	ENSSSCG00000000297	-2.13398	6.80522e-12	2.7003e-10
IL1RL2	ENSSSCG00000023550	-2.50497	7.27424e-12	2.86906e-10
SERP2	ENSSSCG00000040405	2.11906	8.59114e-12	3.36824e-10
	ENSSSCG00000034371	1.58684	8.72445e-12	3.41033e-10
LAPTM5	ENSSSCG00000025034	-1.71686	8.81002e-12	3.43355e-10
PAGE4	ENSSSCG00000012303	-2.20008	8.9155e-12	3.46439e-10
GALNT6	ENSSSCG00000026890	-1.80791	9.94918e-12	3.85465e-10
TARM1	ENSSSCG00000042091	2.73415	1.01825e-11	3.92191e-10
MERTK	ENSSSCG00000008103	-1.73758	1.01653e-11	3.92191e-10
TIE1	ENSSSCG00000003950	-1.69743	1.06018e-11	4.0596e-10
TTC8	ENSSSCG00000002428	1.59105	1.11647e-11	4.23806e-10
NRGN	ENSSSCG00000039322	-1.8258	1.13138e-11	4.28228e-10
MMP8	ENSSSCG00000029675	1.87838	1.34877e-11	5.06135e-10
TMEM266	ENSSSCG00000001863	-1.66561	1.50418e-11	5.59657e-10
DNAI3	ENSSSCG00000006950	-1.76328	1.52628e-11	5.64682e-10
ETV4	ENSSSCG00000017379	1.65708	1.78384e-11	6.54439e-10
B3GNT3	ENSSSCG00000013886	-1.63746	1.87895e-11	6.85505e-10
	ENSSSCG00000035189	-1.89121	1.94854e-11	7.08922e-10
	ENSSSCG00000031398	-2.04843	1.98544e-11	7.20354e-10
RASGEF1B	ENSSSCG00000029507	-1.60798	2.117e-11	7.65969e-10
GPRC5C	ENSSSCG00000040989	1.5244	2.3923e-11	8.58482e-10
NLGN3	ENSSSCG00000027465	-1.6068	2.38854e-11	8.58482e-10
TREML2	ENSSSCG00000001616	1.79962	2.55711e-11	9.15124e-10
NPTX1	ENSSSCG00000017144	-3.89248	2.67559e-11	9.54926e-10
CYP26A1	ENSSSCG00000010475	2.46217	2.68634e-11	9.55475e-10
BLNK	ENSSSCG00000010504	-2.4004	2.84839e-11	1.00567e-09
FCAR	ENSSSCG00000003284	-2.14343	2.98943e-11	1.05263e-09
ITGA3	ENSSSCG00000017578	2.01986	3.174e-11	1.11166e-09
CSPG4	ENSSSCG00000001873	1.68592	3.57779e-11	1.24506e-09
RRAGD	ENSSSCG00000004318	-1.93809	3.65817e-11	1.26438e-09
SLC4A11	ENSSSCG00000007157	-1.52247	5.09832e-11	1.73925e-09
CCDC154	ENSSSCG00000028139	-2.84339	5.40591e-11	1.83941e-09
ROR2	ENSSSCG00000009593	1.70466	5.51463e-11	1.87155e-09
RGS10	ENSSSCG00000039838	-1.88488	5.74691e-11	1.94036e-09
GNA14	ENSSSCG00000005284	1.86618	5.8286e-11	1.96289e-09
RALYL	ENSSSCG00000006149	2.54188	6.65081e-11	2.22269e-09
NOP14	ENSSSCG00000008693	1.69622	6.76281e-11	2.24868e-09
ENOX1	ENSSSCG00000021818	1.90346	7.24905e-11	2.39219e-09
B3GAT2	ENSSSCG00000026246	-1.73717	7.63986e-11	2.51483e-09
AZU1	ENSSSCG00000013415	1.72433	8.14714e-11	2.66939e-09
IL12RB1	ENSSSCG00000013894	-1.92963	8.15004e-11	2.66939e-09
STXBP5L	ENSSSCG00000039888	-3.37174	9.30372e-11	3.03214e-09
SGCD	ENSSSCG00000017063	1.56708	9.90963e-11	3.20574e-09
SELENOP	ENSSSCG00000021208	-1.50529	1.00819e-10	3.24548e-09
	ENSSSCG00000025644	-2.44039	1.0593e-10	3.38511e-09
	ENSSSCG00000010167	1.5843	1.19811e-10	3.78267e-09
MASP1	ENSSSCG00000011806	1.86449	1.2167e-10	3.83217e-09
SERPINB2	ENSSSCG00000004890	-2.77932	1.2859e-10	4.0308e-09
MPO	ENSSSCG00000017637	1.67914	1.40103e-10	4.35016e-09
FCGR1A	ENSSSCG00000006678	-1.64461	1.39886e-10	4.35016e-09
KBTBD6	ENSSSCG00000031378	-2.07309	1.45508e-10	4.50732e-09
SLC39A8	ENSSSCG00000009169	-1.83388	1.46058e-10	4.5137e-09
NOTUM	ENSSSCG00000039013	2.34358	1.60911e-10	4.93787e-09
	ENSSSCG00000003839	1.81362	1.71674e-10	5.21936e-09
KRT23	ENSSSCG00000024067	-4.73515	1.7215e-10	5.22175e-09
	ENSSSCG00000031897	-1.9791	1.73235e-10	5.24257e-09
TMEM45A	ENSSSCG00000011965	1.94223	1.83996e-10	5.54268e-09
SEMA4A	ENSSSCG00000006495	-1.52833	1.85687e-10	5.58079e-09
IDO1	ENSSSCG00000007007	-2.26988	1.94976e-10	5.84661e-09
AFAP1L1	ENSSSCG00000014431	1.95574	2.07253e-10	6.13077e-09
SLC9A7	ENSSSCG00000012266	-1.53093	2.1283e-10	6.26751e-09
ZBTB46	ENSSSCG00000040388	-1.52606	2.27184e-10	6.63074e-09
ITIH4	ENSSSCG00000011453	-2.52052	2.50982e-10	7.29292e-09
PLIN5	ENSSSCG00000013513	1.69162	2.53879e-10	7.3446e-09
BICD1	ENSSSCG00000000531	1.56246	2.54555e-10	7.34796e-09
DCSTAMP	ENSSSCG00000006043	-2.36437	2.80959e-10	8.05703e-09
	ENSSSCG00000038062	-1.83937	2.84279e-10	8.11679e-09
PPP1R14A	ENSSSCG00000038077	-1.93192	3.41352e-10	9.66232e-09
ALPK2	ENSSSCG00000004918	-1.95919	4.52877e-10	1.24177e-08
AMIGO2	ENSSSCG00000000810	1.68131	4.68941e-10	1.27487e-08
CD80	ENSSSCG00000011899	-1.6719	4.69801e-10	1.27487e-08
CTSS	ENSSSCG00000006648	-1.67935	4.6823e-10	1.27487e-08
CD248	ENSSSCG00000029949	2.03948	5.79661e-10	1.55691e-08
WNT5A	ENSSSCG00000035859	1.51134	5.90136e-10	1.57538e-08
ASPA	ENSSSCG00000017861	-1.91991	5.89483e-10	1.57538e-08
ANKRD13B	ENSSSCG00000017793	1.65227	6.08065e-10	1.61994e-08
GDF6	ENSSSCG00000034943	2.22661	6.35569e-10	1.67622e-08
XCR1	ENSSSCG00000026707	-1.96015	6.34392e-10	1.67622e-08
LY86	ENSSSCG00000032355	-1.60342	6.43201e-10	1.69295e-08
SLC1A2	ENSSSCG00000013296	-2.38737	6.5123e-10	1.70724e-08
TCN1	ENSSSCG00000039252	-1.54024	6.61749e-10	1.73136e-08
SNPH	ENSSSCG00000039392	1.61911	6.63259e-10	1.73186e-08
	ENSSSCG00000050776	-2.31966	6.78689e-10	1.76164e-08
MBP	ENSSSCG00000038767	-1.83831	7.05161e-10	1.82674e-08
SPOCK3	ENSSSCG00000009722	2.33166	7.07965e-10	1.8268e-08
	ENSSSCG00000032445	-2.05109	7.0778e-10	1.8268e-08
MYBPC3	ENSSSCG00000013236	-2.44704	7.26781e-10	1.86801e-08
CLEC2B	ENSSSCG00000000656	-2.46762	7.72323e-10	1.97348e-08
	ENSSSCG00000049216	-1.64863	8.32208e-10	2.12237e-08
ALDH3A1	ENSSSCG00000018044	1.65467	8.51848e-10	2.15988e-08
CHRNA9	ENSSSCG00000024428	-2.11824	8.86923e-10	2.24016e-08
KLHDC8B	ENSSSCG00000011379	2.05052	8.88779e-10	2.24054e-08
CAMK2B	ENSSSCG00000039535	-2.62964	9.10339e-10	2.28612e-08
	ENSSSCG00000039569	1.68166	9.29034e-10	2.32861e-08
GIMAP4	ENSSSCG00000027826	-1.74685	9.73564e-10	2.41716e-08
	ENSSSCG00000041738	-1.50477	1.18459e-09	2.88119e-08
COL4A3	ENSSSCG00000016245	2.33285	1.20908e-09	2.93533e-08
PRR33	ENSSSCG00000036244	-2.112	1.23548e-09	2.99388e-08
GATM	ENSSSCG00000004672	-1.67629	1.31725e-09	3.16864e-08
CACNA2D2	ENSSSCG00000011412	1.73159	1.32359e-09	3.17546e-08
PLCL1	ENSSSCG00000016083	-2.56671	1.32492e-09	3.17546e-08
CCR5	ENSSSCG00000024344	-1.50765	1.36761e-09	3.27181e-08
KCNK13	ENSSSCG00000002432	-2.23312	1.56739e-09	3.66954e-08
RGS1	ENSSSCG00000032416	-3.10314	1.57482e-09	3.68038e-08
HTR4	ENSSSCG00000014428	-1.65754	1.62201e-09	3.76387e-08
RSPO3	ENSSSCG00000004218	-1.75863	1.63948e-09	3.78624e-08
SELP	ENSSSCG00000006288	2.56859	1.66347e-09	3.82529e-08
GPR156	ENSSSCG00000011888	1.56077	1.7738e-09	4.04462e-08
CCR2	ENSSSCG00000024311	-1.69925	1.81803e-09	4.13113e-08
CST7	ENSSSCG00000007131	2.1507	1.90778e-09	4.32014e-08
TIMD4	ENSSSCG00000017062	3.39058	1.97511e-09	4.45722e-08
ILDR2	ENSSSCG00000035124	1.93435	2.26541e-09	5.08614e-08
CCSER1	ENSSSCG00000022986	-2.68984	2.30648e-09	5.16341e-08
B4GALT5	ENSSSCG00000007465	-1.6976	2.36561e-09	5.28401e-08
TMEM98	ENSSSCG00000017727	1.56476	2.50385e-09	5.56439e-08
PCP4L1	ENSSSCG00000031579	1.5029	2.77681e-09	6.13985e-08
CIDEB	ENSSSCG00000001989	-1.68933	2.80047e-09	6.18174e-08
	ENSSSCG00000003011	-2.15127	2.81645e-09	6.20659e-08
	ENSSSCG00000033909	-1.72562	2.86625e-09	6.30574e-08
TFEC	ENSSSCG00000038138	-2.19322	2.90362e-09	6.37729e-08
RHOH	ENSSSCG00000008794	-1.63423	3.05282e-09	6.6715e-08
	ENSSSCG00000047135	3.83258	3.23138e-09	7.01626e-08
	ENSSSCG00000044045	-1.68141	3.2709e-09	7.07743e-08
ADAM33	ENSSSCG00000007145	1.65293	3.3607e-09	7.23597e-08
FABP4	ENSSSCG00000040681	-2.92268	4.03518e-09	8.47968e-08
	ENSSSCG00000044279	-2.07369	4.17651e-09	8.73475e-08
ISLR	ENSSSCG00000001910	1.72241	4.47599e-09	9.28716e-08
TRPM2	ENSSSCG00000023762	-1.65445	4.51771e-09	9.35893e-08
GLTPD2	ENSSSCG00000017914	-1.51789	4.81065e-09	9.8878e-08
	ENSSSCG00000041411	-2.41012	4.95981e-09	1.0131e-07
MBNL3	ENSSSCG00000012676	-1.59782	5.5129e-09	1.11618e-07
MYO1F	ENSSSCG00000013604	-1.51239	5.96391e-09	1.19405e-07
	ENSSSCG00000042379	-1.67159	6.55445e-09	1.29843e-07
BMX	ENSSSCG00000012137	-1.60069	6.56889e-09	1.29934e-07
GREM1	ENSSSCG00000033657	1.95741	7.62939e-09	1.49336e-07
GPR82	ENSSSCG00000012254	-2.70447	8.13428e-09	1.57111e-07
CYP24A1	ENSSSCG00000007486	1.67561	8.30289e-09	1.59898e-07
RGS7	ENSSSCG00000010840	1.61816	8.37548e-09	1.61059e-07
	ENSSSCG00000048318	1.81581	8.56252e-09	1.63936e-07
	ENSSSCG00000026402	3.50993	8.82436e-09	1.68545e-07
RAB7B	ENSSSCG00000036352	-1.50797	9.11153e-09	1.73436e-07
STAB1	ENSSSCG00000011443	-1.51973	9.50144e-09	1.79815e-07
ITIH1	ENSSSCG00000011450	-2.21634	9.59966e-09	1.81152e-07
DOCK11	ENSSSCG00000012634	-1.77623	9.67497e-09	1.82311e-07
GIMAP8	ENSSSCG00000016452	-1.78598	1.02531e-08	1.91285e-07
ARHGAP20	ENSSSCG00000015015	-2.64497	1.02923e-08	1.9167e-07
RFLNB	ENSSSCG00000038618	-1.51734	1.03421e-08	1.92125e-07
	ENSSSCG00000012950	1.66069	1.09205e-08	2.01164e-07
CD48	ENSSSCG00000006379	-1.77973	1.09784e-08	2.01948e-07
TMEM71	ENSSSCG00000005951	-2.15135	1.12701e-08	2.06159e-07
	ENSSSCG00000010626	-2.94918	1.14132e-08	2.08486e-07
REM2	ENSSSCG00000031874	-1.78573	1.24387e-08	2.24717e-07
GPR63	ENSSSCG00000035240	-1.71738	1.27503e-08	2.29087e-07
PLA2G4D	ENSSSCG00000004733	-3.75712	1.31629e-08	2.35855e-07
ARHGAP25	ENSSSCG00000008344	-1.66045	1.33987e-08	2.39426e-07
NEB	ENSSSCG00000016397	-1.97933	1.45566e-08	2.56282e-07
PIWIL2	ENSSSCG00000030228	-1.78025	1.47907e-08	2.60054e-07
CD5	ENSSSCG00000013115	1.53596	1.61245e-08	2.81247e-07
USHBP1	ENSSSCG00000036575	-1.59679	1.64521e-08	2.86202e-07
BCL2L14	ENSSSCG00000000623	-1.8282	1.73248e-08	3.0019e-07
	ENSSSCG00000038719	2.41441	1.78097e-08	3.08185e-07
GLDN	ENSSSCG00000004632	-2.3883	1.82737e-08	3.15383e-07
	ENSSSCG00000039407	-2.05443	1.8645e-08	3.20948e-07
	ENSSSCG00000003047	-2.12797	1.86265e-08	3.20948e-07
GHR	ENSSSCG00000016866	-2.0847	2.20356e-08	3.75864e-07
CXCR4	ENSSSCG00000039416	-1.66237	2.22018e-08	3.77721e-07
NR4A3	ENSSSCG00000005385	-1.69621	2.23195e-08	3.79229e-07
	ENSSSCG00000015747	-2.5169	2.29762e-08	3.87879e-07
SEZ6L2	ENSSSCG00000029186	-1.60289	2.306e-08	3.88794e-07
LTB4R2	ENSSSCG00000020941	-1.58722	2.31276e-08	3.89433e-07
	ENSSSCG00000030882	2.20799	2.31728e-08	3.89694e-07
STRIP2	ENSSSCG00000016567	-1.70492	2.42991e-08	4.07072e-07
	ENSSSCG00000040826	-2.07065	2.99535e-08	4.91148e-07
SLC47A1	ENSSSCG00000033329	1.61208	3.08931e-08	5.03412e-07
CHIT1	ENSSSCG00000015477	2.78732	3.23966e-08	5.25305e-07
PLXNC1	ENSSSCG00000000907	-1.59426	3.39927e-08	5.49151e-07
GASK1B	ENSSSCG00000008873	1.54857	3.51691e-08	5.66761e-07
EVC2	ENSSSCG00000024399	1.73198	3.70054e-08	5.91997e-07
CD53	ENSSSCG00000006800	-1.63797	3.79395e-08	6.03997e-07
TEC	ENSSSCG00000008820	-1.59741	3.81741e-08	6.06262e-07
CEND1	ENSSSCG00000012845	1.6738	4.06079e-08	6.42583e-07
NTRK1	ENSSSCG00000006464	-1.81407	4.60923e-08	7.16422e-07
CCL5	ENSSSCG00000017705	-1.63868	4.65463e-08	7.22622e-07
ADIRF	ENSSSCG00000037918	1.71995	4.90482e-08	7.58773e-07
PCP4	ENSSSCG00000037110	-2.86793	5.01107e-08	7.72481e-07
LDB3	ENSSSCG00000010359	2.03128	5.0713e-08	7.79935e-07
BLK	ENSSSCG00000027568	1.66203	5.29863e-08	8.08553e-07
PADI1	ENSSSCG00000003481	2.14239	5.3545e-08	8.14901e-07
IL7R	ENSSSCG00000016832	-1.95429	5.92008e-08	8.94757e-07
GPC5	ENSSSCG00000031946	-4.35619	6.41328e-08	9.62652e-07
KCNQ4	ENSSSCG00000003975	-1.55596	6.76935e-08	1.00805e-06
SLC16A4	ENSSSCG00000006808	-1.79217	6.81955e-08	1.01321e-06
CORO2A	ENSSSCG00000005375	-1.64389	6.92747e-08	1.02808e-06
ULBP1	ENSSSCG00000026042	-1.51072	6.94604e-08	1.02968e-06
ALCAM	ENSSSCG00000011946	-1.81803	7.03348e-08	1.03912e-06
NPAS1	ENSSSCG00000003108	-2.18759	7.35123e-08	1.08363e-06
RHBDF1	ENSSSCG00000007968	1.61551	7.41044e-08	1.08991e-06
	ENSSSCG00000041494	-1.86639	7.95218e-08	1.1528e-06
SERPINA3-2	ENSSSCG00000030371	2.00617	8.02528e-08	1.16212e-06
ABCA8	ENSSSCG00000026473	-1.94177	8.13928e-08	1.17733e-06
INHBC	ENSSSCG00000037446	-1.65109	8.16487e-08	1.17973e-06
GPR34	ENSSSCG00000022309	-1.66063	8.70585e-08	1.24285e-06
CBX6	ENSSSCG00000040334	1.61837	1.01992e-07	1.43731e-06
MAP6	ENSSSCG00000014860	-2.90655	1.06878e-07	1.49493e-06
DRAM2	ENSSSCG00000026922	-1.5541	1.09438e-07	1.52151e-06
DLX2	ENSSSCG00000015954	1.5073	1.16728e-07	1.60897e-06
ACVRL1	ENSSSCG00000000232	-1.62752	1.19385e-07	1.64017e-06
SH3BGRL2	ENSSSCG00000032015	1.51046	1.25856e-07	1.71447e-06
	ENSSSCG00000036445	2.54079	1.26933e-07	1.71908e-06
ZBTB16	ENSSSCG00000030095	1.74561	1.26961e-07	1.71908e-06
	ENSSSCG00000039807	-4.27192	1.31243e-07	1.77379e-06
MITF	ENSSSCG00000011514	-1.52801	1.37745e-07	1.84795e-06
IRF4	ENSSSCG00000033381	-1.67139	1.3817e-07	1.85176e-06
NPR1	ENSSSCG00000006572	2.14769	1.48043e-07	1.97401e-06
P2RY12	ENSSSCG00000011713	-1.88536	1.55535e-07	2.05928e-06
SLC46A2	ENSSSCG00000005472	-1.53484	1.5614e-07	2.06351e-06
CEMIP	ENSSSCG00000038929	-2.07681	1.6335e-07	2.1433e-06
GPR183	ENSSSCG00000009517	-2.17778	1.70641e-07	2.23005e-06
	ENSSSCG00000044695	-2.15314	1.76025e-07	2.29584e-06
PRSS27	ENSSSCG00000008062	-1.60551	1.86357e-07	2.41382e-06
BCL2A1	ENSSSCG00000040010	-1.56716	1.9308e-07	2.47406e-06
MEGF6	ENSSSCG00000024678	1.57678	1.94508e-07	2.4875e-06
ABCA6	ENSSSCG00000017256	-2.97857	2.0825e-07	2.64116e-06
EFHD1	ENSSSCG00000016290	-2.05279	2.15252e-07	2.72362e-06
	ENSSSCG00000005922	-1.59298	2.17127e-07	2.7447e-06
	ENSSSCG00000043422	-1.58499	2.18384e-07	2.75794e-06
IL23R	ENSSSCG00000003801	2.64128	2.59741e-07	3.20925e-06
PLD4	ENSSSCG00000002554	-1.55	2.60184e-07	3.21171e-06
CLDN6	ENSSSCG00000023743	1.81484	2.75247e-07	3.3786e-06
EGFLAM	ENSSSCG00000016848	1.58523	3.01696e-07	3.67236e-06
	ENSSSCG00000006455	1.72955	3.02988e-07	3.68467e-06
IHO1	ENSSSCG00000011376	1.6498	3.37229e-07	4.01921e-06
SLF2	ENSSSCG00000037592	-3.23612	3.67809e-07	4.34425e-06
C9orf152	ENSSSCG00000005452	-2.23193	4.24867e-07	4.90783e-06
ENHO	ENSSSCG00000027428	1.53021	4.3809e-07	5.02961e-06
TRAF5	ENSSSCG00000021068	-1.7127	4.45597e-07	5.10242e-06
APOA2	ENSSSCG00000006355	-2.78226	4.61432e-07	5.24714e-06
FFAR4	ENSSSCG00000010478	-1.57962	4.79395e-07	5.43259e-06
FRMPD4	ENSSSCG00000030877	-2.17831	4.8704e-07	5.50972e-06
CA2	ENSSSCG00000006140	-2.42834	5.02914e-07	5.65037e-06
AKAP5	ENSSSCG00000002268	-1.78078	5.1014e-07	5.72587e-06
PTN	ENSSSCG00000016522	1.66856	5.24306e-07	5.87061e-06
HMCN1	ENSSSCG00000035595	-1.64227	5.24938e-07	5.87242e-06
NCMAP	ENSSSCG00000003547	-1.80071	5.36592e-07	5.98777e-06
	ENSSSCG00000049952	-1.51028	7.00563e-07	7.6232e-06
PKNOX2	ENSSSCG00000015211	-1.67716	7.08284e-07	7.67366e-06
GNAZ	ENSSSCG00000010046	1.60952	7.29907e-07	7.86431e-06
B4GALNT4	ENSSSCG00000033780	1.72254	7.53851e-07	8.08251e-06
ESM1	ENSSSCG00000016900	1.62915	7.82475e-07	8.34852e-06
STC1	ENSSSCG00000009642	1.74583	7.84415e-07	8.36243e-06
LIMS2	ENSSSCG00000015862	1.9986	8.72601e-07	9.20542e-06
	ENSSSCG00000033190	2.09639	9.0696e-07	9.49165e-06
CD200R1	ENSSSCG00000011925	-1.58068	9.29507e-07	9.7044e-06
TMPRSS11F	ENSSSCG00000008930	2.86624	9.3795e-07	9.78478e-06
ZDHHC15	ENSSSCG00000012426	-1.56857	1.00517e-06	1.04116e-05
CNTN1	ENSSSCG00000000789	-1.55509	1.04477e-06	1.07456e-05
LRP3	ENSSSCG00000002863	1.65718	1.1045e-06	1.12979e-05
PPL	ENSSSCG00000007927	1.80328	1.38734e-06	1.38145e-05
CCDC106	ENSSSCG00000035081	1.50379	1.64472e-06	1.60489e-05
	ENSSSCG00000044660	-1.68898	1.64416e-06	1.60489e-05
EPX	ENSSSCG00000017630	1.65604	1.69536e-06	1.64574e-05
TIMP3	ENSSSCG00000031866	2.02683	1.72922e-06	1.67613e-05
TMEM132E	ENSSSCG00000022987	2.89786	1.78404e-06	1.72038e-05
TTC12	ENSSSCG00000015047	1.54487	1.7876e-06	1.72254e-05
CLDN9	ENSSSCG00000021536	1.93545	1.85226e-06	1.77444e-05
P14ARF	ENSSSCG00000005134	1.51908	1.97295e-06	1.8712e-05
PLEK2	ENSSSCG00000002290	1.73932	2.06288e-06	1.93518e-05
MTUS1	ENSSSCG00000040013	-3.02264	2.18131e-06	2.03476e-05
TLL1	ENSSSCG00000008853	1.51855	2.32514e-06	2.15514e-05
MATN4	ENSSSCG00000007391	1.75752	2.35437e-06	2.17916e-05
PAK5	ENSSSCG00000007061	1.85834	2.40512e-06	2.22144e-05
CYP2D6	ENSSSCG00000000046	-1.78296	2.47166e-06	2.27809e-05
SLC5A8	ENSSSCG00000000871	-1.52325	2.54672e-06	2.3407e-05
S100A12	ENSSSCG00000032857	1.626	2.83618e-06	2.5745e-05
CACNA1D	ENSSSCG00000011455	1.55656	3.09117e-06	2.76941e-05
ECEL1	ENSSSCG00000016285	2.23751	3.20312e-06	2.85606e-05
F5	ENSSSCG00000006289	-1.62715	3.21611e-06	2.86569e-05
	ENSSSCG00000035649	-2.29187	3.27655e-06	2.91362e-05
P2RY6	ENSSSCG00000014823	2.56541	3.47195e-06	3.05429e-05
SLC36A3	ENSSSCG00000038877	-1.91191	3.55253e-06	3.121e-05
KNDC1	ENSSSCG00000010770	1.85885	3.60608e-06	3.15538e-05
MAPK11	ENSSSCG00000033171	1.74274	3.72119e-06	3.24943e-05
STEAP4	ENSSSCG00000015299	-1.79629	3.9889e-06	3.45127e-05
	ENSSSCG00000035307	-1.50028	4.03966e-06	3.48142e-05
AREG	ENSSSCG00000008963	1.95776	4.06128e-06	3.49776e-05
NPR3	ENSSSCG00000036201	-1.51367	4.39729e-06	3.76003e-05
GREB1L	ENSSSCG00000003699	-1.84651	4.45295e-06	3.80267e-05
C1QTNF12	ENSSSCG00000003333	-1.83996	4.56595e-06	3.88285e-05
ENC1	ENSSSCG00000014072	1.62461	4.63591e-06	3.92826e-05
SCIN	ENSSSCG00000015353	-1.80603	4.95803e-06	4.16627e-05
NDN	ENSSSCG00000004834	1.85446	5.25362e-06	4.3644e-05
ADM	ENSSSCG00000013408	1.77028	5.37128e-06	4.45369e-05
NXPH4	ENSSSCG00000039966	1.88132	5.57429e-06	4.58726e-05
ADCY3	ENSSSCG00000008578	1.54168	5.74555e-06	4.71638e-05
WNT7A	ENSSSCG00000039010	1.52263	6.07306e-06	4.94811e-05
OLFML2A	ENSSSCG00000005593	2.21279	6.1272e-06	4.98295e-05
F2RL2	ENSSSCG00000037582	1.71015	6.14091e-06	4.98792e-05
CPSF6	ENSSSCG00000038031	-1.91751	6.17649e-06	5.00444e-05
	ENSSSCG00000010650	-1.62474	6.18481e-06	5.00468e-05
ADGRA1	ENSSSCG00000039199	1.63073	6.83303e-06	5.46598e-05
SLC16A7	ENSSSCG00000000456	-1.55491	6.83352e-06	5.46598e-05
	ENSSSCG00000000231	-2.37915	6.93757e-06	5.53236e-05
TLN2	ENSSSCG00000024088	1.68471	7.00346e-06	5.57475e-05
CLIC5	ENSSSCG00000037416	-2.31068	7.41536e-06	5.86001e-05
	ENSSSCG00000050047	-1.89924	7.53203e-06	5.94148e-05
TAGLN	ENSSSCG00000015073	1.53109	7.57987e-06	5.96644e-05
NKAIN1	ENSSSCG00000032193	1.52159	8.35853e-06	6.51906e-05
FRMD4B	ENSSSCG00000011511	-1.64795	8.45843e-06	6.57744e-05
TERT	ENSSSCG00000017118	1.89721	8.92393e-06	6.89047e-05
	ENSSSCG00000031476	-1.60537	9.05363e-06	6.95789e-05
TASL	ENSSSCG00000012201	-1.65418	9.14471e-06	7.00739e-05
	ENSSSCG00000033189	1.63652	9.25734e-06	7.07326e-05
SBSPON	ENSSSCG00000006183	1.78832	9.43774e-06	7.17749e-05
CD69	ENSSSCG00000000653	-1.59829	1.03375e-05	7.73194e-05
COL3A1	ENSSSCG00000016034	1.51359	1.06631e-05	7.93482e-05
	ENSSSCG00000013387	-1.89332	1.1435e-05	8.40912e-05
AKR1C2	ENSSSCG00000011147	1.67804	1.14699e-05	8.42807e-05
NDUFA4L2	ENSSSCG00000027621	1.52699	1.32999e-05	9.59786e-05
CCDC141	ENSSSCG00000016002	-1.73257	1.45956e-05	0.000104241
S100A2	ENSSSCG00000006580	1.75978	1.69029e-05	0.000117961
RIPK4	ENSSSCG00000012083	1.99341	1.72996e-05	0.000120187
DOCK10	ENSSSCG00000016237	-1.57165	1.79568e-05	0.00012426
ARSI	ENSSSCG00000014448	1.56218	1.82787e-05	0.000126287
MED12L	ENSSSCG00000011714	-2.00175	1.99974e-05	0.000136724
APLN	ENSSSCG00000048443	2.18424	2.40352e-05	0.000159999
ARC	ENSSSCG00000038965	2.01836	2.58546e-05	0.000169787
ATP6V0D2	ENSSSCG00000006138	-2.15741	2.59415e-05	0.000170273
GALNT3	ENSSSCG00000015907	-1.75461	2.71471e-05	0.000177036
NKX3-1	ENSSSCG00000031924	1.77363	2.81247e-05	0.000182866
ACOD1	ENSSSCG00000009469	1.8191	2.85084e-05	0.000184812
SFRP4	ENSSSCG00000035299	1.52086	2.93153e-05	0.000189295
KRT14	ENSSSCG00000017448	1.72193	3.18103e-05	0.000203307
SIT1	ENSSSCG00000005312	-2.03571	3.22129e-05	0.000205481
IL22RA2	ENSSSCG00000004158	-1.72382	3.33671e-05	0.000212041
MYOZ2	ENSSSCG00000032838	1.63621	3.70951e-05	0.000232284
	ENSSSCG00000036052	1.69058	3.95987e-05	0.000245905
MMP15	ENSSSCG00000002806	2.28641	4.28899e-05	0.000264468
RASL11B	ENSSSCG00000008835	-1.98853	4.30818e-05	0.000265402
KLF8	ENSSSCG00000012352	-1.50372	4.35692e-05	0.000267961
OAS1	ENSSSCG00000046640	-1.65774	4.61477e-05	0.000281647
VWCE	ENSSSCG00000013093	1.66259	4.63751e-05	0.000282903
TMEM269	ENSSSCG00000039678	-1.67965	4.74801e-05	0.000288634
OLR1	ENSSSCG00000000647	-1.53227	4.83833e-05	0.000293112
LAMA3	ENSSSCG00000003709	1.69678	5.08293e-05	0.000304837
CD2	ENSSSCG00000006736	-1.90123	5.96259e-05	0.000348832
DMKN	ENSSSCG00000041481	1.50493	6.25604e-05	0.000364376
CD3G	ENSSSCG00000015094	-3.01491	6.93261e-05	0.000398099
	ENSSSCG00000048762	-1.5106	7.01254e-05	0.000401144
GRIP2	ENSSSCG00000011599	-1.95582	7.02501e-05	0.000401682
PROB1	ENSSSCG00000014347	1.56786	8.36837e-05	0.000467902
FGF19	ENSSSCG00000012871	2.62321	9.34566e-05	0.000514011
PIK3R6	ENSSSCG00000017990	-2.25705	0.000111117	0.000594465
ACTG2	ENSSSCG00000008294	1.63933	0.000119447	0.000630552
VMO1	ENSSSCG00000017915	-1.53745	0.000133544	0.000692419
ZNF185	ENSSSCG00000012759	1.82554	0.000137453	0.000708543
TNFSF8	ENSSSCG00000036457	-1.56083	0.000145673	0.000745916
BNC1	ENSSSCG00000001798	1.91546	0.000154925	0.000785629
	ENSSSCG00000045349	-1.57862	0.000167936	0.000836751
FAM131B	ENSSSCG00000028274	1.51874	0.000187044	0.000920434
INHBE	ENSSSCG00000000442	3.13829	0.000229655	0.00109325
AMPD1	ENSSSCG00000006754	-1.86629	0.000240377	0.00113881
BOK	ENSSSCG00000032684	1.77289	0.000268684	0.00124872
	ENSSSCG00000035293	-1.97218	0.00027373	0.00126859
BEND4	ENSSSCG00000008802	-1.86854	0.000274296	0.00127031
AK5	ENSSSCG00000003773	-1.76211	0.000328811	0.00148355
	ENSSSCG00000040820	2.08583	0.000334265	0.00150143
CBFA2T3	ENSSSCG00000002648	-1.58008	0.000364125	0.00161732
PROCR	ENSSSCG00000026585	-1.78006	0.000408252	0.00178554
HMMR	ENSSSCG00000017022	-1.54699	0.000428874	0.00186271
SERPINE2	ENSSSCG00000016233	1.51874	0.000489946	0.00207873
GLI1	ENSSSCG00000000443	2.91878	0.000507487	0.0021377
DLGAP3	ENSSSCG00000040173	-1.78444	0.000562989	0.00232598
HPGD	ENSSSCG00000009699	-1.74839	0.000645834	0.00261318
PTX3	ENSSSCG00000011727	1.74153	0.000652288	0.00263524
MGST2	ENSSSCG00000031736	1.93698	0.000786806	0.00307473
TRIM14	ENSSSCG00000033222	-1.60328	0.000787218	0.00307535
ATP2C2	ENSSSCG00000002671	-1.69069	0.000889775	0.00341605
GPR83	ENSSSCG00000022490	-2.67483	0.000997563	0.00376386
INSC	ENSSSCG00000013385	1.69744	0.00118672	0.00434284
PLEKHG4	ENSSSCG00000002782	1.86079	0.0013185	0.00475353
DLL4	ENSSSCG00000004755	-1.5646	0.00186186	0.00632858
ATP6V1C2	ENSSSCG00000008634	-1.60639	0.00225616	0.0074622
UBE4A	ENSSSCG00000015095	-5.68287	0.00234971	0.0077288

## Sheet: KEGG (M1_IFNγ+LPS vs M1_GM-CSF)
Table .KEGG pathway enrichment analysis of macrophages, M1_IFNγ+LPS and M1_GM-CSF
GroupID	Category	Term	Description	LogP	Log(q-value)	InTerm_InList	Genes	Symbols
1_Summary	KEGG Pathway	hsa05150	Staphylococcus aureus infection	-10.8225	-8.28593	16/96	712,713,714,717,820,2204,2209,3108,3109,3111,3119,3122,3861,5648,6403,25984,214,914,940,941,1272,3695,9074,9076,9080,54413,80380,90952,1520,1780,4353,4360,4688,4973,8685,64581,245972,245973,338382,2205,2206,6037,8288,909,913,917,921,928,3575,3675,7852,3594,3662,5600,50615,149233,246778,5798,1511,6444,816,1234,3310,3909,146850,54567,3809,109,1029,1959,7015,83660,4938,7188,29760	C1QA,C1QB,C1QC,C2,CAMP,FCAR,FCGR1A,HLA-DMA,HLA-DMB,HLA-DOA,HLA-DQB1,HLA-DRA,KRT14,MASP1,SELP,KRT23,ALCAM,CD2,CD28,CD80,CNTN1,ITGB7,CLDN6,CLDN1,CLDN9,NLGN3,PDCD1LG2,ESAM,CTSS,DYNC1I1,MPO,MRC1,NCF2,OLR1,MARCO,CLEC7A,ATP6V0D2,ATP6V1C2,RAB7B,FCER1A,MS4A2,RNASE3,EPX,CD1A,CD1E,CD3G,CD5,CD9,IL7R,ITGA3,CXCR4,IL12RB1,IRF4,MAPK11,IL21R,IL23R,IL27,PTPRN,CTSG,SGCD,CAMK2B,CCR5,HSPA6,LAMA3,PIK3R6,DLL4,KIR2DS4,…
1_Member	KEGG Pathway	hsa05150	Staphylococcus aureus infection	-10.8225	-8.28593	16/96	712,713,714,717,820,2204,2209,3108,3109,3111,3119,3122,3861,5648,6403,25984	C1QA,C1QB,C1QC,C2,CAMP,FCAR,FCGR1A,HLA-DMA,HLA-DMB,HLA-DOA,HLA-DQB1,HLA-DRA,KRT14,MASP1,SELP,KRT23
1_Member	KEGG Pathway	hsa04514	Cell adhesion molecules	-9.68693	-7.48353	18/149	214,914,940,941,1272,3108,3109,3111,3119,3122,3695,6403,9074,9076,9080,54413,80380,90952	ALCAM,CD2,CD28,CD80,CNTN1,HLA-DMA,HLA-DMB,HLA-DOA,HLA-DQB1,HLA-DRA,ITGB7,SELP,CLDN6,CLDN1,CLDN9,NLGN3,PDCD1LG2,ESAM
1_Member	KEGG Pathway	hsa04145	Phagosome	-9.54296	-7.48353	18/152	1520,1780,2204,2209,3108,3109,3111,3119,3122,4353,4360,4688,4973,8685,64581,245972,245973,338382	CTSS,DYNC1I1,FCAR,FCGR1A,HLA-DMA,HLA-DMB,HLA-DOA,HLA-DQB1,HLA-DRA,MPO,MRC1,NCF2,OLR1,MARCO,CLEC7A,ATP6V0D2,ATP6V1C2,RAB7B
1_Member	KEGG Pathway	hsa05310	Asthma	-8.61323	-6.73805	9/31	2205,2206,3108,3109,3111,3119,3122,6037,8288	FCER1A,MS4A2,HLA-DMA,HLA-DMB,HLA-DOA,HLA-DQB1,HLA-DRA,RNASE3,EPX
1_Member	KEGG Pathway	hsa04640	Hematopoietic cell lineage	-8.57564	-6.73805	14/99	909,913,914,917,921,928,2209,3108,3109,3111,3119,3122,3575,3675	CD1A,CD1E,CD2,CD3G,CD5,CD9,FCGR1A,HLA-DMA,HLA-DMB,HLA-DOA,HLA-DQB1,HLA-DRA,IL7R,ITGA3
1_Member	KEGG Pathway	hsa04672	Intestinal immune network for IgA production	-6.72894	-5.03748	9/49	940,941,3108,3109,3111,3119,3122,3695,7852	CD28,CD80,HLA-DMA,HLA-DMB,HLA-DOA,HLA-DQB1,HLA-DRA,ITGB7,CXCR4
1_Member	KEGG Pathway	hsa04659	Th17 cell differentiation	-6.26482	-4.6825	12/108	917,3108,3109,3111,3119,3122,3594,3662,5600,50615,149233,246778	CD3G,HLA-DMA,HLA-DMB,HLA-DOA,HLA-DQB1,HLA-DRA,IL12RB1,IRF4,MAPK11,IL21R,IL23R,IL27
1_Member	KEGG Pathway	hsa04940	Type I diabetes mellitus	-6.08818	-4.55163	8/43	940,941,3108,3109,3111,3119,3122,5798	CD28,CD80,HLA-DMA,HLA-DMB,HLA-DOA,HLA-DQB1,HLA-DRA,PTPRN
1_Member	KEGG Pathway	hsa05322	Systemic lupus erythematosus	-5.97686	-4.4817	13/136	712,713,714,717,940,941,1511,2209,3108,3109,3111,3119,3122	C1QA,C1QB,C1QC,C2,CD28,CD80,CTSG,FCGR1A,HLA-DMA,HLA-DMB,HLA-DOA,HLA-DQB1,HLA-DRA
1_Member	KEGG Pathway	hsa05330	Allograft rejection	-5.36405	-3.94143	7/38	940,941,3108,3109,3111,3119,3122	CD28,CD80,HLA-DMA,HLA-DMB,HLA-DOA,HLA-DQB1,HLA-DRA
1_Member	KEGG Pathway	hsa05332	Graft-versus-host disease	-5.06088	-3.67045	7/42	940,941,3108,3109,3111,3119,3122	CD28,CD80,HLA-DMA,HLA-DMB,HLA-DOA,HLA-DQB1,HLA-DRA
1_Member	KEGG Pathway	hsa05416	Viral myocarditis	-4.95695	-3.59648	8/60	940,941,3108,3109,3111,3119,3122,6444	CD28,CD80,HLA-DMA,HLA-DMB,HLA-DOA,HLA-DQB1,HLA-DRA,SGCD
1_Member	KEGG Pathway	hsa05321	Inflammatory bowel disease	-4.69575	-3.36331	8/65	3108,3109,3111,3119,3122,3594,50615,149233	HLA-DMA,HLA-DMB,HLA-DOA,HLA-DQB1,HLA-DRA,IL12RB1,IL21R,IL23R
1_Member	KEGG Pathway	hsa05152	Tuberculosis	-4.63848	-3.33237	13/180	816,820,1520,2209,3108,3109,3111,3119,3122,4360,5600,64581,245972	CAMK2B,CAMP,CTSS,FCGR1A,HLA-DMA,HLA-DMB,HLA-DOA,HLA-DQB1,HLA-DRA,MRC1,MAPK11,CLEC7A,ATP6V0D2
1_Member	KEGG Pathway	hsa05145	Toxoplasmosis	-4.47568	-3.19439	10/112	1234,3108,3109,3111,3119,3122,3310,3909,5600,146850	CCR5,HLA-DMA,HLA-DMB,HLA-DOA,HLA-DQB1,HLA-DRA,HSPA6,LAMA3,MAPK11,PIK3R6
1_Member	KEGG Pathway	hsa04658	Th1 and Th2 cell differentiation	-4.39737	-3.15159	9/92	917,3108,3109,3111,3119,3122,3594,5600,54567	CD3G,HLA-DMA,HLA-DMB,HLA-DOA,HLA-DQB1,HLA-DRA,IL12RB1,MAPK11,DLL4
1_Member	KEGG Pathway	hsa05320	Autoimmune thyroid disease	-4.37747	-3.15159	7/53	940,941,3108,3109,3111,3119,3122	CD28,CD80,HLA-DMA,HLA-DMB,HLA-DOA,HLA-DQB1,HLA-DRA
1_Member	KEGG Pathway	hsa05323	Rheumatoid arthritis	-4.35999	-3.15159	9/93	940,941,3108,3109,3111,3119,3122,245972,245973	CD28,CD80,HLA-DMA,HLA-DMB,HLA-DOA,HLA-DQB1,HLA-DRA,ATP6V0D2,ATP6V1C2
1_Member	KEGG Pathway	hsa05140	Leishmaniasis	-4.15685	-3.00051	8/77	2209,3108,3109,3111,3119,3122,4688,5600	FCGR1A,HLA-DMA,HLA-DMB,HLA-DOA,HLA-DQB1,HLA-DRA,NCF2,MAPK11
1_Member	KEGG Pathway	hsa04612	Antigen processing and presentation	-4.11661	-2.99	8/78	1520,3108,3109,3111,3119,3122,3310,3809	CTSS,HLA-DMA,HLA-DMB,HLA-DOA,HLA-DQB1,HLA-DRA,HSPA6,KIR2DS4
1_Member	KEGG Pathway	hsa05166	Human T-cell leukemia virus 1 infection	-2.64293	-1.69744	11/222	109,917,1029,1959,3108,3109,3111,3119,3122,7015,83660	ADCY3,CD3G,CDKN2A,EGR2,HLA-DMA,HLA-DMB,HLA-DOA,HLA-DQB1,HLA-DRA,TERT,TLN2
1_Member	KEGG Pathway	hsa05169	Epstein-Barr virus infection	-2.44812	-1.55502	10/202	917,3108,3109,3111,3119,3122,4938,5600,7188,29760	CD3G,HLA-DMA,HLA-DMB,HLA-DOA,HLA-DQB1,HLA-DRA,OAS1,MAPK11,TRAF5,BLNK
2_Summary	KEGG Pathway	hsa04060	Cytokine-cytokine receptor interaction	-7.67441	-5.916	22/295	94,944,1234,2690,2829,3575,3594,3626,5473,6366,6367,7852,8740,8808,10563,50615,64109,83729,149233,246778,392255,729230,109,146850	ACVRL1,TNFSF8,CCR5,GHR,XCR1,IL7R,IL12RB1,INHBC,PPBP,CCL21,CCL22,CXCR4,TNFSF14,IL1RL2,CXCL13,IL21R,CRLF2,INHBE,IL23R,IL27,GDF6,CCR2,ADCY3,PIK3R6
2_Member	KEGG Pathway	hsa04060	Cytokine-cytokine receptor interaction	-7.67441	-5.916	22/295	94,944,1234,2690,2829,3575,3594,3626,5473,6366,6367,7852,8740,8808,10563,50615,64109,83729,149233,246778,392255,729230	ACVRL1,TNFSF8,CCR5,GHR,XCR1,IL7R,IL12RB1,INHBC,PPBP,CCL21,CCL22,CXCR4,TNFSF14,IL1RL2,CXCL13,IL21R,CRLF2,INHBE,IL23R,IL27,GDF6,CCR2
2_Member	KEGG Pathway	hsa04061	Viral protein interaction with cytokine and cytokine receptor	-4.11159	-2.99	9/100	1234,2829,5473,6366,6367,7852,8740,10563,729230	CCR5,XCR1,PPBP,CCL21,CCL22,CXCR4,TNFSF14,CXCL13,CCR2
2_Member	KEGG Pathway	hsa04062	Chemokine signaling pathway	-2.60596	-1.68218	10/192	109,1234,2829,5473,6366,6367,7852,10563,146850,729230	ADCY3,CCR5,XCR1,PPBP,CCL21,CCL22,CXCR4,CXCL13,PIK3R6,CCR2
3_Summary	KEGG Pathway	hsa04610	Complement and coagulation cascades	-6.46657	-4.8331	11/85	2,712,713,714,717,2151,2153,2162,5055,5648,10544,3394,5600,29108,917,1636,9630,4938,6403,340061	A2M,C1QA,C1QB,C1QC,C2,F2RL2,F5,F13A1,SERPINB2,MASP1,PROCR,IRF8,MAPK11,PYCARD,CD3G,ACE,GNA14,OAS1,SELP,STING1
3_Member	KEGG Pathway	hsa04610	Complement and coagulation cascades	-6.46657	-4.8331	11/85	2,712,713,714,717,2151,2153,2162,5055,5648,10544	A2M,C1QA,C1QB,C1QC,C2,F2RL2,F5,F13A1,SERPINB2,MASP1,PROCR
3_Member	KEGG Pathway	hsa05133	Pertussis	-3.37871	-2.30455	7/76	712,713,714,717,3394,5600,29108	C1QA,C1QB,C1QC,C2,IRF8,MAPK11,PYCARD
3_Member	KEGG Pathway	hsa05142	Chagas disease	-2.62378	-1.68928	7/102	712,713,714,917,1636,5600,9630	C1QA,C1QB,C1QC,CD3G,ACE,MAPK11,GNA14
3_Member	KEGG Pathway	hsa05171	Coronavirus disease - COVID-19	-2.49604	-1.59295	11/232	712,713,714,717,1636,2162,4938,5600,5648,6403,340061	C1QA,C1QB,C1QC,C2,ACE,F13A1,OAS1,MAPK11,MASP1,SELP,STING1
4_Summary	KEGG Pathway	hsa05200	Pathways in cancer	-5.86039	-4.40301	27/531	109,816,1029,1050,1285,2735,3481,3575,3594,3675,3909,4258,4286,4318,4824,4914,5468,7015,7188,7474,7476,7704,7852,9965,25780,54567,149233	ADCY3,CAMK2B,CDKN2A,CEBPA,COL4A3,GLI1,IGF2,IL7R,IL12RB1,ITGA3,LAMA3,MGST2,MITF,MMP9,NKX3-1,NTRK1,PPARG,TERT,TRAF5,WNT5A,WNT7A,ZBTB16,CXCR4,FGF19,RASGRP3,DLL4,IL23R
4_Member	KEGG Pathway	hsa05200	Pathways in cancer	-5.86039	-4.40301	27/531	109,816,1029,1050,1285,2735,3481,3575,3594,3675,3909,4258,4286,4318,4824,4914,5468,7015,7188,7474,7476,7704,7852,9965,25780,54567,149233	ADCY3,CAMK2B,CDKN2A,CEBPA,COL4A3,GLI1,IGF2,IL7R,IL12RB1,ITGA3,LAMA3,MGST2,MITF,MMP9,NKX3-1,NTRK1,PPARG,TERT,TRAF5,WNT5A,WNT7A,ZBTB16,CXCR4,FGF19,RASGRP3,DLL4,IL23R
5_Summary	KEGG Pathway	hsa05202	Transcriptional misregulation in cancer	-4.34573	-3.15159	13/192	597,1050,2118,2209,3248,3695,4286,4318,4353,4914,5468,7704,8013	BCL2A1,CEBPA,ETV4,FCGR1A,HPGD,ITGB7,MITF,MMP9,MPO,NTRK1,PPARG,ZBTB16,NR4A3
5_Member	KEGG Pathway	hsa05202	Transcriptional misregulation in cancer	-4.34573	-3.15159	13/192	597,1050,2118,2209,3248,3695,4286,4318,4353,4914,5468,7704,8013	BCL2A1,CEBPA,ETV4,FCGR1A,HPGD,ITGB7,MITF,MMP9,MPO,NTRK1,PPARG,ZBTB16,NR4A3
5_Member	KEGG Pathway	hsa05221	Acute myeloid leukemia	-2.16034	-1.31398	5/67	597,1050,2209,4353,7704	BCL2A1,CEBPA,FCGR1A,MPO,ZBTB16
6_Summary	KEGG Pathway	hsa03320	PPAR signaling pathway	-4.23929	-3.06446	8/75	336,1581,2167,2171,4973,5468,28965,440503	APOA2,CYP7A1,FABP4,FABP5,OLR1,PPARG,SLC27A6,PLIN5
6_Member	KEGG Pathway	hsa03320	PPAR signaling pathway	-4.23929	-3.06446	8/75	336,1581,2167,2171,4973,5468,28965,440503	APOA2,CYP7A1,FABP4,FABP5,OLR1,PPARG,SLC27A6,PLIN5
7_Summary	KEGG Pathway	hsa04670	Leukocyte transendothelial migration	-3.67449	-2.56929	9/114	399,4318,4688,5600,7852,9074,9076,9080,90952	RHOH,MMP9,NCF2,MAPK11,CXCR4,CLDN6,CLDN1,CLDN9,ESAM
7_Member	KEGG Pathway	hsa04670	Leukocyte transendothelial migration	-3.67449	-2.56929	9/114	399,4318,4688,5600,7852,9074,9076,9080,90952	RHOH,MMP9,NCF2,MAPK11,CXCR4,CLDN6,CLDN1,CLDN9,ESAM
8_Summary	KEGG Pathway	hsa04611	Platelet activation	-3.40216	-2.31276	9/124	109,1281,5028,5600,5742,64805,83660,146850,283748,816,4914,8989,51393	ADCY3,COL3A1,P2RY1,MAPK11,PTGS1,P2RY12,TLN2,PIK3R6,PLA2G4D,CAMK2B,NTRK1,TRPA1,TRPV2
8_Member	KEGG Pathway	hsa04611	Platelet activation	-3.40216	-2.31276	9/124	109,1281,5028,5600,5742,64805,83660,146850,283748	ADCY3,COL3A1,P2RY1,MAPK11,PTGS1,P2RY12,TLN2,PIK3R6,PLA2G4D
8_Member	KEGG Pathway	hsa04750	Inflammatory mediator regulation of TRP channels	-2.72287	-1.7661	7/98	109,816,4914,5600,8989,51393,283748	ADCY3,CAMK2B,NTRK1,MAPK11,TRPA1,TRPV2,PLA2G4D
9_Summary	KEGG Pathway	hsa05146	Amoebiasis	-3.30725	-2.24781	8/102	909,913,1281,1285,1511,3909,9630,338382	CD1A,CD1E,COL3A1,COL4A3,CTSG,LAMA3,GNA14,RAB7B
9_Member	KEGG Pathway	hsa05146	Amoebiasis	-3.30725	-2.24781	8/102	909,913,1281,1285,1511,3909,9630,338382	CD1A,CD1E,COL3A1,COL4A3,CTSG,LAMA3,GNA14,RAB7B
10_Summary	KEGG Pathway	hsa04270	Vascular smooth muscle contraction	-3.15698	-2.11178	9/134	72,109,133,776,797,4881,27345,94274,283748,816,6263,7226,9254,146850	ACTG2,ADCY3,ADM,CACNA1D,CALCB,NPR1,KCNMB4,PPP1R14A,PLA2G4D,CAMK2B,RYR3,TRPM2,CACNA2D2,PIK3R6
10_Member	KEGG Pathway	hsa04270	Vascular smooth muscle contraction	-3.15698	-2.11178	9/134	72,109,133,776,797,4881,27345,94274,283748	ACTG2,ADCY3,ADM,CACNA1D,CALCB,NPR1,KCNMB4,PPP1R14A,PLA2G4D
10_Member	KEGG Pathway	hsa04921	Oxytocin signaling pathway	-2.73267	-1.7661	9/154	109,776,816,4881,6263,7226,9254,146850,283748	ADCY3,CACNA1D,CAMK2B,NPR1,RYR3,TRPM2,CACNA2D2,PIK3R6,PLA2G4D
11_Summary	KEGG Pathway	hsa05410	Hypertrophic cardiomyopathy	-2.93766	-1.90625	7/90	776,1636,3675,3695,4607,6444,9254,109	CACNA1D,ACE,ITGA3,ITGB7,MYBPC3,SGCD,CACNA2D2,ADCY3
11_Member	KEGG Pathway	hsa05410	Hypertrophic cardiomyopathy	-2.93766	-1.90625	7/90	776,1636,3675,3695,4607,6444,9254	CACNA1D,ACE,ITGA3,ITGB7,MYBPC3,SGCD,CACNA2D2
11_Member	KEGG Pathway	hsa05414	Dilated cardiomyopathy	-2.77441	-1.76933	7/96	109,776,3675,3695,4607,6444,9254	ADCY3,CACNA1D,ITGA3,ITGB7,MYBPC3,SGCD,CACNA2D2
12_Summary	KEGG Pathway	hsa04020	Calcium signaling pathway	-2.86708	-1.84903	12/240	109,776,816,3360,4914,5737,6263,7852,9630,9965,55283,56413	ADCY3,CACNA1D,CAMK2B,HTR4,NTRK1,PTGFR,RYR3,CXCR4,GNA14,FGF19,MCOLN3,LTB4R2
12_Member	KEGG Pathway	hsa04020	Calcium signaling pathway	-2.86708	-1.84903	12/240	109,776,816,3360,4914,5737,6263,7852,9630,9965,55283,56413	ADCY3,CACNA1D,CAMK2B,HTR4,NTRK1,PTGFR,RYR3,CXCR4,GNA14,FGF19,MCOLN3,LTB4R2
13_Summary	KEGG Pathway	hsa04621	NOD-like receptor signaling pathway	-2.74098	-1.7661	10/184	820,3428,4938,5600,7188,7226,29108,51393,91662,340061	CAMP,IFI16,OAS1,MAPK11,TRAF5,TRPM2,PYCARD,TRPV2,NLRP12,STING1
13_Member	KEGG Pathway	hsa04621	NOD-like receptor signaling pathway	-2.74098	-1.7661	10/184	820,3428,4938,5600,7188,7226,29108,51393,91662,340061	CAMP,IFI16,OAS1,MAPK11,TRAF5,TRPM2,PYCARD,TRPV2,NLRP12,STING1
14_Summary	KEGG Pathway	hsa04080	Neuroactive ligand-receptor interaction	-2.73047	-1.7661	15/353	133,151,797,1511,2151,2690,3360,5028,5031,5737,8862,10888,55584,56413,165829	ADM,ADRA2B,CALCB,CTSG,F2RL2,GHR,HTR4,P2RY1,P2RY6,PTGFR,APLN,GPR83,CHRNA9,LTB4R2,GPR156
14_Member	KEGG Pathway	hsa04080	Neuroactive ligand-receptor interaction	-2.73047	-1.7661	15/353	133,151,797,1511,2151,2690,3360,5028,5031,5737,8862,10888,55584,56413,165829	ADM,ADRA2B,CALCB,CTSG,F2RL2,GHR,HTR4,P2RY1,P2RY6,PTGFR,APLN,GPR83,CHRNA9,LTB4R2,GPR156
15_Summary	KEGG Pathway	hsa00980	Metabolism of xenobiotics by cytochrome P450	-2.56489	-1.65158	6/78	218,1565,1577,3290,4258,29785	ALDH3A1,CYP2D6,CYP3A5,HSD11B1,MGST2,CYP2S1
15_Member	KEGG Pathway	hsa00980	Metabolism of xenobiotics by cytochrome P450	-2.56489	-1.65158	6/78	218,1565,1577,3290,4258,29785	ALDH3A1,CYP2D6,CYP3A5,HSD11B1,MGST2,CYP2S1
16_Summary	KEGG Pathway	hsa00512	Mucin type O-glycan biosynthesis	-2.4254	-1.54206	4/36	2591,9334,10331,11226	GALNT3,B4GALT5,B3GNT3,GALNT6
16_Member	KEGG Pathway	hsa00512	Mucin type O-glycan biosynthesis	-2.4254	-1.54206	4/36	2591,9334,10331,11226	GALNT3,B4GALT5,B3GNT3,GALNT6
17_Summary	KEGG Pathway	hsa05417	Lipid and atherosclerosis	-2.25926	-1.38546	10/215	816,3310,4318,4688,4973,5468,5600,6403,9619,29108	CAMK2B,HSPA6,MMP9,NCF2,OLR1,PPARG,MAPK11,SELP,ABCG1,PYCARD
17_Member	KEGG Pathway	hsa05417	Lipid and atherosclerosis	-2.25926	-1.38546	10/215	816,3310,4318,4688,4973,5468,5600,6403,9619,29108	CAMK2B,HSPA6,MMP9,NCF2,OLR1,PPARG,MAPK11,SELP,ABCG1,PYCARD
18_Summary	KEGG Pathway	hsa04350	TGF-beta signaling pathway	-2.16693	-1.31398	6/94	3397,3626,9241,26585,83729,392255	ID1,INHBC,NOG,GREM1,INHBE,GDF6
18_Member	KEGG Pathway	hsa04350	TGF-beta signaling pathway	-2.16693	-1.31398	6/94	3397,3626,9241,26585,83729,392255	ID1,INHBC,NOG,GREM1,INHBE,GDF6
19_Summary	KEGG Pathway	hsa04657	IL-17 signaling pathway	-2.16693	-1.31398	6/94	4318,5596,5600,6279,6280,7188,109,1029,1565,54567	MMP9,MAPK4,MAPK11,S100A8,S100A9,TRAF5,ADCY3,CDKN2A,CYP2D6,DLL4
19_Member	KEGG Pathway	hsa04657	IL-17 signaling pathway	-2.16693	-1.31398	6/94	4318,5596,5600,6279,6280,7188	MMP9,MAPK4,MAPK11,S100A8,S100A9,TRAF5
19_Member	KEGG Pathway	hsa01522	Endocrine resistance	-2.08107	-1.26465	6/98	109,1029,1565,4318,5600,54567	ADCY3,CDKN2A,CYP2D6,MMP9,MAPK11,DLL4
20_Summary	KEGG Pathway	hsa04613	Neutrophil extracellular trap formation	-2.1336	-1.29602	9/190	566,820,1511,2209,4353,4688,5600,6403,64581,4286,5468,7006,29760	AZU1,CAMP,CTSG,FCGR1A,MPO,NCF2,MAPK11,SELP,CLEC7A,MITF,PPARG,TEC,BLNK
20_Member	KEGG Pathway	hsa04613	Neutrophil extracellular trap formation	-2.1336	-1.29602	9/190	566,820,1511,2209,4353,4688,5600,6403,64581	AZU1,CAMP,CTSG,FCGR1A,MPO,NCF2,MAPK11,SELP,CLEC7A
20_Member	KEGG Pathway	hsa04380	Osteoclast differentiation	-2.08505	-1.26465	7/128	2209,4286,4688,5468,5600,7006,29760	FCGR1A,MITF,NCF2,PPARG,MAPK11,TEC,BLNK

## Sheet: GO (M1_LPS+IFNγ vs M1_GM-CSF)
Table .GO pathway enrichment analysis of macrophages, M1_IFNγ+LPS and M1_GM-CSF
GroupID	Category	Term	Description	LogP	Log(q-value)	InTerm_InList	Genes	Symbols
1_Summary	GO Biological Processes	GO:0050865	regulation of cell activation	-22.9823	-18.676	59/681	348,399,640,825,914,921,928,940,941,944,1050,1511,1880,3108,3109,3111,3119,3122,3481,3575,3594,3620,3662,3958,4317,5270,6366,6403,7006,7474,7704,7805,8013,8530,8740,8808,8993,9308,10457,10461,10875,27240,28834,29108,56833,57126,57864,64092,64109,64581,80380,146850,149233,160365,246778,284194,387597,441864,729230,94,566,1029,3675,3909,4155,4321,5800,7852,8613,10154,10563,26585,55679,64805,84978,13…	APOE,RHOH,BLK,CAPN3,CD2,CD5,CD9,CD28,CD80,TNFSF8,CEBPA,CTSG,GPR183,HLA-DMA,HLA-DMB,HLA-DOA,HLA-DQB1,HLA-DRA,IGF2,IL7R,IL12RB1,IDO1,IRF4,LGALS3,MMP8,SERPINE2,CCL21,SELP,TEC,WNT5A,ZBTB16,LAPTM5,NR4A3,CST7,TNFSF14,IL1RL2,PGLYRP1,CD83,GPNMB,MERTK,FGL2,SIT1,IGLC7,PYCARD,SLAMF8,CD177,SLC46A2,SAMSN1,CRLF2,CLEC7A,PDCD1LG2,PIK3R6,IL23R,CLECL1,IL27,LGALS9B,ILDR2,TARM1,CCR2,ACVRL1,AZU1,CDKN2A,ITGA3,LAMA3,MB…
1_Member	GO Biological Processes	GO:0050865	regulation of cell activation	-22.9823	-18.676	59/681	348,399,640,825,914,921,928,940,941,944,1050,1511,1880,3108,3109,3111,3119,3122,3481,3575,3594,3620,3662,3958,4317,5270,6366,6403,7006,7474,7704,7805,8013,8530,8740,8808,8993,9308,10457,10461,10875,27240,28834,29108,56833,57126,57864,64092,64109,64581,80380,146850,149233,160365,246778,284194,387597,441864,729230	APOE,RHOH,BLK,CAPN3,CD2,CD5,CD9,CD28,CD80,TNFSF8,CEBPA,CTSG,GPR183,HLA-DMA,HLA-DMB,HLA-DOA,HLA-DQB1,HLA-DRA,IGF2,IL7R,IL12RB1,IDO1,IRF4,LGALS3,MMP8,SERPINE2,CCL21,SELP,TEC,WNT5A,ZBTB16,LAPTM5,NR4A3,CST7,TNFSF14,IL1RL2,PGLYRP1,CD83,GPNMB,MERTK,FGL2,SIT1,IGLC7,PYCARD,SLAMF8,CD177,SLC46A2,SAMSN1,CRLF2,CLEC7A,PDCD1LG2,PIK3R6,IL23R,CLECL1,IL27,LGALS9B,ILDR2,TARM1,CCR2
1_Member	GO Biological Processes	GO:0002694	regulation of leukocyte activation	-20.1034	-16.0981	53/629	399,640,914,921,940,941,944,1050,1511,1880,3108,3109,3111,3119,3122,3481,3575,3594,3620,3662,3958,4317,6366,7474,7704,7805,8013,8530,8740,8808,8993,9308,10457,10461,10875,27240,28834,29108,56833,57126,57864,64092,64109,64581,80380,146850,149233,160365,246778,284194,387597,441864,729230	RHOH,BLK,CD2,CD5,CD28,CD80,TNFSF8,CEBPA,CTSG,GPR183,HLA-DMA,HLA-DMB,HLA-DOA,HLA-DQB1,HLA-DRA,IGF2,IL7R,IL12RB1,IDO1,IRF4,LGALS3,MMP8,CCL21,WNT5A,ZBTB16,LAPTM5,NR4A3,CST7,TNFSF14,IL1RL2,PGLYRP1,CD83,GPNMB,MERTK,FGL2,SIT1,IGLC7,PYCARD,SLAMF8,CD177,SLC46A2,SAMSN1,CRLF2,CLEC7A,PDCD1LG2,PIK3R6,IL23R,CLECL1,IL27,LGALS9B,ILDR2,TARM1,CCR2
1_Member	GO Biological Processes	GO:0050863	regulation of T cell activation	-18.5288	-14.8246	38/342	399,914,921,940,941,944,1511,3108,3109,3111,3119,3122,3481,3575,3594,3620,3662,3958,6366,7704,7805,8740,8808,9308,10457,10875,27240,29108,57864,80380,146850,149233,160365,246778,284194,387597,441864,729230	RHOH,CD2,CD5,CD28,CD80,TNFSF8,CTSG,HLA-DMA,HLA-DMB,HLA-DOA,HLA-DQB1,HLA-DRA,IGF2,IL7R,IL12RB1,IDO1,IRF4,LGALS3,CCL21,ZBTB16,LAPTM5,TNFSF14,IL1RL2,CD83,GPNMB,FGL2,SIT1,PYCARD,SLC46A2,PDCD1LG2,PIK3R6,IL23R,CLECL1,IL27,LGALS9B,ILDR2,TARM1,CCR2
1_Member	GO Biological Processes	GO:0051249	regulation of lymphocyte activation	-17.9205	-14.3131	46/532	399,640,914,921,940,941,944,1511,1880,3108,3109,3111,3119,3122,3481,3575,3594,3620,3662,3958,6366,7704,7805,8740,8808,8993,9308,10457,10461,10875,27240,28834,29108,56833,57864,64092,64581,80380,146850,149233,160365,246778,284194,387597,441864,729230	RHOH,BLK,CD2,CD5,CD28,CD80,TNFSF8,CTSG,GPR183,HLA-DMA,HLA-DMB,HLA-DOA,HLA-DQB1,HLA-DRA,IGF2,IL7R,IL12RB1,IDO1,IRF4,LGALS3,CCL21,ZBTB16,LAPTM5,TNFSF14,IL1RL2,PGLYRP1,CD83,GPNMB,MERTK,FGL2,SIT1,IGLC7,PYCARD,SLAMF8,SLC46A2,SAMSN1,CLEC7A,PDCD1LG2,PIK3R6,IL23R,CLECL1,IL27,LGALS9B,ILDR2,TARM1,CCR2
1_Member	GO Biological Processes	GO:0030155	regulation of cell adhesion	-17.8292	-14.3011	55/760	94,399,566,640,921,928,940,941,1029,1511,3108,3109,3111,3119,3122,3481,3575,3594,3620,3675,3909,3958,4155,4321,5270,5800,6366,6403,7474,7704,7805,7852,8013,8613,8740,8808,9308,10154,10457,10563,10875,26585,29108,55679,64805,80380,84978,133584,146850,149233,160365,284194,387597,441864,729230	ACVRL1,RHOH,AZU1,BLK,CD5,CD9,CD28,CD80,CDKN2A,CTSG,HLA-DMA,HLA-DMB,HLA-DOA,HLA-DQB1,HLA-DRA,IGF2,IL7R,IL12RB1,IDO1,ITGA3,LAMA3,LGALS3,MBP,MMP12,SERPINE2,PTPRO,CCL21,SELP,WNT5A,ZBTB16,LAPTM5,CXCR4,NR4A3,PLPP3,TNFSF14,IL1RL2,CD83,PLXNC1,GPNMB,CXCL13,FGL2,GREM1,PYCARD,LIMS2,P2RY12,PDCD1LG2,FRMD5,EGFLAM,PIK3R6,IL23R,CLECL1,LGALS9B,ILDR2,TARM1,CCR2
1_Member	GO Biological Processes	GO:0022407	regulation of cell-cell adhesion	-16.6111	-13.1499	41/456	399,640,921,928,940,941,1511,3108,3109,3111,3119,3122,3481,3575,3594,3620,3958,4155,5270,6366,6403,7474,7704,7805,8013,8613,8740,8808,9308,10457,10563,10875,29108,80380,146850,149233,160365,284194,387597,441864,729230	RHOH,BLK,CD5,CD9,CD28,CD80,CTSG,HLA-DMA,HLA-DMB,HLA-DOA,HLA-DQB1,HLA-DRA,IGF2,IL7R,IL12RB1,IDO1,LGALS3,MBP,SERPINE2,CCL21,SELP,WNT5A,ZBTB16,LAPTM5,NR4A3,PLPP3,TNFSF14,IL1RL2,CD83,GPNMB,CXCL13,FGL2,PYCARD,PDCD1LG2,PIK3R6,IL23R,CLECL1,LGALS9B,ILDR2,TARM1,CCR2
1_Member	GO Biological Processes	GO:1903037	regulation of leukocyte cell-cell adhesion	-15.0774	-11.7711	34/344	399,921,940,941,1511,3108,3109,3111,3119,3122,3481,3575,3594,3620,3958,6366,6403,7704,7805,8013,8740,8808,9308,10457,10875,29108,80380,146850,149233,160365,284194,387597,441864,729230	RHOH,CD5,CD28,CD80,CTSG,HLA-DMA,HLA-DMB,HLA-DOA,HLA-DQB1,HLA-DRA,IGF2,IL7R,IL12RB1,IDO1,LGALS3,CCL21,SELP,ZBTB16,LAPTM5,NR4A3,TNFSF14,IL1RL2,CD83,GPNMB,FGL2,PYCARD,PDCD1LG2,PIK3R6,IL23R,CLECL1,LGALS9B,ILDR2,TARM1,CCR2
1_Member	GO Biological Processes	GO:0022409	positive regulation of cell-cell adhesion	-13.0331	-9.90747	29/291	399,921,940,941,1511,3108,3109,3111,3119,3122,3481,3575,3594,6366,6403,7474,7704,8013,8613,8740,8808,9308,10563,29108,80380,146850,149233,160365,729230	RHOH,CD5,CD28,CD80,CTSG,HLA-DMA,HLA-DMB,HLA-DOA,HLA-DQB1,HLA-DRA,IGF2,IL7R,IL12RB1,CCL21,SELP,WNT5A,ZBTB16,NR4A3,PLPP3,TNFSF14,IL1RL2,CD83,CXCL13,PYCARD,PDCD1LG2,PIK3R6,IL23R,CLECL1,CCR2
1_Member	GO Biological Processes	GO:0050867	positive regulation of cell activation	-12.7841	-9.70822	35/436	399,825,914,921,940,941,1050,1880,3108,3109,3111,3119,3122,3481,3575,3594,4317,6366,6403,7474,7704,8013,8740,8808,9308,28834,29108,57126,64109,64581,80380,146850,149233,160365,729230	RHOH,CAPN3,CD2,CD5,CD28,CD80,CEBPA,GPR183,HLA-DMA,HLA-DMB,HLA-DOA,HLA-DQB1,HLA-DRA,IGF2,IL7R,IL12RB1,MMP8,CCL21,SELP,WNT5A,ZBTB16,NR4A3,TNFSF14,IL1RL2,CD83,IGLC7,PYCARD,CD177,CRLF2,CLEC7A,PDCD1LG2,PIK3R6,IL23R,CLECL1,CCR2
1_Member	GO Biological Processes	GO:0045785	positive regulation of cell adhesion	-12.4969	-9.46939	35/446	399,566,921,940,941,1511,3108,3109,3111,3119,3122,3481,3575,3594,3675,6366,6403,7474,7704,8013,8613,8740,8808,9308,10563,29108,55679,64805,80380,84978,133584,146850,149233,160365,729230	RHOH,AZU1,CD5,CD28,CD80,CTSG,HLA-DMA,HLA-DMB,HLA-DOA,HLA-DQB1,HLA-DRA,IGF2,IL7R,IL12RB1,ITGA3,CCL21,SELP,WNT5A,ZBTB16,NR4A3,PLPP3,TNFSF14,IL1RL2,CD83,CXCL13,PYCARD,LIMS2,P2RY12,PDCD1LG2,FRMD5,EGFLAM,PIK3R6,IL23R,CLECL1,CCR2
1_Member	GO Biological Processes	GO:0002696	positive regulation of leukocyte activation	-11.7997	-8.94054	33/421	399,914,921,940,941,1050,1880,3108,3109,3111,3119,3122,3481,3575,3594,4317,6366,7474,7704,8013,8740,8808,9308,28834,29108,57126,64109,64581,80380,146850,149233,160365,729230	RHOH,CD2,CD5,CD28,CD80,CEBPA,GPR183,HLA-DMA,HLA-DMB,HLA-DOA,HLA-DQB1,HLA-DRA,IGF2,IL7R,IL12RB1,MMP8,CCL21,WNT5A,ZBTB16,NR4A3,TNFSF14,IL1RL2,CD83,IGLC7,PYCARD,CD177,CRLF2,CLEC7A,PDCD1LG2,PIK3R6,IL23R,CLECL1,CCR2
1_Member	GO Biological Processes	GO:1903039	positive regulation of leukocyte cell-cell adhesion	-11.5456	-8.718	25/245	399,921,940,941,3108,3109,3111,3119,3122,3481,3575,3594,6366,6403,7704,8013,8740,8808,9308,29108,80380,146850,149233,160365,729230	RHOH,CD5,CD28,CD80,HLA-DMA,HLA-DMB,HLA-DOA,HLA-DQB1,HLA-DRA,IGF2,IL7R,IL12RB1,CCL21,SELP,ZBTB16,NR4A3,TNFSF14,IL1RL2,CD83,PYCARD,PDCD1LG2,PIK3R6,IL23R,CLECL1,CCR2
1_Member	GO Biological Processes	GO:1902105	regulation of leukocyte differentiation	-10.9413	-8.15352	26/283	399,714,914,940,941,3111,3122,3575,3594,3662,4057,4286,4920,7704,8808,8993,9308,10875,56833,57864,81501,140685,146850,149233,246778,729230	RHOH,C1QC,CD2,CD28,CD80,HLA-DOA,HLA-DRA,IL7R,IL12RB1,IRF4,LTF,MITF,ROR2,ZBTB16,IL1RL2,PGLYRP1,CD83,FGL2,SLAMF8,SLC46A2,DCSTAMP,ZBTB46,PIK3R6,IL23R,IL27,CCR2
1_Member	GO Biological Processes	GO:0050870	positive regulation of T cell activation	-10.7666	-8.00439	23/223	399,921,940,941,3108,3109,3111,3119,3122,3481,3575,3594,6366,7704,8740,8808,9308,29108,80380,146850,149233,160365,729230	RHOH,CD5,CD28,CD80,HLA-DMA,HLA-DMB,HLA-DOA,HLA-DQB1,HLA-DRA,IGF2,IL7R,IL12RB1,CCL21,ZBTB16,TNFSF14,IL1RL2,CD83,PYCARD,PDCD1LG2,PIK3R6,IL23R,CLECL1,CCR2
1_Member	GO Biological Processes	GO:1903706	regulation of hemopoiesis	-10.4093	-7.70761	29/371	399,714,914,940,941,3111,3122,3575,3594,3662,4057,4286,4920,5764,7704,8808,8993,9308,10875,56833,57864,81501,85477,140685,146850,149233,246778,338382,729230	RHOH,C1QC,CD2,CD28,CD80,HLA-DOA,HLA-DRA,IL7R,IL12RB1,IRF4,LTF,MITF,ROR2,PTN,ZBTB16,IL1RL2,PGLYRP1,CD83,FGL2,SLAMF8,SLC46A2,DCSTAMP,SCIN,ZBTB46,PIK3R6,IL23R,IL27,RAB7B,CCR2
1_Member	GO Biological Processes	GO:0045619	regulation of lymphocyte differentiation	-9.98286	-7.3454	20/181	399,914,940,941,3111,3122,3575,3594,3662,7704,8808,8993,9308,10875,56833,57864,146850,149233,246778,729230	RHOH,CD2,CD28,CD80,HLA-DOA,HLA-DRA,IL7R,IL12RB1,IRF4,ZBTB16,IL1RL2,PGLYRP1,CD83,FGL2,SLAMF8,SLC46A2,PIK3R6,IL23R,IL27,CCR2
1_Member	GO Biological Processes	GO:0045580	regulation of T cell differentiation	-9.59056	-7.01666	18/151	399,914,940,941,3111,3122,3575,3594,3662,7704,8808,9308,10875,57864,146850,149233,246778,729230	RHOH,CD2,CD28,CD80,HLA-DOA,HLA-DRA,IL7R,IL12RB1,IRF4,ZBTB16,IL1RL2,CD83,FGL2,SLC46A2,PIK3R6,IL23R,IL27,CCR2
1_Member	GO Biological Processes	GO:0051251	positive regulation of lymphocyte activation	-8.39048	-5.92929	26/371	399,921,940,941,1880,3108,3109,3111,3119,3122,3481,3575,3594,6366,7704,8740,8808,9308,28834,29108,64581,80380,146850,149233,160365,729230	RHOH,CD5,CD28,CD80,GPR183,HLA-DMA,HLA-DMB,HLA-DOA,HLA-DQB1,HLA-DRA,IGF2,IL7R,IL12RB1,CCL21,ZBTB16,TNFSF14,IL1RL2,CD83,IGLC7,PYCARD,CLEC7A,PDCD1LG2,PIK3R6,IL23R,CLECL1,CCR2
1_Member	GO Biological Processes	GO:1902107	positive regulation of leukocyte differentiation	-5.27822	-3.31631	13/157	399,941,3122,3575,3594,4920,7704,8808,9308,81501,140685,146850,149233	RHOH,CD80,HLA-DRA,IL7R,IL12RB1,ROR2,ZBTB16,IL1RL2,CD83,DCSTAMP,ZBTB46,PIK3R6,IL23R
1_Member	GO Biological Processes	GO:1903708	positive regulation of hemopoiesis	-5.27822	-3.31631	13/157	399,941,3122,3575,3594,4920,7704,8808,9308,81501,140685,146850,149233	RHOH,CD80,HLA-DRA,IL7R,IL12RB1,ROR2,ZBTB16,IL1RL2,CD83,DCSTAMP,ZBTB46,PIK3R6,IL23R
1_Member	GO Biological Processes	GO:0045582	positive regulation of T cell differentiation	-5.14815	-3.21451	10/94	399,941,3122,3575,3594,7704,8808,9308,146850,149233	RHOH,CD80,HLA-DRA,IL7R,IL12RB1,ZBTB16,IL1RL2,CD83,PIK3R6,IL23R
1_Member	GO Biological Processes	GO:0045621	positive regulation of lymphocyte differentiation	-4.64825	-2.83471	10/107	399,941,3122,3575,3594,7704,8808,9308,146850,149233	RHOH,CD80,HLA-DRA,IL7R,IL12RB1,ZBTB16,IL1RL2,CD83,PIK3R6,IL23R
2_Summary	GO Biological Processes	GO:0006954	inflammatory response	-18.8522	-15.023	46/504	2,12,133,336,566,922,968,1234,2206,2209,2829,3250,3428,3620,3663,3700,4069,4973,5473,5737,5742,5764,5806,6279,6280,6283,6366,6367,6403,7852,8808,9034,9450,10563,23166,29108,29760,56413,56833,64581,122618,149233,246778,338557,729230,730249	A2M,SERPINA3,ADM,APOA2,AZU1,CD5L,CD68,CCR5,MS4A2,FCGR1A,XCR1,HPR,IFI16,IDO1,IRF5,ITIH4,LYZ,OLR1,PPBP,PTGFR,PTGS1,PTN,PTX3,S100A8,S100A9,S100A12,CCL21,CCL22,SELP,CXCR4,IL1RL2,CCRL2,LY86,CXCL13,STAB1,PYCARD,BLNK,LTB4R2,SLAMF8,CLEC7A,PLD4,IL23R,IL27,FFAR4,CCR2,ACOD1
2_Member	GO Biological Processes	GO:0006954	inflammatory response	-18.8522	-15.023	46/504	2,12,133,336,566,922,968,1234,2206,2209,2829,3250,3428,3620,3663,3700,4069,4973,5473,5737,5742,5764,5806,6279,6280,6283,6366,6367,6403,7852,8808,9034,9450,10563,23166,29108,29760,56413,56833,64581,122618,149233,246778,338557,729230,730249	A2M,SERPINA3,ADM,APOA2,AZU1,CD5L,CD68,CCR5,MS4A2,FCGR1A,XCR1,HPR,IFI16,IDO1,IRF5,ITIH4,LYZ,OLR1,PPBP,PTGFR,PTGS1,PTN,PTX3,S100A8,S100A9,S100A12,CCL21,CCL22,SELP,CXCR4,IL1RL2,CCRL2,LY86,CXCL13,STAB1,PYCARD,BLNK,LTB4R2,SLAMF8,CLEC7A,PLD4,IL23R,IL27,FFAR4,CCR2,ACOD1
3_Summary	GO Biological Processes	GO:0009617	response to bacterium	-15.361	-11.9578	50/726	133,358,566,664,717,820,941,944,968,1118,1234,1511,1636,2167,3248,3394,3575,3620,3663,4057,4069,4353,4360,4938,5473,5737,5996,6037,6279,6280,6283,6403,7079,7474,8288,8993,9076,9965,10563,23166,27063,28834,29108,56833,80380,83872,128488,149233,246778,730249,109,1581,1591,4824,5251,6781,8013,11240,85315,130497,64581,388325	ADM,AQP1,AZU1,BNIP3,C2,CAMP,CD80,TNFSF8,CD68,CHIT1,CCR5,CTSG,ACE,FABP4,HPGD,IRF8,IL7R,IDO1,IRF5,LTF,LYZ,MPO,MRC1,OAS1,PPBP,PTGFR,RGS1,RNASE3,S100A8,S100A9,S100A12,SELP,TIMP4,WNT5A,EPX,PGLYRP1,CLDN1,FGF19,CXCL13,STAB1,ANKRD1,IGLC7,PYCARD,SLAMF8,PDCD1LG2,HMCN1,WFDC12,IL23R,IL27,ACOD1,ADCY3,CYP7A1,CYP24A1,NKX3-1,PHEX,STC1,NR4A3,PADI2,PAQR8,OSR1,CLEC7A,SCIMP
3_Member	GO Biological Processes	GO:0009617	response to bacterium	-15.361	-11.9578	50/726	133,358,566,664,717,820,941,944,968,1118,1234,1511,1636,2167,3248,3394,3575,3620,3663,4057,4069,4353,4360,4938,5473,5737,5996,6037,6279,6280,6283,6403,7079,7474,8288,8993,9076,9965,10563,23166,27063,28834,29108,56833,80380,83872,128488,149233,246778,730249	ADM,AQP1,AZU1,BNIP3,C2,CAMP,CD80,TNFSF8,CD68,CHIT1,CCR5,CTSG,ACE,FABP4,HPGD,IRF8,IL7R,IDO1,IRF5,LTF,LYZ,MPO,MRC1,OAS1,PPBP,PTGFR,RGS1,RNASE3,S100A8,S100A9,S100A12,SELP,TIMP4,WNT5A,EPX,PGLYRP1,CLDN1,FGF19,CXCL13,STAB1,ANKRD1,IGLC7,PYCARD,SLAMF8,PDCD1LG2,HMCN1,WFDC12,IL23R,IL27,ACOD1
3_Member	GO Biological Processes	GO:0002237	response to molecule of bacterial origin	-10.6305	-7.89236	28/339	133,717,820,941,968,1234,1511,1636,3248,3394,3620,3663,4353,4360,5473,5737,6279,6280,6403,7079,7474,9076,10563,27063,29108,80380,149233,730249	ADM,C2,CAMP,CD80,CD68,CCR5,CTSG,ACE,HPGD,IRF8,IDO1,IRF5,MPO,MRC1,PPBP,PTGFR,S100A8,S100A9,SELP,TIMP4,WNT5A,CLDN1,CXCL13,ANKRD1,PYCARD,PDCD1LG2,IL23R,ACOD1
3_Member	GO Biological Processes	GO:0032496	response to lipopolysaccharide	-10.5455	-7.83027	27/318	133,717,820,941,968,1234,1511,1636,3248,3394,3620,4353,4360,5473,5737,6279,6280,6403,7079,7474,9076,10563,27063,29108,80380,149233,730249	ADM,C2,CAMP,CD80,CD68,CCR5,CTSG,ACE,HPGD,IRF8,IDO1,MPO,MRC1,PPBP,PTGFR,S100A8,S100A9,SELP,TIMP4,WNT5A,CLDN1,CXCL13,ANKRD1,PYCARD,PDCD1LG2,IL23R,ACOD1
3_Member	GO Biological Processes	GO:0071396	cellular response to lipid	-6.37881	-4.22785	27/499	109,358,820,941,968,1234,1511,1581,1591,1636,3394,4360,4824,5251,5473,6781,7474,8013,9076,10563,11240,27063,29108,80380,85315,130497,730249	ADCY3,AQP1,CAMP,CD80,CD68,CCR5,CTSG,CYP7A1,CYP24A1,ACE,IRF8,MRC1,NKX3-1,PHEX,PPBP,STC1,WNT5A,NR4A3,CLDN1,CXCL13,PADI2,ANKRD1,PYCARD,PDCD1LG2,PAQR8,OSR1,ACOD1
3_Member	GO Biological Processes	GO:0071216	cellular response to biotic stimulus	-5.1479	-3.21451	16/239	820,941,968,1234,1511,3394,4360,5473,7474,10563,27063,29108,64581,80380,388325,730249	CAMP,CD80,CD68,CCR5,CTSG,IRF8,MRC1,PPBP,WNT5A,CXCL13,ANKRD1,PYCARD,CLEC7A,PDCD1LG2,SCIMP,ACOD1
3_Member	GO Biological Processes	GO:0071222	cellular response to lipopolysaccharide	-4.79595	-2.95279	14/200	820,941,968,1234,1511,3394,4360,5473,7474,10563,27063,29108,80380,730249	CAMP,CD80,CD68,CCR5,CTSG,IRF8,MRC1,PPBP,WNT5A,CXCL13,ANKRD1,PYCARD,PDCD1LG2,ACOD1
3_Member	GO Biological Processes	GO:0071219	cellular response to molecule of bacterial origin	-4.51427	-2.72827	14/212	820,941,968,1234,1511,3394,4360,5473,7474,10563,27063,29108,80380,730249	CAMP,CD80,CD68,CCR5,CTSG,IRF8,MRC1,PPBP,WNT5A,CXCL13,ANKRD1,PYCARD,PDCD1LG2,ACOD1
4_Summary	GO Biological Processes	GO:0045087	innate immune response	-15.1133	-11.7711	51/764	640,712,713,714,717,820,2209,3394,3428,3594,3663,3958,4057,4360,4688,4938,5468,5648,5806,6037,6279,6280,6283,6366,6367,7474,8685,8808,8993,9076,9450,9830,10321,11043,23601,28834,29108,50856,57126,64581,79465,80231,80352,122618,128488,149233,246778,338382,340061,441864,730249,660,909,913,940,941,1511,3109,3119,3122,3620,4321,7006,8013,29760,729230	BLK,C1QA,C1QB,C1QC,C2,CAMP,FCGR1A,IRF8,IFI16,IL12RB1,IRF5,LGALS3,LTF,MRC1,NCF2,OAS1,PPARG,MASP1,PTX3,RNASE3,S100A8,S100A9,S100A12,CCL21,CCL22,WNT5A,MARCO,IL1RL2,PGLYRP1,CLDN1,LY86,TRIM14,CRISP3,MID2,CLEC5A,IGLC7,PYCARD,CLEC4A,CD177,CLEC7A,ULBP3,TASL,RNF39,PLD4,WFDC12,IL23R,IL27,RAB7B,STING1,TARM1,ACOD1,BMX,CD1A,CD1E,CD28,CD80,CTSG,HLA-DMB,HLA-DQB1,HLA-DRA,IDO1,MMP12,TEC,NR4A3,BLNK,CCR2
4_Member	GO Biological Processes	GO:0045087	innate immune response	-15.1133	-11.7711	51/764	640,712,713,714,717,820,2209,3394,3428,3594,3663,3958,4057,4360,4688,4938,5468,5648,5806,6037,6279,6280,6283,6366,6367,7474,8685,8808,8993,9076,9450,9830,10321,11043,23601,28834,29108,50856,57126,64581,79465,80231,80352,122618,128488,149233,246778,338382,340061,441864,730249	BLK,C1QA,C1QB,C1QC,C2,CAMP,FCGR1A,IRF8,IFI16,IL12RB1,IRF5,LGALS3,LTF,MRC1,NCF2,OAS1,PPARG,MASP1,PTX3,RNASE3,S100A8,S100A9,S100A12,CCL21,CCL22,WNT5A,MARCO,IL1RL2,PGLYRP1,CLDN1,LY86,TRIM14,CRISP3,MID2,CLEC5A,IGLC7,PYCARD,CLEC4A,CD177,CLEC7A,ULBP3,TASL,RNF39,PLD4,WFDC12,IL23R,IL27,RAB7B,STING1,TARM1,ACOD1
4_Member	GO Biological Processes	GO:0050778	positive regulation of immune response	-8.02361	-5.59879	32/559	640,660,712,713,714,717,909,913,940,941,1511,3109,3119,3122,3428,3594,3620,4321,5648,7006,7474,8013,28834,29108,29760,57126,64581,80231,149233,340061,729230,730249	BLK,BMX,C1QA,C1QB,C1QC,C2,CD1A,CD1E,CD28,CD80,CTSG,HLA-DMB,HLA-DQB1,HLA-DRA,IFI16,IL12RB1,IDO1,MMP12,MASP1,TEC,WNT5A,NR4A3,IGLC7,PYCARD,BLNK,CD177,CLEC7A,TASL,IL23R,STING1,CCR2,ACOD1
4_Member	GO Biological Processes	GO:0002253	activation of immune response	-4.0439	-2.36188	17/326	640,660,712,713,714,717,940,3119,3428,5648,7006,8013,28834,29108,29760,64581,340061	BLK,BMX,C1QA,C1QB,C1QC,C2,CD28,HLA-DQB1,IFI16,MASP1,TEC,NR4A3,IGLC7,PYCARD,BLNK,CLEC7A,STING1
5_Summary	GO Biological Processes	GO:0050900	leukocyte migration	-14.7142	-11.4493	28/232	566,1234,1511,1880,3675,3695,3958,4318,4920,5473,5764,5800,6279,6280,6283,6366,6367,6403,7226,7852,8288,10563,56833,57126,64805,91662,120425,729230,214,399,1272,1959,2829,3909,4914,6037,7474,9034,9241,9353,10154,10457,23767,56413,64218,123016	AZU1,CCR5,CTSG,GPR183,ITGA3,ITGB7,LGALS3,MMP9,ROR2,PPBP,PTN,PTPRO,S100A8,S100A9,S100A12,CCL21,CCL22,SELP,TRPM2,CXCR4,EPX,CXCL13,SLAMF8,CD177,P2RY12,NLRP12,JAML,CCR2,ALCAM,RHOH,CNTN1,EGR2,XCR1,LAMA3,NTRK1,RNASE3,WNT5A,CCRL2,NOG,SLIT2,PLXNC1,GPNMB,FLRT3,LTB4R2,SEMA4A,TTC8
5_Member	GO Biological Processes	GO:0050900	leukocyte migration	-14.7142	-11.4493	28/232	566,1234,1511,1880,3675,3695,3958,4318,4920,5473,5764,5800,6279,6280,6283,6366,6367,6403,7226,7852,8288,10563,56833,57126,64805,91662,120425,729230	AZU1,CCR5,CTSG,GPR183,ITGA3,ITGB7,LGALS3,MMP9,ROR2,PPBP,PTN,PTPRO,S100A8,S100A9,S100A12,CCL21,CCL22,SELP,TRPM2,CXCR4,EPX,CXCL13,SLAMF8,CD177,P2RY12,NLRP12,JAML,CCR2
5_Member	GO Biological Processes	GO:0006935	chemotaxis	-12.2495	-9.28561	37/506	214,399,566,1234,1272,1511,1880,1959,2829,3909,3958,4914,5473,5764,5800,6037,6279,6280,6283,6366,6367,7226,7474,7852,9034,9241,9353,10154,10457,10563,23767,56413,56833,64218,120425,123016,729230	ALCAM,RHOH,AZU1,CCR5,CNTN1,CTSG,GPR183,EGR2,XCR1,LAMA3,LGALS3,NTRK1,PPBP,PTN,PTPRO,RNASE3,S100A8,S100A9,S100A12,CCL21,CCL22,TRPM2,WNT5A,CXCR4,CCRL2,NOG,SLIT2,PLXNC1,GPNMB,CXCL13,FLRT3,LTB4R2,SLAMF8,SEMA4A,JAML,TTC8,CCR2
5_Member	GO Biological Processes	GO:0042330	taxis	-12.1469	-9.22077	37/510	214,399,566,1234,1272,1511,1880,1959,2829,3909,3958,4914,5473,5764,5800,6037,6279,6280,6283,6366,6367,7226,7474,7852,9034,9241,9353,10154,10457,10563,23767,56413,56833,64218,120425,123016,729230	ALCAM,RHOH,AZU1,CCR5,CNTN1,CTSG,GPR183,EGR2,XCR1,LAMA3,LGALS3,NTRK1,PPBP,PTN,PTPRO,RNASE3,S100A8,S100A9,S100A12,CCL21,CCL22,TRPM2,WNT5A,CXCR4,CCRL2,NOG,SLIT2,PLXNC1,GPNMB,CXCL13,FLRT3,LTB4R2,SLAMF8,SEMA4A,JAML,TTC8,CCR2
5_Member	GO Biological Processes	GO:0030595	leukocyte chemotaxis	-10.8164	-8.04162	19/145	566,1234,1511,1880,3958,5473,5764,5800,6279,6280,6283,6366,6367,7226,7852,10563,56833,120425,729230	AZU1,CCR5,CTSG,GPR183,LGALS3,PPBP,PTN,PTPRO,S100A8,S100A9,S100A12,CCL21,CCL22,TRPM2,CXCR4,CXCL13,SLAMF8,JAML,CCR2
5_Member	GO Biological Processes	GO:0097529	myeloid leukocyte migration	-9.89304	-7.27694	17/127	566,1511,3958,4920,5473,5800,6279,6280,6283,6366,6367,8288,10563,57126,64805,120425,729230	AZU1,CTSG,LGALS3,ROR2,PPBP,PTPRO,S100A8,S100A9,S100A12,CCL21,CCL22,EPX,CXCL13,CD177,P2RY12,JAML,CCR2
5_Member	GO Biological Processes	GO:0060326	cell chemotaxis	-9.75053	-7.1518	21/207	566,1234,1511,1880,2829,3958,5473,5764,5800,6279,6280,6283,6366,6367,7226,7852,9034,10563,56833,120425,729230	AZU1,CCR5,CTSG,GPR183,XCR1,LGALS3,PPBP,PTN,PTPRO,S100A8,S100A9,S100A12,CCL21,CCL22,TRPM2,CXCR4,CCRL2,CXCL13,SLAMF8,JAML,CCR2
5_Member	GO Biological Processes	GO:0071674	mononuclear cell migration	-8.91771	-6.39675	15/110	1234,1511,1880,3695,3958,5800,6283,6366,6367,7226,7852,10563,91662,120425,729230	CCR5,CTSG,GPR183,ITGB7,LGALS3,PTPRO,S100A12,CCL21,CCL22,TRPM2,CXCR4,CXCL13,NLRP12,JAML,CCR2
5_Member	GO Biological Processes	GO:0097530	granulocyte migration	-5.88154	-3.82322	11/97	3958,5473,6279,6280,6283,6366,6367,8288,10563,57126,120425	LGALS3,PPBP,S100A8,S100A9,S100A12,CCL21,CCL22,EPX,CXCL13,CD177,JAML
5_Member	GO Biological Processes	GO:1990266	neutrophil migration	-5.36357	-3.38769	10/89	3958,5473,6279,6280,6283,6366,6367,10563,57126,120425	LGALS3,PPBP,S100A8,S100A9,S100A12,CCL21,CCL22,CXCL13,CD177,JAML
5_Member	GO Biological Processes	GO:0030593	neutrophil chemotaxis	-4.93394	-3.05253	9/79	3958,5473,6279,6280,6283,6366,6367,10563,120425	LGALS3,PPBP,S100A8,S100A9,S100A12,CCL21,CCL22,CXCL13,JAML
5_Member	GO Biological Processes	GO:0002548	monocyte chemotaxis	-4.8551	-2.98496	7/45	1511,3958,5800,6283,6366,6367,729230	CTSG,LGALS3,PTPRO,S100A12,CCL21,CCL22,CCR2
5_Member	GO Biological Processes	GO:0071621	granulocyte chemotaxis	-4.7156	-2.88572	9/84	3958,5473,6279,6280,6283,6366,6367,10563,120425	LGALS3,PPBP,S100A8,S100A9,S100A12,CCL21,CCL22,CXCL13,JAML
6_Summary	GO Biological Processes	GO:0002683	negative regulation of immune system process	-14.5886	-11.3615	37/425	2,336,640,714,941,968,1281,1511,3111,3428,3575,3620,3958,4057,4321,4938,5468,6366,7805,8530,8993,9353,10457,10461,10875,11240,26585,56833,64092,79148,80380,140685,284194,387597,441864,729230,730249,348,928,5270,94,1029,4155,5800,10154	A2M,APOA2,BLK,C1QC,CD80,CD68,COL3A1,CTSG,HLA-DOA,IFI16,IL7R,IDO1,LGALS3,LTF,MMP12,OAS1,PPARG,CCL21,LAPTM5,CST7,PGLYRP1,SLIT2,GPNMB,MERTK,FGL2,PADI2,GREM1,SLAMF8,SAMSN1,MMP28,PDCD1LG2,ZBTB46,LGALS9B,ILDR2,TARM1,CCR2,ACOD1,APOE,CD9,SERPINE2,ACVRL1,CDKN2A,MBP,PTPRO,PLXNC1
6_Member	GO Biological Processes	GO:0002683	negative regulation of immune system process	-14.5886	-11.3615	37/425	2,336,640,714,941,968,1281,1511,3111,3428,3575,3620,3958,4057,4321,4938,5468,6366,7805,8530,8993,9353,10457,10461,10875,11240,26585,56833,64092,79148,80380,140685,284194,387597,441864,729230,730249	A2M,APOA2,BLK,C1QC,CD80,CD68,COL3A1,CTSG,HLA-DOA,IFI16,IL7R,IDO1,LGALS3,LTF,MMP12,OAS1,PPARG,CCL21,LAPTM5,CST7,PGLYRP1,SLIT2,GPNMB,MERTK,FGL2,PADI2,GREM1,SLAMF8,SAMSN1,MMP28,PDCD1LG2,ZBTB46,LGALS9B,ILDR2,TARM1,CCR2,ACOD1
6_Member	GO Biological Processes	GO:0050866	negative regulation of cell activation	-8.6186	-6.14481	20/216	348,640,928,941,1511,3620,3958,5270,7805,8530,8993,10457,10461,10875,64092,80380,284194,387597,441864,729230	APOE,BLK,CD9,CD80,CTSG,IDO1,LGALS3,SERPINE2,LAPTM5,CST7,PGLYRP1,GPNMB,MERTK,FGL2,SAMSN1,PDCD1LG2,LGALS9B,ILDR2,TARM1,CCR2
6_Member	GO Biological Processes	GO:0002695	negative regulation of leukocyte activation	-7.10178	-4.82227	17/193	640,941,1511,3620,3958,7805,8530,8993,10457,10461,10875,64092,80380,284194,387597,441864,729230	BLK,CD80,CTSG,IDO1,LGALS3,LAPTM5,CST7,PGLYRP1,GPNMB,MERTK,FGL2,SAMSN1,PDCD1LG2,LGALS9B,ILDR2,TARM1,CCR2
6_Member	GO Biological Processes	GO:0051250	negative regulation of lymphocyte activation	-6.65575	-4.44982	15/161	640,941,1511,3620,3958,7805,8993,10457,10461,10875,64092,80380,284194,387597,441864	BLK,CD80,CTSG,IDO1,LGALS3,LAPTM5,PGLYRP1,GPNMB,MERTK,FGL2,SAMSN1,PDCD1LG2,LGALS9B,ILDR2,TARM1
6_Member	GO Biological Processes	GO:0007162	negative regulation of cell adhesion	-6.13993	-4.04046	20/305	94,928,941,1029,1511,3620,3958,4155,4321,5270,5800,6366,7805,10154,10457,10875,80380,284194,387597,441864	ACVRL1,CD9,CD80,CDKN2A,CTSG,IDO1,LGALS3,MBP,MMP12,SERPINE2,PTPRO,CCL21,LAPTM5,PLXNC1,GPNMB,FGL2,PDCD1LG2,LGALS9B,ILDR2,TARM1
6_Member	GO Biological Processes	GO:0022408	negative regulation of cell-cell adhesion	-5.4868	-3.4837	15/199	928,941,1511,3620,3958,4155,5270,6366,7805,10457,10875,80380,284194,387597,441864	CD9,CD80,CTSG,IDO1,LGALS3,MBP,SERPINE2,CCL21,LAPTM5,GPNMB,FGL2,PDCD1LG2,LGALS9B,ILDR2,TARM1
6_Member	GO Biological Processes	GO:1903038	negative regulation of leukocyte cell-cell adhesion	-4.94635	-3.06165	12/144	941,1511,3620,3958,6366,7805,10457,10875,80380,284194,387597,441864	CD80,CTSG,IDO1,LGALS3,CCL21,LAPTM5,GPNMB,FGL2,PDCD1LG2,LGALS9B,ILDR2,TARM1
6_Member	GO Biological Processes	GO:0050868	negative regulation of T cell activation	-4.8056	-2.95451	11/125	941,1511,3620,3958,7805,10457,10875,80380,284194,387597,441864	CD80,CTSG,IDO1,LGALS3,LAPTM5,GPNMB,FGL2,PDCD1LG2,LGALS9B,ILDR2,TARM1
6_Member	GO Biological Processes	GO:0070664	negative regulation of leukocyte proliferation	-2.9095	-1.46053	7/91	640,941,3620,10457,26585,80380,284194	BLK,CD80,IDO1,GPNMB,GREM1,PDCD1LG2,LGALS9B
6_Member	GO Biological Processes	GO:0050672	negative regulation of lymphocyte proliferation	-2.40427	-1.06318	6/84	640,941,3620,10457,80380,284194	BLK,CD80,IDO1,GPNMB,PDCD1LG2,LGALS9B
6_Member	GO Biological Processes	GO:0032945	negative regulation of mononuclear cell proliferation	-2.37892	-1.04437	6/85	640,941,3620,10457,80380,284194	BLK,CD80,IDO1,GPNMB,PDCD1LG2,LGALS9B
6_Member	GO Biological Processes	GO:0032689	negative regulation of interferon-gamma production	-2.18301	-0.895832	4/42	7805,8993,80380,284194	LAPTM5,PGLYRP1,PDCD1LG2,LGALS9B
6_Member	GO Biological Processes	GO:0042130	negative regulation of T cell proliferation	-2.13344	-0.86097	5/68	941,3620,10457,80380,284194	CD80,IDO1,GPNMB,PDCD1LG2,LGALS9B
7_Summary	GO Biological Processes	GO:0055082	cellular chemical homeostasis	-14.2613	-11.0689	49/746	133,348,358,664,666,760,797,825,1234,1581,1636,2151,2829,4884,5028,5031,5737,5798,6263,6279,6280,6366,6781,7226,7351,7474,7504,7852,8989,9034,9914,10008,10563,51393,55283,55584,56833,57214,64072,64116,65266,79689,80231,83959,84679,123041,245972,338557,729230,4057,6444,6424,776,9254,140738	ADM,APOE,AQP1,BNIP3,BOK,CA2,CALCB,CAPN3,CCR5,CYP7A1,ACE,F2RL2,XCR1,NPTX1,P2RY1,P2RY6,PTGFR,PTPRN,RYR3,S100A8,S100A9,CCL21,STC1,TRPM2,UCP2,WNT5A,XK,CXCR4,TRPA1,CCRL2,ATP2C2,KCNE3,CXCL13,TRPV2,MCOLN3,CHRNA9,SLAMF8,CEMIP,CDH23,SLC39A8,WNK4,STEAP4,TASL,SLC4A11,SLC9A7,SLC24A4,ATP6V0D2,FFAR4,CCR2,LTF,SGCD,SFRP4,CACNA1D,CACNA2D2,TMEM37
7_Member	GO Biological Processes	GO:0055082	cellular chemical homeostasis	-14.2613	-11.0689	49/746	133,348,358,664,666,760,797,825,1234,1581,1636,2151,2829,4884,5028,5031,5737,5798,6263,6279,6280,6366,6781,7226,7351,7474,7504,7852,8989,9034,9914,10008,10563,51393,55283,55584,56833,57214,64072,64116,65266,79689,80231,83959,84679,123041,245972,338557,729230	ADM,APOE,AQP1,BNIP3,BOK,CA2,CALCB,CAPN3,CCR5,CYP7A1,ACE,F2RL2,XCR1,NPTX1,P2RY1,P2RY6,PTGFR,PTPRN,RYR3,S100A8,S100A9,CCL21,STC1,TRPM2,UCP2,WNT5A,XK,CXCR4,TRPA1,CCRL2,ATP2C2,KCNE3,CXCL13,TRPV2,MCOLN3,CHRNA9,SLAMF8,CEMIP,CDH23,SLC39A8,WNK4,STEAP4,TASL,SLC4A11,SLC9A7,SLC24A4,ATP6V0D2,FFAR4,CCR2
7_Member	GO Biological Processes	GO:0006873	cellular ion homeostasis	-13.0096	-9.90747	43/635	133,348,664,666,760,797,825,1234,2151,2829,5028,5031,5737,6263,6279,6280,6366,6781,7226,7474,7504,7852,8989,9034,9914,10008,10563,51393,55283,55584,56833,57214,64072,64116,65266,79689,80231,83959,84679,123041,245972,338557,729230	ADM,APOE,BNIP3,BOK,CA2,CALCB,CAPN3,CCR5,F2RL2,XCR1,P2RY1,P2RY6,PTGFR,RYR3,S100A8,S100A9,CCL21,STC1,TRPM2,WNT5A,XK,CXCR4,TRPA1,CCRL2,ATP2C2,KCNE3,CXCL13,TRPV2,MCOLN3,CHRNA9,SLAMF8,CEMIP,CDH23,SLC39A8,WNK4,STEAP4,TASL,SLC4A11,SLC9A7,SLC24A4,ATP6V0D2,FFAR4,CCR2
7_Member	GO Biological Processes	GO:0030003	cellular cation homeostasis	-12.7225	-9.6715	42/620	133,348,664,666,760,797,825,1234,2151,2829,5028,5031,5737,6263,6279,6280,6366,6781,7226,7474,7504,7852,8989,9034,9914,10563,51393,55283,55584,56833,57214,64072,64116,65266,79689,80231,83959,84679,123041,245972,338557,729230	ADM,APOE,BNIP3,BOK,CA2,CALCB,CAPN3,CCR5,F2RL2,XCR1,P2RY1,P2RY6,PTGFR,RYR3,S100A8,S100A9,CCL21,STC1,TRPM2,WNT5A,XK,CXCR4,TRPA1,CCRL2,ATP2C2,CXCL13,TRPV2,MCOLN3,CHRNA9,SLAMF8,CEMIP,CDH23,SLC39A8,WNK4,STEAP4,TASL,SLC4A11,SLC9A7,SLC24A4,ATP6V0D2,FFAR4,CCR2
7_Member	GO Biological Processes	GO:0055080	cation homeostasis	-12.3597	-9.35447	44/692	133,348,664,666,760,797,825,1234,2151,2829,4057,5028,5031,5737,6263,6279,6280,6366,6444,6781,7226,7474,7504,7852,8989,9034,9914,10563,51393,55283,55584,56833,57214,64072,64116,65266,79689,80231,83959,84679,123041,245972,338557,729230	ADM,APOE,BNIP3,BOK,CA2,CALCB,CAPN3,CCR5,F2RL2,XCR1,LTF,P2RY1,P2RY6,PTGFR,RYR3,S100A8,S100A9,CCL21,SGCD,STC1,TRPM2,WNT5A,XK,CXCR4,TRPA1,CCRL2,ATP2C2,CXCL13,TRPV2,MCOLN3,CHRNA9,SLAMF8,CEMIP,CDH23,SLC39A8,WNK4,STEAP4,TASL,SLC4A11,SLC9A7,SLC24A4,ATP6V0D2,FFAR4,CCR2
7_Member	GO Biological Processes	GO:0050801	ion homeostasis	-12.2683	-9.28561	46/754	133,348,664,666,760,797,825,1234,2151,2829,4057,5028,5031,5737,6263,6279,6280,6366,6424,6444,6781,7226,7474,7504,7852,8989,9034,9914,10008,10563,51393,55283,55584,56833,57214,64072,64116,65266,79689,80231,83959,84679,123041,245972,338557,729230	ADM,APOE,BNIP3,BOK,CA2,CALCB,CAPN3,CCR5,F2RL2,XCR1,LTF,P2RY1,P2RY6,PTGFR,RYR3,S100A8,S100A9,CCL21,SFRP4,SGCD,STC1,TRPM2,WNT5A,XK,CXCR4,TRPA1,CCRL2,ATP2C2,KCNE3,CXCL13,TRPV2,MCOLN3,CHRNA9,SLAMF8,CEMIP,CDH23,SLC39A8,WNK4,STEAP4,TASL,SLC4A11,SLC9A7,SLC24A4,ATP6V0D2,FFAR4,CCR2
7_Member	GO Biological Processes	GO:0098771	inorganic ion homeostasis	-12.148	-9.22077	44/702	133,348,664,666,760,797,825,1234,2151,2829,4057,5028,5031,5737,6263,6279,6280,6366,6424,6444,6781,7226,7474,7504,7852,8989,9034,9914,10008,10563,51393,55283,55584,56833,57214,64072,64116,79689,80231,84679,123041,245972,338557,729230	ADM,APOE,BNIP3,BOK,CA2,CALCB,CAPN3,CCR5,F2RL2,XCR1,LTF,P2RY1,P2RY6,PTGFR,RYR3,S100A8,S100A9,CCL21,SFRP4,SGCD,STC1,TRPM2,WNT5A,XK,CXCR4,TRPA1,CCRL2,ATP2C2,KCNE3,CXCL13,TRPV2,MCOLN3,CHRNA9,SLAMF8,CEMIP,CDH23,SLC39A8,STEAP4,TASL,SLC9A7,SLC24A4,ATP6V0D2,FFAR4,CCR2
7_Member	GO Biological Processes	GO:0072507	divalent inorganic cation homeostasis	-11.632	-8.78808	35/478	133,348,664,666,797,825,1234,2151,2829,5028,5031,5737,6263,6279,6280,6366,6444,6781,7226,7474,7504,7852,8989,9034,9914,10563,51393,55283,55584,57214,64072,64116,123041,338557,729230	ADM,APOE,BNIP3,BOK,CALCB,CAPN3,CCR5,F2RL2,XCR1,P2RY1,P2RY6,PTGFR,RYR3,S100A8,S100A9,CCL21,SGCD,STC1,TRPM2,WNT5A,XK,CXCR4,TRPA1,CCRL2,ATP2C2,CXCL13,TRPV2,MCOLN3,CHRNA9,CEMIP,CDH23,SLC39A8,SLC24A4,FFAR4,CCR2
7_Member	GO Biological Processes	GO:0072503	cellular divalent inorganic cation homeostasis	-11.5329	-8.718	34/456	133,348,664,666,797,825,1234,2151,2829,5028,5031,5737,6263,6279,6280,6366,6781,7226,7474,7504,7852,8989,9034,9914,10563,51393,55283,55584,57214,64072,64116,123041,338557,729230	ADM,APOE,BNIP3,BOK,CALCB,CAPN3,CCR5,F2RL2,XCR1,P2RY1,P2RY6,PTGFR,RYR3,S100A8,S100A9,CCL21,STC1,TRPM2,WNT5A,XK,CXCR4,TRPA1,CCRL2,ATP2C2,CXCL13,TRPV2,MCOLN3,CHRNA9,CEMIP,CDH23,SLC39A8,SLC24A4,FFAR4,CCR2
7_Member	GO Biological Processes	GO:0055074	calcium ion homeostasis	-10.7343	-7.98428	32/435	133,348,664,666,797,825,1234,2151,2829,5028,5031,5737,6263,6366,6444,6781,7226,7474,7504,7852,8989,9034,9914,10563,51393,55283,55584,57214,64072,123041,338557,729230	ADM,APOE,BNIP3,BOK,CALCB,CAPN3,CCR5,F2RL2,XCR1,P2RY1,P2RY6,PTGFR,RYR3,CCL21,SGCD,STC1,TRPM2,WNT5A,XK,CXCR4,TRPA1,CCRL2,ATP2C2,CXCL13,TRPV2,MCOLN3,CHRNA9,CEMIP,CDH23,SLC24A4,FFAR4,CCR2
7_Member	GO Biological Processes	GO:0006874	cellular calcium ion homeostasis	-10.4011	-7.70761	31/422	133,348,664,666,797,825,1234,2151,2829,5028,5031,5737,6263,6366,6781,7226,7474,7504,7852,8989,9034,9914,10563,51393,55283,55584,57214,64072,123041,338557,729230	ADM,APOE,BNIP3,BOK,CALCB,CAPN3,CCR5,F2RL2,XCR1,P2RY1,P2RY6,PTGFR,RYR3,CCL21,STC1,TRPM2,WNT5A,XK,CXCR4,TRPA1,CCRL2,ATP2C2,CXCL13,TRPV2,MCOLN3,CHRNA9,CEMIP,CDH23,SLC24A4,FFAR4,CCR2
7_Member	GO Biological Processes	GO:0006875	cellular metal ion homeostasis	-9.94101	-7.31596	35/550	133,348,664,666,797,825,1234,2151,2829,5028,5031,5737,6263,6279,6280,6366,6781,7226,7474,7504,7852,8989,9034,9914,10563,51393,55283,55584,57214,64072,64116,79689,123041,338557,729230	ADM,APOE,BNIP3,BOK,CALCB,CAPN3,CCR5,F2RL2,XCR1,P2RY1,P2RY6,PTGFR,RYR3,S100A8,S100A9,CCL21,STC1,TRPM2,WNT5A,XK,CXCR4,TRPA1,CCRL2,ATP2C2,CXCL13,TRPV2,MCOLN3,CHRNA9,CEMIP,CDH23,SLC39A8,STEAP4,SLC24A4,FFAR4,CCR2
7_Member	GO Biological Processes	GO:0051480	regulation of cytosolic calcium ion concentration	-9.87743	-7.2701	26/316	133,666,797,825,1234,2151,2829,5028,5031,5737,6263,6366,7226,7474,7852,8989,9034,10563,51393,55283,55584,57214,64072,123041,338557,729230	ADM,BOK,CALCB,CAPN3,CCR5,F2RL2,XCR1,P2RY1,P2RY6,PTGFR,RYR3,CCL21,TRPM2,WNT5A,CXCR4,TRPA1,CCRL2,CXCL13,TRPV2,MCOLN3,CHRNA9,CEMIP,CDH23,SLC24A4,FFAR4,CCR2
7_Member	GO Biological Processes	GO:0055065	metal ion homeostasis	-9.72991	-7.13961	37/618	133,348,664,666,797,825,1234,2151,2829,4057,5028,5031,5737,6263,6279,6280,6366,6444,6781,7226,7474,7504,7852,8989,9034,9914,10563,51393,55283,55584,57214,64072,64116,79689,123041,338557,729230	ADM,APOE,BNIP3,BOK,CALCB,CAPN3,CCR5,F2RL2,XCR1,LTF,P2RY1,P2RY6,PTGFR,RYR3,S100A8,S100A9,CCL21,SGCD,STC1,TRPM2,WNT5A,XK,CXCR4,TRPA1,CCRL2,ATP2C2,CXCL13,TRPV2,MCOLN3,CHRNA9,CEMIP,CDH23,SLC39A8,STEAP4,SLC24A4,FFAR4,CCR2
7_Member	GO Biological Processes	GO:0007204	positive regulation of cytosolic calcium ion concentration	-8.05655	-5.61948	22/281	133,825,1234,2151,2829,5028,5031,5737,6263,6366,7226,7852,8989,9034,10563,51393,55283,55584,57214,123041,338557,729230	ADM,CAPN3,CCR5,F2RL2,XCR1,P2RY1,P2RY6,PTGFR,RYR3,CCL21,TRPM2,CXCR4,TRPA1,CCRL2,CXCL13,TRPV2,MCOLN3,CHRNA9,CEMIP,SLC24A4,FFAR4,CCR2
7_Member	GO Biological Processes	GO:0097553	calcium ion transmembrane import into cytosol	-5.42556	-3.4376	9/69	1234,2829,6263,6366,7226,8989,51393,55283,123041	CCR5,XCR1,RYR3,CCL21,TRPM2,TRPA1,TRPV2,MCOLN3,SLC24A4
7_Member	GO Biological Processes	GO:0070588	calcium ion transmembrane transport	-5.31895	-3.3531	14/180	776,1234,2829,6263,6366,7226,8989,9254,9914,51393,55283,55584,123041,140738	CACNA1D,CCR5,XCR1,RYR3,CCL21,TRPM2,TRPA1,CACNA2D2,ATP2C2,TRPV2,MCOLN3,CHRNA9,SLC24A4,TMEM37
7_Member	GO Biological Processes	GO:0060402	calcium ion transport into cytosol	-4.97963	-3.08663	9/78	1234,2829,6263,6366,7226,8989,51393,55283,123041	CCR5,XCR1,RYR3,CCL21,TRPM2,TRPA1,TRPV2,MCOLN3,SLC24A4
7_Member	GO Biological Processes	GO:0006816	calcium ion transport	-4.62076	-2.81277	15/235	776,1234,2829,6263,6366,7226,8989,9254,9914,51393,55283,55584,64072,123041,140738	CACNA1D,CCR5,XCR1,RYR3,CCL21,TRPM2,TRPA1,CACNA2D2,ATP2C2,TRPV2,MCOLN3,CHRNA9,CDH23,SLC24A4,TMEM37
7_Member	GO Biological Processes	GO:0051209	release of sequestered calcium ion into cytosol	-4.60469	-2.79808	7/49	1234,2829,6263,6366,7226,8989,55283	CCR5,XCR1,RYR3,CCL21,TRPM2,TRPA1,MCOLN3
7_Member	GO Biological Processes	GO:0051283	negative regulation of sequestering of calcium ion	-4.54587	-2.75545	7/50	1234,2829,6263,6366,7226,8989,55283	CCR5,XCR1,RYR3,CCL21,TRPM2,TRPA1,MCOLN3
7_Member	GO Molecular Functions	GO:0015085	calcium ion transmembrane transporter activity	-4.49229	-2.71051	11/135	776,6263,7226,8989,9254,9914,51393,55283,55584,123041,140738	CACNA1D,RYR3,TRPM2,TRPA1,CACNA2D2,ATP2C2,TRPV2,MCOLN3,CHRNA9,SLC24A4,TMEM37
7_Member	GO Biological Processes	GO:0060401	cytosolic calcium ion transport	-4.32311	-2.56948	9/94	1234,2829,6263,6366,7226,8989,51393,55283,123041	CCR5,XCR1,RYR3,CCL21,TRPM2,TRPA1,TRPV2,MCOLN3,SLC24A4
7_Member	GO Molecular Functions	GO:0005262	calcium channel activity	-4.24969	-2.51858	10/119	776,6263,7226,8989,9254,51393,55283,55584,123041,140738	CACNA1D,RYR3,TRPM2,TRPA1,CACNA2D2,TRPV2,MCOLN3,CHRNA9,SLC24A4,TMEM37
7_Member	GO Biological Processes	GO:0051282	regulation of sequestering of calcium ion	-4.09832	-2.40055	10/124	825,1234,2829,5031,6263,6366,7226,8989,55283,57214	CAPN3,CCR5,XCR1,P2RY6,RYR3,CCL21,TRPM2,TRPA1,MCOLN3,CEMIP
7_Member	GO Molecular Functions	GO:0005217	intracellular ligand-gated ion channel activity	-3.75733	-2.13856	5/30	358,6263,7226,8989,55283	AQP1,RYR3,TRPM2,TRPA1,MCOLN3
7_Member	GO Molecular Functions	GO:0015278	calcium-release channel activity	-3.70277	-2.10077	4/17	6263,7226,8989,55283	RYR3,TRPM2,TRPA1,MCOLN3
7_Member	GO Molecular Functions	GO:0099604	ligand-gated calcium channel activity	-2.95993	-1.50344	4/26	6263,7226,8989,55283	RYR3,TRPM2,TRPA1,MCOLN3
8_Summary	GO Biological Processes	GO:0001775	cell activation	-13.6281	-10.468	44/636	151,399,566,712,820,914,917,928,940,944,962,1281,1511,1880,2151,3394,3575,3662,4914,5028,6283,6366,7476,8013,8740,10461,10875,26022,29108,29760,50615,50856,54567,55619,56670,56833,64218,64581,64805,79465,79865,81501,120425,139818,640,863,1050,3428,4286,4318,5468,7226,1636,7474,7704,23601,55512,57124,57864,122618,729230,730249	ADRA2B,RHOH,AZU1,C1QA,CAMP,CD2,CD3G,CD9,CD28,TNFSF8,CD48,COL3A1,CTSG,GPR183,F2RL2,IRF8,IL7R,IRF4,NTRK1,P2RY1,S100A12,CCL21,WNT7A,NR4A3,TNFSF14,MERTK,FGL2,TMEM98,PYCARD,BLNK,IL21R,CLEC4A,DLL4,DOCK10,SUCNR1,SLAMF8,SEMA4A,CLEC7A,P2RY12,ULBP3,TREML2,DCSTAMP,JAML,DOCK11,BLK,CBFA2T3,CEBPA,IFI16,MITF,MMP9,PPARG,TRPM2,ACE,WNT5A,ZBTB16,CLEC5A,SMPD3,CD248,SLC46A2,PLD4,CCR2,ACOD1
8_Member	GO Biological Processes	GO:0001775	cell activation	-13.6281	-10.468	44/636	151,399,566,712,820,914,917,928,940,944,962,1281,1511,1880,2151,3394,3575,3662,4914,5028,6283,6366,7476,8013,8740,10461,10875,26022,29108,29760,50615,50856,54567,55619,56670,56833,64218,64581,64805,79465,79865,81501,120425,139818	ADRA2B,RHOH,AZU1,C1QA,CAMP,CD2,CD3G,CD9,CD28,TNFSF8,CD48,COL3A1,CTSG,GPR183,F2RL2,IRF8,IL7R,IRF4,NTRK1,P2RY1,S100A12,CCL21,WNT7A,NR4A3,TNFSF14,MERTK,FGL2,TMEM98,PYCARD,BLNK,IL21R,CLEC4A,DLL4,DOCK10,SUCNR1,SLAMF8,SEMA4A,CLEC7A,P2RY12,ULBP3,TREML2,DCSTAMP,JAML,DOCK11
8_Member	GO Biological Processes	GO:0045321	leukocyte activation	-12.0201	-9.11172	37/515	399,566,712,820,914,917,940,944,962,1511,1880,3394,3575,3662,4914,6283,6366,8013,8740,10461,10875,26022,29108,29760,50615,50856,54567,55619,56670,56833,64218,64581,79465,79865,81501,120425,139818	RHOH,AZU1,C1QA,CAMP,CD2,CD3G,CD28,TNFSF8,CD48,CTSG,GPR183,IRF8,IL7R,IRF4,NTRK1,S100A12,CCL21,NR4A3,TNFSF14,MERTK,FGL2,TMEM98,PYCARD,BLNK,IL21R,CLEC4A,DLL4,DOCK10,SUCNR1,SLAMF8,SEMA4A,CLEC7A,ULBP3,TREML2,DCSTAMP,JAML,DOCK11
8_Member	GO Biological Processes	GO:0046649	lymphocyte activation	-8.81025	-6.31686	28/407	399,914,917,940,944,962,1880,3394,3575,3662,4914,6366,8740,10461,10875,26022,29760,50615,50856,54567,55619,56833,64218,64581,79465,79865,120425,139818	RHOH,CD2,CD3G,CD28,TNFSF8,CD48,GPR183,IRF8,IL7R,IRF4,NTRK1,CCL21,TNFSF14,MERTK,FGL2,TMEM98,BLNK,IL21R,CLEC4A,DLL4,DOCK10,SLAMF8,SEMA4A,CLEC7A,ULBP3,TREML2,JAML,DOCK11
8_Member	GO Biological Processes	GO:0002521	leukocyte differentiation	-8.79147	-6.30472	26/355	399,640,863,917,940,944,1050,1880,3394,3428,3575,3662,4286,4318,4914,5468,7226,10461,26022,29760,54567,55619,56833,64218,81501,139818	RHOH,BLK,CBFA2T3,CD3G,CD28,TNFSF8,CEBPA,GPR183,IRF8,IFI16,IL7R,IRF4,MITF,MMP9,NTRK1,PPARG,TRPM2,MERTK,TMEM98,BLNK,DLL4,DOCK10,SLAMF8,SEMA4A,DCSTAMP,DOCK11
8_Member	GO Biological Processes	GO:0048534	hematopoietic or lymphoid organ development	-8.16253	-5.71956	35/643	399,640,863,917,940,944,1050,1636,1880,3394,3428,3575,3662,4286,4318,4914,5468,7226,7474,7704,10461,23601,26022,29760,54567,55512,55619,56833,57124,57864,64218,81501,122618,139818,729230	RHOH,BLK,CBFA2T3,CD3G,CD28,TNFSF8,CEBPA,ACE,GPR183,IRF8,IFI16,IL7R,IRF4,MITF,MMP9,NTRK1,PPARG,TRPM2,WNT5A,ZBTB16,MERTK,CLEC5A,TMEM98,BLNK,DLL4,SMPD3,DOCK10,SLAMF8,CD248,SLC46A2,SEMA4A,DCSTAMP,PLD4,DOCK11,CCR2
8_Member	GO Biological Processes	GO:0002520	immune system development	-8.0186	-5.59879	36/683	399,640,863,917,940,944,1050,1636,1880,3394,3428,3575,3662,4286,4318,4914,5468,7226,7474,7704,10461,23601,26022,29760,54567,55512,55619,56833,57124,57864,64218,81501,122618,139818,729230,730249	RHOH,BLK,CBFA2T3,CD3G,CD28,TNFSF8,CEBPA,ACE,GPR183,IRF8,IFI16,IL7R,IRF4,MITF,MMP9,NTRK1,PPARG,TRPM2,WNT5A,ZBTB16,MERTK,CLEC5A,TMEM98,BLNK,DLL4,SMPD3,DOCK10,SLAMF8,CD248,SLC46A2,SEMA4A,DCSTAMP,PLD4,DOCK11,CCR2,ACOD1
8_Member	GO Biological Processes	GO:0030097	hemopoiesis	-7.94086	-5.53219	33/594	399,640,863,917,940,944,1050,1636,1880,3394,3428,3575,3662,4286,4318,4914,5468,7226,7474,7704,10461,23601,26022,29760,54567,55512,55619,56833,64218,81501,122618,139818,729230	RHOH,BLK,CBFA2T3,CD3G,CD28,TNFSF8,CEBPA,ACE,GPR183,IRF8,IFI16,IL7R,IRF4,MITF,MMP9,NTRK1,PPARG,TRPM2,WNT5A,ZBTB16,MERTK,CLEC5A,TMEM98,BLNK,DLL4,SMPD3,DOCK10,SLAMF8,SEMA4A,DCSTAMP,PLD4,DOCK11,CCR2
8_Member	GO Biological Processes	GO:1903131	mononuclear cell differentiation	-7.75426	-5.37122	22/292	399,640,917,940,944,1880,3394,3428,3575,3662,4914,5468,7226,10461,26022,29760,54567,55619,56833,64218,81501,139818	RHOH,BLK,CD3G,CD28,TNFSF8,GPR183,IRF8,IFI16,IL7R,IRF4,NTRK1,PPARG,TRPM2,MERTK,TMEM98,BLNK,DLL4,DOCK10,SLAMF8,SEMA4A,DCSTAMP,DOCK11
8_Member	GO Biological Processes	GO:0042110	T cell activation	-6.70692	-4.48698	19/255	399,914,917,940,944,962,1880,3575,3662,6366,8740,10875,26022,50856,54567,64218,64581,79865,120425	RHOH,CD2,CD3G,CD28,TNFSF8,CD48,GPR183,IL7R,IRF4,CCL21,TNFSF14,FGL2,TMEM98,CLEC4A,DLL4,SEMA4A,CLEC7A,TREML2,JAML
8_Member	GO Biological Processes	GO:0030098	lymphocyte differentiation	-5.43002	-3.4376	17/254	399,917,940,944,1880,3394,3575,3662,4914,10461,26022,29760,54567,55619,56833,64218,139818	RHOH,CD3G,CD28,TNFSF8,GPR183,IRF8,IL7R,IRF4,NTRK1,MERTK,TMEM98,BLNK,DLL4,DOCK10,SLAMF8,SEMA4A,DOCK11
8_Member	GO Biological Processes	GO:0002366	leukocyte activation involved in immune response	-4.03846	-2.3585	12/178	1880,3394,3662,8013,10875,26022,29108,55619,56670,64218,64581,139818	GPR183,IRF8,IRF4,NR4A3,FGL2,TMEM98,PYCARD,DOCK10,SUCNR1,SEMA4A,CLEC7A,DOCK11
8_Member	GO Biological Processes	GO:0002263	cell activation involved in immune response	-3.94674	-2.28587	12/182	1880,3394,3662,8013,10875,26022,29108,55619,56670,64218,64581,139818	GPR183,IRF8,IRF4,NR4A3,FGL2,TMEM98,PYCARD,DOCK10,SUCNR1,SEMA4A,CLEC7A,DOCK11
8_Member	GO Biological Processes	GO:0030217	T cell differentiation	-3.42127	-1.88064	10/150	399,917,940,944,1880,3575,3662,26022,54567,64218	RHOH,CD3G,CD28,TNFSF8,GPR183,IL7R,IRF4,TMEM98,DLL4,SEMA4A
8_Member	GO Biological Processes	GO:0002285	lymphocyte activation involved in immune response	-2.77615	-1.35905	8/123	1880,3394,3662,10875,26022,55619,64218,139818	GPR183,IRF8,IRF4,FGL2,TMEM98,DOCK10,SEMA4A,DOCK11
8_Member	GO Biological Processes	GO:0046631	alpha-beta T cell activation	-2.77327	-1.35684	6/71	944,1880,3662,26022,50856,64218	TNFSF8,GPR183,IRF4,TMEM98,CLEC4A,SEMA4A
8_Member	GO Biological Processes	GO:0002294	CD4-positive, alpha-beta T cell differentiation involved in immune response	-2.56536	-1.18756	4/33	1880,3662,26022,64218	GPR183,IRF4,TMEM98,SEMA4A
8_Member	GO Biological Processes	GO:0042093	T-helper cell differentiation	-2.56536	-1.18756	4/33	1880,3662,26022,64218	GPR183,IRF4,TMEM98,SEMA4A
8_Member	GO Biological Processes	GO:0002287	alpha-beta T cell activation involved in immune response	-2.51709	-1.14681	4/34	1880,3662,26022,64218	GPR183,IRF4,TMEM98,SEMA4A
8_Member	GO Biological Processes	GO:0002293	alpha-beta T cell differentiation involved in immune response	-2.51709	-1.14681	4/34	1880,3662,26022,64218	GPR183,IRF4,TMEM98,SEMA4A
8_Member	GO Biological Processes	GO:0046632	alpha-beta T cell differentiation	-2.42759	-1.07875	5/58	944,1880,3662,26022,64218	TNFSF8,GPR183,IRF4,TMEM98,SEMA4A
8_Member	GO Biological Processes	GO:0002292	T cell differentiation involved in immune response	-2.33956	-1.01372	4/38	1880,3662,26022,64218	GPR183,IRF4,TMEM98,SEMA4A
8_Member	GO Biological Processes	GO:0043367	CD4-positive, alpha-beta T cell differentiation	-2.22042	-0.924	4/41	1880,3662,26022,64218	GPR183,IRF4,TMEM98,SEMA4A
8_Member	GO Biological Processes	GO:0035710	CD4-positive, alpha-beta T cell activation	-2.04347	-0.79255	4/46	1880,3662,26022,64218	GPR183,IRF4,TMEM98,SEMA4A
8_Member	GO Biological Processes	GO:0002286	T cell activation involved in immune response	-2.03065	-0.781263	5/72	1880,3662,10875,26022,64218	GPR183,IRF4,FGL2,TMEM98,SEMA4A
9_Summary	GO Biological Processes	GO:0034097	response to cytokine	-11.9632	-9.07183	47/799	820,1050,1234,1281,1511,2167,2296,2690,2829,3394,3428,3575,3594,3663,3700,4155,4360,4824,4938,5473,5600,6366,6367,6403,7078,7079,7188,7474,7852,8808,9034,9076,10563,11240,27063,29108,50615,55512,64109,81501,91662,116379,149233,338382,340061,729230,730249,2209,3111,3119,3122,1880,7226,2,94,9241,26585,133,348,358,566,4881,5737,6444,64805,2151,4883,10888,56413	CAMP,CEBPA,CCR5,COL3A1,CTSG,FABP4,FOXC1,GHR,XCR1,IRF8,IFI16,IL7R,IL12RB1,IRF5,ITIH4,MBP,MRC1,NKX3-1,OAS1,PPBP,MAPK11,CCL21,CCL22,SELP,TIMP3,TIMP4,TRAF5,WNT5A,CXCR4,IL1RL2,CCRL2,CLDN1,CXCL13,PADI2,ANKRD1,PYCARD,IL21R,SMPD3,CRLF2,DCSTAMP,NLRP12,IL22RA2,IL23R,RAB7B,STING1,CCR2,ACOD1,FCGR1A,HLA-DOA,HLA-DQB1,HLA-DRA,GPR183,TRPM2,A2M,ACVRL1,NOG,GREM1,ADM,APOE,AQP1,AZU1,NPR1,PTGFR,SGCD,P2RY12,F2RL2,NPR3…
9_Member	GO Biological Processes	GO:0034097	response to cytokine	-11.9632	-9.07183	47/799	820,1050,1234,1281,1511,2167,2296,2690,2829,3394,3428,3575,3594,3663,3700,4155,4360,4824,4938,5473,5600,6366,6367,6403,7078,7079,7188,7474,7852,8808,9034,9076,10563,11240,27063,29108,50615,55512,64109,81501,91662,116379,149233,338382,340061,729230,730249	CAMP,CEBPA,CCR5,COL3A1,CTSG,FABP4,FOXC1,GHR,XCR1,IRF8,IFI16,IL7R,IL12RB1,IRF5,ITIH4,MBP,MRC1,NKX3-1,OAS1,PPBP,MAPK11,CCL21,CCL22,SELP,TIMP3,TIMP4,TRAF5,WNT5A,CXCR4,IL1RL2,CCRL2,CLDN1,CXCL13,PADI2,ANKRD1,PYCARD,IL21R,SMPD3,CRLF2,DCSTAMP,NLRP12,IL22RA2,IL23R,RAB7B,STING1,CCR2,ACOD1
9_Member	GO Biological Processes	GO:0071345	cellular response to cytokine stimulus	-10.377	-7.69398	41/703	820,1050,1234,1511,2167,2296,2690,2829,3394,3428,3575,3594,3663,4360,4824,4938,5473,5600,6366,6367,7188,7474,7852,8808,9034,9076,10563,11240,27063,29108,50615,55512,64109,81501,91662,116379,149233,338382,340061,729230,730249	CAMP,CEBPA,CCR5,CTSG,FABP4,FOXC1,GHR,XCR1,IRF8,IFI16,IL7R,IL12RB1,IRF5,MRC1,NKX3-1,OAS1,PPBP,MAPK11,CCL21,CCL22,TRAF5,WNT5A,CXCR4,IL1RL2,CCRL2,CLDN1,CXCL13,PADI2,ANKRD1,PYCARD,IL21R,SMPD3,CRLF2,DCSTAMP,NLRP12,IL22RA2,IL23R,RAB7B,STING1,CCR2,ACOD1
9_Member	GO Molecular Functions	GO:0140375	immune receptor activity	-8.84109	-6.33414	17/148	1234,2209,2690,2829,3111,3119,3122,3575,3594,7852,8808,9034,50615,64109,116379,149233,729230	CCR5,FCGR1A,GHR,XCR1,HLA-DOA,HLA-DQB1,HLA-DRA,IL7R,IL12RB1,CXCR4,IL1RL2,CCRL2,IL21R,CRLF2,IL22RA2,IL23R,CCR2
9_Member	GO Molecular Functions	GO:0004896	cytokine receptor activity	-7.71865	-5.35187	13/97	1234,2690,2829,3575,3594,7852,8808,9034,50615,64109,116379,149233,729230	CCR5,GHR,XCR1,IL7R,IL12RB1,CXCR4,IL1RL2,CCRL2,IL21R,CRLF2,IL22RA2,IL23R,CCR2
9_Member	GO Biological Processes	GO:0019221	cytokine-mediated signaling pathway	-7.56422	-5.20732	24/352	1050,1234,1511,2296,2690,2829,3575,3594,3663,4938,5473,6366,6367,7188,7852,8808,9034,10563,29108,50615,64109,116379,149233,729230	CEBPA,CCR5,CTSG,FOXC1,GHR,XCR1,IL7R,IL12RB1,IRF5,OAS1,PPBP,CCL21,CCL22,TRAF5,CXCR4,IL1RL2,CCRL2,CXCL13,PYCARD,IL21R,CRLF2,IL22RA2,IL23R,CCR2
9_Member	GO Biological Processes	GO:0036336	dendritic cell migration	-6.69603	-4.48316	7/25	1234,1880,6366,7226,7852,91662,729230	CCR5,GPR183,CCL21,TRPM2,CXCR4,NLRP12,CCR2
9_Member	GO Molecular Functions	GO:0019955	cytokine binding	-6.59325	-4.39755	14/141	2,94,1234,2690,2829,3594,7852,9034,9241,26585,64109,116379,149233,729230	A2M,ACVRL1,CCR5,GHR,XCR1,IL12RB1,CXCR4,CCRL2,NOG,GREM1,CRLF2,IL22RA2,IL23R,CCR2
9_Member	GO Biological Processes	GO:0002407	dendritic cell chemotaxis	-6.314	-4.18379	6/18	1234,1880,6366,7226,7852,729230	CCR5,GPR183,CCL21,TRPM2,CXCR4,CCR2
9_Member	GO Biological Processes	GO:0070098	chemokine-mediated signaling pathway	-5.69123	-3.65462	10/82	1234,2296,2829,5473,6366,6367,7852,9034,10563,729230	CCR5,FOXC1,XCR1,PPBP,CCL21,CCL22,CXCR4,CCRL2,CXCL13,CCR2
9_Member	GO Biological Processes	GO:1990868	response to chemokine	-5.31932	-3.3531	10/90	1234,2296,2829,5473,6366,6367,7852,9034,10563,729230	CCR5,FOXC1,XCR1,PPBP,CCL21,CCL22,CXCR4,CCRL2,CXCL13,CCR2
9_Member	GO Biological Processes	GO:1990869	cellular response to chemokine	-5.31932	-3.3531	10/90	1234,2296,2829,5473,6366,6367,7852,9034,10563,729230	CCR5,FOXC1,XCR1,PPBP,CCL21,CCL22,CXCR4,CCRL2,CXCL13,CCR2
9_Member	GO Biological Processes	GO:0019932	second-messenger-mediated signaling	-5.10241	-3.17854	15/214	133,348,358,566,1234,2829,4881,5737,6403,6444,7226,7852,9034,64805,729230	ADM,APOE,AQP1,AZU1,CCR5,XCR1,NPR1,PTGFR,SELP,SGCD,TRPM2,CXCR4,CCRL2,P2RY12,CCR2
9_Member	GO Molecular Functions	GO:0019956	chemokine binding	-4.63701	-2.82626	6/33	2,1234,2829,7852,9034,729230	A2M,CCR5,XCR1,CXCR4,CCRL2,CCR2
9_Member	GO Molecular Functions	GO:0016493	C-C chemokine receptor activity	-4.33946	-2.5834	5/23	1234,2829,7852,9034,729230	CCR5,XCR1,CXCR4,CCRL2,CCR2
9_Member	GO Molecular Functions	GO:0019957	C-C chemokine binding	-4.2444	-2.51675	5/24	1234,2829,7852,9034,729230	CCR5,XCR1,CXCR4,CCRL2,CCR2
9_Member	GO Biological Processes	GO:0019722	calcium-mediated signaling	-4.20731	-2.4886	11/145	566,1234,2829,5737,6403,6444,7226,7852,9034,64805,729230	AZU1,CCR5,XCR1,PTGFR,SELP,SGCD,TRPM2,CXCR4,CCRL2,P2RY12,CCR2
9_Member	GO Molecular Functions	GO:0001637	G protein-coupled chemoattractant receptor activity	-4.06753	-2.37823	5/26	1234,2829,7852,9034,729230	CCR5,XCR1,CXCR4,CCRL2,CCR2
9_Member	GO Molecular Functions	GO:0004950	chemokine receptor activity	-4.06753	-2.37823	5/26	1234,2829,7852,9034,729230	CCR5,XCR1,CXCR4,CCRL2,CCR2
9_Member	GO Molecular Functions	GO:0008528	G protein-coupled peptide receptor activity	-3.46771	-1.91577	10/148	1234,2151,2829,4881,4883,7852,9034,10888,56413,729230	CCR5,F2RL2,XCR1,NPR1,NPR3,CXCR4,CCRL2,GPR83,LTB4R2,CCR2
9_Member	GO Molecular Functions	GO:0001653	peptide receptor activity	-3.33081	-1.80627	10/154	1234,2151,2829,4881,4883,7852,9034,10888,56413,729230	CCR5,F2RL2,XCR1,NPR1,NPR3,CXCR4,CCRL2,GPR83,LTB4R2,CCR2
10_Summary	GO Biological Processes	GO:0003013	circulatory system process	-11.9405	-9.06561	36/492	94,133,151,348,566,776,1285,1511,1636,2153,2166,2171,2296,4037,4607,4881,4883,4973,5028,5468,5742,5800,6330,6444,6506,6533,7852,8862,9194,9353,10008,11309,27345,54567,56670,80852,336,358,816,1959,4824,4884,6781,7476,8013,8530,26022,54413,56729,58512,65266,400746,497189	ACVRL1,ADM,ADRA2B,APOE,AZU1,CACNA1D,COL4A3,CTSG,ACE,F5,FAAH,FABP5,FOXC1,LRP3,MYBPC3,NPR1,NPR3,OLR1,P2RY1,PPARG,PTGS1,PTPRO,SCN4B,SGCD,SLC1A2,SLC6A6,CXCR4,APLN,SLC16A7,SLIT2,KCNE3,SLCO2B1,KCNMB4,DLL4,SUCNR1,GRIP2,APOA2,AQP1,CAMK2B,EGR2,NKX3-1,NPTX1,STC1,WNT7A,NR4A3,CST7,TMEM98,NLGN3,RETN,DLGAP3,WNK4,NCMAP,TIFAB
10_Member	GO Biological Processes	GO:0003013	circulatory system process	-11.9405	-9.06561	36/492	94,133,151,348,566,776,1285,1511,1636,2153,2166,2171,2296,4037,4607,4881,4883,4973,5028,5468,5742,5800,6330,6444,6506,6533,7852,8862,9194,9353,10008,11309,27345,54567,56670,80852	ACVRL1,ADM,ADRA2B,APOE,AZU1,CACNA1D,COL4A3,CTSG,ACE,F5,FAAH,FABP5,FOXC1,LRP3,MYBPC3,NPR1,NPR3,OLR1,P2RY1,PPARG,PTGS1,PTPRO,SCN4B,SGCD,SLC1A2,SLC6A6,CXCR4,APLN,SLC16A7,SLIT2,KCNE3,SLCO2B1,KCNMB4,DLL4,SUCNR1,GRIP2
10_Member	GO Biological Processes	GO:0008015	blood circulation	-10.3046	-7.63247	30/400	94,133,151,348,566,776,1285,1511,1636,2153,2166,2296,4607,4881,4883,4973,5028,5468,5742,5800,6330,6444,7852,8862,9353,10008,27345,54567,56670,80852	ACVRL1,ADM,ADRA2B,APOE,AZU1,CACNA1D,COL4A3,CTSG,ACE,F5,FAAH,FOXC1,MYBPC3,NPR1,NPR3,OLR1,P2RY1,PPARG,PTGS1,PTPRO,SCN4B,SGCD,CXCR4,APLN,SLIT2,KCNE3,KCNMB4,DLL4,SUCNR1,GRIP2
10_Member	GO Biological Processes	GO:0044057	regulation of system process	-7.77055	-5.37807	32/573	133,151,336,348,358,776,816,1636,1959,2166,2171,4607,4824,4881,4884,5468,5800,6330,6781,7476,8013,8530,8862,10008,26022,27345,54413,56729,58512,65266,400746,497189	ADM,ADRA2B,APOA2,APOE,AQP1,CACNA1D,CAMK2B,ACE,EGR2,FAAH,FABP5,MYBPC3,NKX3-1,NPR1,NPTX1,PPARG,PTPRO,SCN4B,STC1,WNT7A,NR4A3,CST7,APLN,KCNE3,TMEM98,KCNMB4,NLGN3,RETN,DLGAP3,WNK4,NCMAP,TIFAB
10_Member	GO Biological Processes	GO:0003018	vascular process in circulatory system	-6.49977	-4.32701	19/263	133,151,348,566,1636,2166,2171,2296,4037,4881,4883,5028,6506,6533,9194,9353,11309,27345,80852	ADM,ADRA2B,APOE,AZU1,ACE,FAAH,FABP5,FOXC1,LRP3,NPR1,NPR3,P2RY1,SLC1A2,SLC6A6,SLC16A7,SLIT2,SLCO2B1,KCNMB4,GRIP2
10_Member	GO Biological Processes	GO:0008217	regulation of blood pressure	-4.56292	-2.7635	13/183	94,133,151,1511,1636,4881,4883,5468,5742,5800,8862,56670,80852	ACVRL1,ADM,ADRA2B,CTSG,ACE,NPR1,NPR3,PPARG,PTGS1,PTPRO,APLN,SUCNR1,GRIP2
10_Member	GO Biological Processes	GO:0035296	regulation of tube diameter	-4.31817	-2.56938	11/141	133,151,348,1636,2166,2296,4881,4883,5028,27345,80852	ADM,ADRA2B,APOE,ACE,FAAH,FOXC1,NPR1,NPR3,P2RY1,KCNMB4,GRIP2
10_Member	GO Biological Processes	GO:0097746	blood vessel diameter maintenance	-4.31817	-2.56938	11/141	133,151,348,1636,2166,2296,4881,4883,5028,27345,80852	ADM,ADRA2B,APOE,ACE,FAAH,FOXC1,NPR1,NPR3,P2RY1,KCNMB4,GRIP2
10_Member	GO Biological Processes	GO:0035150	regulation of tube size	-4.29008	-2.54608	11/142	133,151,348,1636,2166,2296,4881,4883,5028,27345,80852	ADM,ADRA2B,APOE,ACE,FAAH,FOXC1,NPR1,NPR3,P2RY1,KCNMB4,GRIP2
10_Member	GO Biological Processes	GO:0019229	regulation of vasoconstriction	-2.24418	-0.938316	5/64	133,151,1636,2166,27345	ADM,ADRA2B,ACE,FAAH,KCNMB4
11_Summary	GO Biological Processes	GO:0001819	positive regulation of cytokine production	-11.0438	-8.2427	34/475	336,566,914,940,941,3394,3428,3594,3620,3662,3663,4155,4317,4321,4938,5600,7474,7805,8013,8288,8808,9308,23601,29108,64109,64581,91662,149233,160365,246778,338382,340061,388325,729230	APOA2,AZU1,CD2,CD28,CD80,IRF8,IFI16,IL12RB1,IDO1,IRF4,IRF5,MBP,MMP8,MMP12,OAS1,MAPK11,WNT5A,LAPTM5,NR4A3,EPX,IL1RL2,CD83,CLEC5A,PYCARD,CRLF2,CLEC7A,NLRP12,IL23R,CLECL1,IL27,RAB7B,STING1,SCIMP,CCR2
11_Member	GO Biological Processes	GO:0001819	positive regulation of cytokine production	-11.0438	-8.2427	34/475	336,566,914,940,941,3394,3428,3594,3620,3662,3663,4155,4317,4321,4938,5600,7474,7805,8013,8288,8808,9308,23601,29108,64109,64581,91662,149233,160365,246778,338382,340061,388325,729230	APOA2,AZU1,CD2,CD28,CD80,IRF8,IFI16,IL12RB1,IDO1,IRF4,IRF5,MBP,MMP8,MMP12,OAS1,MAPK11,WNT5A,LAPTM5,NR4A3,EPX,IL1RL2,CD83,CLEC5A,PYCARD,CRLF2,CLEC7A,NLRP12,IL23R,CLECL1,IL27,RAB7B,STING1,SCIMP,CCR2
11_Member	GO Biological Processes	GO:0032735	positive regulation of interleukin-12 production	-6.17079	-4.06589	8/42	3394,3620,3663,5600,7805,64581,149233,388325	IRF8,IDO1,IRF5,MAPK11,LAPTM5,CLEC7A,IL23R,SCIMP
11_Member	GO Biological Processes	GO:0032655	regulation of interleukin-12 production	-4.79724	-2.95279	8/63	3394,3620,3663,5600,7805,64581,149233,388325	IRF8,IDO1,IRF5,MAPK11,LAPTM5,CLEC7A,IL23R,SCIMP
11_Member	GO Biological Processes	GO:0002718	regulation of cytokine production involved in immune response	-2.72287	-1.31695	7/98	336,7474,7805,8013,64581,388325,729230	APOA2,WNT5A,LAPTM5,NR4A3,CLEC7A,SCIMP,CCR2
11_Member	GO Biological Processes	GO:0061081	positive regulation of myeloid leukocyte cytokine production involved in immune response	-2.17024	-0.888433	3/22	7474,7805,8013	WNT5A,LAPTM5,NR4A3
11_Member	GO Biological Processes	GO:0002720	positive regulation of cytokine production involved in immune response	-2.13344	-0.86097	5/68	7474,7805,8013,64581,388325	WNT5A,LAPTM5,NR4A3,CLEC7A,SCIMP
12_Summary	GO Biological Processes	GO:0032103	positive regulation of response to external stimulus	-10.5544	-7.83027	32/442	566,940,1050,1636,2167,3428,3620,4258,4317,4321,5764,6279,6280,6283,6366,7474,7852,8740,9353,9450,10563,29108,56670,64581,64805,80231,91662,340061,388325,646960,729230,730249,2,348,3594,4318,4938,5468,8530,8808,8993,10875,56833,116379,146850,149233,246778,338557,344807,388581	AZU1,CD28,CEBPA,ACE,FABP4,IFI16,IDO1,MGST2,MMP8,MMP12,PTN,S100A8,S100A9,S100A12,CCL21,WNT5A,CXCR4,TNFSF14,SLIT2,LY86,CXCL13,PYCARD,SUCNR1,CLEC7A,P2RY12,TASL,NLRP12,STING1,SCIMP,PRSS56,CCR2,ACOD1,A2M,APOE,IL12RB1,MMP9,OAS1,PPARG,CST7,IL1RL2,PGLYRP1,FGL2,SLAMF8,IL22RA2,PIK3R6,IL23R,IL27,FFAR4,CD200R1L,C1QTNF12
12_Member	GO Biological Processes	GO:0032103	positive regulation of response to external stimulus	-10.5544	-7.83027	32/442	566,940,1050,1636,2167,3428,3620,4258,4317,4321,5764,6279,6280,6283,6366,7474,7852,8740,9353,9450,10563,29108,56670,64581,64805,80231,91662,340061,388325,646960,729230,730249	AZU1,CD28,CEBPA,ACE,FABP4,IFI16,IDO1,MGST2,MMP8,MMP12,PTN,S100A8,S100A9,S100A12,CCL21,WNT5A,CXCR4,TNFSF14,SLIT2,LY86,CXCL13,PYCARD,SUCNR1,CLEC7A,P2RY12,TASL,NLRP12,STING1,SCIMP,PRSS56,CCR2,ACOD1
12_Member	GO Biological Processes	GO:0031347	regulation of defense response	-10.2953	-7.63247	39/648	2,348,940,1050,1636,2167,3428,3594,3620,4258,4317,4318,4321,4938,5468,6279,6280,6283,7474,8530,8808,8993,10875,29108,56670,56833,64581,80231,91662,116379,146850,149233,246778,338557,340061,344807,388581,729230,730249	A2M,APOE,CD28,CEBPA,ACE,FABP4,IFI16,IL12RB1,IDO1,MGST2,MMP8,MMP9,MMP12,OAS1,PPARG,S100A8,S100A9,S100A12,WNT5A,CST7,IL1RL2,PGLYRP1,FGL2,PYCARD,SUCNR1,SLAMF8,CLEC7A,TASL,NLRP12,IL22RA2,PIK3R6,IL23R,IL27,FFAR4,STING1,CD200R1L,C1QTNF12,CCR2,ACOD1
12_Member	GO Biological Processes	GO:0050727	regulation of inflammatory response	-9.12565	-6.58278	28/394	348,940,1050,1636,2167,3620,4258,4317,4318,5468,6279,6280,6283,7474,8530,8808,8993,29108,56670,56833,91662,116379,338557,340061,344807,388581,729230,730249	APOE,CD28,CEBPA,ACE,FABP4,IDO1,MGST2,MMP8,MMP9,PPARG,S100A8,S100A9,S100A12,WNT5A,CST7,IL1RL2,PGLYRP1,PYCARD,SUCNR1,SLAMF8,NLRP12,IL22RA2,FFAR4,STING1,CD200R1L,C1QTNF12,CCR2,ACOD1
12_Member	GO Biological Processes	GO:0050729	positive regulation of inflammatory response	-7.25771	-4.94757	15/145	940,1050,1636,2167,3620,4258,4317,6279,6280,6283,7474,29108,56670,91662,729230	CD28,CEBPA,ACE,FABP4,IDO1,MGST2,MMP8,S100A8,S100A9,S100A12,WNT5A,PYCARD,SUCNR1,NLRP12,CCR2
12_Member	GO Biological Processes	GO:0031349	positive regulation of defense response	-6.50944	-4.33348	20/289	940,1050,1636,2167,3428,3620,4258,4317,4321,6279,6280,6283,7474,29108,56670,64581,80231,91662,340061,729230	CD28,CEBPA,ACE,FABP4,IFI16,IDO1,MGST2,MMP8,MMP12,S100A8,S100A9,S100A12,WNT5A,PYCARD,SUCNR1,CLEC7A,TASL,NLRP12,STING1,CCR2
13_Summary	GO Biological Processes	GO:0002252	immune effector process	-10.247	-7.59396	31/428	566,712,713,714,717,1511,1636,1880,2209,3108,3109,3111,3119,3122,3394,3662,4353,5648,5806,8013,10875,26022,28834,29108,50615,55619,56670,64218,64581,79465,139818,909,913,1520,50856,55016,10563,214,660,7006,27240,80380,441864	AZU1,C1QA,C1QB,C1QC,C2,CTSG,ACE,GPR183,FCGR1A,HLA-DMA,HLA-DMB,HLA-DOA,HLA-DQB1,HLA-DRA,IRF8,IRF4,MPO,MASP1,PTX3,NR4A3,FGL2,TMEM98,IGLC7,PYCARD,IL21R,DOCK10,SUCNR1,SEMA4A,CLEC7A,ULBP3,DOCK11,CD1A,CD1E,CTSS,CLEC4A,MARCHF1,CXCL13,ALCAM,BMX,TEC,SIT1,PDCD1LG2,TARM1
13_Member	GO Biological Processes	GO:0002252	immune effector process	-10.247	-7.59396	31/428	566,712,713,714,717,1511,1636,1880,2209,3108,3109,3111,3119,3122,3394,3662,4353,5648,5806,8013,10875,26022,28834,29108,50615,55619,56670,64218,64581,79465,139818	AZU1,C1QA,C1QB,C1QC,C2,CTSG,ACE,GPR183,FCGR1A,HLA-DMA,HLA-DMB,HLA-DOA,HLA-DQB1,HLA-DRA,IRF8,IRF4,MPO,MASP1,PTX3,NR4A3,FGL2,TMEM98,IGLC7,PYCARD,IL21R,DOCK10,SUCNR1,SEMA4A,CLEC7A,ULBP3,DOCK11
13_Member	GO Biological Processes	GO:0019884	antigen processing and presentation of exogenous antigen	-6.8935	-4.64028	9/47	909,913,1520,3108,3109,3111,3119,3122,50856	CD1A,CD1E,CTSS,HLA-DMA,HLA-DMB,HLA-DOA,HLA-DQB1,HLA-DRA,CLEC4A
13_Member	GO Biological Processes	GO:0019882	antigen processing and presentation	-6.06632	-3.97221	11/93	909,913,1520,1636,3108,3109,3111,3119,3122,50856,55016	CD1A,CD1E,CTSS,ACE,HLA-DMA,HLA-DMB,HLA-DOA,HLA-DQB1,HLA-DRA,CLEC4A,MARCHF1
13_Member	GO Biological Processes	GO:0048002	antigen processing and presentation of peptide antigen	-5.94743	-3.88169	9/60	1520,1636,3108,3109,3111,3119,3122,50856,55016	CTSS,ACE,HLA-DMA,HLA-DMB,HLA-DOA,HLA-DQB1,HLA-DRA,CLEC4A,MARCHF1
13_Member	GO Biological Processes	GO:0002495	antigen processing and presentation of peptide antigen via MHC class II	-5.8978	-3.83702	7/32	1520,3108,3109,3111,3119,3122,55016	CTSS,HLA-DMA,HLA-DMB,HLA-DOA,HLA-DQB1,HLA-DRA,MARCHF1
13_Member	GO Biological Processes	GO:0002504	antigen processing and presentation of peptide or polysaccharide antigen via MHC class II	-5.80097	-3.74509	7/33	1520,3108,3109,3111,3119,3122,55016	CTSS,HLA-DMA,HLA-DMB,HLA-DOA,HLA-DQB1,HLA-DRA,MARCHF1
13_Member	GO Biological Processes	GO:0002478	antigen processing and presentation of exogenous peptide antigen	-5.36405	-3.38769	7/38	1520,3108,3109,3111,3119,3122,50856	CTSS,HLA-DMA,HLA-DMB,HLA-DOA,HLA-DQB1,HLA-DRA,CLEC4A
13_Member	GO Biological Processes	GO:0002460	adaptive immune response based on somatic recombination of immune receptors built from immunoglobulin superfamily domains	-5.21735	-3.26898	16/236	712,713,714,717,2209,3108,3109,3111,3119,3122,3662,10563,26022,28834,50615,64218	C1QA,C1QB,C1QC,C2,FCGR1A,HLA-DMA,HLA-DMB,HLA-DOA,HLA-DQB1,HLA-DRA,IRF4,CXCL13,TMEM98,IGLC7,IL21R,SEMA4A
13_Member	GO Biological Processes	GO:0002399	MHC class II protein complex assembly	-5.18129	-3.24421	5/16	3108,3109,3111,3119,3122	HLA-DMA,HLA-DMB,HLA-DOA,HLA-DQB1,HLA-DRA
13_Member	GO Biological Processes	GO:0002503	peptide antigen assembly with MHC class II protein complex	-5.18129	-3.24421	5/16	3108,3109,3111,3119,3122	HLA-DMA,HLA-DMB,HLA-DOA,HLA-DQB1,HLA-DRA
13_Member	GO Biological Processes	GO:0002443	leukocyte mediated immunity	-5.07808	-3.15918	17/270	566,712,713,714,717,1511,1636,2209,3108,3109,3111,3119,3122,8013,28834,50615,79465	AZU1,C1QA,C1QB,C1QC,C2,CTSG,ACE,FCGR1A,HLA-DMA,HLA-DMB,HLA-DOA,HLA-DQB1,HLA-DRA,NR4A3,IGLC7,IL21R,ULBP3
13_Member	GO Biological Processes	GO:0019886	antigen processing and presentation of exogenous peptide antigen via MHC class II	-4.88805	-3.01473	6/30	1520,3108,3109,3111,3119,3122	CTSS,HLA-DMA,HLA-DMB,HLA-DOA,HLA-DQB1,HLA-DRA
13_Member	GO Biological Processes	GO:0002250	adaptive immune response	-4.67531	-2.85045	27/617	214,660,712,713,714,717,909,913,1520,1880,2209,3108,3109,3111,3119,3122,3662,7006,10563,26022,27240,28834,50615,50856,64218,80380,441864	ALCAM,BMX,C1QA,C1QB,C1QC,C2,CD1A,CD1E,CTSS,GPR183,FCGR1A,HLA-DMA,HLA-DMB,HLA-DOA,HLA-DQB1,HLA-DRA,IRF4,TEC,CXCL13,TMEM98,SIT1,IGLC7,IL21R,CLEC4A,SEMA4A,PDCD1LG2,TARM1
13_Member	GO Biological Processes	GO:0002396	MHC protein complex assembly	-4.65678	-2.84185	5/20	3108,3109,3111,3119,3122	HLA-DMA,HLA-DMB,HLA-DOA,HLA-DQB1,HLA-DRA
13_Member	GO Biological Processes	GO:0002501	peptide antigen assembly with MHC protein complex	-4.65678	-2.84185	5/20	3108,3109,3111,3119,3122	HLA-DMA,HLA-DMB,HLA-DOA,HLA-DQB1,HLA-DRA
13_Member	GO Biological Processes	GO:0016064	immunoglobulin mediated immune response	-4.25525	-2.52182	12/169	712,713,714,717,2209,3108,3109,3111,3119,3122,28834,50615	C1QA,C1QB,C1QC,C2,FCGR1A,HLA-DMA,HLA-DMB,HLA-DOA,HLA-DQB1,HLA-DRA,IGLC7,IL21R
13_Member	GO Biological Processes	GO:0019724	B cell mediated immunity	-4.15705	-2.44845	12/173	712,713,714,717,2209,3108,3109,3111,3119,3122,28834,50615	C1QA,C1QB,C1QC,C2,FCGR1A,HLA-DMA,HLA-DMB,HLA-DOA,HLA-DQB1,HLA-DRA,IGLC7,IL21R
13_Member	GO Molecular Functions	GO:0023026	MHC class II protein complex binding	-3.98498	-2.31012	5/27	3108,3109,3111,3119,3122	HLA-DMA,HLA-DMB,HLA-DOA,HLA-DQB1,HLA-DRA
13_Member	GO Biological Processes	GO:0002449	lymphocyte mediated immunity	-3.63487	-2.04956	13/226	712,713,714,717,2209,3108,3109,3111,3119,3122,28834,50615,79465	C1QA,C1QB,C1QC,C2,FCGR1A,HLA-DMA,HLA-DMB,HLA-DOA,HLA-DQB1,HLA-DRA,IGLC7,IL21R,ULBP3
13_Member	GO Molecular Functions	GO:0023023	MHC protein complex binding	-3.37306	-1.83761	5/36	3108,3109,3111,3119,3122	HLA-DMA,HLA-DMB,HLA-DOA,HLA-DQB1,HLA-DRA
13_Member	GO Biological Processes	GO:0002381	immunoglobulin production involved in immunoglobulin-mediated immune response	-3.26146	-1.75034	5/38	3108,3109,3111,3119,3122	HLA-DMA,HLA-DMB,HLA-DOA,HLA-DQB1,HLA-DRA
13_Member	GO Molecular Functions	GO:0032395	MHC class II receptor activity	-3.20955	-1.71078	3/10	3111,3119,3122	HLA-DOA,HLA-DQB1,HLA-DRA
14_Summary	GO Biological Processes	GO:0043086	negative regulation of catalytic activity	-9.9796	-7.3454	43/786	2,12,336,348,358,399,636,1029,1050,1285,2167,3428,3697,3699,3700,3958,4057,4318,4883,5055,5270,5468,5764,5800,5806,5918,7078,7079,8530,8740,9353,9495,10763,10788,29108,50859,56413,94274,113791,123016,128488,440503,729230,666,4155,4824,6279,6280,7805,27141,64581,91662,825,863,26022,64285	A2M,SERPINA3,APOA2,APOE,AQP1,RHOH,BICD1,CDKN2A,CEBPA,COL4A3,FABP4,IFI16,ITIH1,ITIH3,ITIH4,LGALS3,LTF,MMP9,NPR3,SERPINB2,SERPINE2,PPARG,PTN,PTPRO,PTX3,RARRES1,TIMP3,TIMP4,CST7,TNFSF14,SLIT2,AKAP5,NES,IQGAP2,PYCARD,SPOCK3,LTB4R2,PPP1R14A,PIK3IP1,TTC8,WFDC12,PLIN5,CCR2,BOK,MBP,NKX3-1,S100A8,S100A9,LAPTM5,CIDEB,CLEC7A,NLRP12,CAPN3,CBFA2T3,TMEM98,RHBDF1
14_Member	GO Biological Processes	GO:0043086	negative regulation of catalytic activity	-9.9796	-7.3454	43/786	2,12,336,348,358,399,636,1029,1050,1285,2167,3428,3697,3699,3700,3958,4057,4318,4883,5055,5270,5468,5764,5800,5806,5918,7078,7079,8530,8740,9353,9495,10763,10788,29108,50859,56413,94274,113791,123016,128488,440503,729230	A2M,SERPINA3,APOA2,APOE,AQP1,RHOH,BICD1,CDKN2A,CEBPA,COL4A3,FABP4,IFI16,ITIH1,ITIH3,ITIH4,LGALS3,LTF,MMP9,NPR3,SERPINB2,SERPINE2,PPARG,PTN,PTPRO,PTX3,RARRES1,TIMP3,TIMP4,CST7,TNFSF14,SLIT2,AKAP5,NES,IQGAP2,PYCARD,SPOCK3,LTB4R2,PPP1R14A,PIK3IP1,TTC8,WFDC12,PLIN5,CCR2
14_Member	GO Biological Processes	GO:0052548	regulation of endopeptidase activity	-9.64035	-7.05833	30/426	2,12,358,666,1285,3428,3697,3699,3700,4057,4155,4318,4824,5055,5270,5468,5918,6279,6280,7078,7079,7805,8530,8740,27141,29108,50859,64581,91662,128488	A2M,SERPINA3,AQP1,BOK,COL4A3,IFI16,ITIH1,ITIH3,ITIH4,LTF,MBP,MMP9,NKX3-1,SERPINB2,SERPINE2,PPARG,RARRES1,S100A8,S100A9,TIMP3,TIMP4,LAPTM5,CST7,TNFSF14,CIDEB,PYCARD,SPOCK3,CLEC7A,NLRP12,WFDC12
14_Member	GO Biological Processes	GO:0052547	regulation of peptidase activity	-8.93844	-6.41029	30/456	2,12,358,666,1285,3428,3697,3699,3700,4057,4155,4318,4824,5055,5270,5468,5918,6279,6280,7078,7079,7805,8530,8740,27141,29108,50859,64581,91662,128488	A2M,SERPINA3,AQP1,BOK,COL4A3,IFI16,ITIH1,ITIH3,ITIH4,LTF,MBP,MMP9,NKX3-1,SERPINB2,SERPINE2,PPARG,RARRES1,S100A8,S100A9,TIMP3,TIMP4,LAPTM5,CST7,TNFSF14,CIDEB,PYCARD,SPOCK3,CLEC7A,NLRP12,WFDC12
14_Member	GO Biological Processes	GO:0051346	negative regulation of hydrolase activity	-7.75301	-5.37122	25/371	2,12,336,358,636,1285,3428,3697,3699,3700,3958,4057,4318,5055,5270,5806,5918,7078,7079,8530,8740,50859,123016,128488,440503	A2M,SERPINA3,APOA2,AQP1,BICD1,COL4A3,IFI16,ITIH1,ITIH3,ITIH4,LGALS3,LTF,MMP9,SERPINB2,SERPINE2,PTX3,RARRES1,TIMP3,TIMP4,CST7,TNFSF14,SPOCK3,TTC8,WFDC12,PLIN5
14_Member	GO Molecular Functions	GO:0061134	peptidase regulator activity	-7.41336	-5.08479	19/230	2,12,1285,3697,3699,3700,4057,4824,5055,5270,5918,7078,7079,8530,8740,29108,50859,91662,128488	A2M,SERPINA3,COL4A3,ITIH1,ITIH3,ITIH4,LTF,NKX3-1,SERPINB2,SERPINE2,RARRES1,TIMP3,TIMP4,CST7,TNFSF14,PYCARD,SPOCK3,NLRP12,WFDC12
14_Member	GO Biological Processes	GO:0030162	regulation of proteolysis	-7.09918	-4.82227	36/743	2,12,348,358,666,825,863,1050,1285,3428,3697,3699,3700,4057,4155,4318,4824,5055,5270,5468,5918,6279,6280,7078,7079,7805,8530,8740,26022,27141,29108,50859,64285,64581,91662,128488	A2M,SERPINA3,APOE,AQP1,BOK,CAPN3,CBFA2T3,CEBPA,COL4A3,IFI16,ITIH1,ITIH3,ITIH4,LTF,MBP,MMP9,NKX3-1,SERPINB2,SERPINE2,PPARG,RARRES1,S100A8,S100A9,TIMP3,TIMP4,LAPTM5,CST7,TNFSF14,TMEM98,CIDEB,PYCARD,SPOCK3,RHBDF1,CLEC7A,NLRP12,WFDC12
14_Member	GO Biological Processes	GO:0010951	negative regulation of endopeptidase activity	-6.81373	-4.56813	19/251	2,12,358,1285,3428,3697,3699,3700,4057,4318,5055,5270,5918,7078,7079,8530,8740,50859,128488	A2M,SERPINA3,AQP1,COL4A3,IFI16,ITIH1,ITIH3,ITIH4,LTF,MMP9,SERPINB2,SERPINE2,RARRES1,TIMP3,TIMP4,CST7,TNFSF14,SPOCK3,WFDC12
14_Member	GO Molecular Functions	GO:0004866	endopeptidase inhibitor activity	-6.77515	-4.53703	16/180	2,12,1285,3697,3699,3700,4057,5055,5270,5918,7078,7079,8530,8740,50859,128488	A2M,SERPINA3,COL4A3,ITIH1,ITIH3,ITIH4,LTF,SERPINB2,SERPINE2,RARRES1,TIMP3,TIMP4,CST7,TNFSF14,SPOCK3,WFDC12
14_Member	GO Molecular Functions	GO:0004857	enzyme inhibitor activity	-6.73334	-4.50623	24/390	2,12,336,399,1029,1285,3697,3699,3700,3958,4057,5055,5270,5764,5918,7078,7079,8530,8740,9353,10788,50859,94274,128488	A2M,SERPINA3,APOA2,RHOH,CDKN2A,COL4A3,ITIH1,ITIH3,ITIH4,LGALS3,LTF,SERPINB2,SERPINE2,PTN,RARRES1,TIMP3,TIMP4,CST7,TNFSF14,SLIT2,IQGAP2,SPOCK3,PPP1R14A,WFDC12
14_Member	GO Molecular Functions	GO:0030414	peptidase inhibitor activity	-6.54821	-4.35919	16/187	2,12,1285,3697,3699,3700,4057,5055,5270,5918,7078,7079,8530,8740,50859,128488	A2M,SERPINA3,COL4A3,ITIH1,ITIH3,ITIH4,LTF,SERPINB2,SERPINE2,RARRES1,TIMP3,TIMP4,CST7,TNFSF14,SPOCK3,WFDC12
14_Member	GO Biological Processes	GO:0010466	negative regulation of peptidase activity	-6.5252	-4.34601	19/262	2,12,358,1285,3428,3697,3699,3700,4057,4318,5055,5270,5918,7078,7079,8530,8740,50859,128488	A2M,SERPINA3,AQP1,COL4A3,IFI16,ITIH1,ITIH3,ITIH4,LTF,MMP9,SERPINB2,SERPINE2,RARRES1,TIMP3,TIMP4,CST7,TNFSF14,SPOCK3,WFDC12
14_Member	GO Molecular Functions	GO:0061135	endopeptidase regulator activity	-6.33186	-4.19583	16/194	2,12,1285,3697,3699,3700,4057,5055,5270,5918,7078,7079,8530,8740,50859,128488	A2M,SERPINA3,COL4A3,ITIH1,ITIH3,ITIH4,LTF,SERPINB2,SERPINE2,RARRES1,TIMP3,TIMP4,CST7,TNFSF14,SPOCK3,WFDC12
14_Member	GO Biological Processes	GO:0045861	negative regulation of proteolysis	-5.22923	-3.27704	20/350	2,12,358,1285,3428,3697,3699,3700,4057,4318,5055,5270,5918,7078,7079,8530,8740,26022,50859,128488	A2M,SERPINA3,AQP1,COL4A3,IFI16,ITIH1,ITIH3,ITIH4,LTF,MMP9,SERPINB2,SERPINE2,RARRES1,TIMP3,TIMP4,CST7,TNFSF14,TMEM98,SPOCK3,WFDC12
14_Member	GO Molecular Functions	GO:0004867	serine-type endopeptidase inhibitor activity	-3.4245	-1.88238	8/98	2,12,3697,3699,3700,5055,5270,128488	A2M,SERPINA3,ITIH1,ITIH3,ITIH4,SERPINB2,SERPINE2,WFDC12
15_Summary	GO Biological Processes	GO:0009611	response to wounding	-9.54296	-6.97703	30/430	94,133,151,664,928,1281,1511,2151,2153,2162,2735,4321,4914,5028,5055,5270,5493,6279,6506,7474,7476,9076,9241,10461,10544,23767,64805,120425,646960,729230,348,358,4881,4883,5800,8862,65266,389208,497189	ACVRL1,ADM,ADRA2B,BNIP3,CD9,COL3A1,CTSG,F2RL2,F5,F13A1,GLI1,MMP12,NTRK1,P2RY1,SERPINB2,SERPINE2,PPL,S100A8,SLC1A2,WNT5A,WNT7A,CLDN1,NOG,MERTK,PROCR,FLRT3,P2RY12,JAML,PRSS56,CCR2,APOE,AQP1,NPR1,NPR3,PTPRO,APLN,WNK4,TMPRSS11F,TIFAB
15_Member	GO Biological Processes	GO:0009611	response to wounding	-9.54296	-6.97703	30/430	94,133,151,664,928,1281,1511,2151,2153,2162,2735,4321,4914,5028,5055,5270,5493,6279,6506,7474,7476,9076,9241,10461,10544,23767,64805,120425,646960,729230	ACVRL1,ADM,ADRA2B,BNIP3,CD9,COL3A1,CTSG,F2RL2,F5,F13A1,GLI1,MMP12,NTRK1,P2RY1,SERPINB2,SERPINE2,PPL,S100A8,SLC1A2,WNT5A,WNT7A,CLDN1,NOG,MERTK,PROCR,FLRT3,P2RY12,JAML,PRSS56,CCR2
15_Member	GO Biological Processes	GO:0050878	regulation of body fluid levels	-7.8695	-5.46629	25/366	133,151,348,358,928,1281,1511,2151,2153,2162,4881,4883,5028,5055,5270,5800,8862,9076,10461,10544,64805,65266,389208,497189,646960	ADM,ADRA2B,APOE,AQP1,CD9,COL3A1,CTSG,F2RL2,F5,F13A1,NPR1,NPR3,P2RY1,SERPINB2,SERPINE2,PTPRO,APLN,CLDN1,MERTK,PROCR,P2RY12,WNK4,TMPRSS11F,TIFAB,PRSS56
15_Member	GO Biological Processes	GO:0042060	wound healing	-7.54677	-5.19704	23/326	94,151,928,1281,1511,2151,2153,2162,4321,5028,5055,5270,5493,6279,7474,7476,9076,9241,10461,10544,64805,120425,646960	ACVRL1,ADRA2B,CD9,COL3A1,CTSG,F2RL2,F5,F13A1,MMP12,P2RY1,SERPINB2,SERPINE2,PPL,S100A8,WNT5A,WNT7A,CLDN1,NOG,MERTK,PROCR,P2RY12,JAML,PRSS56
15_Member	GO Biological Processes	GO:0007596	blood coagulation	-4.84834	-2.98295	13/172	151,928,1281,1511,2151,2153,2162,5028,5270,10461,10544,64805,646960	ADRA2B,CD9,COL3A1,CTSG,F2RL2,F5,F13A1,P2RY1,SERPINE2,MERTK,PROCR,P2RY12,PRSS56
15_Member	GO Biological Processes	GO:0050817	coagulation	-4.79469	-2.95279	13/174	151,928,1281,1511,2151,2153,2162,5028,5270,10461,10544,64805,646960	ADRA2B,CD9,COL3A1,CTSG,F2RL2,F5,F13A1,P2RY1,SERPINE2,MERTK,PROCR,P2RY12,PRSS56
15_Member	GO Biological Processes	GO:0007599	hemostasis	-4.71572	-2.88572	13/177	151,928,1281,1511,2151,2153,2162,5028,5270,10461,10544,64805,646960	ADRA2B,CD9,COL3A1,CTSG,F2RL2,F5,F13A1,P2RY1,SERPINE2,MERTK,PROCR,P2RY12,PRSS56
15_Member	GO Biological Processes	GO:0030168	platelet activation	-3.48542	-1.9327	8/96	151,928,1281,1511,2151,5028,10461,64805	ADRA2B,CD9,COL3A1,CTSG,F2RL2,P2RY1,MERTK,P2RY12
16_Summary	GO Biological Processes	GO:0002697	regulation of immune effector process	-9.52209	-6.96398	27/353	2,336,640,909,913,922,940,941,3109,3122,3575,3594,3662,3958,7474,7805,8013,8993,10875,56833,57126,64581,146850,149233,246778,388325,729230,944,3481,3620,10457,29108,80380,160365,284194,914,3394,1880,26585,7704,9308,441864,962,64092,4321,340061,374,9965,11082,23767	A2M,APOA2,BLK,CD1A,CD1E,CD5L,CD28,CD80,HLA-DMB,HLA-DRA,IL7R,IL12RB1,IRF4,LGALS3,WNT5A,LAPTM5,NR4A3,PGLYRP1,FGL2,SLAMF8,CD177,CLEC7A,PIK3R6,IL23R,IL27,SCIMP,CCR2,TNFSF8,IGF2,IDO1,GPNMB,PYCARD,PDCD1LG2,CLECL1,LGALS9B,CD2,IRF8,GPR183,GREM1,ZBTB16,CD83,TARM1,CD48,SAMSN1,MMP12,STING1,AREG,FGF19,ESM1,FLRT3
16_Member	GO Biological Processes	GO:0002697	regulation of immune effector process	-9.52209	-6.96398	27/353	2,336,640,909,913,922,940,941,3109,3122,3575,3594,3662,3958,7474,7805,8013,8993,10875,56833,57126,64581,146850,149233,246778,388325,729230	A2M,APOA2,BLK,CD1A,CD1E,CD5L,CD28,CD80,HLA-DMB,HLA-DRA,IL7R,IL12RB1,IRF4,LGALS3,WNT5A,LAPTM5,NR4A3,PGLYRP1,FGL2,SLAMF8,CD177,CLEC7A,PIK3R6,IL23R,IL27,SCIMP,CCR2
16_Member	GO Biological Processes	GO:0042129	regulation of T cell proliferation	-6.97874	-4.71384	16/174	940,941,944,3109,3481,3594,3620,3958,10457,29108,80380,149233,160365,246778,284194,729230	CD28,CD80,TNFSF8,HLA-DMB,IGF2,IL12RB1,IDO1,LGALS3,GPNMB,PYCARD,PDCD1LG2,IL23R,CLECL1,IL27,LGALS9B,CCR2
16_Member	GO Biological Processes	GO:0032649	regulation of interferon-gamma production	-6.73623	-4.50623	13/117	914,3394,3594,7474,7805,8993,29108,64581,80380,149233,246778,284194,729230	CD2,IRF8,IL12RB1,WNT5A,LAPTM5,PGLYRP1,PYCARD,CLEC7A,PDCD1LG2,IL23R,IL27,LGALS9B,CCR2
16_Member	GO Biological Processes	GO:0070663	regulation of leukocyte proliferation	-6.73341	-4.50623	19/254	640,940,941,944,1880,3109,3481,3594,3620,3958,10457,26585,29108,80380,149233,160365,246778,284194,729230	BLK,CD28,CD80,TNFSF8,GPR183,HLA-DMB,IGF2,IL12RB1,IDO1,LGALS3,GPNMB,GREM1,PYCARD,PDCD1LG2,IL23R,CLECL1,IL27,LGALS9B,CCR2
16_Member	GO Biological Processes	GO:0050670	regulation of lymphocyte proliferation	-6.70279	-4.4864	18/230	640,940,941,944,1880,3109,3481,3594,3620,3958,10457,29108,80380,149233,160365,246778,284194,729230	BLK,CD28,CD80,TNFSF8,GPR183,HLA-DMB,IGF2,IL12RB1,IDO1,LGALS3,GPNMB,PYCARD,PDCD1LG2,IL23R,CLECL1,IL27,LGALS9B,CCR2
16_Member	GO Biological Processes	GO:0032944	regulation of mononuclear cell proliferation	-6.61893	-4.41644	18/233	640,940,941,944,1880,3109,3481,3594,3620,3958,10457,29108,80380,149233,160365,246778,284194,729230	BLK,CD28,CD80,TNFSF8,GPR183,HLA-DMB,IGF2,IL12RB1,IDO1,LGALS3,GPNMB,PYCARD,PDCD1LG2,IL23R,CLECL1,IL27,LGALS9B,CCR2
16_Member	GO Biological Processes	GO:0046634	regulation of alpha-beta T cell activation	-6.3988	-4.2448	12/105	940,941,3122,3594,3662,7704,9308,149233,246778,284194,441864,729230	CD28,CD80,HLA-DRA,IL12RB1,IRF4,ZBTB16,CD83,IL23R,IL27,LGALS9B,TARM1,CCR2
16_Member	GO Biological Processes	GO:2000514	regulation of CD4-positive, alpha-beta T cell activation	-5.59	-3.56926	9/66	941,3122,3594,3662,9308,149233,246778,284194,441864	CD80,HLA-DRA,IL12RB1,IRF4,CD83,IL23R,IL27,LGALS9B,TARM1
16_Member	GO Biological Processes	GO:0002819	regulation of adaptive immune response	-5.10102	-3.17854	14/188	909,913,940,941,962,3122,3575,3594,29108,64092,64581,149233,246778,729230	CD1A,CD1E,CD28,CD80,CD48,HLA-DRA,IL7R,IL12RB1,PYCARD,SAMSN1,CLEC7A,IL23R,IL27,CCR2
16_Member	GO Biological Processes	GO:0032729	positive regulation of interferon-gamma production	-5.02603	-3.12627	9/77	914,3394,3594,7474,29108,64581,149233,246778,729230	CD2,IRF8,IL12RB1,WNT5A,PYCARD,CLEC7A,IL23R,IL27,CCR2
16_Member	GO Biological Processes	GO:0002699	positive regulation of immune effector process	-4.94642	-3.06165	16/248	640,909,913,940,941,3109,3122,3594,7474,7805,8013,57126,64581,149233,388325,729230	BLK,CD1A,CD1E,CD28,CD80,HLA-DMB,HLA-DRA,IL12RB1,WNT5A,LAPTM5,NR4A3,CD177,CLEC7A,IL23R,SCIMP,CCR2
16_Member	GO Biological Processes	GO:0042102	positive regulation of T cell proliferation	-4.7937	-2.95279	10/103	940,941,3109,3481,3594,29108,80380,149233,160365,729230	CD28,CD80,HLA-DMB,IGF2,IL12RB1,PYCARD,PDCD1LG2,IL23R,CLECL1,CCR2
16_Member	GO Biological Processes	GO:0046637	regulation of alpha-beta T cell differentiation	-4.59795	-2.79408	8/67	941,3122,3594,3662,7704,9308,149233,246778	CD80,HLA-DRA,IL12RB1,IRF4,ZBTB16,CD83,IL23R,IL27
16_Member	GO Biological Processes	GO:0046635	positive regulation of alpha-beta T cell activation	-4.55036	-2.75728	8/68	940,941,3122,3594,7704,9308,149233,729230	CD28,CD80,HLA-DRA,IL12RB1,ZBTB16,CD83,IL23R,CCR2
16_Member	GO Biological Processes	GO:0043370	regulation of CD4-positive, alpha-beta T cell differentiation	-4.54587	-2.75545	7/50	941,3122,3594,3662,9308,149233,246778	CD80,HLA-DRA,IL12RB1,IRF4,CD83,IL23R,IL27
16_Member	GO Biological Processes	GO:0043380	regulation of memory T cell differentiation	-4.35394	-2.58922	4/12	3122,3594,10875,149233	HLA-DRA,IL12RB1,FGL2,IL23R
16_Member	GO Biological Processes	GO:0050671	positive regulation of lymphocyte proliferation	-4.31817	-2.56938	11/141	940,941,1880,3109,3481,3594,29108,80380,149233,160365,729230	CD28,CD80,GPR183,HLA-DMB,IGF2,IL12RB1,PYCARD,PDCD1LG2,IL23R,CLECL1,CCR2
16_Member	GO Biological Processes	GO:0045622	regulation of T-helper cell differentiation	-4.27317	-2.53507	6/38	941,3122,3594,3662,149233,246778	CD80,HLA-DRA,IL12RB1,IRF4,IL23R,IL27
16_Member	GO Biological Processes	GO:0032946	positive regulation of mononuclear cell proliferation	-4.26224	-2.52532	11/143	940,941,1880,3109,3481,3594,29108,80380,149233,160365,729230	CD28,CD80,GPR183,HLA-DMB,IGF2,IL12RB1,PYCARD,PDCD1LG2,IL23R,CLECL1,CCR2
16_Member	GO Biological Processes	GO:0001914	regulation of T cell mediated cytotoxicity	-4.14314	-2.43782	6/40	909,913,3122,3575,3594,149233	CD1A,CD1E,HLA-DRA,IL7R,IL12RB1,IL23R
16_Member	GO Biological Processes	GO:0031341	regulation of cell killing	-4.11159	-2.4106	9/100	909,913,922,3122,3575,3594,64581,146850,149233	CD1A,CD1E,CD5L,HLA-DRA,IL7R,IL12RB1,CLEC7A,PIK3R6,IL23R
16_Member	GO Biological Processes	GO:0050691	regulation of defense response to virus by host	-4.02057	-2.34267	6/42	3594,4321,29108,149233,246778,340061	IL12RB1,MMP12,PYCARD,IL23R,IL27,STING1
16_Member	GO Biological Processes	GO:0070665	positive regulation of leukocyte proliferation	-3.87279	-2.22641	11/158	940,941,1880,3109,3481,3594,29108,80380,149233,160365,729230	CD28,CD80,GPR183,HLA-DMB,IGF2,IL12RB1,PYCARD,PDCD1LG2,IL23R,CLECL1,CCR2
16_Member	GO Biological Processes	GO:0002825	regulation of T-helper 1 type immune response	-3.83013	-2.19035	5/29	941,3594,149233,246778,729230	CD80,IL12RB1,IL23R,IL27,CCR2
16_Member	GO Biological Processes	GO:0031343	positive regulation of cell killing	-3.80261	-2.17118	7/65	909,913,922,3122,3594,64581,149233	CD1A,CD1E,CD5L,HLA-DRA,IL12RB1,CLEC7A,IL23R
16_Member	GO Biological Processes	GO:0001916	positive regulation of T cell mediated cytotoxicity	-3.75733	-2.13856	5/30	909,913,3122,3594,149233	CD1A,CD1E,HLA-DRA,IL12RB1,IL23R
16_Member	GO Biological Processes	GO:0002230	positive regulation of defense response to virus by host	-3.68732	-2.08859	5/31	3594,29108,149233,246778,340061	IL12RB1,PYCARD,IL23R,IL27,STING1
16_Member	GO Biological Processes	GO:0002821	positive regulation of adaptive immune response	-3.6459	-2.0556	9/115	909,913,940,3122,3594,29108,64581,149233,729230	CD1A,CD1E,CD28,HLA-DRA,IL12RB1,PYCARD,CLEC7A,IL23R,CCR2
16_Member	GO Biological Processes	GO:0043372	positive regulation of CD4-positive, alpha-beta T cell differentiation	-3.61991	-2.03625	5/32	941,3122,3594,9308,149233	CD80,HLA-DRA,IL12RB1,CD83,IL23R
16_Member	GO Biological Processes	GO:0046638	positive regulation of alpha-beta T cell differentiation	-3.59154	-2.01134	6/50	941,3122,3594,7704,9308,149233	CD80,HLA-DRA,IL12RB1,ZBTB16,CD83,IL23R
16_Member	GO Biological Processes	GO:0002822	regulation of adaptive immune response based on somatic recombination of immune receptors built from immunoglobulin superfamily domains	-3.52933	-1.96617	11/173	909,913,940,941,3122,3575,3594,64581,149233,246778,729230	CD1A,CD1E,CD28,CD80,HLA-DRA,IL7R,IL12RB1,CLEC7A,IL23R,IL27,CCR2
16_Member	GO Biological Processes	GO:0002703	regulation of leukocyte mediated immunity	-3.45347	-1.90533	13/236	640,909,913,940,3122,3575,3594,57126,64581,146850,149233,388325,729230	BLK,CD1A,CD1E,CD28,HLA-DRA,IL7R,IL12RB1,CD177,CLEC7A,PIK3R6,IL23R,SCIMP,CCR2
16_Member	GO Biological Processes	GO:0050688	regulation of defense response to virus	-3.44996	-1.90409	7/74	3594,4321,10875,29108,149233,246778,340061	IL12RB1,MMP12,FGL2,PYCARD,IL23R,IL27,STING1
16_Member	GO Biological Processes	GO:0043382	positive regulation of memory T cell differentiation	-3.35866	-1.82907	3/9	3122,3594,149233	HLA-DRA,IL12RB1,IL23R
16_Member	GO Biological Processes	GO:2000516	positive regulation of CD4-positive, alpha-beta T cell activation	-3.26146	-1.75034	5/38	941,3122,3594,9308,149233	CD80,HLA-DRA,IL12RB1,CD83,IL23R
16_Member	GO Biological Processes	GO:0002824	positive regulation of adaptive immune response based on somatic recombination of immune receptors built from immunoglobulin superfamily domains	-3.08947	-1.6086	8/110	909,913,940,3122,3594,64581,149233,729230	CD1A,CD1E,CD28,HLA-DRA,IL12RB1,CLEC7A,IL23R,CCR2
16_Member	GO Biological Processes	GO:0001910	regulation of leukocyte mediated cytotoxicity	-3.08464	-1.60442	7/85	909,913,3122,3575,3594,146850,149233	CD1A,CD1E,HLA-DRA,IL7R,IL12RB1,PIK3R6,IL23R
16_Member	GO Biological Processes	GO:0002705	positive regulation of leukocyte mediated immunity	-3.06557	-1.59242	9/138	909,913,940,3122,3594,57126,64581,149233,388325	CD1A,CD1E,CD28,HLA-DRA,IL12RB1,CD177,CLEC7A,IL23R,SCIMP
16_Member	GO Biological Processes	GO:0002709	regulation of T cell mediated immunity	-2.99518	-1.53274	7/88	909,913,3122,3575,3594,149233,729230	CD1A,CD1E,HLA-DRA,IL7R,IL12RB1,IL23R,CCR2
16_Member	GO Biological Processes	GO:0046006	regulation of activated T cell proliferation	-2.91955	-1.46938	5/45	3481,3594,29108,80380,149233	IGF2,IL12RB1,PYCARD,PDCD1LG2,IL23R
16_Member	GO Biological Processes	GO:0042104	positive regulation of activated T cell proliferation	-2.83557	-1.40665	4/28	3481,3594,29108,149233	IGF2,IL12RB1,PYCARD,IL23R
16_Member	GO Biological Processes	GO:2000318	positive regulation of T-helper 17 type immune response	-2.75072	-1.33985	3/14	3594,64581,149233	IL12RB1,CLEC7A,IL23R
16_Member	GO Molecular Functions	GO:0070851	growth factor receptor binding	-2.44611	-1.09164	8/139	374,3594,9965,11082,23767,26585,29108,149233	AREG,IL12RB1,FGF19,ESM1,FLRT3,GREM1,PYCARD,IL23R
16_Member	GO Biological Processes	GO:0001912	positive regulation of leukocyte mediated cytotoxicity	-2.42759	-1.07875	5/58	909,913,3122,3594,149233	CD1A,CD1E,HLA-DRA,IL12RB1,IL23R
16_Member	GO Biological Processes	GO:0002827	positive regulation of T-helper 1 type immune response	-2.42315	-1.07875	3/18	3594,149233,729230	IL12RB1,IL23R,CCR2
16_Member	GO Biological Processes	GO:0002711	positive regulation of T cell mediated immunity	-2.39543	-1.05747	5/59	909,913,3122,3594,149233	CD1A,CD1E,HLA-DRA,IL12RB1,IL23R
16_Member	GO Biological Processes	GO:0002706	regulation of lymphocyte mediated immunity	-2.36176	-1.02905	9/175	909,913,940,3122,3575,3594,146850,149233,729230	CD1A,CD1E,CD28,HLA-DRA,IL7R,IL12RB1,PIK3R6,IL23R,CCR2
16_Member	GO Biological Processes	GO:0045624	positive regulation of T-helper cell differentiation	-2.17024	-0.888433	3/22	941,3594,149233	CD80,IL12RB1,IL23R
16_Member	GO Biological Processes	GO:0019883	antigen processing and presentation of endogenous antigen	-2.01318	-0.767577	3/25	909,913,3122	CD1A,CD1E,HLA-DRA
17_Summary	GO Biological Processes	GO:0006959	humoral immune response	-9.21579	-6.66537	24/290	566,712,713,714,717,820,940,1511,1880,3119,4057,4069,5473,5648,6037,6280,6283,8993,9308,10563,28834,29760,128488,729230,358,944,3394,3575,4353,4938,6279,6403,8288,23166,29108,56833,149233,2209,79465,348,5806	AZU1,C1QA,C1QB,C1QC,C2,CAMP,CD28,CTSG,GPR183,HLA-DQB1,LTF,LYZ,PPBP,MASP1,RNASE3,S100A9,S100A12,PGLYRP1,CD83,CXCL13,IGLC7,BLNK,WFDC12,CCR2,AQP1,TNFSF8,IRF8,IL7R,MPO,OAS1,S100A8,SELP,EPX,STAB1,PYCARD,SLAMF8,IL23R,FCGR1A,ULBP3,APOE,PTX3
17_Member	GO Biological Processes	GO:0006959	humoral immune response	-9.21579	-6.66537	24/290	566,712,713,714,717,820,940,1511,1880,3119,4057,4069,5473,5648,6037,6280,6283,8993,9308,10563,28834,29760,128488,729230	AZU1,C1QA,C1QB,C1QC,C2,CAMP,CD28,CTSG,GPR183,HLA-DQB1,LTF,LYZ,PPBP,MASP1,RNASE3,S100A9,S100A12,PGLYRP1,CD83,CXCL13,IGLC7,BLNK,WFDC12,CCR2
17_Member	GO Biological Processes	GO:0042742	defense response to bacterium	-9.00108	-6.46563	26/347	358,566,820,944,1511,3394,3575,4057,4069,4353,4938,5473,6037,6279,6280,6283,6403,8288,8993,10563,23166,28834,29108,56833,128488,149233	AQP1,AZU1,CAMP,TNFSF8,CTSG,IRF8,IL7R,LTF,LYZ,MPO,OAS1,PPBP,RNASE3,S100A8,S100A9,S100A12,SELP,EPX,PGLYRP1,CXCL13,STAB1,IGLC7,PYCARD,SLAMF8,WFDC12,IL23R
17_Member	GO Biological Processes	GO:0019730	antimicrobial humoral response	-6.1353	-4.03852	12/111	566,820,1511,4057,4069,5473,6037,6280,6283,8993,10563,128488	AZU1,CAMP,CTSG,LTF,LYZ,PPBP,RNASE3,S100A9,S100A12,PGLYRP1,CXCL13,WFDC12
17_Member	GO Biological Processes	GO:0050829	defense response to Gram-negative bacterium	-5.5468	-3.53682	10/85	358,566,820,1511,4057,4069,6037,6403,29108,149233	AQP1,AZU1,CAMP,CTSG,LTF,LYZ,RNASE3,SELP,PYCARD,IL23R
17_Member	GO Biological Processes	GO:0061844	antimicrobial humoral immune response mediated by antimicrobial peptide	-4.4125	-2.64276	8/71	820,4057,5473,6037,6280,6283,8993,10563	CAMP,LTF,PPBP,RNASE3,S100A9,S100A12,PGLYRP1,CXCL13
17_Member	GO Biological Processes	GO:0001906	cell killing	-3.64497	-2.05552	8/91	566,1511,2209,4057,4069,6283,8993,79465	AZU1,CTSG,FCGR1A,LTF,LYZ,S100A12,PGLYRP1,ULBP3
17_Member	GO Biological Processes	GO:0050830	defense response to Gram-positive bacterium	-3.2508	-1.74038	8/104	820,944,1511,3575,4069,6037,8993,29108	CAMP,TNFSF8,CTSG,IL7R,LYZ,RNASE3,PGLYRP1,PYCARD
17_Member	GO Biological Processes	GO:0019731	antibacterial humoral response	-2.56341	-1.18756	5/54	820,1511,4057,6037,128488	CAMP,CTSG,LTF,RNASE3,WFDC12
17_Member	GO Molecular Functions	GO:0001530	lipopolysaccharide binding	-2.51709	-1.14681	4/34	820,4057,6037,6403	CAMP,LTF,RNASE3,SELP
17_Member	GO Biological Processes	GO:0031640	killing of cells of other organism	-2.33956	-1.01372	4/38	4057,4069,6283,8993	LTF,LYZ,S100A12,PGLYRP1
17_Member	GO Biological Processes	GO:0051702	biological process involved in interaction with symbiont	-2.08107	-0.817741	6/98	348,566,820,1511,4057,5806	APOE,AZU1,CAMP,CTSG,LTF,PTX3
18_Summary	GO Biological Processes	GO:0032989	cellular component morphogenesis	-8.88514	-6.37123	34/573	214,399,825,928,1272,1959,3909,4135,4692,4703,4884,4914,5764,5800,7474,7476,9172,9241,9334,9353,10154,10763,11155,23237,23363,23767,27063,51778,54413,55619,57624,64218,123016,400746,64072,3695,6781,10461,3575,26585,133,348,374,640,80303,1281,2296,5806,6506,6712,7006,55512	ALCAM,RHOH,CAPN3,CD9,CNTN1,EGR2,LAMA3,MAP6,NDN,NEB,NPTX1,NTRK1,PTN,PTPRO,WNT5A,WNT7A,MYOM2,NOG,B4GALT5,SLIT2,PLXNC1,NES,LDB3,ARC,OBSL1,FLRT3,ANKRD1,MYOZ2,NLGN3,DOCK10,NYAP2,SEMA4A,TTC8,NCMAP,CDH23,ITGB7,STC1,MERTK,IL7R,GREM1,ADM,APOE,AREG,BLK,EFHD1,COL3A1,FOXC1,PTX3,SLC1A2,SPTBN2,TEC,SMPD3
18_Member	GO Biological Processes	GO:0032989	cellular component morphogenesis	-8.88514	-6.37123	34/573	214,399,825,928,1272,1959,3909,4135,4692,4703,4884,4914,5764,5800,7474,7476,9172,9241,9334,9353,10154,10763,11155,23237,23363,23767,27063,51778,54413,55619,57624,64218,123016,400746	ALCAM,RHOH,CAPN3,CD9,CNTN1,EGR2,LAMA3,MAP6,NDN,NEB,NPTX1,NTRK1,PTN,PTPRO,WNT5A,WNT7A,MYOM2,NOG,B4GALT5,SLIT2,PLXNC1,NES,LDB3,ARC,OBSL1,FLRT3,ANKRD1,MYOZ2,NLGN3,DOCK10,NYAP2,SEMA4A,TTC8,NCMAP
18_Member	GO Biological Processes	GO:0048667	cell morphogenesis involved in neuron differentiation	-6.32077	-4.18766	24/411	214,399,1272,1959,3909,4135,4692,4884,4914,5764,5800,7474,7476,9241,9334,9353,10154,23237,23767,54413,55619,64072,64218,123016	ALCAM,RHOH,CNTN1,EGR2,LAMA3,MAP6,NDN,NPTX1,NTRK1,PTN,PTPRO,WNT5A,WNT7A,NOG,B4GALT5,SLIT2,PLXNC1,ARC,FLRT3,NLGN3,DOCK10,CDH23,SEMA4A,TTC8
18_Member	GO Biological Processes	GO:0000904	cell morphogenesis involved in differentiation	-6.00143	-3.91785	27/522	214,399,1272,1959,3695,3909,4135,4692,4884,4914,5764,5800,6781,7474,7476,9241,9334,9353,10154,10461,23237,23767,54413,55619,64072,64218,123016	ALCAM,RHOH,CNTN1,EGR2,ITGB7,LAMA3,MAP6,NDN,NPTX1,NTRK1,PTN,PTPRO,STC1,WNT5A,WNT7A,NOG,B4GALT5,SLIT2,PLXNC1,MERTK,ARC,FLRT3,NLGN3,DOCK10,CDH23,SEMA4A,TTC8
18_Member	GO Biological Processes	GO:0048858	cell projection morphogenesis	-5.9346	-3.87134	25/463	214,399,1272,1959,3909,4135,4692,4884,4914,5764,5800,7474,7476,9241,9334,9353,10154,10763,23237,23767,54413,55619,57624,64218,123016	ALCAM,RHOH,CNTN1,EGR2,LAMA3,MAP6,NDN,NPTX1,NTRK1,PTN,PTPRO,WNT5A,WNT7A,NOG,B4GALT5,SLIT2,PLXNC1,NES,ARC,FLRT3,NLGN3,DOCK10,NYAP2,SEMA4A,TTC8
18_Member	GO Biological Processes	GO:0000902	cell morphogenesis	-5.73306	-3.68402	31/673	214,399,1272,1959,3575,3695,3909,4135,4692,4884,4914,5764,5800,6781,7474,7476,9241,9334,9353,10154,10461,10763,23237,23767,26585,54413,55619,57624,64072,64218,123016	ALCAM,RHOH,CNTN1,EGR2,IL7R,ITGB7,LAMA3,MAP6,NDN,NPTX1,NTRK1,PTN,PTPRO,STC1,WNT5A,WNT7A,NOG,B4GALT5,SLIT2,PLXNC1,MERTK,NES,ARC,FLRT3,GREM1,NLGN3,DOCK10,NYAP2,CDH23,SEMA4A,TTC8
18_Member	GO Biological Processes	GO:0031175	neuron projection development	-5.73264	-3.68402	30/639	133,214,348,374,399,640,1272,1959,3909,4135,4692,4884,4914,5764,5800,7474,7476,9241,9334,9353,10154,23237,23767,54413,55619,57624,64072,64218,80303,123016	ADM,ALCAM,APOE,AREG,RHOH,BLK,CNTN1,EGR2,LAMA3,MAP6,NDN,NPTX1,NTRK1,PTN,PTPRO,WNT5A,WNT7A,NOG,B4GALT5,SLIT2,PLXNC1,ARC,FLRT3,NLGN3,DOCK10,NYAP2,CDH23,SEMA4A,EFHD1,TTC8
18_Member	GO Biological Processes	GO:0032990	cell part morphogenesis	-5.62256	-3.5982	25/482	214,399,1272,1959,3909,4135,4692,4884,4914,5764,5800,7474,7476,9241,9334,9353,10154,10763,23237,23767,54413,55619,57624,64218,123016	ALCAM,RHOH,CNTN1,EGR2,LAMA3,MAP6,NDN,NPTX1,NTRK1,PTN,PTPRO,WNT5A,WNT7A,NOG,B4GALT5,SLIT2,PLXNC1,NES,ARC,FLRT3,NLGN3,DOCK10,NYAP2,SEMA4A,TTC8
18_Member	GO Biological Processes	GO:0048812	neuron projection morphogenesis	-5.54645	-3.53682	24/455	214,399,1272,1959,3909,4135,4692,4884,4914,5764,5800,7474,7476,9241,9334,9353,10154,23237,23767,54413,55619,57624,64218,123016	ALCAM,RHOH,CNTN1,EGR2,LAMA3,MAP6,NDN,NPTX1,NTRK1,PTN,PTPRO,WNT5A,WNT7A,NOG,B4GALT5,SLIT2,PLXNC1,ARC,FLRT3,NLGN3,DOCK10,NYAP2,SEMA4A,TTC8
18_Member	GO Biological Processes	GO:0120039	plasma membrane bounded cell projection morphogenesis	-5.48147	-3.48053	24/459	214,399,1272,1959,3909,4135,4692,4884,4914,5764,5800,7474,7476,9241,9334,9353,10154,23237,23767,54413,55619,57624,64218,123016	ALCAM,RHOH,CNTN1,EGR2,LAMA3,MAP6,NDN,NPTX1,NTRK1,PTN,PTPRO,WNT5A,WNT7A,NOG,B4GALT5,SLIT2,PLXNC1,ARC,FLRT3,NLGN3,DOCK10,NYAP2,SEMA4A,TTC8
18_Member	GO Biological Processes	GO:0048589	developmental growth	-4.89281	-3.01788	20/369	133,214,374,928,1281,2296,4692,5764,5806,6506,6712,6781,7006,7474,7476,9353,23767,54413,55512,123016	ADM,ALCAM,AREG,CD9,COL3A1,FOXC1,NDN,PTN,PTX3,SLC1A2,SPTBN2,STC1,TEC,WNT5A,WNT7A,SLIT2,FLRT3,NLGN3,SMPD3,TTC8
18_Member	GO Biological Processes	GO:0040007	growth	-4.85886	-2.98713	20/371	133,214,374,928,1281,2296,4692,5764,5806,6506,6712,6781,7006,7474,7476,9353,23767,54413,55512,123016	ADM,ALCAM,AREG,CD9,COL3A1,FOXC1,NDN,PTN,PTX3,SLC1A2,SPTBN2,STC1,TEC,WNT5A,WNT7A,SLIT2,FLRT3,NLGN3,SMPD3,TTC8
18_Member	GO Biological Processes	GO:0007409	axonogenesis	-4.82688	-2.96774	19/342	214,399,1272,1959,3909,4692,4884,4914,5800,7474,7476,9241,9334,9353,10154,23767,54413,64218,123016	ALCAM,RHOH,CNTN1,EGR2,LAMA3,NDN,NPTX1,NTRK1,PTPRO,WNT5A,WNT7A,NOG,B4GALT5,SLIT2,PLXNC1,FLRT3,NLGN3,SEMA4A,TTC8
18_Member	GO Biological Processes	GO:0061564	axon development	-4.20495	-2.4886	19/380	214,399,1272,1959,3909,4692,4884,4914,5800,7474,7476,9241,9334,9353,10154,23767,54413,64218,123016	ALCAM,RHOH,CNTN1,EGR2,LAMA3,NDN,NPTX1,NTRK1,PTPRO,WNT5A,WNT7A,NOG,B4GALT5,SLIT2,PLXNC1,FLRT3,NLGN3,SEMA4A,TTC8
18_Member	GO Biological Processes	GO:0007411	axon guidance	-4.19101	-2.478	14/227	214,399,1272,1959,3909,4914,5800,7474,9241,9353,10154,23767,64218,123016	ALCAM,RHOH,CNTN1,EGR2,LAMA3,NTRK1,PTPRO,WNT5A,NOG,SLIT2,PLXNC1,FLRT3,SEMA4A,TTC8
18_Member	GO Biological Processes	GO:0097485	neuron projection guidance	-4.1705	-2.4586	14/228	214,399,1272,1959,3909,4914,5800,7474,9241,9353,10154,23767,64218,123016	ALCAM,RHOH,CNTN1,EGR2,LAMA3,NTRK1,PTPRO,WNT5A,NOG,SLIT2,PLXNC1,FLRT3,SEMA4A,TTC8
18_Member	GO Biological Processes	GO:0048675	axon extension	-2.29863	-0.983143	4/39	214,4692,9353,54413	ALCAM,NDN,SLIT2,NLGN3
18_Member	GO Biological Processes	GO:0060560	developmental growth involved in morphogenesis	-2.27323	-0.961686	7/118	214,374,4692,7474,9353,23767,54413	ALCAM,AREG,NDN,WNT5A,SLIT2,FLRT3,NLGN3
18_Member	GO Biological Processes	GO:1990138	neuron projection extension	-2.16034	-0.88424	5/67	214,4692,9353,23767,54413	ALCAM,NDN,SLIT2,FLRT3,NLGN3
19_Summary	GO Molecular Functions	GO:0048018	receptor ligand activity	-8.82931	-6.32919	31/489	133,374,797,944,1511,3481,3626,3958,5473,5764,6366,6367,6398,6781,7474,7476,8740,8862,9965,10457,10563,23767,26585,56729,64218,83729,131177,246778,375704,388581,392255	ADM,AREG,CALCB,TNFSF8,CTSG,IGF2,INHBC,LGALS3,PPBP,PTN,CCL21,CCL22,SECTM1,STC1,WNT5A,WNT7A,TNFSF14,APLN,FGF19,GPNMB,CXCL13,FLRT3,GREM1,RETN,SEMA4A,INHBE,FAM3D,IL27,ENHO,C1QTNF12,GDF6
19_Member	GO Molecular Functions	GO:0048018	receptor ligand activity	-8.82931	-6.32919	31/489	133,374,797,944,1511,3481,3626,3958,5473,5764,6366,6367,6398,6781,7474,7476,8740,8862,9965,10457,10563,23767,26585,56729,64218,83729,131177,246778,375704,388581,392255	ADM,AREG,CALCB,TNFSF8,CTSG,IGF2,INHBC,LGALS3,PPBP,PTN,CCL21,CCL22,SECTM1,STC1,WNT5A,WNT7A,TNFSF14,APLN,FGF19,GPNMB,CXCL13,FLRT3,GREM1,RETN,SEMA4A,INHBE,FAM3D,IL27,ENHO,C1QTNF12,GDF6
19_Member	GO Molecular Functions	GO:0030546	signaling receptor activator activity	-8.6821	-6.20188	31/496	133,374,797,944,1511,3481,3626,3958,5473,5764,6366,6367,6398,6781,7474,7476,8740,8862,9965,10457,10563,23767,26585,56729,64218,83729,131177,246778,375704,388581,392255	ADM,AREG,CALCB,TNFSF8,CTSG,IGF2,INHBC,LGALS3,PPBP,PTN,CCL21,CCL22,SECTM1,STC1,WNT5A,WNT7A,TNFSF14,APLN,FGF19,GPNMB,CXCL13,FLRT3,GREM1,RETN,SEMA4A,INHBE,FAM3D,IL27,ENHO,C1QTNF12,GDF6
19_Member	GO Molecular Functions	GO:0030545	signaling receptor regulator activity	-7.74559	-5.37122	31/544	133,374,797,944,1511,3481,3626,3958,5473,5764,6366,6367,6398,6781,7474,7476,8740,8862,9965,10457,10563,23767,26585,56729,64218,83729,131177,246778,375704,388581,392255	ADM,AREG,CALCB,TNFSF8,CTSG,IGF2,INHBC,LGALS3,PPBP,PTN,CCL21,CCL22,SECTM1,STC1,WNT5A,WNT7A,TNFSF14,APLN,FGF19,GPNMB,CXCL13,FLRT3,GREM1,RETN,SEMA4A,INHBE,FAM3D,IL27,ENHO,C1QTNF12,GDF6
19_Member	GO Molecular Functions	GO:0005125	cytokine activity	-5.24076	-3.28665	16/235	374,944,3626,5473,6366,6367,6398,7474,7476,8740,10563,26585,83729,131177,246778,392255	AREG,TNFSF8,INHBC,PPBP,CCL21,CCL22,SECTM1,WNT5A,WNT7A,TNFSF14,CXCL13,GREM1,INHBE,FAM3D,IL27,GDF6
19_Member	GO Molecular Functions	GO:0005179	hormone activity	-4.15792	-2.44845	10/122	133,797,3481,3626,6781,8862,56729,83729,375704,388581	ADM,CALCB,IGF2,INHBC,STC1,APLN,RETN,INHBE,ENHO,C1QTNF12
19_Member	GO Molecular Functions	GO:0008083	growth factor activity	-2.05383	-0.800224	8/162	374,3481,3626,5473,5764,9965,83729,392255	AREG,IGF2,INHBC,PPBP,PTN,FGF19,INHBE,GDF6
20_Summary	GO Biological Processes	GO:0002685	regulation of leukocyte migration	-8.54911	-6.08167	20/218	399,928,3958,5764,6366,6403,7474,8740,9353,10563,11240,26585,29108,55512,56833,57509,64805,79148,646960,729230,566,1880,5800,7852,56670,64218,944,3594,3626,4914,5473,6367,7188,9034,10763,64109,65997,149233,246778,3675,4318,4920,5031,7015,7476,8013,8613,9076,10457,57214,64581,3397,10602,23767,26499,54413,55719,139818,347902,3695	RHOH,CD9,LGALS3,PTN,CCL21,SELP,WNT5A,TNFSF14,SLIT2,CXCL13,PADI2,GREM1,PYCARD,SMPD3,SLAMF8,MTUS1,P2RY12,MMP28,PRSS56,CCR2,AZU1,GPR183,PTPRO,CXCR4,SUCNR1,SEMA4A,TNFSF8,IL12RB1,INHBC,NTRK1,PPBP,CCL22,TRAF5,CCRL2,NES,CRLF2,RASL11B,IL23R,IL27,ITGA3,MMP9,ROR2,P2RY6,TERT,WNT7A,NR4A3,PLPP3,CLDN1,GPNMB,CEMIP,CLEC7A,ID1,CDC42EP3,FLRT3,PLEK2,NLGN3,SLF2,DOCK11,AMIGO2,ITGB7
20_Member	GO Biological Processes	GO:0002685	regulation of leukocyte migration	-8.54911	-6.08167	20/218	399,928,3958,5764,6366,6403,7474,8740,9353,10563,11240,26585,29108,55512,56833,57509,64805,79148,646960,729230	RHOH,CD9,LGALS3,PTN,CCL21,SELP,WNT5A,TNFSF14,SLIT2,CXCL13,PADI2,GREM1,PYCARD,SMPD3,SLAMF8,MTUS1,P2RY12,MMP28,PRSS56,CCR2
20_Member	GO Biological Processes	GO:0050920	regulation of chemotaxis	-8.31213	-5.85788	20/225	566,1880,5764,5800,6366,7474,7852,8740,9353,10563,11240,26585,56670,56833,57509,64218,64805,79148,646960,729230	AZU1,GPR183,PTN,PTPRO,CCL21,WNT5A,CXCR4,TNFSF14,SLIT2,CXCL13,PADI2,GREM1,SUCNR1,SLAMF8,MTUS1,SEMA4A,P2RY12,MMP28,PRSS56,CCR2
20_Member	GO Biological Processes	GO:0002688	regulation of leukocyte chemotaxis	-6.43982	-4.2734	13/124	5764,6366,7474,8740,9353,10563,11240,26585,56833,57509,79148,646960,729230	PTN,CCL21,WNT5A,TNFSF14,SLIT2,CXCL13,PADI2,GREM1,SLAMF8,MTUS1,MMP28,PRSS56,CCR2
20_Member	GO Molecular Functions	GO:0005126	cytokine receptor binding	-6.3008	-4.17635	19/271	944,3594,3626,4914,5473,6366,6367,7188,8740,9034,10563,10763,26585,29108,64109,65997,149233,246778,729230	TNFSF8,IL12RB1,INHBC,NTRK1,PPBP,CCL21,CCL22,TRAF5,TNFSF14,CCRL2,CXCL13,NES,GREM1,PYCARD,CRLF2,RASL11B,IL23R,IL27,CCR2
20_Member	GO Biological Processes	GO:0040017	positive regulation of locomotion	-5.35414	-3.38028	28/599	566,3675,3958,4318,4920,5031,5764,6366,6403,7015,7474,7476,7852,8013,8613,8740,9076,9353,10457,10563,29108,56670,57214,64218,64581,64805,646960,729230	AZU1,ITGA3,LGALS3,MMP9,ROR2,P2RY6,PTN,CCL21,SELP,TERT,WNT5A,WNT7A,CXCR4,NR4A3,PLPP3,TNFSF14,CLDN1,SLIT2,GPNMB,CXCL13,PYCARD,SUCNR1,CEMIP,SEMA4A,CLEC7A,P2RY12,PRSS56,CCR2
20_Member	GO Biological Processes	GO:1901623	regulation of lymphocyte chemotaxis	-5.27321	-3.31327	6/26	6366,7474,8740,10563,11240,729230	CCL21,WNT5A,TNFSF14,CXCL13,PADI2,CCR2
20_Member	GO Biological Processes	GO:0010820	positive regulation of T cell chemotaxis	-5.18129	-3.24421	5/16	6366,7474,8740,10563,729230	CCL21,WNT5A,TNFSF14,CXCL13,CCR2
20_Member	GO Biological Processes	GO:0071675	regulation of mononuclear cell migration	-5.11585	-3.18795	11/116	3958,6366,7474,8740,9353,10563,11240,26585,29108,56833,729230	LGALS3,CCL21,WNT5A,TNFSF14,SLIT2,CXCL13,PADI2,GREM1,PYCARD,SLAMF8,CCR2
20_Member	GO Biological Processes	GO:0050921	positive regulation of chemotaxis	-5.07126	-3.1559	12/140	566,5764,6366,7474,7852,8740,9353,10563,56670,64805,646960,729230	AZU1,PTN,CCL21,WNT5A,CXCR4,TNFSF14,SLIT2,CXCL13,SUCNR1,P2RY12,PRSS56,CCR2
20_Member	GO Biological Processes	GO:0010819	regulation of T cell chemotaxis	-5.03644	-3.12947	5/17	6366,7474,8740,10563,729230	CCL21,WNT5A,TNFSF14,CXCL13,CCR2
20_Member	GO Biological Processes	GO:2000406	positive regulation of T cell migration	-4.8012	-2.95279	6/31	6366,7474,8740,10563,29108,729230	CCL21,WNT5A,TNFSF14,CXCL13,PYCARD,CCR2
20_Member	GO Biological Processes	GO:0140131	positive regulation of lymphocyte chemotaxis	-4.65678	-2.84185	5/20	6366,7474,8740,10563,729230	CCL21,WNT5A,TNFSF14,CXCL13,CCR2
20_Member	GO Biological Processes	GO:0030335	positive regulation of cell migration	-4.51343	-2.72827	25/560	3675,3958,4318,4920,5031,5764,6366,6403,7015,7474,7476,7852,8013,8613,8740,9076,10457,10563,29108,57214,64218,64581,64805,646960,729230	ITGA3,LGALS3,MMP9,ROR2,P2RY6,PTN,CCL21,SELP,TERT,WNT5A,WNT7A,CXCR4,NR4A3,PLPP3,TNFSF14,CLDN1,GPNMB,CXCL13,PYCARD,CEMIP,SEMA4A,CLEC7A,P2RY12,PRSS56,CCR2
20_Member	GO Biological Processes	GO:2000403	positive regulation of lymphocyte migration	-4.34124	-2.5834	6/37	6366,7474,8740,10563,29108,729230	CCL21,WNT5A,TNFSF14,CXCL13,PYCARD,CCR2
20_Member	GO Biological Processes	GO:0002687	positive regulation of leukocyte migration	-4.31817	-2.56938	11/141	3958,5764,6366,6403,7474,8740,10563,29108,64805,646960,729230	LGALS3,PTN,CCL21,SELP,WNT5A,TNFSF14,CXCL13,PYCARD,P2RY12,PRSS56,CCR2
20_Member	GO Biological Processes	GO:2000147	positive regulation of cell motility	-4.21957	-2.4976	25/584	3675,3958,4318,4920,5031,5764,6366,6403,7015,7474,7476,7852,8013,8613,8740,9076,10457,10563,29108,57214,64218,64581,64805,646960,729230	ITGA3,LGALS3,MMP9,ROR2,P2RY6,PTN,CCL21,SELP,TERT,WNT5A,WNT7A,CXCR4,NR4A3,PLPP3,TNFSF14,CLDN1,GPNMB,CXCL13,PYCARD,CEMIP,SEMA4A,CLEC7A,P2RY12,PRSS56,CCR2
20_Member	GO Biological Processes	GO:0051272	positive regulation of cellular component movement	-4.07988	-2.38424	25/596	3675,3958,4318,4920,5031,5764,6366,6403,7015,7474,7476,7852,8013,8613,8740,9076,10457,10563,29108,57214,64218,64581,64805,646960,729230	ITGA3,LGALS3,MMP9,ROR2,P2RY6,PTN,CCL21,SELP,TERT,WNT5A,WNT7A,CXCR4,NR4A3,PLPP3,TNFSF14,CLDN1,GPNMB,CXCL13,PYCARD,CEMIP,SEMA4A,CLEC7A,P2RY12,PRSS56,CCR2
20_Member	GO Biological Processes	GO:2000404	regulation of T cell migration	-3.90473	-2.25164	6/44	6366,7474,8740,10563,29108,729230	CCL21,WNT5A,TNFSF14,CXCL13,PYCARD,CCR2
20_Member	GO Biological Processes	GO:2000401	regulation of lymphocyte migration	-3.8891	-2.24176	7/63	6366,7474,8740,10563,11240,29108,729230	CCL21,WNT5A,TNFSF14,CXCL13,PADI2,PYCARD,CCR2
20_Member	GO Biological Processes	GO:0071677	positive regulation of mononuclear cell migration	-3.76057	-2.13856	7/66	3958,6366,7474,8740,10563,29108,729230	LGALS3,CCL21,WNT5A,TNFSF14,CXCL13,PYCARD,CCR2
20_Member	GO Molecular Functions	GO:0048020	CCR chemokine receptor binding	-3.74218	-2.12873	6/47	6366,6367,9034,10563,10763,729230	CCL21,CCL22,CCRL2,CXCL13,NES,CCR2
20_Member	GO Molecular Functions	GO:0042379	chemokine receptor binding	-3.5614	-1.98669	7/71	5473,6366,6367,9034,10563,10763,729230	PPBP,CCL21,CCL22,CCRL2,CXCL13,NES,CCR2
20_Member	GO Biological Processes	GO:0002690	positive regulation of leukocyte chemotaxis	-2.82734	-1.40128	7/94	5764,6366,7474,8740,10563,646960,729230	PTN,CCL21,WNT5A,TNFSF14,CXCL13,PRSS56,CCR2
20_Member	GO Biological Processes	GO:0044089	positive regulation of cellular component biogenesis	-2.81032	-1.38655	19/493	3397,3958,4914,6366,7476,9076,10563,10602,23767,26499,29108,54413,55512,55719,64218,64581,64805,139818,347902	ID1,LGALS3,NTRK1,CCL21,WNT7A,CLDN1,CXCL13,CDC42EP3,FLRT3,PLEK2,PYCARD,NLGN3,SMPD3,SLF2,SEMA4A,CLEC7A,P2RY12,DOCK11,AMIGO2
20_Member	GO Biological Processes	GO:0048247	lymphocyte chemotaxis	-2.75154	-1.33985	5/49	1880,6366,6367,10563,729230	GPR183,CCL21,CCL22,CXCL13,CCR2
20_Member	GO Biological Processes	GO:0072676	lymphocyte migration	-2.6512	-1.26189	6/75	1880,3695,6366,6367,10563,729230	GPR183,ITGB7,CCL21,CCL22,CXCL13,CCR2

## Sheet: GO (M1_IFNγ+LPS vs M1_GM-CSF)UP
Table. GO enrichment pathway of up-regulated genes
GroupID	Category	Term	Description	LogP	Log(q-value)	InTerm_InList	Genes	Symbols
1_Summary	GO Biological Processes	GO:0035239	tube morphogenesis	-16.3406	-12.0343	51/661	133,374,780,857,1281,1296,1306,1464,1490,2018,2041,2138,2624,2697,2735,3397,4017,4824,5054,5154,5311,5587,6299,6356,6444,6886,7057,7410,7474,7476,7976,8862,9047,9241,9289,9353,11082,23493,25960,26585,51330,54903,56963,65009,80781,84913,130497,144165,196740,255743,348093,59,1747,2307,8061,26259	ADM,AREG,DDR1,CAV1,COL3A1,COL8A2,COL15A1,CSPG4,CCN2,EMX2,EPHA1,EYA1,GATA2,GJA1,GLI1,ID1,LOXL2,NKX3-1,SERPINE1,PDGFA,PKD2,PRKD1,SALL1,CCL11,SGCD,TAL1,THBS1,VAV2,WNT5A,WNT7A,FZD3,APLN,SH2D2A,NOG,ADGRG1,SLIT2,ESM1,HEY2,ADGRA2,GREM1,TNFRSF12A,MKS1,RGMA,NDRG4,COL18A1,ATOH8,OSR1,PRICKLE1,VSTM4,NPNT,RBPMS2,ACTA2,DLX3,FOXS1,FOSL1,FBXW8
1_Member	GO Biological Processes	GO:0035239	tube morphogenesis	-16.3406	-12.0343	51/661	133,374,780,857,1281,1296,1306,1464,1490,2018,2041,2138,2624,2697,2735,3397,4017,4824,5054,5154,5311,5587,6299,6356,6444,6886,7057,7410,7474,7476,7976,8862,9047,9241,9289,9353,11082,23493,25960,26585,51330,54903,56963,65009,80781,84913,130497,144165,196740,255743,348093	ADM,AREG,DDR1,CAV1,COL3A1,COL8A2,COL15A1,CSPG4,CCN2,EMX2,EPHA1,EYA1,GATA2,GJA1,GLI1,ID1,LOXL2,NKX3-1,SERPINE1,PDGFA,PKD2,PRKD1,SALL1,CCL11,SGCD,TAL1,THBS1,VAV2,WNT5A,WNT7A,FZD3,APLN,SH2D2A,NOG,ADGRG1,SLIT2,ESM1,HEY2,ADGRA2,GREM1,TNFRSF12A,MKS1,RGMA,NDRG4,COL18A1,ATOH8,OSR1,PRICKLE1,VSTM4,NPNT,RBPMS2
1_Member	GO Biological Processes	GO:0001568	blood vessel development	-14.7073	-10.7021	42/503	59,133,857,1281,1296,1306,1464,1490,1747,2041,2138,2307,2624,2697,3397,4017,4824,5054,5154,5311,5587,6444,6886,7057,7410,7476,8061,8862,9047,9241,9289,9353,11082,23493,25960,26259,26585,51330,80781,130497,144165,196740	ACTA2,ADM,CAV1,COL3A1,COL8A2,COL15A1,CSPG4,CCN2,DLX3,EPHA1,EYA1,FOXS1,GATA2,GJA1,ID1,LOXL2,NKX3-1,SERPINE1,PDGFA,PKD2,PRKD1,SGCD,TAL1,THBS1,VAV2,WNT7A,FOSL1,APLN,SH2D2A,NOG,ADGRG1,SLIT2,ESM1,HEY2,ADGRA2,FBXW8,GREM1,TNFRSF12A,COL18A1,OSR1,PRICKLE1,VSTM4
1_Member	GO Biological Processes	GO:0001944	vasculature development	-14.035	-10.2058	42/526	59,133,857,1281,1296,1306,1464,1490,1747,2041,2138,2307,2624,2697,3397,4017,4824,5054,5154,5311,5587,6444,6886,7057,7410,7476,8061,8862,9047,9241,9289,9353,11082,23493,25960,26259,26585,51330,80781,130497,144165,196740	ACTA2,ADM,CAV1,COL3A1,COL8A2,COL15A1,CSPG4,CCN2,DLX3,EPHA1,EYA1,FOXS1,GATA2,GJA1,ID1,LOXL2,NKX3-1,SERPINE1,PDGFA,PKD2,PRKD1,SGCD,TAL1,THBS1,VAV2,WNT7A,FOSL1,APLN,SH2D2A,NOG,ADGRG1,SLIT2,ESM1,HEY2,ADGRA2,FBXW8,GREM1,TNFRSF12A,COL18A1,OSR1,PRICKLE1,VSTM4
1_Member	GO Biological Processes	GO:0048514	blood vessel morphogenesis	-11.655	-8.33821	34/419	133,857,1281,1296,1306,1464,1490,2041,2138,2624,2697,3397,4017,5054,5154,5311,5587,6444,6886,7057,7410,7476,8862,9047,9241,9289,9353,11082,23493,25960,26585,51330,80781,196740	ADM,CAV1,COL3A1,COL8A2,COL15A1,CSPG4,CCN2,EPHA1,EYA1,GATA2,GJA1,ID1,LOXL2,SERPINE1,PDGFA,PKD2,PRKD1,SGCD,TAL1,THBS1,VAV2,WNT7A,APLN,SH2D2A,NOG,ADGRG1,SLIT2,ESM1,HEY2,ADGRA2,GREM1,TNFRSF12A,COL18A1,VSTM4
1_Member	GO Biological Processes	GO:0001525	angiogenesis	-9.03584	-6.30933	26/321	857,1296,1306,1464,1490,2041,2624,3397,4017,5054,5154,5587,6886,7057,7410,7476,8862,9047,9289,9353,11082,25960,26585,51330,80781,196740	CAV1,COL8A2,COL15A1,CSPG4,CCN2,EPHA1,GATA2,ID1,LOXL2,SERPINE1,PDGFA,PRKD1,TAL1,THBS1,VAV2,WNT7A,APLN,SH2D2A,ADGRG1,SLIT2,ESM1,ADGRA2,GREM1,TNFRSF12A,COL18A1,VSTM4
2_Summary	GO Biological Processes	GO:0032989	cellular component morphogenesis	-12.7756	-9.07133	42/573	88,104,658,780,1009,1400,1627,2041,2115,2318,3691,3909,4131,4692,4752,4756,5764,6259,7138,7345,7474,7476,7976,9241,9353,10371,10398,10675,10763,11076,11155,23022,23237,23363,23767,25802,26999,27063,51062,51778,123016,223117,133,374,640,815,4137,5792,8100,11020,26227,54903,56963,79955,146760,201191,558,1306,6781,6886,26585,29842,80781,335,566,1511,1803,5154,6037,6279,6280,6283,6356,8061,10563	ACTN2,ADARB1,BMPR1B,DDR1,CDH11,CRMP1,DBN1,EPHA1,ETV1,FLNC,ITGB4,LAMA3,MAP1B,NDN,NEK3,NEO1,PTN,RYK,TNNT1,UCHL1,WNT5A,WNT7A,FZD3,NOG,SLIT2,SEMA3A,MYL9,CSPG5,NES,TPPP,LDB3,PALLD,ARC,OBSL1,FLRT3,LMOD1,CYFIP2,ANKRD1,ATL1,MYOZ2,TTC8,SEMA3D,ADM,AREG,BLK,CAMK2A,MAPT,PTPRF,IFT88,IFT27,PHGDH,MKS1,RGMA,PDZD7,RTN4RL1,SAMD14,AXL,COL15A1,STC1,TAL1,GREM1,TFCP2L1,COL18A1,APOA1,AZU1,CTSG,DPP4,PDGFA,RNASE3,S100A8,…
2_Member	GO Biological Processes	GO:0032989	cellular component morphogenesis	-12.7756	-9.07133	42/573	88,104,658,780,1009,1400,1627,2041,2115,2318,3691,3909,4131,4692,4752,4756,5764,6259,7138,7345,7474,7476,7976,9241,9353,10371,10398,10675,10763,11076,11155,23022,23237,23363,23767,25802,26999,27063,51062,51778,123016,223117	ACTN2,ADARB1,BMPR1B,DDR1,CDH11,CRMP1,DBN1,EPHA1,ETV1,FLNC,ITGB4,LAMA3,MAP1B,NDN,NEK3,NEO1,PTN,RYK,TNNT1,UCHL1,WNT5A,WNT7A,FZD3,NOG,SLIT2,SEMA3A,MYL9,CSPG5,NES,TPPP,LDB3,PALLD,ARC,OBSL1,FLRT3,LMOD1,CYFIP2,ANKRD1,ATL1,MYOZ2,TTC8,SEMA3D
2_Member	GO Biological Processes	GO:0031175	neuron projection development	-12.4233	-8.816	44/639	104,133,374,640,658,780,815,1009,1400,1627,2041,2115,3909,4131,4137,4692,4752,4756,5764,5792,6259,7345,7474,7476,7976,8100,9241,9353,10371,10675,11020,23022,23237,23767,26227,26999,51062,54903,56963,79955,123016,146760,201191,223117	ADARB1,ADM,AREG,BLK,BMPR1B,DDR1,CAMK2A,CDH11,CRMP1,DBN1,EPHA1,ETV1,LAMA3,MAP1B,MAPT,NDN,NEK3,NEO1,PTN,PTPRF,RYK,UCHL1,WNT5A,WNT7A,FZD3,IFT88,NOG,SLIT2,SEMA3A,CSPG5,IFT27,PALLD,ARC,FLRT3,PHGDH,CYFIP2,ATL1,MKS1,RGMA,PDZD7,TTC8,RTN4RL1,SAMD14,SEMA3D
2_Member	GO Biological Processes	GO:0000902	cell morphogenesis	-8.87819	-6.18468	39/673	104,558,658,780,1009,1306,1400,1627,2041,2115,3909,4131,4692,4752,4756,5764,6259,6781,6886,7345,7474,7476,7976,9241,9353,10371,10675,10763,23022,23237,23767,26585,26999,29842,51062,79955,80781,123016,223117	ADARB1,AXL,BMPR1B,DDR1,CDH11,COL15A1,CRMP1,DBN1,EPHA1,ETV1,LAMA3,MAP1B,NDN,NEK3,NEO1,PTN,RYK,STC1,TAL1,UCHL1,WNT5A,WNT7A,FZD3,NOG,SLIT2,SEMA3A,CSPG5,NES,PALLD,ARC,FLRT3,GREM1,CYFIP2,TFCP2L1,ATL1,PDZD7,COL18A1,TTC8,SEMA3D
2_Member	GO Biological Processes	GO:0048858	cell projection morphogenesis	-8.62086	-5.97732	31/463	104,658,780,1009,1400,1627,2041,2115,3909,4131,4692,4752,4756,5764,6259,7345,7474,7476,7976,9241,9353,10371,10675,10763,23022,23237,23767,26999,51062,123016,223117	ADARB1,BMPR1B,DDR1,CDH11,CRMP1,DBN1,EPHA1,ETV1,LAMA3,MAP1B,NDN,NEK3,NEO1,PTN,RYK,UCHL1,WNT5A,WNT7A,FZD3,NOG,SLIT2,SEMA3A,CSPG5,NES,PALLD,ARC,FLRT3,CYFIP2,ATL1,TTC8,SEMA3D
2_Member	GO Biological Processes	GO:0032990	cell part morphogenesis	-8.209	-5.61871	31/482	104,658,780,1009,1400,1627,2041,2115,3909,4131,4692,4752,4756,5764,6259,7345,7474,7476,7976,9241,9353,10371,10675,10763,23022,23237,23767,26999,51062,123016,223117	ADARB1,BMPR1B,DDR1,CDH11,CRMP1,DBN1,EPHA1,ETV1,LAMA3,MAP1B,NDN,NEK3,NEO1,PTN,RYK,UCHL1,WNT5A,WNT7A,FZD3,NOG,SLIT2,SEMA3A,CSPG5,NES,PALLD,ARC,FLRT3,CYFIP2,ATL1,TTC8,SEMA3D
2_Member	GO Biological Processes	GO:0061564	axon development	-8.12675	-5.55285	27/380	104,658,780,1009,1400,2041,2115,3909,4131,4137,4692,4756,6259,7345,7474,7476,7976,9241,9353,10371,10675,23022,23767,51062,123016,146760,223117	ADARB1,BMPR1B,DDR1,CDH11,CRMP1,EPHA1,ETV1,LAMA3,MAP1B,MAPT,NDN,NEO1,RYK,UCHL1,WNT5A,WNT7A,FZD3,NOG,SLIT2,SEMA3A,CSPG5,PALLD,FLRT3,ATL1,TTC8,RTN4RL1,SEMA3D
2_Member	GO Biological Processes	GO:0048812	neuron projection morphogenesis	-7.63225	-5.13214	29/455	104,658,780,1009,1400,1627,2041,2115,3909,4131,4692,4752,4756,5764,6259,7345,7474,7476,7976,9241,9353,10371,23022,23237,23767,26999,51062,123016,223117	ADARB1,BMPR1B,DDR1,CDH11,CRMP1,DBN1,EPHA1,ETV1,LAMA3,MAP1B,NDN,NEK3,NEO1,PTN,RYK,UCHL1,WNT5A,WNT7A,FZD3,NOG,SLIT2,SEMA3A,PALLD,ARC,FLRT3,CYFIP2,ATL1,TTC8,SEMA3D
2_Member	GO Biological Processes	GO:0120039	plasma membrane bounded cell projection morphogenesis	-7.54955	-5.0628	29/459	104,658,780,1009,1400,1627,2041,2115,3909,4131,4692,4752,4756,5764,6259,7345,7474,7476,7976,9241,9353,10371,23022,23237,23767,26999,51062,123016,223117	ADARB1,BMPR1B,DDR1,CDH11,CRMP1,DBN1,EPHA1,ETV1,LAMA3,MAP1B,NDN,NEK3,NEO1,PTN,RYK,UCHL1,WNT5A,WNT7A,FZD3,NOG,SLIT2,SEMA3A,PALLD,ARC,FLRT3,CYFIP2,ATL1,TTC8,SEMA3D
2_Member	GO Biological Processes	GO:0000904	cell morphogenesis involved in differentiation	-7.41288	-4.94543	31/522	104,558,658,1009,1306,1400,2041,2115,3909,4131,4692,4756,5764,6259,6781,6886,7345,7474,7476,7976,9241,9353,10371,23022,23237,23767,51062,79955,80781,123016,223117	ADARB1,AXL,BMPR1B,CDH11,COL15A1,CRMP1,EPHA1,ETV1,LAMA3,MAP1B,NDN,NEO1,PTN,RYK,STC1,TAL1,UCHL1,WNT5A,WNT7A,FZD3,NOG,SLIT2,SEMA3A,PALLD,ARC,FLRT3,ATL1,PDZD7,COL18A1,TTC8,SEMA3D
2_Member	GO Biological Processes	GO:0048667	cell morphogenesis involved in neuron differentiation	-6.84232	-4.48582	26/411	104,658,1009,1400,2041,2115,3909,4131,4692,4756,5764,6259,7345,7474,7476,7976,9241,9353,10371,23022,23237,23767,51062,79955,123016,223117	ADARB1,BMPR1B,CDH11,CRMP1,EPHA1,ETV1,LAMA3,MAP1B,NDN,NEO1,PTN,RYK,UCHL1,WNT5A,WNT7A,FZD3,NOG,SLIT2,SEMA3A,PALLD,ARC,FLRT3,ATL1,PDZD7,TTC8,SEMA3D
2_Member	GO Biological Processes	GO:0006935	chemotaxis	-6.64951	-4.33992	29/506	335,566,658,1400,1511,1803,2041,2115,3909,4756,5154,5764,6037,6259,6279,6280,6283,6356,7474,7976,8061,9241,9353,10371,10563,23022,23767,123016,223117	APOA1,AZU1,BMPR1B,CRMP1,CTSG,DPP4,EPHA1,ETV1,LAMA3,NEO1,PDGFA,PTN,RNASE3,RYK,S100A8,S100A9,S100A12,CCL11,WNT5A,FZD3,FOSL1,NOG,SLIT2,SEMA3A,CXCL13,PALLD,FLRT3,TTC8,SEMA3D
2_Member	GO Biological Processes	GO:0007409	axonogenesis	-6.58817	-4.29891	23/342	104,658,1009,1400,2041,2115,3909,4131,4692,4756,6259,7345,7474,7476,7976,9241,9353,10371,23022,23767,51062,123016,223117	ADARB1,BMPR1B,CDH11,CRMP1,EPHA1,ETV1,LAMA3,MAP1B,NDN,NEO1,RYK,UCHL1,WNT5A,WNT7A,FZD3,NOG,SLIT2,SEMA3A,PALLD,FLRT3,ATL1,TTC8,SEMA3D
2_Member	GO Biological Processes	GO:0042330	taxis	-6.57855	-4.29756	29/510	335,566,658,1400,1511,1803,2041,2115,3909,4756,5154,5764,6037,6259,6279,6280,6283,6356,7474,7976,8061,9241,9353,10371,10563,23022,23767,123016,223117	APOA1,AZU1,BMPR1B,CRMP1,CTSG,DPP4,EPHA1,ETV1,LAMA3,NEO1,PDGFA,PTN,RNASE3,RYK,S100A8,S100A9,S100A12,CCL11,WNT5A,FZD3,FOSL1,NOG,SLIT2,SEMA3A,CXCL13,PALLD,FLRT3,TTC8,SEMA3D
2_Member	GO Biological Processes	GO:0007411	axon guidance	-5.025	-3.00651	16/227	658,1400,2041,2115,3909,4756,6259,7474,7976,9241,9353,10371,23022,23767,123016,223117	BMPR1B,CRMP1,EPHA1,ETV1,LAMA3,NEO1,RYK,WNT5A,FZD3,NOG,SLIT2,SEMA3A,PALLD,FLRT3,TTC8,SEMA3D
2_Member	GO Biological Processes	GO:0097485	neuron projection guidance	-5.00105	-2.98701	16/228	658,1400,2041,2115,3909,4756,6259,7474,7976,9241,9353,10371,23022,23767,123016,223117	BMPR1B,CRMP1,EPHA1,ETV1,LAMA3,NEO1,RYK,WNT5A,FZD3,NOG,SLIT2,SEMA3A,PALLD,FLRT3,TTC8,SEMA3D
3_Summary	GO Molecular Functions	GO:0005539	glycosaminoglycan binding	-12.1045	-8.57638	26/234	566,1490,1511,1809,4053,4057,4353,5270,5764,5792,6403,7057,8425,8993,9289,9353,9508,10563,50512,50859,64093,133584,146760,339366,375790,400668,4258,5023,9536,10314,56341	AZU1,CCN2,CTSG,DPYSL3,LTBP2,LTF,MPO,SERPINE2,PTN,PTPRF,SELP,THBS1,LTBP4,PGLYRP1,ADGRG1,SLIT2,ADAMTS3,CXCL13,PODXL2,SPOCK3,SMOC1,EGFLAM,RTN4RL1,ADAMTSL5,AGRN,PRSS57,MGST2,P2RX1,PTGES,LANCL1,PRMT8
3_Member	GO Molecular Functions	GO:0005539	glycosaminoglycan binding	-12.1045	-8.57638	26/234	566,1490,1511,1809,4053,4057,4353,5270,5764,5792,6403,7057,8425,8993,9289,9353,9508,10563,50512,50859,64093,133584,146760,339366,375790,400668	AZU1,CCN2,CTSG,DPYSL3,LTBP2,LTF,MPO,SERPINE2,PTN,PTPRF,SELP,THBS1,LTBP4,PGLYRP1,ADGRG1,SLIT2,ADAMTS3,CXCL13,PODXL2,SPOCK3,SMOC1,EGFLAM,RTN4RL1,ADAMTSL5,AGRN,PRSS57
3_Member	GO Molecular Functions	GO:1901681	sulfur compound binding	-10.791	-7.78572	26/267	566,1490,1511,1809,4053,4057,4258,4353,5023,5270,5764,5792,6403,7057,9289,9353,9508,9536,10314,10563,56341,64093,146760,339366,375790,400668	AZU1,CCN2,CTSG,DPYSL3,LTBP2,LTF,MGST2,MPO,P2RX1,SERPINE2,PTN,PTPRF,SELP,THBS1,ADGRG1,SLIT2,ADAMTS3,PTGES,LANCL1,CXCL13,PRMT8,SMOC1,RTN4RL1,ADAMTSL5,AGRN,PRSS57
3_Member	GO Molecular Functions	GO:0008201	heparin binding	-9.14699	-6.397	19/168	566,1490,1511,4053,4057,4353,5270,5764,5792,6403,7057,9289,9353,9508,10563,64093,146760,339366,400668	AZU1,CCN2,CTSG,LTBP2,LTF,MPO,SERPINE2,PTN,PTPRF,SELP,THBS1,ADGRG1,SLIT2,ADAMTS3,CXCL13,SMOC1,RTN4RL1,ADAMTSL5,PRSS57
4_Summary	GO Biological Processes	GO:0048729	tissue morphogenesis	-11.9828	-8.52165	40/554	59,72,104,133,374,780,977,1281,2138,2697,3371,3675,3691,3909,4824,5311,6299,6356,6496,6781,6886,7474,7476,7976,9241,9353,10371,23493,23767,26585,27063,51384,54101,54903,56963,65009,123016,130497,144165,255743,1285,1286,1592,2018,2624,2735,7704,8100,11020,54475,392255,1746,335,540,857,5270,8862,9076,29842	ACTA2,ACTG2,ADARB1,ADM,AREG,DDR1,CD151,COL3A1,EYA1,GJA1,TNC,ITGA3,ITGB4,LAMA3,NKX3-1,PKD2,SALL1,CCL11,SIX3,STC1,TAL1,WNT5A,WNT7A,FZD3,NOG,SLIT2,SEMA3A,HEY2,FLRT3,GREM1,ANKRD1,WNT16,RIPK4,MKS1,RGMA,NDRG4,TTC8,OSR1,PRICKLE1,NPNT,COL4A3,COL4A4,CYP26A1,EMX2,GATA2,GLI1,ZBTB16,IFT88,IFT27,NLE1,GDF6,DLX2,APOA1,ATP7B,CAV1,SERPINE2,APLN,CLDN1,TFCP2L1
4_Member	GO Biological Processes	GO:0048729	tissue morphogenesis	-11.9828	-8.52165	40/554	59,72,104,133,374,780,977,1281,2138,2697,3371,3675,3691,3909,4824,5311,6299,6356,6496,6781,6886,7474,7476,7976,9241,9353,10371,23493,23767,26585,27063,51384,54101,54903,56963,65009,123016,130497,144165,255743	ACTA2,ACTG2,ADARB1,ADM,AREG,DDR1,CD151,COL3A1,EYA1,GJA1,TNC,ITGA3,ITGB4,LAMA3,NKX3-1,PKD2,SALL1,CCL11,SIX3,STC1,TAL1,WNT5A,WNT7A,FZD3,NOG,SLIT2,SEMA3A,HEY2,FLRT3,GREM1,ANKRD1,WNT16,RIPK4,MKS1,RGMA,NDRG4,TTC8,OSR1,PRICKLE1,NPNT
4_Member	GO Biological Processes	GO:0001655	urogenital system development	-8.0182	-5.46777	25/334	59,1285,1286,1592,2018,2138,2624,2735,3371,3675,4824,5311,6299,7474,7704,8100,9241,9353,11020,26585,54475,123016,130497,255743,392255	ACTA2,COL4A3,COL4A4,CYP26A1,EMX2,EYA1,GATA2,GLI1,TNC,ITGA3,NKX3-1,PKD2,SALL1,WNT5A,ZBTB16,IFT88,NOG,SLIT2,IFT27,GREM1,NLE1,TTC8,OSR1,NPNT,GDF6
4_Member	GO Biological Processes	GO:0002009	morphogenesis of an epithelium	-7.88666	-5.35121	29/443	133,374,780,977,2138,2697,3371,3909,4824,5311,6299,6356,7474,7476,7976,9241,9353,10371,23767,26585,51384,54101,54903,56963,65009,123016,130497,144165,255743	ADM,AREG,DDR1,CD151,EYA1,GJA1,TNC,LAMA3,NKX3-1,PKD2,SALL1,CCL11,WNT5A,WNT7A,FZD3,NOG,SLIT2,SEMA3A,FLRT3,GREM1,WNT16,RIPK4,MKS1,RGMA,NDRG4,TTC8,OSR1,PRICKLE1,NPNT
4_Member	GO Biological Processes	GO:0072001	renal system development	-7.0516	-4.64293	22/297	59,1285,1286,1592,2018,2138,3675,4824,5311,6299,7474,7704,8100,9241,9353,11020,26585,54475,123016,130497,255743,392255	ACTA2,COL4A3,COL4A4,CYP26A1,EMX2,EYA1,ITGA3,NKX3-1,PKD2,SALL1,WNT5A,ZBTB16,IFT88,NOG,SLIT2,IFT27,GREM1,NLE1,TTC8,OSR1,NPNT,GDF6
4_Member	GO Biological Processes	GO:0001822	kidney development	-6.02583	-3.81644	20/288	59,1285,1286,1592,2138,3675,4824,5311,6299,7474,7704,8100,9241,9353,11020,26585,54475,130497,255743,392255	ACTA2,COL4A3,COL4A4,CYP26A1,EYA1,ITGA3,NKX3-1,PKD2,SALL1,WNT5A,ZBTB16,IFT88,NOG,SLIT2,IFT27,GREM1,NLE1,OSR1,NPNT,GDF6
4_Member	GO Biological Processes	GO:0001763	morphogenesis of a branching structure	-5.9103	-3.71794	15/171	133,374,780,1746,2138,4824,5311,6299,6356,7474,9241,9353,10371,54903,255743	ADM,AREG,DDR1,DLX2,EYA1,NKX3-1,PKD2,SALL1,CCL11,WNT5A,NOG,SLIT2,SEMA3A,MKS1,NPNT
4_Member	GO Biological Processes	GO:0060562	epithelial tube morphogenesis	-5.59884	-3.46281	20/307	133,374,780,2138,2697,4824,5311,6299,6356,7474,7976,9241,9353,26585,54903,56963,65009,130497,144165,255743	ADM,AREG,DDR1,EYA1,GJA1,NKX3-1,PKD2,SALL1,CCL11,WNT5A,FZD3,NOG,SLIT2,GREM1,MKS1,RGMA,NDRG4,OSR1,PRICKLE1,NPNT
4_Member	GO Biological Processes	GO:0061138	morphogenesis of a branching epithelium	-5.48088	-3.3621	14/162	133,374,780,2138,4824,5311,6299,6356,7474,9241,9353,10371,54903,255743	ADM,AREG,DDR1,EYA1,NKX3-1,PKD2,SALL1,CCL11,WNT5A,NOG,SLIT2,SEMA3A,MKS1,NPNT
4_Member	GO Biological Processes	GO:0072006	nephron development	-4.41159	-2.49848	11/128	59,1285,1286,2138,3675,5311,6299,9241,26585,130497,255743	ACTA2,COL4A3,COL4A4,EYA1,ITGA3,PKD2,SALL1,NOG,GREM1,OSR1,NPNT
4_Member	GO Biological Processes	GO:0048732	gland development	-4.40523	-2.49755	21/401	335,374,540,780,857,2624,2697,2735,3371,4824,5270,5311,6299,6356,6496,7474,8862,9076,9241,10371,29842	APOA1,AREG,ATP7B,DDR1,CAV1,GATA2,GJA1,GLI1,TNC,NKX3-1,SERPINE2,PKD2,SALL1,CCL11,SIX3,WNT5A,APLN,CLDN1,NOG,SEMA3A,TFCP2L1
4_Member	GO Biological Processes	GO:0001823	mesonephros development	-4.33919	-2.45614	9/87	2138,5311,6299,7704,9241,9353,26585,130497,255743	EYA1,PKD2,SALL1,ZBTB16,NOG,SLIT2,GREM1,OSR1,NPNT
4_Member	GO Biological Processes	GO:0048754	branching morphogenesis of an epithelial tube	-4.2585	-2.39936	11/133	374,780,2138,4824,5311,6299,6356,7474,9353,54903,255743	AREG,DDR1,EYA1,NKX3-1,PKD2,SALL1,CCL11,WNT5A,SLIT2,MKS1,NPNT
4_Member	GO Biological Processes	GO:0072171	mesonephric tubule morphogenesis	-4.17253	-2.32563	7/53	2138,5311,6299,9241,26585,130497,255743	EYA1,PKD2,SALL1,NOG,GREM1,OSR1,NPNT
4_Member	GO Biological Processes	GO:0061326	renal tubule development	-3.81432	-2.06069	8/80	2138,5311,6299,9241,26585,123016,130497,255743	EYA1,PKD2,SALL1,NOG,GREM1,TTC8,OSR1,NPNT
4_Member	GO Biological Processes	GO:0001657	ureteric bud development	-3.73913	-2.00337	8/82	2138,5311,6299,9241,9353,26585,130497,255743	EYA1,PKD2,SALL1,NOG,SLIT2,GREM1,OSR1,NPNT
4_Member	GO Biological Processes	GO:0072163	mesonephric epithelium development	-3.70238	-1.97243	8/83	2138,5311,6299,9241,9353,26585,130497,255743	EYA1,PKD2,SALL1,NOG,SLIT2,GREM1,OSR1,NPNT
4_Member	GO Biological Processes	GO:0072164	mesonephric tubule development	-3.70238	-1.97243	8/83	2138,5311,6299,9241,9353,26585,130497,255743	EYA1,PKD2,SALL1,NOG,SLIT2,GREM1,OSR1,NPNT
4_Member	GO Biological Processes	GO:0072078	nephron tubule morphogenesis	-3.68938	-1.96061	7/63	2138,5311,6299,9241,26585,130497,255743	EYA1,PKD2,SALL1,NOG,GREM1,OSR1,NPNT
4_Member	GO Biological Processes	GO:0072088	nephron epithelium morphogenesis	-3.60393	-1.89424	7/65	2138,5311,6299,9241,26585,130497,255743	EYA1,PKD2,SALL1,NOG,GREM1,OSR1,NPNT
4_Member	GO Biological Processes	GO:0061333	renal tubule morphogenesis	-3.52166	-1.83236	7/67	2138,5311,6299,9241,26585,130497,255743	EYA1,PKD2,SALL1,NOG,GREM1,OSR1,NPNT
4_Member	GO Biological Processes	GO:0072028	nephron morphogenesis	-3.52166	-1.83236	7/67	2138,5311,6299,9241,26585,130497,255743	EYA1,PKD2,SALL1,NOG,GREM1,OSR1,NPNT
4_Member	GO Biological Processes	GO:0072172	mesonephric tubule formation	-3.43331	-1.75947	3/8	9241,26585,130497	NOG,GREM1,OSR1
4_Member	GO Biological Processes	GO:0060675	ureteric bud morphogenesis	-3.3244	-1.67324	6/52	2138,5311,6299,9241,26585,255743	EYA1,PKD2,SALL1,NOG,GREM1,NPNT
4_Member	GO Biological Processes	GO:0072080	nephron tubule development	-3.18573	-1.56294	7/76	2138,5311,6299,9241,26585,130497,255743	EYA1,PKD2,SALL1,NOG,GREM1,OSR1,NPNT
4_Member	GO Biological Processes	GO:0001656	metanephros development	-3.01989	-1.43458	7/81	2138,4824,5311,6299,26585,130497,392255	EYA1,NKX3-1,PKD2,SALL1,GREM1,OSR1,GDF6
4_Member	GO Biological Processes	GO:0060993	kidney morphogenesis	-2.95714	-1.39121	7/83	2138,5311,6299,9241,26585,130497,255743	EYA1,PKD2,SALL1,NOG,GREM1,OSR1,NPNT
4_Member	GO Biological Processes	GO:0072087	renal vesicle development	-2.65779	-1.16307	3/14	6299,26585,130497	SALL1,GREM1,OSR1
4_Member	GO Biological Processes	GO:0072009	nephron epithelium development	-2.5164	-1.06319	7/99	2138,5311,6299,9241,26585,130497,255743	EYA1,PKD2,SALL1,NOG,GREM1,OSR1,NPNT
4_Member	GO Biological Processes	GO:0072210	metanephric nephron development	-2.49817	-1.04643	4/32	5311,6299,26585,130497	PKD2,SALL1,GREM1,OSR1
4_Member	GO Biological Processes	GO:0072073	kidney epithelium development	-2.4684	-1.02423	8/128	2138,5311,6299,9241,9353,26585,130497,255743	EYA1,PKD2,SALL1,NOG,SLIT2,GREM1,OSR1,NPNT
4_Member	GO Biological Processes	GO:0072079	nephron tubule formation	-2.33201	-0.923336	3/18	9241,26585,130497	NOG,GREM1,OSR1
4_Member	GO Biological Processes	GO:0072202	cell differentiation involved in metanephros development	-2.33201	-0.923336	3/18	6299,26585,130497	SALL1,GREM1,OSR1
4_Member	GO Biological Processes	GO:0042474	middle ear morphogenesis	-2.19916	-0.821063	3/20	2138,9241,130497	EYA1,NOG,OSR1
4_Member	GO Biological Processes	GO:0072273	metanephric nephron morphogenesis	-2.13838	-0.782938	3/21	5311,6299,26585	PKD2,SALL1,GREM1
4_Member	GO Biological Processes	GO:0061437	renal system vasculature development	-2.08088	-0.738844	3/22	59,5311,130497	ACTA2,PKD2,OSR1
4_Member	GO Biological Processes	GO:0061440	kidney vasculature development	-2.08088	-0.738844	3/22	59,5311,130497	ACTA2,PKD2,OSR1
4_Member	GO Biological Processes	GO:0001658	branching involved in ureteric bud morphogenesis	-2.07049	-0.733144	4/42	2138,5311,6299,255743	EYA1,PKD2,SALL1,NPNT
5_Summary	GO Biological Processes	GO:0030198	extracellular matrix organization	-11.6063	-8.33821	27/266	857,1281,1285,1286,1296,1306,1490,1511,2006,4017,4317,4324,5806,7092,7373,9508,26585,55612,55790,57188,64093,64856,80781,133584,169611,170691,255743	CAV1,COL3A1,COL4A3,COL4A4,COL8A2,COL15A1,CCN2,CTSG,ELN,LOXL2,MMP8,MMP15,PTX3,TLL1,COL14A1,ADAMTS3,GREM1,FERMT1,CSGALNACT1,ADAMTSL3,SMOC1,VWA1,COL18A1,EGFLAM,OLFML2A,ADAMTS17,NPNT
5_Member	GO Biological Processes	GO:0030198	extracellular matrix organization	-11.6063	-8.33821	27/266	857,1281,1285,1286,1296,1306,1490,1511,2006,4017,4317,4324,5806,7092,7373,9508,26585,55612,55790,57188,64093,64856,80781,133584,169611,170691,255743	CAV1,COL3A1,COL4A3,COL4A4,COL8A2,COL15A1,CCN2,CTSG,ELN,LOXL2,MMP8,MMP15,PTX3,TLL1,COL14A1,ADAMTS3,GREM1,FERMT1,CSGALNACT1,ADAMTSL3,SMOC1,VWA1,COL18A1,EGFLAM,OLFML2A,ADAMTS17,NPNT
5_Member	GO Biological Processes	GO:0043062	extracellular structure organization	-11.5678	-8.33821	27/267	857,1281,1285,1286,1296,1306,1490,1511,2006,4017,4317,4324,5806,7092,7373,9508,26585,55612,55790,57188,64093,64856,80781,133584,169611,170691,255743	CAV1,COL3A1,COL4A3,COL4A4,COL8A2,COL15A1,CCN2,CTSG,ELN,LOXL2,MMP8,MMP15,PTX3,TLL1,COL14A1,ADAMTS3,GREM1,FERMT1,CSGALNACT1,ADAMTSL3,SMOC1,VWA1,COL18A1,EGFLAM,OLFML2A,ADAMTS17,NPNT
5_Member	GO Biological Processes	GO:0045229	external encapsulating structure organization	-11.4913	-8.29891	27/269	857,1281,1285,1286,1296,1306,1490,1511,2006,4017,4317,4324,5806,7092,7373,9508,26585,55612,55790,57188,64093,64856,80781,133584,169611,170691,255743	CAV1,COL3A1,COL4A3,COL4A4,COL8A2,COL15A1,CCN2,CTSG,ELN,LOXL2,MMP8,MMP15,PTX3,TLL1,COL14A1,ADAMTS3,GREM1,FERMT1,CSGALNACT1,ADAMTSL3,SMOC1,VWA1,COL18A1,EGFLAM,OLFML2A,ADAMTS17,NPNT
5_Member	GO Biological Processes	GO:0030199	collagen fibril organization	-3.14979	-1.5381	6/56	1281,4017,7092,7373,9508,26585	COL3A1,LOXL2,TLL1,COL14A1,ADAMTS3,GREM1
6_Summary	GO Biological Processes	GO:0120035	regulation of plasma membrane bounded cell projection organization	-11.6038	-8.33821	42/622	857,1382,1400,1627,1809,2059,3397,3675,4131,4137,4920,5217,5587,5764,5792,6259,6280,7474,7476,8100,8507,9001,9353,9742,10371,10602,23237,23363,26259,26499,27124,55714,56963,56965,65009,65981,79734,85442,146760,223117,375790,389658,335,646,1746,4057,4739,5270,6356,6604,7976,9241,10675,23236,23493,25960,26022,55679,284266,8530,11076,23767,94030,347902,221061	CAV1,CRABP2,CRMP1,DBN1,DPYSL3,EPS8,ID1,ITGA3,MAP1B,MAPT,ROR2,PFN2,PRKD1,PTN,PTPRF,RYK,S100A9,WNT5A,WNT7A,IFT88,ENC1,HAP1,SLIT2,IFT140,SEMA3A,CDC42EP3,ARC,OBSL1,FBXW8,PLEK2,INPP5J,TENM3,RGMA,PARP6,NDRG4,CAPRIN2,KCTD17,KNDC1,RTN4RL1,SEMA3D,AGRN,ALKAL1,APOA1,BNC1,DLX2,LTF,NEDD9,SERPINE2,CCL11,SMARCD3,FZD3,NOG,CSPG5,PLCB1,HEY2,ADGRA2,TMEM98,LIMS2,SIGLEC15,CST7,TPPP,FLRT3,LRRC4B,AMIGO2,FAM171A1
6_Member	GO Biological Processes	GO:0120035	regulation of plasma membrane bounded cell projection organization	-11.6038	-8.33821	42/622	857,1382,1400,1627,1809,2059,3397,3675,4131,4137,4920,5217,5587,5764,5792,6259,6280,7474,7476,8100,8507,9001,9353,9742,10371,10602,23237,23363,26259,26499,27124,55714,56963,56965,65009,65981,79734,85442,146760,223117,375790,389658	CAV1,CRABP2,CRMP1,DBN1,DPYSL3,EPS8,ID1,ITGA3,MAP1B,MAPT,ROR2,PFN2,PRKD1,PTN,PTPRF,RYK,S100A9,WNT5A,WNT7A,IFT88,ENC1,HAP1,SLIT2,IFT140,SEMA3A,CDC42EP3,ARC,OBSL1,FBXW8,PLEK2,INPP5J,TENM3,RGMA,PARP6,NDRG4,CAPRIN2,KCTD17,KNDC1,RTN4RL1,SEMA3D,AGRN,ALKAL1
6_Member	GO Biological Processes	GO:0031344	regulation of cell projection organization	-11.2267	-8.09651	42/639	857,1382,1400,1627,1809,2059,3397,3675,4131,4137,4920,5217,5587,5764,5792,6259,6280,7474,7476,8100,8507,9001,9353,9742,10371,10602,23237,23363,26259,26499,27124,55714,56963,56965,65009,65981,79734,85442,146760,223117,375790,389658	CAV1,CRABP2,CRMP1,DBN1,DPYSL3,EPS8,ID1,ITGA3,MAP1B,MAPT,ROR2,PFN2,PRKD1,PTN,PTPRF,RYK,S100A9,WNT5A,WNT7A,IFT88,ENC1,HAP1,SLIT2,IFT140,SEMA3A,CDC42EP3,ARC,OBSL1,FBXW8,PLEK2,INPP5J,TENM3,RGMA,PARP6,NDRG4,CAPRIN2,KCTD17,KNDC1,RTN4RL1,SEMA3D,AGRN,ALKAL1
6_Member	GO Biological Processes	GO:0010975	regulation of neuron projection development	-10.0035	-7.12857	32/431	1382,1400,1627,1809,3397,3675,4131,4137,4920,5587,5764,5792,6259,6280,7474,7476,8507,9353,10371,23237,23363,26259,27124,55714,56963,56965,65009,65981,85442,146760,223117,389658	CRABP2,CRMP1,DBN1,DPYSL3,ID1,ITGA3,MAP1B,MAPT,ROR2,PRKD1,PTN,PTPRF,RYK,S100A9,WNT5A,WNT7A,ENC1,SLIT2,SEMA3A,ARC,OBSL1,FBXW8,INPP5J,TENM3,RGMA,PARP6,NDRG4,CAPRIN2,KNDC1,RTN4RL1,SEMA3D,ALKAL1
6_Member	GO Biological Processes	GO:0060284	regulation of cell development	-9.57479	-6.74562	34/500	335,646,1382,1627,1746,3397,4057,4131,4137,4739,5270,5764,6259,6356,6604,7474,7476,7976,9001,9241,9353,10371,10675,23236,23363,23493,25960,26022,26259,55679,56965,65981,223117,284266	APOA1,BNC1,CRABP2,DBN1,DLX2,ID1,LTF,MAP1B,MAPT,NEDD9,SERPINE2,PTN,RYK,CCL11,SMARCD3,WNT5A,WNT7A,FZD3,HAP1,NOG,SLIT2,SEMA3A,CSPG5,PLCB1,OBSL1,HEY2,ADGRA2,TMEM98,FBXW8,LIMS2,PARP6,CAPRIN2,SEMA3D,SIGLEC15
6_Member	GO Biological Processes	GO:0051960	regulation of nervous system development	-9.17606	-6.41383	31/439	1382,1627,1746,3397,4131,4137,5270,5764,6259,6356,6604,7474,7476,7976,8530,9001,9241,9353,10371,11076,23363,23493,23767,26022,26259,56965,65981,94030,223117,347902,375790	CRABP2,DBN1,DLX2,ID1,MAP1B,MAPT,SERPINE2,PTN,RYK,CCL11,SMARCD3,WNT5A,WNT7A,FZD3,CST7,HAP1,NOG,SLIT2,SEMA3A,TPPP,OBSL1,HEY2,FLRT3,TMEM98,FBXW8,PARP6,CAPRIN2,LRRC4B,SEMA3D,AMIGO2,AGRN
6_Member	GO Biological Processes	GO:0031346	positive regulation of cell projection organization	-8.48139	-5.85633	26/341	1382,1627,1809,2059,3675,4131,4137,4920,5587,5764,6280,7474,8507,9001,9353,10602,23363,26259,26499,55714,56965,65009,65981,79734,375790,389658	CRABP2,DBN1,DPYSL3,EPS8,ITGA3,MAP1B,MAPT,ROR2,PRKD1,PTN,S100A9,WNT5A,ENC1,HAP1,SLIT2,CDC42EP3,OBSL1,FBXW8,PLEK2,TENM3,PARP6,NDRG4,CAPRIN2,KCTD17,AGRN,ALKAL1
6_Member	GO Biological Processes	GO:0050767	regulation of neurogenesis	-7.35295	-4.89175	25/361	1382,1627,1746,3397,4131,4137,5270,5764,6259,6356,6604,7474,7476,7976,9001,9241,9353,10371,23363,23493,26022,26259,56965,65981,223117	CRABP2,DBN1,DLX2,ID1,MAP1B,MAPT,SERPINE2,PTN,RYK,CCL11,SMARCD3,WNT5A,WNT7A,FZD3,HAP1,NOG,SLIT2,SEMA3A,OBSL1,HEY2,TMEM98,FBXW8,PARP6,CAPRIN2,SEMA3D
6_Member	GO Biological Processes	GO:0051962	positive regulation of nervous system development	-5.86502	-3.67599	19/269	1382,1627,4131,4137,5270,5764,6604,7476,7976,9001,9353,23363,23767,26259,56965,65981,94030,347902,375790	CRABP2,DBN1,MAP1B,MAPT,SERPINE2,PTN,SMARCD3,WNT7A,FZD3,HAP1,SLIT2,OBSL1,FLRT3,FBXW8,PARP6,CAPRIN2,LRRC4B,AMIGO2,AGRN
6_Member	GO Biological Processes	GO:0010720	positive regulation of cell development	-5.23618	-3.16541	19/297	335,646,1382,1627,4131,4137,4739,5270,5764,6604,7976,9001,9353,10675,23363,26259,55679,56965,65981	APOA1,BNC1,CRABP2,DBN1,MAP1B,MAPT,NEDD9,SERPINE2,PTN,SMARCD3,FZD3,HAP1,SLIT2,CSPG5,OBSL1,FBXW8,LIMS2,PARP6,CAPRIN2
6_Member	GO Biological Processes	GO:0010976	positive regulation of neuron projection development	-5.14625	-3.10002	13/150	1627,1809,3675,4920,5587,5764,6280,7474,8507,55714,65009,65981,389658	DBN1,DPYSL3,ITGA3,ROR2,PRKD1,PTN,S100A9,WNT5A,ENC1,TENM3,NDRG4,CAPRIN2,ALKAL1
6_Member	GO Biological Processes	GO:0010770	positive regulation of cell morphogenesis involved in differentiation	-4.67676	-2.70088	9/79	335,1627,4739,10675,23363,26259,55679,56965,65981	APOA1,DBN1,NEDD9,CSPG5,OBSL1,FBXW8,LIMS2,PARP6,CAPRIN2
6_Member	GO Biological Processes	GO:0010769	regulation of cell morphogenesis involved in differentiation	-4.00273	-2.20088	9/96	335,1627,4739,10675,23363,26259,55679,56965,65981	APOA1,DBN1,NEDD9,CSPG5,OBSL1,FBXW8,LIMS2,PARP6,CAPRIN2
6_Member	GO Biological Processes	GO:0050769	positive regulation of neurogenesis	-3.95111	-2.15973	14/222	1382,1627,4131,4137,5270,5764,6604,7976,9001,9353,23363,26259,56965,65981	CRABP2,DBN1,MAP1B,MAPT,SERPINE2,PTN,SMARCD3,FZD3,HAP1,SLIT2,OBSL1,FBXW8,PARP6,CAPRIN2
6_Member	GO Biological Processes	GO:0048814	regulation of dendrite morphogenesis	-3.64625	-1.92428	7/64	1627,3397,23363,26259,56965,65981,85442	DBN1,ID1,OBSL1,FBXW8,PARP6,CAPRIN2,KNDC1
6_Member	GO Biological Processes	GO:0050775	positive regulation of dendrite morphogenesis	-3.28324	-1.63876	5/35	1627,23363,26259,56965,65981	DBN1,OBSL1,FBXW8,PARP6,CAPRIN2
6_Member	GO Biological Processes	GO:0050773	regulation of dendrite development	-3.21029	-1.58342	8/98	1627,3397,5764,23363,26259,56965,65981,85442	DBN1,ID1,PTN,OBSL1,FBXW8,PARP6,CAPRIN2,KNDC1
6_Member	GO Biological Processes	GO:0022604	regulation of cell morphogenesis	-3.03624	-1.44762	15/305	335,1627,2059,4739,6356,7474,10602,10675,23237,23363,26259,55679,56965,65981,221061	APOA1,DBN1,EPS8,NEDD9,CCL11,WNT5A,CDC42EP3,CSPG5,ARC,OBSL1,FBXW8,LIMS2,PARP6,CAPRIN2,FAM171A1
7_Summary	GO Molecular Functions	GO:0005201	extracellular matrix structural constituent	-11.5653	-8.33821	22/172	920,1281,1285,1286,1291,1292,1296,1306,2006,3371,3909,4053,4237,7057,7373,8425,54829,64856,80781,157869,255743,375790,88,631,636,1674,1756,3861,4131,4632,5493,9074,9076,9080,10398,27229,56666,83660,84617	CD4,COL3A1,COL4A3,COL4A4,COL6A1,COL6A2,COL8A2,COL15A1,ELN,TNC,LAMA3,LTBP2,MFAP2,THBS1,COL14A1,LTBP4,ASPN,VWA1,COL18A1,SBSPON,NPNT,AGRN,ACTN2,BFSP1,BICD1,DES,DMD,KRT14,MAP1B,MYL1,PPL,CLDN6,CLDN1,CLDN9,MYL9,TUBGCP4,PANX2,TLN2,TUBB6
7_Member	GO Molecular Functions	GO:0005201	extracellular matrix structural constituent	-11.5653	-8.33821	22/172	920,1281,1285,1286,1291,1292,1296,1306,2006,3371,3909,4053,4237,7057,7373,8425,54829,64856,80781,157869,255743,375790	CD4,COL3A1,COL4A3,COL4A4,COL6A1,COL6A2,COL8A2,COL15A1,ELN,TNC,LAMA3,LTBP2,MFAP2,THBS1,COL14A1,LTBP4,ASPN,VWA1,COL18A1,SBSPON,NPNT,AGRN
7_Member	GO Molecular Functions	GO:0005198	structural molecule activity	-8.28332	-5.68164	39/707	88,631,636,920,1281,1285,1286,1291,1292,1296,1306,1674,1756,2006,3371,3861,3909,4053,4131,4237,4632,5493,7057,7373,8425,9074,9076,9080,10398,27229,54829,56666,64856,80781,83660,84617,157869,255743,375790	ACTN2,BFSP1,BICD1,CD4,COL3A1,COL4A3,COL4A4,COL6A1,COL6A2,COL8A2,COL15A1,DES,DMD,ELN,TNC,KRT14,LAMA3,LTBP2,MAP1B,MFAP2,MYL1,PPL,THBS1,COL14A1,LTBP4,CLDN6,CLDN1,CLDN9,MYL9,TUBGCP4,ASPN,PANX2,VWA1,COL18A1,TLN2,TUBB6,SBSPON,NPNT,AGRN
7_Member	GO Molecular Functions	GO:0030020	extracellular matrix structural constituent conferring tensile strength	-7.1643	-4.72723	9/41	1281,1285,1286,1291,1292,1296,1306,7373,80781	COL3A1,COL4A3,COL4A4,COL6A1,COL6A2,COL8A2,COL15A1,COL14A1,COL18A1
8_Summary	GO Biological Processes	GO:0048598	embryonic morphogenesis	-11.4521	-8.29196	40/576	92,133,613,1291,1382,1746,2138,2624,2697,2735,3675,3691,3909,4188,4237,4317,4324,4920,5311,6299,6496,6886,7474,7476,7704,7976,8862,9241,9742,23767,26585,51384,54903,56963,65009,79955,84913,130497,144165,348093,658,2018,4824,6604,6781,9289,10371,23237,23493,54475,56033,56917,123016,4254,5154,10763,26259,1281,64093,1627,8061,9508,26227	ACVR2A,ADM,BCR,COL6A1,CRABP2,DLX2,EYA1,GATA2,GJA1,GLI1,ITGA3,ITGB4,LAMA3,MDFI,MFAP2,MMP8,MMP15,ROR2,PKD2,SALL1,SIX3,TAL1,WNT5A,WNT7A,ZBTB16,FZD3,APLN,NOG,IFT140,FLRT3,GREM1,WNT16,MKS1,RGMA,NDRG4,PDZD7,ATOH8,OSR1,PRICKLE1,RBPMS2,BMPR1B,EMX2,NKX3-1,SMARCD3,STC1,ADGRG1,SEMA3A,ARC,HEY2,NLE1,BARX1,MEIS3,TTC8,KITLG,PDGFA,NES,FBXW8,COL3A1,SMOC1,DBN1,FOSL1,ADAMTS3,PHGDH
8_Member	GO Biological Processes	GO:0048598	embryonic morphogenesis	-11.4521	-8.29196	40/576	92,133,613,1291,1382,1746,2138,2624,2697,2735,3675,3691,3909,4188,4237,4317,4324,4920,5311,6299,6496,6886,7474,7476,7704,7976,8862,9241,9742,23767,26585,51384,54903,56963,65009,79955,84913,130497,144165,348093	ACVR2A,ADM,BCR,COL6A1,CRABP2,DLX2,EYA1,GATA2,GJA1,GLI1,ITGA3,ITGB4,LAMA3,MDFI,MFAP2,MMP8,MMP15,ROR2,PKD2,SALL1,SIX3,TAL1,WNT5A,WNT7A,ZBTB16,FZD3,APLN,NOG,IFT140,FLRT3,GREM1,WNT16,MKS1,RGMA,NDRG4,PDZD7,ATOH8,OSR1,PRICKLE1,RBPMS2
8_Member	GO Biological Processes	GO:0007389	pattern specification process	-9.08065	-6.34255	31/443	92,658,1746,2018,2138,2697,2735,4188,4824,4920,5311,6496,6604,6781,7474,7476,7704,9241,9289,9742,10371,23237,23493,26585,54475,54903,56033,56917,65009,123016,130497	ACVR2A,BMPR1B,DLX2,EMX2,EYA1,GJA1,GLI1,MDFI,NKX3-1,ROR2,PKD2,SIX3,SMARCD3,STC1,WNT5A,WNT7A,ZBTB16,NOG,ADGRG1,IFT140,SEMA3A,ARC,HEY2,GREM1,NLE1,MKS1,BARX1,MEIS3,NDRG4,TTC8,OSR1
8_Member	GO Biological Processes	GO:0048568	embryonic organ development	-7.82215	-5.29401	29/446	133,613,1746,2138,2624,2697,2735,4188,4237,4254,4920,5154,5311,6299,6496,6886,7474,7976,9241,9742,10763,23493,26259,51384,54903,65009,79955,130497,348093	ADM,BCR,DLX2,EYA1,GATA2,GJA1,GLI1,MDFI,MFAP2,KITLG,ROR2,PDGFA,PKD2,SALL1,SIX3,TAL1,WNT5A,FZD3,NOG,IFT140,NES,HEY2,FBXW8,WNT16,MKS1,NDRG4,PDZD7,OSR1,RBPMS2
8_Member	GO Biological Processes	GO:0042733	embryonic digit morphogenesis	-6.83594	-4.48582	10/58	2697,4920,6299,7474,7476,7704,9241,9742,54903,130497	GJA1,ROR2,SALL1,WNT5A,WNT7A,ZBTB16,NOG,IFT140,MKS1,OSR1
8_Member	GO Biological Processes	GO:0003002	regionalization	-6.81731	-4.4748	23/332	92,658,1746,2018,2735,4188,4824,4920,6496,6604,7474,7476,7704,9241,9289,9742,10371,23237,23493,26585,54475,56033,130497	ACVR2A,BMPR1B,DLX2,EMX2,GLI1,MDFI,NKX3-1,ROR2,SIX3,SMARCD3,WNT5A,WNT7A,ZBTB16,NOG,ADGRG1,IFT140,SEMA3A,ARC,HEY2,GREM1,NLE1,BARX1,OSR1
8_Member	GO Biological Processes	GO:0048562	embryonic organ morphogenesis	-5.93276	-3.73705	20/292	613,1746,2138,2624,2697,2735,4188,4237,4920,5311,6496,7474,7976,9241,9742,51384,65009,79955,130497,348093	BCR,DLX2,EYA1,GATA2,GJA1,GLI1,MDFI,MFAP2,ROR2,PKD2,SIX3,WNT5A,FZD3,NOG,IFT140,WNT16,NDRG4,PDZD7,OSR1,RBPMS2
8_Member	GO Biological Processes	GO:0048736	appendage development	-5.72188	-3.56171	15/177	1281,1382,2697,3691,4920,6299,7474,7476,7704,9241,9742,26585,54903,64093,130497	COL3A1,CRABP2,GJA1,ITGB4,ROR2,SALL1,WNT5A,WNT7A,ZBTB16,NOG,IFT140,GREM1,MKS1,SMOC1,OSR1
8_Member	GO Biological Processes	GO:0060173	limb development	-5.72188	-3.56171	15/177	1281,1382,2697,3691,4920,6299,7474,7476,7704,9241,9742,26585,54903,64093,130497	COL3A1,CRABP2,GJA1,ITGB4,ROR2,SALL1,WNT5A,WNT7A,ZBTB16,NOG,IFT140,GREM1,MKS1,SMOC1,OSR1
8_Member	GO Biological Processes	GO:0030326	embryonic limb morphogenesis	-5.47505	-3.36188	12/119	1382,2697,4920,6299,7474,7476,7704,9241,9742,26585,54903,130497	CRABP2,GJA1,ROR2,SALL1,WNT5A,WNT7A,ZBTB16,NOG,IFT140,GREM1,MKS1,OSR1
8_Member	GO Biological Processes	GO:0035113	embryonic appendage morphogenesis	-5.47505	-3.36188	12/119	1382,2697,4920,6299,7474,7476,7704,9241,9742,26585,54903,130497	CRABP2,GJA1,ROR2,SALL1,WNT5A,WNT7A,ZBTB16,NOG,IFT140,GREM1,MKS1,OSR1
8_Member	GO Biological Processes	GO:0035107	appendage morphogenesis	-5.40858	-3.30641	13/142	1281,1382,2697,4920,6299,7474,7476,7704,9241,9742,26585,54903,130497	COL3A1,CRABP2,GJA1,ROR2,SALL1,WNT5A,WNT7A,ZBTB16,NOG,IFT140,GREM1,MKS1,OSR1
8_Member	GO Biological Processes	GO:0035108	limb morphogenesis	-5.40858	-3.30641	13/142	1281,1382,2697,4920,6299,7474,7476,7704,9241,9742,26585,54903,130497	COL3A1,CRABP2,GJA1,ROR2,SALL1,WNT5A,WNT7A,ZBTB16,NOG,IFT140,GREM1,MKS1,OSR1
8_Member	GO Biological Processes	GO:0043009	chordate embryonic development	-3.60166	-1.89306	26/629	92,133,1281,1627,1746,2138,2624,2697,4188,4824,4920,5311,7474,7976,8061,9241,9508,9742,23493,26227,26259,54475,54903,56963,130497,144165	ACVR2A,ADM,COL3A1,DBN1,DLX2,EYA1,GATA2,GJA1,MDFI,NKX3-1,ROR2,PKD2,WNT5A,FZD3,FOSL1,NOG,ADAMTS3,IFT140,HEY2,PHGDH,FBXW8,NLE1,MKS1,RGMA,OSR1,PRICKLE1
8_Member	GO Biological Processes	GO:0009792	embryo development ending in birth or egg hatching	-3.38548	-1.71767	26/650	92,133,1281,1627,1746,2138,2624,2697,4188,4824,4920,5311,7474,7976,8061,9241,9508,9742,23493,26227,26259,54475,54903,56963,130497,144165	ACVR2A,ADM,COL3A1,DBN1,DLX2,EYA1,GATA2,GJA1,MDFI,NKX3-1,ROR2,PKD2,WNT5A,FZD3,FOSL1,NOG,ADAMTS3,IFT140,HEY2,PHGDH,FBXW8,NLE1,MKS1,RGMA,OSR1,PRICKLE1
8_Member	GO Biological Processes	GO:0048706	embryonic skeletal system development	-3.09435	-1.49563	9/127	92,1746,2138,4188,7474,9241,9742,54903,130497	ACVR2A,DLX2,EYA1,MDFI,WNT5A,NOG,IFT140,MKS1,OSR1
8_Member	GO Biological Processes	GO:0009952	anterior/posterior pattern specification	-3.08812	-1.49024	12/210	92,2018,4824,4920,7474,7704,9241,23237,23493,54475,56033,130497	ACVR2A,EMX2,NKX3-1,ROR2,WNT5A,ZBTB16,NOG,ARC,HEY2,NLE1,BARX1,OSR1
8_Member	GO Biological Processes	GO:0009855	determination of bilateral symmetry	-2.36745	-0.948206	8/133	92,2697,5311,7474,9742,26585,54903,65009	ACVR2A,GJA1,PKD2,WNT5A,IFT140,GREM1,MKS1,NDRG4
8_Member	GO Biological Processes	GO:0009799	specification of symmetry	-2.34789	-0.935907	8/134	92,2697,5311,7474,9742,26585,54903,65009	ACVR2A,GJA1,PKD2,WNT5A,IFT140,GREM1,MKS1,NDRG4
8_Member	GO Biological Processes	GO:0048704	embryonic skeletal system morphogenesis	-2.01531	-0.693988	6/94	1746,2138,4188,9241,9742,130497	DLX2,EYA1,MDFI,NOG,IFT140,OSR1
9_Summary	GO Biological Processes	GO:0048608	reproductive structure development	-10.9791	-7.87691	33/419	92,133,558,658,666,1747,2624,2697,2735,3371,4188,4254,4824,4920,5154,5270,5311,5764,5806,6299,6781,7425,7474,7476,8061,8614,9241,9289,9353,9468,23493,26259,130497	ACVR2A,ADM,AXL,BMPR1B,BOK,DLX3,GATA2,GJA1,GLI1,TNC,MDFI,KITLG,NKX3-1,ROR2,PDGFA,SERPINE2,PKD2,PTN,PTX3,SALL1,STC1,VGF,WNT5A,WNT7A,FOSL1,STC2,NOG,ADGRG1,SLIT2,PCYT1B,HEY2,FBXW8,OSR1
9_Member	GO Biological Processes	GO:0048608	reproductive structure development	-10.9791	-7.87691	33/419	92,133,558,658,666,1747,2624,2697,2735,3371,4188,4254,4824,4920,5154,5270,5311,5764,5806,6299,6781,7425,7474,7476,8061,8614,9241,9289,9353,9468,23493,26259,130497	ACVR2A,ADM,AXL,BMPR1B,BOK,DLX3,GATA2,GJA1,GLI1,TNC,MDFI,KITLG,NKX3-1,ROR2,PDGFA,SERPINE2,PKD2,PTN,PTX3,SALL1,STC1,VGF,WNT5A,WNT7A,FOSL1,STC2,NOG,ADGRG1,SLIT2,PCYT1B,HEY2,FBXW8,OSR1
9_Member	GO Biological Processes	GO:0061458	reproductive system development	-10.896	-7.83236	33/422	92,133,558,658,666,1747,2624,2697,2735,3371,4188,4254,4824,4920,5154,5270,5311,5764,5806,6299,6781,7425,7474,7476,8061,8614,9241,9289,9353,9468,23493,26259,130497	ACVR2A,ADM,AXL,BMPR1B,BOK,DLX3,GATA2,GJA1,GLI1,TNC,MDFI,KITLG,NKX3-1,ROR2,PDGFA,SERPINE2,PKD2,PTN,PTX3,SALL1,STC1,VGF,WNT5A,WNT7A,FOSL1,STC2,NOG,ADGRG1,SLIT2,PCYT1B,HEY2,FBXW8,OSR1
9_Member	GO Biological Processes	GO:0007548	sex differentiation	-5.17228	-3.11395	18/273	92,558,658,666,2697,4254,4824,4920,5154,5806,6299,7425,7474,7476,9289,9353,9468,130497	ACVR2A,AXL,BMPR1B,BOK,GJA1,KITLG,NKX3-1,ROR2,PDGFA,PTX3,SALL1,VGF,WNT5A,WNT7A,ADGRG1,SLIT2,PCYT1B,OSR1
9_Member	GO Biological Processes	GO:0008406	gonad development	-4.64954	-2.6817	15/217	92,658,666,2697,4254,4824,5154,5806,6299,7425,7474,9289,9353,9468,130497	ACVR2A,BMPR1B,BOK,GJA1,KITLG,NKX3-1,PDGFA,PTX3,SALL1,VGF,WNT5A,ADGRG1,SLIT2,PCYT1B,OSR1
9_Member	GO Biological Processes	GO:0045137	development of primary sexual characteristics	-4.53424	-2.58778	15/222	92,658,666,2697,4254,4824,5154,5806,6299,7425,7474,9289,9353,9468,130497	ACVR2A,BMPR1B,BOK,GJA1,KITLG,NKX3-1,PDGFA,PTX3,SALL1,VGF,WNT5A,ADGRG1,SLIT2,PCYT1B,OSR1
9_Member	GO Biological Processes	GO:0046661	male sex differentiation	-2.42328	-0.990887	9/159	92,666,2697,4254,4824,4920,5154,7474,9289	ACVR2A,BOK,GJA1,KITLG,NKX3-1,ROR2,PDGFA,WNT5A,ADGRG1
9_Member	GO Biological Processes	GO:0008584	male gonad development	-2.32853	-0.921506	8/135	92,666,2697,4254,4824,5154,7474,9289	ACVR2A,BOK,GJA1,KITLG,NKX3-1,PDGFA,WNT5A,ADGRG1
9_Member	GO Biological Processes	GO:0046546	development of primary male sexual characteristics	-2.30937	-0.906163	8/136	92,666,2697,4254,4824,5154,7474,9289	ACVR2A,BOK,GJA1,KITLG,NKX3-1,PDGFA,WNT5A,ADGRG1
10_Summary	GO Biological Processes	GO:0007167	enzyme linked receptor protein signaling pathway	-10.882	-7.83236	40/601	92,374,558,624,640,658,780,920,1281,1285,1464,1490,2041,2657,3397,4053,4692,4739,4881,4920,5154,5587,5764,5792,6259,6886,7410,8425,9001,9241,9965,23236,23767,26585,55816,56963,83729,84913,128853,392255,104,151,566,857,1029,4057,4137,4254,5311,5569,5575,6283,7057,7345,7474,9077,9088,10886,55890,79007,149233,389658,820,4824,5217,65981,85442,648791	ACVR2A,AREG,AXL,BDKRB2,BLK,BMPR1B,DDR1,CD4,COL3A1,COL4A3,CSPG4,CCN2,EPHA1,GDF1,ID1,LTBP2,NDN,NEDD9,NPR1,ROR2,PDGFA,PRKD1,PTN,PTPRF,RYK,TAL1,VAV2,LTBP4,HAP1,NOG,FGF19,PLCB1,FLRT3,GREM1,DOK5,RGMA,INHBE,ATOH8,DUSP15,GDF6,ADARB1,ADRA2B,AZU1,CAV1,CDKN2A,LTF,MAPT,KITLG,PKD2,PKIA,PRKAR1B,S100A12,THBS1,UCHL1,WNT5A,DIRAS3,PKMYT1,NPFFR2,GPRC5C,DBNDD1,IL23R,ALKAL1,CAMP,NKX3-1,PFN2,CAPRIN2,KNDC1,PPP1R3G
10_Member	GO Biological Processes	GO:0007167	enzyme linked receptor protein signaling pathway	-10.882	-7.83236	40/601	92,374,558,624,640,658,780,920,1281,1285,1464,1490,2041,2657,3397,4053,4692,4739,4881,4920,5154,5587,5764,5792,6259,6886,7410,8425,9001,9241,9965,23236,23767,26585,55816,56963,83729,84913,128853,392255	ACVR2A,AREG,AXL,BDKRB2,BLK,BMPR1B,DDR1,CD4,COL3A1,COL4A3,CSPG4,CCN2,EPHA1,GDF1,ID1,LTBP2,NDN,NEDD9,NPR1,ROR2,PDGFA,PRKD1,PTN,PTPRF,RYK,TAL1,VAV2,LTBP4,HAP1,NOG,FGF19,PLCB1,FLRT3,GREM1,DOK5,RGMA,INHBE,ATOH8,DUSP15,GDF6
10_Member	GO Biological Processes	GO:0007169	transmembrane receptor protein tyrosine kinase signaling pathway	-6.44428	-4.17541	25/403	374,558,624,640,780,920,1285,1464,1490,2041,4692,4739,4920,5154,5587,6259,6886,7410,9001,9241,9965,23236,23767,26585,55816	AREG,AXL,BDKRB2,BLK,DDR1,CD4,COL4A3,CSPG4,CCN2,EPHA1,NDN,NEDD9,ROR2,PDGFA,PRKD1,RYK,TAL1,VAV2,HAP1,NOG,FGF19,PLCB1,FLRT3,GREM1,DOK5
10_Member	GO Biological Processes	GO:0043549	regulation of kinase activity	-6.04007	-3.82368	36/763	104,151,374,558,566,658,780,857,920,1029,2041,4057,4137,4254,4739,4920,5154,5311,5569,5575,5587,6259,6283,6886,7057,7345,7410,7474,9077,9088,10886,26585,55890,79007,149233,389658	ADARB1,ADRA2B,AREG,AXL,AZU1,BMPR1B,DDR1,CAV1,CD4,CDKN2A,EPHA1,LTF,MAPT,KITLG,NEDD9,ROR2,PDGFA,PKD2,PKIA,PRKAR1B,PRKD1,RYK,S100A12,TAL1,THBS1,UCHL1,VAV2,WNT5A,DIRAS3,PKMYT1,NPFFR2,GREM1,GPRC5C,DBNDD1,IL23R,ALKAL1
10_Member	GO Biological Processes	GO:0033674	positive regulation of kinase activity	-5.68965	-3.53564	26/473	151,374,558,566,658,780,920,2041,4057,4137,4254,4739,4920,5154,5311,5587,6259,6283,6886,7057,7410,7474,26585,55890,149233,389658	ADRA2B,AREG,AXL,AZU1,BMPR1B,DDR1,CD4,EPHA1,LTF,MAPT,KITLG,NEDD9,ROR2,PDGFA,PKD2,PRKD1,RYK,S100A12,TAL1,THBS1,VAV2,WNT5A,GREM1,GPRC5C,IL23R,ALKAL1
10_Member	GO Biological Processes	GO:0001934	positive regulation of protein phosphorylation	-5.29408	-3.21823	33/722	92,151,374,566,658,820,857,920,1464,1490,2657,4057,4254,4739,4824,4920,5154,5217,5311,5587,6283,6886,7057,7474,9965,26585,55890,65981,83729,85442,149233,389658,392255	ACVR2A,ADRA2B,AREG,AZU1,BMPR1B,CAMP,CAV1,CD4,CSPG4,CCN2,GDF1,LTF,KITLG,NEDD9,NKX3-1,ROR2,PDGFA,PFN2,PKD2,PRKD1,S100A12,TAL1,THBS1,WNT5A,FGF19,GREM1,GPRC5C,CAPRIN2,INHBE,KNDC1,IL23R,ALKAL1,GDF6
10_Member	GO Biological Processes	GO:0045859	regulation of protein kinase activity	-5.01066	-2.9944	30/645	104,151,374,566,658,857,920,1029,2041,4057,4254,4739,4920,5154,5311,5569,5575,6283,6886,7057,7345,7474,9077,9088,10886,26585,55890,79007,149233,389658	ADARB1,ADRA2B,AREG,AZU1,BMPR1B,CAV1,CD4,CDKN2A,EPHA1,LTF,KITLG,NEDD9,ROR2,PDGFA,PKD2,PKIA,PRKAR1B,S100A12,TAL1,THBS1,UCHL1,WNT5A,DIRAS3,PKMYT1,NPFFR2,GREM1,GPRC5C,DBNDD1,IL23R,ALKAL1
10_Member	GO Biological Processes	GO:0051347	positive regulation of transferase activity	-4.85537	-2.86083	27/559	151,374,558,566,658,780,920,2041,4057,4137,4254,4739,4920,5154,5311,5587,6259,6283,6886,7057,7410,7474,26585,55890,149233,389658,648791	ADRA2B,AREG,AXL,AZU1,BMPR1B,DDR1,CD4,EPHA1,LTF,MAPT,KITLG,NEDD9,ROR2,PDGFA,PKD2,PRKD1,RYK,S100A12,TAL1,THBS1,VAV2,WNT5A,GREM1,GPRC5C,IL23R,ALKAL1,PPP1R3G
10_Member	GO Biological Processes	GO:0045860	positive regulation of protein kinase activity	-3.59825	-1.89074	19/393	151,374,566,658,920,4057,4254,4739,4920,5154,5311,6283,6886,7057,7474,26585,55890,149233,389658	ADRA2B,AREG,AZU1,BMPR1B,CD4,LTF,KITLG,NEDD9,ROR2,PDGFA,PKD2,S100A12,TAL1,THBS1,WNT5A,GREM1,GPRC5C,IL23R,ALKAL1
10_Member	GO Biological Processes	GO:0071900	regulation of protein serine/threonine kinase activity	-3.01037	-1.42998	17/372	658,857,1029,4057,4254,4920,5154,5311,5569,5575,6283,7057,7345,7474,9077,9088,10886	BMPR1B,CAV1,CDKN2A,LTF,KITLG,ROR2,PDGFA,PKD2,PKIA,PRKAR1B,S100A12,THBS1,UCHL1,WNT5A,DIRAS3,PKMYT1,NPFFR2
11_Summary	GO Biological Processes	GO:0030029	actin filament-based process	-10.8599	-7.83236	40/602	88,358,613,776,1264,1627,1756,1809,2006,2059,2318,2697,4632,4739,5154,5217,6444,7138,8572,8913,9260,10398,11133,11155,23022,23363,25794,25802,26499,27063,30846,51778,54749,54857,55561,79729,83543,112464,201191,221061,631,1281,1674,3861,4017,4053,4137,7092,7373,9508,11076,26585,27229,79649,3778,4131,6876,7145,7739,8507,11346,55612,83660	ACTN2,AQP1,BCR,CACNA1D,CNN1,DBN1,DMD,DPYSL3,ELN,EPS8,FLNC,GJA1,MYL1,NEDD9,PDGFA,PFN2,SGCD,TNNT1,PDLIM4,CACNA1G,PDLIM7,MYL9,KPTN,LDB3,PALLD,OBSL1,FSCN2,LMOD1,PLEK2,ANKRD1,EHD2,MYOZ2,EPDR1,GDPD2,CDC42BPG,SH3D21,AIF1L,CAVIN3,SAMD14,FAM171A1,BFSP1,COL3A1,DES,KRT14,LOXL2,LTBP2,MAPT,TLL1,COL14A1,ADAMTS3,TPPP,GREM1,TUBGCP4,MAP7D3,KCNMA1,MAP1B,TAGLN,TNS1,ZNF185,ENC1,SYNPO,FERMT1,TLN2
11_Member	GO Biological Processes	GO:0030029	actin filament-based process	-10.8599	-7.83236	40/602	88,358,613,776,1264,1627,1756,1809,2006,2059,2318,2697,4632,4739,5154,5217,6444,7138,8572,8913,9260,10398,11133,11155,23022,23363,25794,25802,26499,27063,30846,51778,54749,54857,55561,79729,83543,112464,201191,221061	ACTN2,AQP1,BCR,CACNA1D,CNN1,DBN1,DMD,DPYSL3,ELN,EPS8,FLNC,GJA1,MYL1,NEDD9,PDGFA,PFN2,SGCD,TNNT1,PDLIM4,CACNA1G,PDLIM7,MYL9,KPTN,LDB3,PALLD,OBSL1,FSCN2,LMOD1,PLEK2,ANKRD1,EHD2,MYOZ2,EPDR1,GDPD2,CDC42BPG,SH3D21,AIF1L,CAVIN3,SAMD14,FAM171A1
11_Member	GO Biological Processes	GO:0097435	supramolecular fiber organization	-9.67516	-6.83126	35/522	88,631,1281,1627,1674,1809,2006,2059,2318,3861,4017,4053,4137,4739,7092,7138,7373,9508,10398,11076,11133,11155,23363,25794,25802,26585,27063,27229,51778,54857,79649,79729,83543,201191,221061	ACTN2,BFSP1,COL3A1,DBN1,DES,DPYSL3,ELN,EPS8,FLNC,KRT14,LOXL2,LTBP2,MAPT,NEDD9,TLL1,TNNT1,COL14A1,ADAMTS3,MYL9,TPPP,KPTN,LDB3,OBSL1,FSCN2,LMOD1,GREM1,ANKRD1,TUBGCP4,MYOZ2,GDPD2,MAP7D3,SH3D21,AIF1L,SAMD14,FAM171A1
11_Member	GO Biological Processes	GO:0030036	actin cytoskeleton organization	-8.71122	-6.04838	34/540	88,358,613,1264,1627,1756,1809,2006,2059,2318,4739,5154,5217,7138,8572,9260,10398,11133,11155,23022,23363,25794,25802,26499,27063,30846,51778,54857,55561,79729,83543,112464,201191,221061	ACTN2,AQP1,BCR,CNN1,DBN1,DMD,DPYSL3,ELN,EPS8,FLNC,NEDD9,PDGFA,PFN2,TNNT1,PDLIM4,PDLIM7,MYL9,KPTN,LDB3,PALLD,OBSL1,FSCN2,LMOD1,PLEK2,ANKRD1,EHD2,MYOZ2,GDPD2,CDC42BPG,SH3D21,AIF1L,CAVIN3,SAMD14,FAM171A1
11_Member	GO Molecular Functions	GO:0003779	actin binding	-6.83588	-4.48582	27/439	88,1264,1627,1756,2059,2318,3778,4131,4137,5217,6876,7145,7739,8507,8572,9260,11133,11155,11346,23022,25794,25802,51778,55612,83543,83660,201191	ACTN2,CNN1,DBN1,DMD,EPS8,FLNC,KCNMA1,MAP1B,MAPT,PFN2,TAGLN,TNS1,ZNF185,ENC1,PDLIM4,PDLIM7,KPTN,LDB3,SYNPO,PALLD,FSCN2,LMOD1,MYOZ2,FERMT1,AIF1L,TLN2,SAMD14
11_Member	GO Biological Processes	GO:0051017	actin filament bundle assembly	-4.11943	-2.27852	7/54	1809,2006,2059,4739,25794,83543,221061	DPYSL3,ELN,EPS8,NEDD9,FSCN2,AIF1L,FAM171A1
11_Member	GO Biological Processes	GO:0061572	actin filament bundle organization	-3.91832	-2.13836	7/58	1809,2006,2059,4739,25794,83543,221061	DPYSL3,ELN,EPS8,NEDD9,FSCN2,AIF1L,FAM171A1
11_Member	GO Molecular Functions	GO:0051015	actin filament binding	-3.01698	-1.43332	12/214	88,1627,1756,2318,6876,7739,11133,25794,55612,83543,83660,201191	ACTN2,DBN1,DMD,FLNC,TAGLN,ZNF185,KPTN,FSCN2,FERMT1,AIF1L,TLN2,SAMD14
11_Member	GO Biological Processes	GO:0007015	actin filament organization	-2.6677	-1.1669	13/267	1627,1809,2006,2059,4739,11133,25794,25802,54857,79729,83543,201191,221061	DBN1,DPYSL3,ELN,EPS8,NEDD9,KPTN,FSCN2,LMOD1,GDPD2,SH3D21,AIF1L,SAMD14,FAM171A1
12_Summary	GO Biological Processes	GO:0008283	cell population proliferation	-10.4467	-7.46267	35/489	92,335,374,970,977,1281,1296,1464,1490,1627,2018,2697,4017,4824,6259,6496,6660,6781,7345,7474,7476,7976,9047,10763,22809,26259,51384,55612,57144,64285,65009,84913,130497,196740,202309	ACVR2A,APOA1,AREG,CD70,CD151,COL3A1,COL8A2,CSPG4,CCN2,DBN1,EMX2,GJA1,LOXL2,NKX3-1,RYK,SIX3,SOX5,STC1,UCHL1,WNT5A,WNT7A,FZD3,SH2D2A,NES,ATF5,FBXW8,WNT16,FERMT1,PAK5,RHBDF1,NDRG4,ATOH8,OSR1,VSTM4,GAPT
12_Member	GO Biological Processes	GO:0008283	cell population proliferation	-10.4467	-7.46267	35/489	92,335,374,970,977,1281,1296,1464,1490,1627,2018,2697,4017,4824,6259,6496,6660,6781,7345,7474,7476,7976,9047,10763,22809,26259,51384,55612,57144,64285,65009,84913,130497,196740,202309	ACVR2A,APOA1,AREG,CD70,CD151,COL3A1,COL8A2,CSPG4,CCN2,DBN1,EMX2,GJA1,LOXL2,NKX3-1,RYK,SIX3,SOX5,STC1,UCHL1,WNT5A,WNT7A,FZD3,SH2D2A,NES,ATF5,FBXW8,WNT16,FERMT1,PAK5,RHBDF1,NDRG4,ATOH8,OSR1,VSTM4,GAPT
13_Summary	GO Molecular Functions	GO:0030546	signaling receptor activator activity	-10.2772	-7.31331	35/496	133,335,374,970,1490,1511,1803,2657,4254,5154,5764,6356,6781,6886,7200,7425,7474,7476,8614,8862,9965,10371,10563,10675,23767,26585,51384,53342,56729,83729,90865,131177,223117,375704,392255	ADM,APOA1,AREG,CD70,CCN2,CTSG,DPP4,GDF1,KITLG,PDGFA,PTN,CCL11,STC1,TAL1,TRH,VGF,WNT5A,WNT7A,STC2,APLN,FGF19,SEMA3A,CXCL13,CSPG5,FLRT3,GREM1,WNT16,IL17D,RETN,INHBE,IL33,FAM3D,SEMA3D,ENHO,GDF6
13_Member	GO Molecular Functions	GO:0030546	signaling receptor activator activity	-10.2772	-7.31331	35/496	133,335,374,970,1490,1511,1803,2657,4254,5154,5764,6356,6781,6886,7200,7425,7474,7476,8614,8862,9965,10371,10563,10675,23767,26585,51384,53342,56729,83729,90865,131177,223117,375704,392255	ADM,APOA1,AREG,CD70,CCN2,CTSG,DPP4,GDF1,KITLG,PDGFA,PTN,CCL11,STC1,TAL1,TRH,VGF,WNT5A,WNT7A,STC2,APLN,FGF19,SEMA3A,CXCL13,CSPG5,FLRT3,GREM1,WNT16,IL17D,RETN,INHBE,IL33,FAM3D,SEMA3D,ENHO,GDF6
13_Member	GO Molecular Functions	GO:0048018	receptor ligand activity	-9.82937	-6.97023	34/489	133,335,374,970,1490,1511,1803,2657,4254,5154,5764,6356,6781,7200,7425,7474,7476,8614,8862,9965,10371,10563,10675,23767,26585,51384,53342,56729,83729,90865,131177,223117,375704,392255	ADM,APOA1,AREG,CD70,CCN2,CTSG,DPP4,GDF1,KITLG,PDGFA,PTN,CCL11,STC1,TRH,VGF,WNT5A,WNT7A,STC2,APLN,FGF19,SEMA3A,CXCL13,CSPG5,FLRT3,GREM1,WNT16,IL17D,RETN,INHBE,IL33,FAM3D,SEMA3D,ENHO,GDF6
13_Member	GO Molecular Functions	GO:0030545	signaling receptor regulator activity	-9.1975	-6.42268	35/544	133,335,374,970,1490,1511,1803,2657,4254,5154,5764,6356,6781,6886,7200,7425,7474,7476,8614,8862,9965,10371,10563,10675,23767,26585,51384,53342,56729,83729,90865,131177,223117,375704,392255	ADM,APOA1,AREG,CD70,CCN2,CTSG,DPP4,GDF1,KITLG,PDGFA,PTN,CCL11,STC1,TAL1,TRH,VGF,WNT5A,WNT7A,STC2,APLN,FGF19,SEMA3A,CXCL13,CSPG5,FLRT3,GREM1,WNT16,IL17D,RETN,INHBE,IL33,FAM3D,SEMA3D,ENHO,GDF6
13_Member	GO Molecular Functions	GO:0005125	cytokine activity	-4.25051	-2.39447	15/235	374,970,2657,4254,6356,7474,7476,10563,26585,51384,53342,83729,90865,131177,392255	AREG,CD70,GDF1,KITLG,CCL11,WNT5A,WNT7A,CXCL13,GREM1,WNT16,IL17D,INHBE,IL33,FAM3D,GDF6
13_Member	GO Molecular Functions	GO:0008083	growth factor activity	-3.49874	-1.81258	11/162	374,1490,2657,4254,5154,5764,7425,9965,10675,83729,392255	AREG,CCN2,GDF1,KITLG,PDGFA,PTN,VGF,FGF19,CSPG5,INHBE,GDF6
14_Summary	GO Biological Processes	GO:0007423	sensory organ development	-10.215	-7.288	37/551	613,631,658,780,1296,1687,2138,2624,2697,3776,4237,4920,5154,6496,6604,7474,7476,7976,8100,9241,9742,10763,11020,23363,23493,25794,51384,54903,55714,56917,64093,79955,123016,124842,130497,196740,646960,10371	BCR,BFSP1,BMPR1B,DDR1,COL8A2,GSDME,EYA1,GATA2,GJA1,KCNK2,MFAP2,ROR2,PDGFA,SIX3,SMARCD3,WNT5A,WNT7A,FZD3,IFT88,NOG,IFT140,NES,IFT27,OBSL1,HEY2,FSCN2,WNT16,MKS1,TENM3,MEIS3,SMOC1,PDZD7,TTC8,TMEM132E,OSR1,VSTM4,PRSS56,SEMA3A
14_Member	GO Biological Processes	GO:0007423	sensory organ development	-10.215	-7.288	37/551	613,631,658,780,1296,1687,2138,2624,2697,3776,4237,4920,5154,6496,6604,7474,7476,7976,8100,9241,9742,10763,11020,23363,23493,25794,51384,54903,55714,56917,64093,79955,123016,124842,130497,196740,646960	BCR,BFSP1,BMPR1B,DDR1,COL8A2,GSDME,EYA1,GATA2,GJA1,KCNK2,MFAP2,ROR2,PDGFA,SIX3,SMARCD3,WNT5A,WNT7A,FZD3,IFT88,NOG,IFT140,NES,IFT27,OBSL1,HEY2,FSCN2,WNT16,MKS1,TENM3,MEIS3,SMOC1,PDZD7,TTC8,TMEM132E,OSR1,VSTM4,PRSS56
14_Member	GO Biological Processes	GO:0048880	sensory system development	-5.37158	-3.27747	22/374	631,658,1296,2697,4237,6496,6604,7474,7476,9742,10371,10763,23363,25794,51384,55714,56917,64093,123016,124842,196740,646960	BFSP1,BMPR1B,COL8A2,GJA1,MFAP2,SIX3,SMARCD3,WNT5A,WNT7A,IFT140,SEMA3A,NES,OBSL1,FSCN2,WNT16,TENM3,MEIS3,SMOC1,TTC8,TMEM132E,VSTM4,PRSS56
14_Member	GO Biological Processes	GO:0001654	eye development	-4.51458	-2.5719	20/364	631,658,1296,2697,4237,6496,6604,7474,7476,9742,10763,23363,25794,51384,55714,56917,64093,123016,196740,646960	BFSP1,BMPR1B,COL8A2,GJA1,MFAP2,SIX3,SMARCD3,WNT5A,WNT7A,IFT140,NES,OBSL1,FSCN2,WNT16,TENM3,MEIS3,SMOC1,TTC8,VSTM4,PRSS56
14_Member	GO Biological Processes	GO:0150063	visual system development	-4.44785	-2.52537	20/368	631,658,1296,2697,4237,6496,6604,7474,7476,9742,10763,23363,25794,51384,55714,56917,64093,123016,196740,646960	BFSP1,BMPR1B,COL8A2,GJA1,MFAP2,SIX3,SMARCD3,WNT5A,WNT7A,IFT140,NES,OBSL1,FSCN2,WNT16,TENM3,MEIS3,SMOC1,TTC8,VSTM4,PRSS56
14_Member	GO Biological Processes	GO:0043010	camera-type eye development	-3.30728	-1.65899	16/318	631,658,1296,2697,6496,6604,7474,7476,9742,10763,23363,51384,55714,123016,196740,646960	BFSP1,BMPR1B,COL8A2,GJA1,SIX3,SMARCD3,WNT5A,WNT7A,IFT140,NES,OBSL1,WNT16,TENM3,TTC8,VSTM4,PRSS56
14_Member	GO Biological Processes	GO:0031076	embryonic camera-type eye development	-3.16897	-1.55109	5/37	6496,7474,9742,10763,51384	SIX3,WNT5A,IFT140,NES,WNT16
14_Member	GO Biological Processes	GO:0048592	eye morphogenesis	-2.59178	-1.11403	9/150	1296,4237,6496,7474,23363,25794,51384,55714,123016	COL8A2,MFAP2,SIX3,WNT5A,OBSL1,FSCN2,WNT16,TENM3,TTC8
14_Member	GO Biological Processes	GO:0048048	embryonic eye morphogenesis	-2.35468	-0.938569	4/35	4237,6496,7474,51384	MFAP2,SIX3,WNT5A,WNT16
14_Member	GO Biological Processes	GO:0048593	camera-type eye morphogenesis	-2.02576	-0.702642	7/122	1296,6496,7474,23363,51384,55714,123016	COL8A2,SIX3,WNT5A,OBSL1,WNT16,TENM3,TTC8
15_Summary	GO Biological Processes	GO:0034330	cell junction organization	-10.2141	-7.288	34/473	88,613,782,1009,1627,2697,2743,3675,3691,4131,4137,5217,5657,5792,6259,7474,7476,9074,9076,9080,11187,11346,23024,23237,23363,23767,27253,55679,57126,78999,83660,94030,140689,375790,1296,1740,3909,4756,5097,6279,6280,6403,7373,8613,10398,23022,26999,50512,55714,255743,347902	ACTN2,BCR,CACNB1,CDH11,DBN1,GJA1,GLRB,ITGA3,ITGB4,MAP1B,MAPT,PFN2,PRTN3,PTPRF,RYK,WNT5A,WNT7A,CLDN6,CLDN1,CLDN9,PKP3,SYNPO,PDZRN3,ARC,OBSL1,FLRT3,PCDH17,LIMS2,CD177,LRFN4,TLN2,LRRC4B,CBLN4,AGRN,COL8A2,DLG2,LAMA3,NEO1,PCDH1,S100A8,S100A9,SELP,COL14A1,PLPP3,MYL9,PALLD,CYFIP2,PODXL2,TENM3,NPNT,AMIGO2
15_Member	GO Biological Processes	GO:0034330	cell junction organization	-10.2141	-7.288	34/473	88,613,782,1009,1627,2697,2743,3675,3691,4131,4137,5217,5657,5792,6259,7474,7476,9074,9076,9080,11187,11346,23024,23237,23363,23767,27253,55679,57126,78999,83660,94030,140689,375790	ACTN2,BCR,CACNB1,CDH11,DBN1,GJA1,GLRB,ITGA3,ITGB4,MAP1B,MAPT,PFN2,PRTN3,PTPRF,RYK,WNT5A,WNT7A,CLDN6,CLDN1,CLDN9,PKP3,SYNPO,PDZRN3,ARC,OBSL1,FLRT3,PCDH17,LIMS2,CD177,LRFN4,TLN2,LRRC4B,CBLN4,AGRN
15_Member	GO Biological Processes	GO:0098609	cell-cell adhesion	-7.74356	-5.2226	32/533	1009,1296,1740,3675,3909,4756,5097,5792,6279,6280,6403,7373,8613,9074,9076,9080,10398,11187,23022,23363,23767,26999,27253,50512,55679,55714,57126,78999,83660,94030,255743,347902	CDH11,COL8A2,DLG2,ITGA3,LAMA3,NEO1,PCDH1,PTPRF,S100A8,S100A9,SELP,COL14A1,PLPP3,CLDN6,CLDN1,CLDN9,MYL9,PKP3,PALLD,OBSL1,FLRT3,CYFIP2,PCDH17,PODXL2,LIMS2,TENM3,CD177,LRFN4,TLN2,LRRC4B,NPNT,AMIGO2
15_Member	GO Biological Processes	GO:0050808	synapse organization	-6.7468	-4.41457	21/284	782,1627,2743,3675,4131,4137,5217,5792,6259,7474,7476,11346,23024,23237,23363,23767,27253,78999,94030,140689,375790	CACNB1,DBN1,GLRB,ITGA3,MAP1B,MAPT,PFN2,PTPRF,RYK,WNT5A,WNT7A,SYNPO,PDZRN3,ARC,OBSL1,FLRT3,PCDH17,LRFN4,LRRC4B,CBLN4,AGRN
15_Member	GO Biological Processes	GO:0034329	cell junction assembly	-5.49007	-3.36846	18/259	88,613,1009,2697,3691,4131,6259,7474,7476,9074,9076,9080,11187,23363,23767,27253,83660,140689	ACTN2,BCR,CDH11,GJA1,ITGB4,MAP1B,RYK,WNT5A,WNT7A,CLDN6,CLDN1,CLDN9,PKP3,OBSL1,FLRT3,PCDH17,TLN2,CBLN4
15_Member	GO Biological Processes	GO:0098742	cell-cell adhesion via plasma-membrane adhesion molecules	-4.36348	-2.47714	16/257	1009,5097,5792,6403,9074,9076,9080,23022,23363,23767,27253,55714,57126,78999,94030,347902	CDH11,PCDH1,PTPRF,SELP,CLDN6,CLDN1,CLDN9,PALLD,OBSL1,FLRT3,PCDH17,TENM3,CD177,LRFN4,LRRC4B,AMIGO2
15_Member	GO Biological Processes	GO:0007416	synapse assembly	-3.18094	-1.56039	8/99	4131,6259,7474,7476,23363,23767,27253,140689	MAP1B,RYK,WNT5A,WNT7A,OBSL1,FLRT3,PCDH17,CBLN4
16_Summary	GO Biological Processes	GO:0060627	regulation of vesicle-mediated transport	-10.1144	-7.20608	36/529	88,335,558,566,613,636,640,857,977,2624,5023,5054,5217,5575,5587,5657,5806,6424,6457,6804,7474,7476,8447,8862,8913,9001,10675,23237,26585,29763,30846,57126,65009,79363,84058,124930	ACTN2,APOA1,AXL,AZU1,BCR,BICD1,BLK,CAV1,CD151,GATA2,P2RX1,SERPINE1,PFN2,PRKAR1B,PRKD1,PRTN3,PTX3,SFRP4,SH3GL3,STX1A,WNT5A,WNT7A,DOC2B,APLN,CACNA1G,HAP1,CSPG5,ARC,GREM1,PACSIN3,EHD2,CD177,NDRG4,CPLANE2,WDR54,ANKRD13B
16_Member	GO Biological Processes	GO:0060627	regulation of vesicle-mediated transport	-10.1144	-7.20608	36/529	88,335,558,566,613,636,640,857,977,2624,5023,5054,5217,5575,5587,5657,5806,6424,6457,6804,7474,7476,8447,8862,8913,9001,10675,23237,26585,29763,30846,57126,65009,79363,84058,124930	ACTN2,APOA1,AXL,AZU1,BCR,BICD1,BLK,CAV1,CD151,GATA2,P2RX1,SERPINE1,PFN2,PRKAR1B,PRKD1,PRTN3,PTX3,SFRP4,SH3GL3,STX1A,WNT5A,WNT7A,DOC2B,APLN,CACNA1G,HAP1,CSPG5,ARC,GREM1,PACSIN3,EHD2,CD177,NDRG4,CPLANE2,WDR54,ANKRD13B
16_Member	GO Biological Processes	GO:0030100	regulation of endocytosis	-6.18024	-3.94582	17/208	558,636,857,977,2624,5054,5587,6424,6457,7474,8862,23237,26585,29763,57126,84058,124930	AXL,BICD1,CAV1,CD151,GATA2,SERPINE1,PRKD1,SFRP4,SH3GL3,WNT5A,APLN,ARC,GREM1,PACSIN3,CD177,WDR54,ANKRD13B
16_Member	GO Biological Processes	GO:0045807	positive regulation of endocytosis	-3.96779	-2.17257	9/97	558,636,977,2624,5054,6424,7474,8862,26585	AXL,BICD1,CD151,GATA2,SERPINE1,SFRP4,WNT5A,APLN,GREM1
16_Member	GO Biological Processes	GO:0048259	regulation of receptor-mediated endocytosis	-3.55154	-1.85377	9/110	636,5054,6424,6457,8862,23237,26585,84058,124930	BICD1,SERPINE1,SFRP4,SH3GL3,APLN,ARC,GREM1,WDR54,ANKRD13B
16_Member	GO Biological Processes	GO:0002090	regulation of receptor internalization	-3.0681	-1.47445	6/58	6424,8862,23237,26585,84058,124930	SFRP4,APLN,ARC,GREM1,WDR54,ANKRD13B
16_Member	GO Biological Processes	GO:0048260	positive regulation of receptor-mediated endocytosis	-2.45977	-1.01894	5/53	636,5054,6424,8862,26585	BICD1,SERPINE1,SFRP4,APLN,GREM1
17_Summary	GO Biological Processes	GO:0009611	response to wounding	-10.0292	-7.13792	32/430	133,151,558,664,780,977,1281,1490,1511,1809,2151,2624,2735,3371,3691,3776,4131,5023,5154,5270,5493,6279,7410,7474,7476,9076,9241,10398,10675,23767,146760,646960,358,540,857,2697,4881,5029,5054,7057,8862,389208,566,820,920,970,1803,2529,4137,5730,6283,23236,26022,79865,80758,202309,222487	ADM,ADRA2B,AXL,BNIP3,DDR1,CD151,COL3A1,CCN2,CTSG,DPYSL3,F2RL2,GATA2,GLI1,TNC,ITGB4,KCNK2,MAP1B,P2RX1,PDGFA,SERPINE2,PPL,S100A8,VAV2,WNT5A,WNT7A,CLDN1,NOG,MYL9,CSPG5,FLRT3,RTN4RL1,PRSS56,AQP1,ATP7B,CAV1,GJA1,NPR1,P2RY2,SERPINE1,THBS1,APLN,TMPRSS11F,AZU1,CAMP,CD4,CD70,DPP4,FUT7,MAPT,PTGDS,S100A12,PLCB1,TMEM98,TREML2,PRR7,GAPT,ADGRG3
17_Member	GO Biological Processes	GO:0009611	response to wounding	-10.0292	-7.13792	32/430	133,151,558,664,780,977,1281,1490,1511,1809,2151,2624,2735,3371,3691,3776,4131,5023,5154,5270,5493,6279,7410,7474,7476,9076,9241,10398,10675,23767,146760,646960	ADM,ADRA2B,AXL,BNIP3,DDR1,CD151,COL3A1,CCN2,CTSG,DPYSL3,F2RL2,GATA2,GLI1,TNC,ITGB4,KCNK2,MAP1B,P2RX1,PDGFA,SERPINE2,PPL,S100A8,VAV2,WNT5A,WNT7A,CLDN1,NOG,MYL9,CSPG5,FLRT3,RTN4RL1,PRSS56
17_Member	GO Biological Processes	GO:0050878	regulation of body fluid levels	-6.64622	-4.33992	24/366	133,151,358,540,558,780,857,1281,1511,2151,2697,4881,5023,5029,5054,5154,5270,7057,7410,8862,9076,10398,389208,646960	ADM,ADRA2B,AQP1,ATP7B,AXL,DDR1,CAV1,COL3A1,CTSG,F2RL2,GJA1,NPR1,P2RX1,P2RY2,SERPINE1,PDGFA,SERPINE2,THBS1,VAV2,APLN,CLDN1,MYL9,TMPRSS11F,PRSS56
17_Member	GO Biological Processes	GO:0042060	wound healing	-5.2073	-3.14404	20/326	151,558,780,977,1281,1511,2151,2624,5023,5154,5270,5493,6279,7410,7474,7476,9076,9241,10398,646960	ADRA2B,AXL,DDR1,CD151,COL3A1,CTSG,F2RL2,GATA2,P2RX1,PDGFA,SERPINE2,PPL,S100A8,VAV2,WNT5A,WNT7A,CLDN1,NOG,MYL9,PRSS56
17_Member	GO Biological Processes	GO:0001775	cell activation	-3.90414	-2.13049	27/636	151,558,566,820,920,970,977,1281,1511,1803,2151,2529,2697,4137,5023,5154,5730,6283,7410,7476,10398,23236,26022,79865,80758,202309,222487	ADRA2B,AXL,AZU1,CAMP,CD4,CD70,CD151,COL3A1,CTSG,DPP4,F2RL2,FUT7,GJA1,MAPT,P2RX1,PDGFA,PTGDS,S100A12,VAV2,WNT7A,MYL9,PLCB1,TMEM98,TREML2,PRR7,GAPT,ADGRG3
17_Member	GO Biological Processes	GO:0030168	platelet activation	-3.27017	-1.62663	8/96	151,558,1281,1511,2151,5023,7410,10398	ADRA2B,AXL,COL3A1,CTSG,F2RL2,P2RX1,VAV2,MYL9
17_Member	GO Biological Processes	GO:0007596	blood coagulation	-2.71942	-1.20411	10/172	151,558,1281,1511,2151,5023,5270,7410,10398,646960	ADRA2B,AXL,COL3A1,CTSG,F2RL2,P2RX1,SERPINE2,VAV2,MYL9,PRSS56
17_Member	GO Biological Processes	GO:0050817	coagulation	-2.68254	-1.17351	10/174	151,558,1281,1511,2151,5023,5270,7410,10398,646960	ADRA2B,AXL,COL3A1,CTSG,F2RL2,P2RX1,SERPINE2,VAV2,MYL9,PRSS56
17_Member	GO Biological Processes	GO:0007599	hemostasis	-2.62835	-1.14028	10/177	151,558,1281,1511,2151,5023,5270,7410,10398,646960	ADRA2B,AXL,COL3A1,CTSG,F2RL2,P2RX1,SERPINE2,VAV2,MYL9,PRSS56
18_Summary	GO Biological Processes	GO:0055065	metal ion homeostasis	-9.37948	-6.56455	38/618	133,540,624,664,666,857,1534,2151,2624,3710,3778,3934,4057,4490,4756,5023,5031,5311,5737,6263,6279,6280,6356,6444,6781,7474,8614,8698,8989,9001,9256,10563,26507,26872,57158,79054,79608,79734,2697,5029,6424,8913,358	ADM,ATP7B,BDKRB2,BNIP3,BOK,CAV1,CYB561,F2RL2,GATA2,ITPR3,KCNMA1,LCN2,LTF,MT1B,NEO1,P2RX1,P2RY6,PKD2,PTGFR,RYR3,S100A8,S100A9,CCL11,SGCD,STC1,WNT5A,STC2,S1PR4,TRPA1,HAP1,TSPOAP1,CXCL13,CNNM1,STEAP1,JPH2,TRPM8,RIC3,KCTD17,GJA1,P2RY2,SFRP4,CACNA1G,AQP1
18_Member	GO Biological Processes	GO:0055065	metal ion homeostasis	-9.37948	-6.56455	38/618	133,540,624,664,666,857,1534,2151,2624,3710,3778,3934,4057,4490,4756,5023,5031,5311,5737,6263,6279,6280,6356,6444,6781,7474,8614,8698,8989,9001,9256,10563,26507,26872,57158,79054,79608,79734	ADM,ATP7B,BDKRB2,BNIP3,BOK,CAV1,CYB561,F2RL2,GATA2,ITPR3,KCNMA1,LCN2,LTF,MT1B,NEO1,P2RX1,P2RY6,PKD2,PTGFR,RYR3,S100A8,S100A9,CCL11,SGCD,STC1,WNT5A,STC2,S1PR4,TRPA1,HAP1,TSPOAP1,CXCL13,CNNM1,STEAP1,JPH2,TRPM8,RIC3,KCTD17
18_Member	GO Biological Processes	GO:0050801	ion homeostasis	-9.00565	-6.29042	42/754	133,540,624,664,666,857,1534,2151,2624,2697,3710,3778,3934,4057,4490,4756,5023,5029,5031,5311,5737,6263,6279,6280,6356,6424,6444,6781,7474,8614,8698,8913,8989,9001,9256,10563,26507,26872,57158,79054,79608,79734	ADM,ATP7B,BDKRB2,BNIP3,BOK,CAV1,CYB561,F2RL2,GATA2,GJA1,ITPR3,KCNMA1,LCN2,LTF,MT1B,NEO1,P2RX1,P2RY2,P2RY6,PKD2,PTGFR,RYR3,S100A8,S100A9,CCL11,SFRP4,SGCD,STC1,WNT5A,STC2,S1PR4,CACNA1G,TRPA1,HAP1,TSPOAP1,CXCL13,CNNM1,STEAP1,JPH2,TRPM8,RIC3,KCTD17
18_Member	GO Biological Processes	GO:0072507	divalent inorganic cation homeostasis	-8.8785	-6.18468	32/478	133,540,624,664,666,857,2151,2624,3710,4490,5023,5031,5311,5737,6263,6279,6280,6356,6444,6781,7474,8614,8698,8989,9001,9256,10563,26507,57158,79054,79608,79734	ADM,ATP7B,BDKRB2,BNIP3,BOK,CAV1,F2RL2,GATA2,ITPR3,MT1B,P2RX1,P2RY6,PKD2,PTGFR,RYR3,S100A8,S100A9,CCL11,SGCD,STC1,WNT5A,STC2,S1PR4,TRPA1,HAP1,TSPOAP1,CXCL13,CNNM1,JPH2,TRPM8,RIC3,KCTD17
18_Member	GO Biological Processes	GO:0098771	inorganic ion homeostasis	-8.36809	-5.75199	39/702	133,540,624,664,666,857,1534,2151,2624,3710,3778,3934,4057,4490,4756,5023,5031,5311,5737,6263,6279,6280,6356,6424,6444,6781,7474,8614,8698,8989,9001,9256,10563,26507,26872,57158,79054,79608,79734	ADM,ATP7B,BDKRB2,BNIP3,BOK,CAV1,CYB561,F2RL2,GATA2,ITPR3,KCNMA1,LCN2,LTF,MT1B,NEO1,P2RX1,P2RY6,PKD2,PTGFR,RYR3,S100A8,S100A9,CCL11,SFRP4,SGCD,STC1,WNT5A,STC2,S1PR4,TRPA1,HAP1,TSPOAP1,CXCL13,CNNM1,STEAP1,JPH2,TRPM8,RIC3,KCTD17
18_Member	GO Biological Processes	GO:0072503	cellular divalent inorganic cation homeostasis	-8.18721	-5.60519	30/456	133,540,624,664,666,857,2151,2624,3710,4490,5023,5031,5311,5737,6263,6279,6280,6356,6781,7474,8614,8698,8989,9001,9256,10563,57158,79054,79608,79734	ADM,ATP7B,BDKRB2,BNIP3,BOK,CAV1,F2RL2,GATA2,ITPR3,MT1B,P2RX1,P2RY6,PKD2,PTGFR,RYR3,S100A8,S100A9,CCL11,STC1,WNT5A,STC2,S1PR4,TRPA1,HAP1,TSPOAP1,CXCL13,JPH2,TRPM8,RIC3,KCTD17
18_Member	GO Biological Processes	GO:0055080	cation homeostasis	-8.03229	-5.47418	38/692	133,540,624,664,666,857,1534,2151,2624,3710,3778,3934,4057,4490,4756,5023,5031,5311,5737,6263,6279,6280,6356,6444,6781,7474,8614,8698,8989,9001,9256,10563,26507,26872,57158,79054,79608,79734	ADM,ATP7B,BDKRB2,BNIP3,BOK,CAV1,CYB561,F2RL2,GATA2,ITPR3,KCNMA1,LCN2,LTF,MT1B,NEO1,P2RX1,P2RY6,PKD2,PTGFR,RYR3,S100A8,S100A9,CCL11,SGCD,STC1,WNT5A,STC2,S1PR4,TRPA1,HAP1,TSPOAP1,CXCL13,CNNM1,STEAP1,JPH2,TRPM8,RIC3,KCTD17
18_Member	GO Biological Processes	GO:0006875	cellular metal ion homeostasis	-7.96071	-5.41784	33/550	133,540,624,664,666,857,1534,2151,2624,3710,3778,3934,4490,5023,5031,5311,5737,6263,6279,6280,6356,6781,7474,8614,8698,8989,9001,9256,10563,57158,79054,79608,79734	ADM,ATP7B,BDKRB2,BNIP3,BOK,CAV1,CYB561,F2RL2,GATA2,ITPR3,KCNMA1,LCN2,MT1B,P2RX1,P2RY6,PKD2,PTGFR,RYR3,S100A8,S100A9,CCL11,STC1,WNT5A,STC2,S1PR4,TRPA1,HAP1,TSPOAP1,CXCL13,JPH2,TRPM8,RIC3,KCTD17
18_Member	GO Biological Processes	GO:0055074	calcium ion homeostasis	-7.48028	-5.00006	28/435	133,540,624,664,666,857,2151,2624,3710,5023,5031,5311,5737,6263,6356,6444,6781,7474,8614,8698,8989,9001,9256,10563,57158,79054,79608,79734	ADM,ATP7B,BDKRB2,BNIP3,BOK,CAV1,F2RL2,GATA2,ITPR3,P2RX1,P2RY6,PKD2,PTGFR,RYR3,CCL11,SGCD,STC1,WNT5A,STC2,S1PR4,TRPA1,HAP1,TSPOAP1,CXCL13,JPH2,TRPM8,RIC3,KCTD17
18_Member	GO Biological Processes	GO:0006874	cellular calcium ion homeostasis	-7.18166	-4.73869	27/422	133,540,624,664,666,857,2151,2624,3710,5023,5031,5311,5737,6263,6356,6781,7474,8614,8698,8989,9001,9256,10563,57158,79054,79608,79734	ADM,ATP7B,BDKRB2,BNIP3,BOK,CAV1,F2RL2,GATA2,ITPR3,P2RX1,P2RY6,PKD2,PTGFR,RYR3,CCL11,STC1,WNT5A,STC2,S1PR4,TRPA1,HAP1,TSPOAP1,CXCL13,JPH2,TRPM8,RIC3,KCTD17
18_Member	GO Biological Processes	GO:0006873	cellular ion homeostasis	-6.98595	-4.59873	34/635	133,540,624,664,666,857,1534,2151,2624,3710,3778,3934,4490,5023,5029,5031,5311,5737,6263,6279,6280,6356,6781,7474,8614,8698,8989,9001,9256,10563,57158,79054,79608,79734	ADM,ATP7B,BDKRB2,BNIP3,BOK,CAV1,CYB561,F2RL2,GATA2,ITPR3,KCNMA1,LCN2,MT1B,P2RX1,P2RY2,P2RY6,PKD2,PTGFR,RYR3,S100A8,S100A9,CCL11,STC1,WNT5A,STC2,S1PR4,TRPA1,HAP1,TSPOAP1,CXCL13,JPH2,TRPM8,RIC3,KCTD17
18_Member	GO Biological Processes	GO:0030003	cellular cation homeostasis	-6.73859	-4.41457	33/620	133,540,624,664,666,857,1534,2151,2624,3710,3778,3934,4490,5023,5031,5311,5737,6263,6279,6280,6356,6781,7474,8614,8698,8989,9001,9256,10563,57158,79054,79608,79734	ADM,ATP7B,BDKRB2,BNIP3,BOK,CAV1,CYB561,F2RL2,GATA2,ITPR3,KCNMA1,LCN2,MT1B,P2RX1,P2RY6,PKD2,PTGFR,RYR3,S100A8,S100A9,CCL11,STC1,WNT5A,STC2,S1PR4,TRPA1,HAP1,TSPOAP1,CXCL13,JPH2,TRPM8,RIC3,KCTD17
18_Member	GO Biological Processes	GO:0055082	cellular chemical homeostasis	-5.833	-3.65056	35/746	133,358,540,624,664,666,857,1534,2151,2624,3710,3778,3934,4490,5023,5029,5031,5311,5737,6263,6279,6280,6356,6781,7474,8614,8698,8989,9001,9256,10563,57158,79054,79608,79734	ADM,AQP1,ATP7B,BDKRB2,BNIP3,BOK,CAV1,CYB561,F2RL2,GATA2,ITPR3,KCNMA1,LCN2,MT1B,P2RX1,P2RY2,P2RY6,PKD2,PTGFR,RYR3,S100A8,S100A9,CCL11,STC1,WNT5A,STC2,S1PR4,TRPA1,HAP1,TSPOAP1,CXCL13,JPH2,TRPM8,RIC3,KCTD17
18_Member	GO Biological Processes	GO:0051480	regulation of cytosolic calcium ion concentration	-5.40923	-3.30641	20/316	133,624,666,857,2151,2624,3710,5023,5031,5311,5737,6263,7474,8698,8989,9001,9256,10563,57158,79608	ADM,BDKRB2,BOK,CAV1,F2RL2,GATA2,ITPR3,P2RX1,P2RY6,PKD2,PTGFR,RYR3,WNT5A,S1PR4,TRPA1,HAP1,TSPOAP1,CXCL13,JPH2,RIC3
18_Member	GO Biological Processes	GO:0007204	positive regulation of cytosolic calcium ion concentration	-4.44129	-2.52238	17/281	133,624,857,2151,2624,3710,5023,5031,5311,5737,6263,8698,8989,9001,10563,57158,79608	ADM,BDKRB2,CAV1,F2RL2,GATA2,ITPR3,P2RX1,P2RY6,PKD2,PTGFR,RYR3,S1PR4,TRPA1,HAP1,CXCL13,JPH2,RIC3
19_Summary	GO Biological Processes	GO:0090287	regulation of cellular response to growth factor stimulus	-9.24083	-6.45201	26/314	857,3675,4756,6424,7057,7474,8425,8862,9241,9353,9508,10563,11156,23089,25960,26585,26999,54829,55612,55816,56963,114990,199731,255743,348093,399473,92,2657,83729,392255	CAV1,ITGA3,NEO1,SFRP4,THBS1,WNT5A,LTBP4,APLN,NOG,SLIT2,ADAMTS3,CXCL13,PTP4A3,PEG10,ADGRA2,GREM1,CYFIP2,ASPN,FERMT1,DOK5,RGMA,VASN,CADM4,NPNT,RBPMS2,SPRED3,ACVR2A,GDF1,INHBE,GDF6
19_Member	GO Biological Processes	GO:0090287	regulation of cellular response to growth factor stimulus	-9.24083	-6.45201	26/314	857,3675,4756,6424,7057,7474,8425,8862,9241,9353,9508,10563,11156,23089,25960,26585,26999,54829,55612,55816,56963,114990,199731,255743,348093,399473	CAV1,ITGA3,NEO1,SFRP4,THBS1,WNT5A,LTBP4,APLN,NOG,SLIT2,ADAMTS3,CXCL13,PTP4A3,PEG10,ADGRA2,GREM1,CYFIP2,ASPN,FERMT1,DOK5,RGMA,VASN,CADM4,NPNT,RBPMS2,SPRED3
19_Member	GO Biological Processes	GO:0090092	regulation of transmembrane receptor protein serine/threonine kinase signaling pathway	-7.19987	-4.7509	21/267	92,857,2657,3675,4756,6424,7057,7474,8425,9241,23089,26585,54829,55612,56963,83729,114990,255743,348093,392255,399473	ACVR2A,CAV1,GDF1,ITGA3,NEO1,SFRP4,THBS1,WNT5A,LTBP4,NOG,PEG10,GREM1,ASPN,FERMT1,RGMA,INHBE,VASN,NPNT,RBPMS2,GDF6,SPRED3
19_Member	GO Biological Processes	GO:0017015	regulation of transforming growth factor beta receptor signaling pathway	-3.66393	-1.9397	10/130	857,3675,7057,8425,23089,54829,55612,114990,255743,399473	CAV1,ITGA3,THBS1,LTBP4,PEG10,ASPN,FERMT1,VASN,NPNT,SPRED3
19_Member	GO Biological Processes	GO:1903844	regulation of cellular response to transforming growth factor beta stimulus	-3.58349	-1.87816	10/133	857,3675,7057,8425,23089,54829,55612,114990,255743,399473	CAV1,ITGA3,THBS1,LTBP4,PEG10,ASPN,FERMT1,VASN,NPNT,SPRED3
19_Member	GO Biological Processes	GO:0090101	negative regulation of transmembrane receptor protein serine/threonine kinase signaling pathway	-2.90639	-1.35387	9/135	857,7474,9241,23089,26585,54829,114990,348093,399473	CAV1,WNT5A,NOG,PEG10,GREM1,ASPN,VASN,RBPMS2,SPRED3
20_Summary	GO Biological Processes	GO:0007507	heart development	-9.23979	-6.45201	35/542	88,133,1281,2006,2138,2274,2697,3675,3776,4824,5311,6299,6444,6604,7474,8572,8862,8913,9241,9242,9260,9353,9742,9965,11155,23363,23493,23767,26585,27063,51384,54903,65009,130497,144165,104,857,1756,2115,2121,2318,6300,6876,7138,7345,10398,25802,26576,51778,255743	ACTN2,ADM,COL3A1,ELN,EYA1,FHL2,GJA1,ITGA3,KCNK2,NKX3-1,PKD2,SALL1,SGCD,SMARCD3,WNT5A,PDLIM4,APLN,CACNA1G,NOG,MSC,PDLIM7,SLIT2,IFT140,FGF19,LDB3,OBSL1,HEY2,FLRT3,GREM1,ANKRD1,WNT16,MKS1,NDRG4,OSR1,PRICKLE1,ADARB1,CAV1,DMD,ETV1,EVC,FLNC,MAPK12,TAGLN,TNNT1,UCHL1,MYL9,LMOD1,SRPK3,MYOZ2,NPNT
20_Member	GO Biological Processes	GO:0007507	heart development	-9.23979	-6.45201	35/542	88,133,1281,2006,2138,2274,2697,3675,3776,4824,5311,6299,6444,6604,7474,8572,8862,8913,9241,9242,9260,9353,9742,9965,11155,23363,23493,23767,26585,27063,51384,54903,65009,130497,144165	ACTN2,ADM,COL3A1,ELN,EYA1,FHL2,GJA1,ITGA3,KCNK2,NKX3-1,PKD2,SALL1,SGCD,SMARCD3,WNT5A,PDLIM4,APLN,CACNA1G,NOG,MSC,PDLIM7,SLIT2,IFT140,FGF19,LDB3,OBSL1,HEY2,FLRT3,GREM1,ANKRD1,WNT16,MKS1,NDRG4,OSR1,PRICKLE1
20_Member	GO Biological Processes	GO:0061061	muscle structure development	-8.83405	-6.16122	32/480	88,104,133,857,1281,1756,2006,2115,2121,2274,2318,6300,6444,6604,6876,7138,7345,7474,8572,9241,9242,9260,10398,11155,23363,23493,25802,26576,26585,27063,51778,255743	ACTN2,ADARB1,ADM,CAV1,COL3A1,DMD,ELN,ETV1,EVC,FHL2,FLNC,MAPK12,SGCD,SMARCD3,TAGLN,TNNT1,UCHL1,WNT5A,PDLIM4,NOG,MSC,PDLIM7,MYL9,LDB3,OBSL1,HEY2,LMOD1,SRPK3,GREM1,ANKRD1,MYOZ2,NPNT
20_Member	GO Biological Processes	GO:0060537	muscle tissue development	-6.21208	-3.97396	21/306	88,857,1281,1756,2006,2138,2274,2697,5311,6444,7474,8913,9241,9242,23363,23493,26576,27063,51778,65009,130497	ACTN2,CAV1,COL3A1,DMD,ELN,EYA1,FHL2,GJA1,PKD2,SGCD,WNT5A,CACNA1G,NOG,MSC,OBSL1,HEY2,SRPK3,ANKRD1,MYOZ2,NDRG4,OSR1
20_Member	GO Biological Processes	GO:0014706	striated muscle tissue development	-4.87637	-2.87757	18/287	88,857,1756,2006,2138,2274,2697,6444,7474,8913,9241,9242,23363,23493,26576,27063,51778,65009	ACTN2,CAV1,DMD,ELN,EYA1,FHL2,GJA1,SGCD,WNT5A,CACNA1G,NOG,MSC,OBSL1,HEY2,SRPK3,ANKRD1,MYOZ2,NDRG4
20_Member	GO Biological Processes	GO:0007517	muscle organ development	-4.36444	-2.47714	17/285	104,857,1281,1756,2006,2115,2121,6300,6444,6876,7474,9241,9242,23493,26576,27063,51778	ADARB1,CAV1,COL3A1,DMD,ELN,ETV1,EVC,MAPK12,SGCD,TAGLN,WNT5A,NOG,MSC,HEY2,SRPK3,ANKRD1,MYOZ2
20_Member	GO Biological Processes	GO:0048738	cardiac muscle tissue development	-3.85182	-2.08959	12/173	88,2274,2697,6444,7474,8913,9241,9242,23363,23493,27063,65009	ACTN2,FHL2,GJA1,SGCD,WNT5A,CACNA1G,NOG,MSC,OBSL1,HEY2,ANKRD1,NDRG4
20_Member	GO Biological Processes	GO:0003007	heart morphogenesis	-3.41972	-1.7469	14/250	2006,2138,2274,2697,5311,6604,7474,9241,9353,23493,27063,51384,54903,65009	ELN,EYA1,FHL2,GJA1,PKD2,SMARCD3,WNT5A,NOG,SLIT2,HEY2,ANKRD1,WNT16,MKS1,NDRG4
20_Member	GO Biological Processes	GO:0007519	skeletal muscle tissue development	-2.06323	-0.726811	7/120	857,1756,2006,9242,26576,27063,51778	CAV1,DMD,ELN,MSC,SRPK3,ANKRD1,MYOZ2

## Sheet: KEGG(M1_IFNγ+LPSvs M1_GM-CSF)UP
Table. KEGG enrichment pathway of up-regulated genes
GroupID	Category	Term	Description	LogP	Log(q-value)	InTerm_InList	Genes	Symbols
1_Summary	KEGG Pathway	hsa04512	ECM-receptor interaction	-5.9926	-3.59582	11/88	1285,1286,1291,1292,3371,3675,3691,3909,7057,255743,375790,857,2318,5154,7410,10398,57144,83660,1740,5522,7015,7474,7476,7976,23493,51384,374,4254,4602,9965	COL4A3,COL4A4,COL6A1,COL6A2,TNC,ITGA3,ITGB4,LAMA3,THBS1,NPNT,AGRN,CAV1,FLNC,PDGFA,VAV2,MYL9,PAK5,TLN2,DLG2,PPP2R2C,TERT,WNT5A,WNT7A,FZD3,HEY2,WNT16,AREG,KITLG,MYB,FGF19
1_Member	KEGG Pathway	hsa04512	ECM-receptor interaction	-5.9926	-3.59582	11/88	1285,1286,1291,1292,3371,3675,3691,3909,7057,255743,375790	COL4A3,COL4A4,COL6A1,COL6A2,TNC,ITGA3,ITGB4,LAMA3,THBS1,NPNT,AGRN
1_Member	KEGG Pathway	hsa04510	Focal adhesion	-5.70267	-3.59582	16/201	857,1285,1286,1291,1292,2318,3371,3675,3691,3909,5154,7057,7410,10398,57144,83660	CAV1,COL4A3,COL4A4,COL6A1,COL6A2,FLNC,TNC,ITGA3,ITGB4,LAMA3,PDGFA,THBS1,VAV2,MYL9,PAK5,TLN2
1_Member	KEGG Pathway	hsa05165	Human papillomavirus infection	-3.58092	-2.22476	17/331	1285,1286,1291,1292,1740,3371,3675,3691,3909,5522,7015,7057,7474,7476,7976,23493,51384	COL4A3,COL4A4,COL6A1,COL6A2,DLG2,TNC,ITGA3,ITGB4,LAMA3,PPP2R2C,TERT,THBS1,WNT5A,WNT7A,FZD3,HEY2,WNT16
1_Member	KEGG Pathway	hsa04151	PI3K-Akt signaling pathway	-2.41346	-1.50015	15/354	374,1285,1286,1291,1292,3371,3675,3691,3909,4254,4602,5154,5522,7057,9965	AREG,COL4A3,COL4A4,COL6A1,COL6A2,TNC,ITGA3,ITGB4,LAMA3,KITLG,MYB,PDGFA,PPP2R2C,THBS1,FGF19
2_Summary	KEGG Pathway	hsa05412	Arrhythmogenic right ventricular cardiomyopathy	-5.65526	-3.59582	10/77	88,776,782,1674,1756,2697,3675,3691,6444,9254,109	ACTN2,CACNA1D,CACNB1,DES,DMD,GJA1,ITGA3,ITGB4,SGCD,CACNA2D2,ADCY3
2_Member	KEGG Pathway	hsa05412	Arrhythmogenic right ventricular cardiomyopathy	-5.65526	-3.59582	10/77	88,776,782,1674,1756,2697,3675,3691,6444,9254	ACTN2,CACNA1D,CACNB1,DES,DMD,GJA1,ITGA3,ITGB4,SGCD,CACNA2D2
2_Member	KEGG Pathway	hsa05414	Dilated cardiomyopathy	-4.00273	-2.54535	9/96	109,776,782,1674,1756,3675,3691,6444,9254	ADCY3,CACNA1D,CACNB1,DES,DMD,ITGA3,ITGB4,SGCD,CACNA2D2
2_Member	KEGG Pathway	hsa05410	Hypertrophic cardiomyopathy	-3.45981	-2.1537	8/90	776,782,1674,1756,3675,3691,6444,9254	CACNA1D,CACNB1,DES,DMD,ITGA3,ITGB4,SGCD,CACNA2D2
3_Summary	KEGG Pathway	hsa04310	Wnt signaling pathway	-5.32635	-3.47307	14/167	815,4920,6259,6424,7088,7474,7476,7976,8061,11197,23236,51384,144165,147111,109,776,1029,3710,3776,8913,374,658,1490,1740,3397,5054,5522,392255,857,2318,5600,6300,7057,7078,7410,92,83729,4254,2941,4258,6604,7015,4137,6263,6804,7345,9001,56901,84617,84701,2735	CAMK2A,ROR2,RYK,SFRP4,TLE1,WNT5A,WNT7A,FZD3,FOSL1,WIF1,PLCB1,WNT16,PRICKLE1,NOTUM,ADCY3,CACNA1D,CDKN2A,ITPR3,KCNK2,CACNA1G,AREG,BMPR1B,CCN2,DLG2,ID1,SERPINE1,PPP2R2C,GDF6,CAV1,FLNC,MAPK11,MAPK12,THBS1,TIMP3,VAV2,ACVR2A,INHBE,KITLG,GSTA4,MGST2,SMARCD3,TERT,MAPT,RYR3,STX1A,UCHL1,HAP1,NDUFA4L2,TUBB6,COX4I2,GLI1
3_Member	KEGG Pathway	hsa04310	Wnt signaling pathway	-5.32635	-3.47307	14/167	815,4920,6259,6424,7088,7474,7476,7976,8061,11197,23236,51384,144165,147111	CAMK2A,ROR2,RYK,SFRP4,TLE1,WNT5A,WNT7A,FZD3,FOSL1,WIF1,PLCB1,WNT16,PRICKLE1,NOTUM
3_Member	KEGG Pathway	hsa04934	Cushing syndrome	-4.30944	-2.75944	12/155	109,776,815,1029,3710,3776,7474,7476,7976,8913,23236,51384	ADCY3,CACNA1D,CAMK2A,CDKN2A,ITPR3,KCNK2,WNT5A,WNT7A,FZD3,CACNA1G,PLCB1,WNT16
3_Member	KEGG Pathway	hsa04390	Hippo signaling pathway	-4.25517	-2.75944	12/157	374,658,1490,1740,3397,5054,5522,7474,7476,7976,51384,392255	AREG,BMPR1B,CCN2,DLG2,ID1,SERPINE1,PPP2R2C,WNT5A,WNT7A,FZD3,WNT16,GDF6
3_Member	KEGG Pathway	hsa05205	Proteoglycans in cancer	-3.73429	-2.31168	13/205	815,857,2318,3710,5600,6300,7057,7078,7410,7474,7476,7976,51384	CAMK2A,CAV1,FLNC,ITPR3,MAPK11,MAPK12,THBS1,TIMP3,VAV2,WNT5A,WNT7A,FZD3,WNT16
3_Member	KEGG Pathway	hsa04550	Signaling pathways regulating pluripotency of stem cells	-3.33178	-2.07386	10/143	92,658,3397,5600,6300,7474,7476,7976,51384,83729	ACVR2A,BMPR1B,ID1,MAPK11,MAPK12,WNT5A,WNT7A,FZD3,WNT16,INHBE
3_Member	KEGG Pathway	hsa04916	Melanogenesis	-3.12337	-1.98475	8/101	109,815,4254,7474,7476,7976,23236,51384	ADCY3,CAMK2A,KITLG,WNT5A,WNT7A,FZD3,PLCB1,WNT16
3_Member	KEGG Pathway	hsa05225	Hepatocellular carcinoma	-2.26785	-1.40669	9/168	1029,2941,4258,6604,7015,7474,7476,7976,51384	CDKN2A,GSTA4,MGST2,SMARCD3,TERT,WNT5A,WNT7A,FZD3,WNT16
3_Member	KEGG Pathway	hsa05022	Pathways of neurodegeneration - multiple diseases	-2.26726	-1.40669	18/476	776,815,3710,4137,5600,6263,6300,6804,7345,7474,7476,7976,9001,23236,51384,56901,84617,84701	CACNA1D,CAMK2A,ITPR3,MAPT,MAPK11,RYR3,MAPK12,STX1A,UCHL1,WNT5A,WNT7A,FZD3,HAP1,PLCB1,WNT16,NDUFA4L2,TUBB6,COX4I2
3_Member	KEGG Pathway	hsa05217	Basal cell carcinoma	-2.13853	-1.31798	5/63	2735,7474,7476,7976,51384	GLI1,WNT5A,WNT7A,FZD3,WNT16
4_Summary	KEGG Pathway	hsa04974	Protein digestion and absorption	-5.31066	-3.47307	11/103	1281,1285,1286,1291,1292,1296,1306,1803,2006,7373,80781	COL3A1,COL4A3,COL4A4,COL6A1,COL6A2,COL8A2,COL15A1,DPP4,ELN,COL14A1,COL18A1
4_Member	KEGG Pathway	hsa04974	Protein digestion and absorption	-5.31066	-3.47307	11/103	1281,1285,1286,1291,1292,1296,1306,1803,2006,7373,80781	COL3A1,COL4A3,COL4A4,COL6A1,COL6A2,COL8A2,COL15A1,DPP4,ELN,COL14A1,COL18A1
5_Summary	KEGG Pathway	hsa04350	TGF-beta signaling pathway	-4.86597	-3.10756	10/94	92,658,3397,4756,7057,9241,26585,56963,83729,392255	ACVR2A,BMPR1B,ID1,NEO1,THBS1,NOG,GREM1,RGMA,INHBE,GDF6
5_Member	KEGG Pathway	hsa04350	TGF-beta signaling pathway	-4.86597	-3.10756	10/94	92,658,3397,4756,7057,9241,26585,56963,83729,392255	ACVR2A,BMPR1B,ID1,NEO1,THBS1,NOG,GREM1,RGMA,INHBE,GDF6
6_Summary	KEGG Pathway	hsa04750	Inflammatory mediator regulation of TRP channels	-4.70567	-3.01421	10/98	109,624,815,3710,5029,5600,6300,8989,23236,79054,59,72,133,776,3778,4881,10398,6263,8863,8913,5587,1281,5023,5742,83660,5154,5737,9630,9965,782,9254,6804,3776,358,820,4069,5522,151,1490,5054,8862,2697,84617,2166,56901	ADCY3,BDKRB2,CAMK2A,ITPR3,P2RY2,MAPK11,MAPK12,TRPA1,PLCB1,TRPM8,ACTA2,ACTG2,ADM,CACNA1D,KCNMA1,NPR1,MYL9,RYR3,PER3,CACNA1G,PRKD1,COL3A1,P2RX1,PTGS1,TLN2,PDGFA,PTGFR,GNA14,FGF19,CACNB1,CACNA2D2,STX1A,KCNK2,AQP1,CAMP,LYZ,PPP2R2C,ADRA2B,CCN2,SERPINE1,APLN,GJA1,TUBB6,FAAH,NDUFA4L2
6_Member	KEGG Pathway	hsa04750	Inflammatory mediator regulation of TRP channels	-4.70567	-3.01421	10/98	109,624,815,3710,5029,5600,6300,8989,23236,79054	ADCY3,BDKRB2,CAMK2A,ITPR3,P2RY2,MAPK11,MAPK12,TRPA1,PLCB1,TRPM8
6_Member	KEGG Pathway	hsa04270	Vascular smooth muscle contraction	-3.5572	-2.22476	10/134	59,72,109,133,776,3710,3778,4881,10398,23236	ACTA2,ACTG2,ADCY3,ADM,CACNA1D,ITPR3,KCNMA1,NPR1,MYL9,PLCB1
6_Member	KEGG Pathway	hsa04713	Circadian entrainment	-3.24003	-2.01616	8/97	109,776,815,3710,6263,8863,8913,23236	ADCY3,CACNA1D,CAMK2A,ITPR3,RYR3,PER3,CACNA1G,PLCB1
6_Member	KEGG Pathway	hsa04925	Aldosterone synthesis and secretion	-3.21029	-2.01616	8/98	109,776,815,3710,4881,5587,8913,23236	ADCY3,CACNA1D,CAMK2A,ITPR3,NPR1,PRKD1,CACNA1G,PLCB1
6_Member	KEGG Pathway	hsa04611	Platelet activation	-3.16897	-2.01263	9/124	109,1281,3710,5023,5600,5742,6300,23236,83660	ADCY3,COL3A1,ITPR3,P2RX1,MAPK11,PTGS1,MAPK12,PLCB1,TLN2
6_Member	KEGG Pathway	hsa04020	Calcium signaling pathway	-3.08228	-1.97569	13/240	109,624,776,815,3710,5023,5154,5737,6263,8913,9630,9965,23236	ADCY3,BDKRB2,CACNA1D,CAMK2A,ITPR3,P2RX1,PDGFA,PTGFR,RYR3,CACNA1G,GNA14,FGF19,PLCB1
6_Member	KEGG Pathway	hsa04921	Oxytocin signaling pathway	-3.08089	-1.97569	10/154	109,776,782,815,3710,4881,6263,9254,10398,23236	ADCY3,CACNA1D,CACNB1,CAMK2A,ITPR3,NPR1,RYR3,CACNA2D2,MYL9,PLCB1
6_Member	KEGG Pathway	hsa04911	Insulin secretion	-2.86654	-1.77714	7/86	109,776,815,3710,3778,6804,23236	ADCY3,CACNA1D,CAMK2A,ITPR3,KCNMA1,STX1A,PLCB1
6_Member	KEGG Pathway	hsa04927	Cortisol synthesis and secretion	-2.80736	-1.7332	6/65	109,776,3710,3776,8913,23236	ADCY3,CACNA1D,ITPR3,KCNK2,CACNA1G,PLCB1
6_Member	KEGG Pathway	hsa04924	Renin secretion	-2.67357	-1.65203	6/69	358,776,3710,3778,4881,23236	AQP1,CACNA1D,ITPR3,KCNMA1,NPR1,PLCB1
6_Member	KEGG Pathway	hsa04912	GnRH signaling pathway	-2.67008	-1.65203	7/93	109,776,815,3710,5600,6300,23236	ADCY3,CACNA1D,CAMK2A,ITPR3,MAPK11,MAPK12,PLCB1
6_Member	KEGG Pathway	hsa04970	Salivary secretion	-2.67008	-1.65203	7/93	109,820,3710,3778,4069,6263,23236	ADCY3,CAMP,ITPR3,KCNMA1,LYZ,RYR3,PLCB1
6_Member	KEGG Pathway	hsa04261	Adrenergic signaling in cardiomyocytes	-2.59178	-1.5867	9/150	109,776,782,815,5522,5600,6300,9254,23236	ADCY3,CACNA1D,CACNB1,CAMK2A,PPP2R2C,MAPK11,MAPK12,CACNA2D2,PLCB1
6_Member	KEGG Pathway	hsa04022	cGMP-PKG signaling pathway	-2.28452	-1.40669	9/167	109,151,624,776,3710,3778,4881,10398,23236	ADCY3,ADRA2B,BDKRB2,CACNA1D,ITPR3,KCNMA1,NPR1,MYL9,PLCB1
6_Member	KEGG Pathway	hsa04371	Apelin signaling pathway	-2.25306	-1.40669	8/139	59,109,1490,3710,5054,6263,8862,23236	ACTA2,ADCY3,CCN2,ITPR3,SERPINE1,RYR3,APLN,PLCB1
6_Member	KEGG Pathway	hsa04540	Gap junction	-2.15057	-1.32159	6/88	109,2697,3710,5154,23236,84617	ADCY3,GJA1,ITPR3,PDGFA,PLCB1,TUBB6
6_Member	KEGG Pathway	hsa04723	Retrograde endocannabinoid signaling	-2.09394	-1.28166	8/148	109,776,2166,3710,5600,6300,23236,56901	ADCY3,CACNA1D,FAAH,ITPR3,MAPK11,MAPK12,PLCB1,NDUFA4L2
7_Summary	KEGG Pathway	hsa05200	Pathways in cancer	-4.35951	-2.75944	25/531	109,613,624,815,1029,1285,1286,2735,2941,3675,3909,4254,4258,4824,5154,7015,7474,7476,7704,7976,9965,23236,23493,51384,149233	ADCY3,BCR,BDKRB2,CAMK2A,CDKN2A,COL4A3,COL4A4,GLI1,GSTA4,ITGA3,LAMA3,KITLG,MGST2,NKX3-1,PDGFA,TERT,WNT5A,WNT7A,ZBTB16,FZD3,FGF19,PLCB1,HEY2,WNT16,IL23R
7_Member	KEGG Pathway	hsa05200	Pathways in cancer	-4.35951	-2.75944	25/531	109,613,624,815,1029,1285,1286,2735,2941,3675,3909,4254,4258,4824,5154,7015,7474,7476,7704,7976,9965,23236,23493,51384,149233	ADCY3,BCR,BDKRB2,CAMK2A,CDKN2A,COL4A3,COL4A4,GLI1,GSTA4,ITGA3,LAMA3,KITLG,MGST2,NKX3-1,PDGFA,TERT,WNT5A,WNT7A,ZBTB16,FZD3,FGF19,PLCB1,HEY2,WNT16,IL23R
8_Summary	KEGG Pathway	hsa04360	Axon guidance	-4.2546	-2.75944	13/182	658,815,2041,4756,6259,7474,7976,9353,10371,10398,56963,57144,223117	BMPR1B,CAMK2A,EPHA1,NEO1,RYK,WNT5A,FZD3,SLIT2,SEMA3A,MYL9,RGMA,PAK5,SEMA3D
8_Member	KEGG Pathway	hsa04360	Axon guidance	-4.2546	-2.75944	13/182	658,815,2041,4756,6259,7474,7976,9353,10371,10398,56963,57144,223117	BMPR1B,CAMK2A,EPHA1,NEO1,RYK,WNT5A,FZD3,SLIT2,SEMA3A,MYL9,RGMA,PAK5,SEMA3D
9_Summary	KEGG Pathway	hsa04015	Rap1 signaling pathway	-3.63178	-2.24135	13/210	109,3397,4254,5154,5217,5587,5600,6300,7057,7410,9965,23236,83660,374,776,782,1850,2318,4137,8913,9254	ADCY3,ID1,KITLG,PDGFA,PFN2,PRKD1,MAPK11,MAPK12,THBS1,VAV2,FGF19,PLCB1,TLN2,AREG,CACNA1D,CACNB1,DUSP8,FLNC,MAPT,CACNA1G,CACNA2D2
9_Member	KEGG Pathway	hsa04015	Rap1 signaling pathway	-3.63178	-2.24135	13/210	109,3397,4254,5154,5217,5587,5600,6300,7057,7410,9965,23236,83660	ADCY3,ID1,KITLG,PDGFA,PFN2,PRKD1,MAPK11,MAPK12,THBS1,VAV2,FGF19,PLCB1,TLN2
9_Member	KEGG Pathway	hsa04010	MAPK signaling pathway	-2.31315	-1.42004	13/294	374,776,782,1850,2318,4137,4254,5154,5600,6300,8913,9254,9965	AREG,CACNA1D,CACNB1,DUSP8,FLNC,MAPT,KITLG,PDGFA,MAPK11,MAPK12,CACNA1G,CACNA2D2,FGF19
10_Summary	KEGG Pathway	hsa04657	IL-17 signaling pathway	-3.33166	-2.07386	8/94	3934,5600,6279,6280,6300,6356,8061,53342	LCN2,MAPK11,S100A8,S100A9,MAPK12,CCL11,FOSL1,IL17D
10_Member	KEGG Pathway	hsa04657	IL-17 signaling pathway	-3.33166	-2.07386	8/94	3934,5600,6279,6280,6300,6356,8061,53342	LCN2,MAPK11,S100A8,S100A9,MAPK12,CCL11,FOSL1,IL17D
11_Summary	KEGG Pathway	hsa01230	Biosynthesis of amino acids	-3.22054	-2.01616	7/75	2023,2026,4143,5213,5214,7167,26227,218,4351,56915,131870	ENO1,ENO2,MAT1A,PFKM,PFKP,TPI1,PHGDH,ALDH3A1,MPI,EXOSC5,NUDT16
11_Member	KEGG Pathway	hsa01230	Biosynthesis of amino acids	-3.22054	-2.01616	7/75	2023,2026,4143,5213,5214,7167,26227	ENO1,ENO2,MAT1A,PFKM,PFKP,TPI1,PHGDH
11_Member	KEGG Pathway	hsa00010	Glycolysis / Gluconeogenesis	-2.73922	-1.67978	6/67	218,2023,2026,5213,5214,7167	ALDH3A1,ENO1,ENO2,PFKM,PFKP,TPI1
11_Member	KEGG Pathway	hsa00051	Fructose and mannose metabolism	-2.44862	-1.50958	4/33	4351,5213,5214,7167	MPI,PFKM,PFKP,TPI1
11_Member	KEGG Pathway	hsa03018	RNA degradation	-2.37804	-1.47495	6/79	2023,2026,5213,5214,56915,131870	ENO1,ENO2,PFKM,PFKP,EXOSC5,NUDT16
12_Summary	KEGG Pathway	hsa04060	Cytokine-cytokine receptor interaction	-3.18309	-2.01263	15/295	92,658,920,970,2657,6356,8807,9173,10563,51330,53342,83729,90865,149233,392255	ACVR2A,BMPR1B,CD4,CD70,GDF1,CCL11,IL18RAP,IL1RL1,CXCL13,TNFRSF12A,IL17D,INHBE,IL33,IL23R,GDF6
12_Member	KEGG Pathway	hsa04060	Cytokine-cytokine receptor interaction	-3.18309	-2.01263	15/295	92,658,920,970,2657,6356,8807,9173,10563,51330,53342,83729,90865,149233,392255	ACVR2A,BMPR1B,CD4,CD70,GDF1,CCL11,IL18RAP,IL1RL1,CXCL13,TNFRSF12A,IL17D,INHBE,IL33,IL23R,GDF6
13_Summary	KEGG Pathway	hsa00230	Purine metabolism	-2.51031	-1.51782	8/126	109,203,956,2272,4881,56953,131870,646625	ADCY3,AK1,ENTPD3,FHIT,NPR1,NT5M,NUDT16,URAD
13_Member	KEGG Pathway	hsa00230	Purine metabolism	-2.51031	-1.51782	8/126	109,203,956,2272,4881,56953,131870,646625	ADCY3,AK1,ENTPD3,FHIT,NPR1,NT5M,NUDT16,URAD
14_Summary	KEGG Pathway	hsa04933	AGE-RAGE signaling pathway in diabetic complications	-2.49197	-1.51172	7/100	1281,1285,1286,5054,5600,6300,23236,59,109,624,5522,9630,1511,3909	COL3A1,COL4A3,COL4A4,SERPINE1,MAPK11,MAPK12,PLCB1,ACTA2,ADCY3,BDKRB2,PPP2R2C,GNA14,CTSG,LAMA3
14_Member	KEGG Pathway	hsa04933	AGE-RAGE signaling pathway in diabetic complications	-2.49197	-1.51172	7/100	1281,1285,1286,5054,5600,6300,23236	COL3A1,COL4A3,COL4A4,SERPINE1,MAPK11,MAPK12,PLCB1
14_Member	KEGG Pathway	hsa04926	Relaxin signaling pathway	-2.44778	-1.50958	8/129	59,109,1281,1285,1286,5600,6300,23236	ACTA2,ADCY3,COL3A1,COL4A3,COL4A4,MAPK11,MAPK12,PLCB1
14_Member	KEGG Pathway	hsa05142	Chagas disease	-2.44408	-1.50958	7/102	624,5054,5522,5600,6300,9630,23236	BDKRB2,SERPINE1,PPP2R2C,MAPK11,MAPK12,GNA14,PLCB1
14_Member	KEGG Pathway	hsa05146	Amoebiasis	-2.44408	-1.50958	7/102	1281,1285,1286,1511,3909,9630,23236	COL3A1,COL4A3,COL4A4,CTSG,LAMA3,GNA14,PLCB1
15_Summary	KEGG Pathway	hsa04080	Neuroactive ligand-receptor interaction	-2.42475	-1.50098	15/353	133,151,624,1511,2151,2743,5023,5029,5031,5737,7200,8698,8862,10886,165829	ADM,ADRA2B,BDKRB2,CTSG,F2RL2,GLRB,P2RX1,P2RY2,P2RY6,PTGFR,TRH,S1PR4,APLN,NPFFR2,GPR156
15_Member	KEGG Pathway	hsa04080	Neuroactive ligand-receptor interaction	-2.42475	-1.50098	15/353	133,151,624,1511,2151,2743,5023,5029,5031,5737,7200,8698,8862,10886,165829	ADM,ADRA2B,BDKRB2,CTSG,F2RL2,GLRB,P2RX1,P2RY2,P2RY6,PTGFR,TRH,S1PR4,APLN,NPFFR2,GPR156
16_Summary	KEGG Pathway	hsa05418	Fluid shear stress and atherosclerosis	-2.25306	-1.40669	8/139	92,658,857,2941,4258,5154,5600,6300	ACVR2A,BMPR1B,CAV1,GSTA4,MGST2,PDGFA,MAPK11,MAPK12
16_Member	KEGG Pathway	hsa05418	Fluid shear stress and atherosclerosis	-2.25306	-1.40669	8/139	92,658,857,2941,4258,5154,5600,6300	ACVR2A,BMPR1B,CAV1,GSTA4,MGST2,PDGFA,MAPK11,MAPK12
17_Summary	KEGG Pathway	hsa04670	Leukocyte transendothelial migration	-2.18101	-1.34342	7/114	5600,6300,7410,9074,9076,9080,10398,920,4756,5792,6403,94030	MAPK11,MAPK12,VAV2,CLDN6,CLDN1,CLDN9,MYL9,CD4,NEO1,PTPRF,SELP,LRRC4B
17_Member	KEGG Pathway	hsa04670	Leukocyte transendothelial migration	-2.18101	-1.34342	7/114	5600,6300,7410,9074,9076,9080,10398	MAPK11,MAPK12,VAV2,CLDN6,CLDN1,CLDN9,MYL9
17_Member	KEGG Pathway	hsa04514	Cell adhesion molecules	-2.07712	-1.27295	8/149	920,4756,5792,6403,9074,9076,9080,94030	CD4,NEO1,PTPRF,SELP,CLDN6,CLDN1,CLDN9,LRRC4B
18_Summary	KEGG Pathway	hsa04810	Regulation of actin cytoskeleton	-2.00156	-1.20536	10/218	624,3675,3691,5154,5217,7410,9965,10398,26999,57144	BDKRB2,ITGA3,ITGB4,PDGFA,PFN2,VAV2,FGF19,MYL9,CYFIP2,PAK5
18_Member	KEGG Pathway	hsa04810	Regulation of actin cytoskeleton	-2.00156	-1.20536	10/218	624,3675,3691,5154,5217,7410,9965,10398,26999,57144	BDKRB2,ITGA3,ITGB4,PDGFA,PFN2,VAV2,FGF19,MYL9,CYFIP2,PAK5

## Sheet: GO (M1_IFNγ+LPS vs M1_GM)DOWN
Table. GO enrichment pathway of down-regulated genes
GroupID	Category	Term	Description	LogP	Log(q-value)	InTerm_InList	Genes	Symbols
1_Summary	GO Biological Processes	GO:0001775	cell activation	-33.7475	-29.4412	83/636	399,695,712,728,914,917,928,933,940,944,962,1235,1236,1316,1880,2149,2207,2214,3087,3394,3479,3575,3662,3676,3684,3689,3936,3937,3955,4242,4818,4914,5027,5028,5294,5341,5359,5788,6363,6366,6556,6688,7124,7305,7412,7462,7855,8013,8740,8832,9734,10333,10451,10461,10672,10875,23228,26191,26253,28984,29108,29760,50615,50856,54209,54567,55619,56670,56833,57705,64218,64581,64805,79465,81501,81704,91543…	RHOH,BTK,C1QA,C5AR1,CD2,CD3G,CD9,CD22,CD28,TNFSF8,CD48,CCR6,CCR7,KLF6,GPR183,F2R,FCER1G,FCGR3A,HHEX,IRF8,IGF1,IL7R,IRF4,ITGA4,ITGAM,ITGB2,LCP1,LCP2,LFNG,MFNG,NKG7,NTRK1,P2RX7,P2RY1,PIK3CG,PLEK,PLSCR1,PTPRC,CCL19,CCL21,SLC11A1,SPI1,TNF,TYROBP,VCAM1,LAT2,FZD5,NR4A3,TNFSF14,CD84,HDAC9,TLR6,VAV3,MERTK,GNA13,FGL2,PLCL2,PTPN22,CLEC4E,RGCC,PYCARD,BLNK,IL21R,CLEC4A,TREM2,DLL4,DOCK10,SUCNR1,SLAMF8,WDFY4,S…
1_Member	GO Biological Processes	GO:0001775	cell activation	-33.7475	-29.4412	83/636	399,695,712,728,914,917,928,933,940,944,962,1235,1236,1316,1880,2149,2207,2214,3087,3394,3479,3575,3662,3676,3684,3689,3936,3937,3955,4242,4818,4914,5027,5028,5294,5341,5359,5788,6363,6366,6556,6688,7124,7305,7412,7462,7855,8013,8740,8832,9734,10333,10451,10461,10672,10875,23228,26191,26253,28984,29108,29760,50615,50856,54209,54567,55619,56670,56833,57705,64218,64581,64805,79465,81501,81704,91543…	RHOH,BTK,C1QA,C5AR1,CD2,CD3G,CD9,CD22,CD28,TNFSF8,CD48,CCR6,CCR7,KLF6,GPR183,F2R,FCER1G,FCGR3A,HHEX,IRF8,IGF1,IL7R,IRF4,ITGA4,ITGAM,ITGB2,LCP1,LCP2,LFNG,MFNG,NKG7,NTRK1,P2RX7,P2RY1,PIK3CG,PLEK,PLSCR1,PTPRC,CCL19,CCL21,SLC11A1,SPI1,TNF,TYROBP,VCAM1,LAT2,FZD5,NR4A3,TNFSF14,CD84,HDAC9,TLR6,VAV3,MERTK,GNA13,FGL2,PLCL2,PTPN22,CLEC4E,RGCC,PYCARD,BLNK,IL21R,CLEC4A,TREM2,DLL4,DOCK10,SUCNR1,SLAMF8,WDFY4,S…
1_Member	GO Biological Processes	GO:0045321	leukocyte activation	-30.3581	-26.5289	71/515	399,695,712,728,914,917,933,940,944,962,1235,1236,1316,1880,2207,2214,3087,3394,3575,3662,3676,3684,3689,3936,3937,3955,4242,4818,4914,5027,5294,5788,6363,6366,6556,6688,7124,7305,7412,7462,7855,8013,8740,8832,9734,10333,10461,10875,23228,26191,26253,29108,29760,50615,50856,54209,54567,55619,56670,56833,57705,64218,64581,79465,81501,81704,91543,112616,120425,139818,284021	RHOH,BTK,C1QA,C5AR1,CD2,CD3G,CD22,CD28,TNFSF8,CD48,CCR6,CCR7,KLF6,GPR183,FCER1G,FCGR3A,HHEX,IRF8,IL7R,IRF4,ITGA4,ITGAM,ITGB2,LCP1,LCP2,LFNG,MFNG,NKG7,NTRK1,P2RX7,PIK3CG,PTPRC,CCL19,CCL21,SLC11A1,SPI1,TNF,TYROBP,VCAM1,LAT2,FZD5,NR4A3,TNFSF14,CD84,HDAC9,TLR6,MERTK,FGL2,PLCL2,PTPN22,CLEC4E,PYCARD,BLNK,IL21R,CLEC4A,TREM2,DLL4,DOCK10,SUCNR1,SLAMF8,WDFY4,SEMA4A,CLEC7A,ULBP3,DCSTAMP,DOCK8,RSAD2,CMTM7,JA…
1_Member	GO Biological Processes	GO:0046649	lymphocyte activation	-24.7529	-21.2247	57/407	399,695,914,917,933,940,944,962,1235,1236,1316,1880,2207,2214,3087,3394,3575,3662,3676,3936,3955,4242,4818,4914,5027,5294,5788,6363,6366,6556,6688,7412,7462,7855,8740,8832,9734,10461,10875,23228,26191,26253,29760,50615,50856,54567,55619,56833,57705,64218,64581,79465,81704,91543,112616,120425,139818	RHOH,BTK,CD2,CD3G,CD22,CD28,TNFSF8,CD48,CCR6,CCR7,KLF6,GPR183,FCER1G,FCGR3A,HHEX,IRF8,IL7R,IRF4,ITGA4,LCP1,LFNG,MFNG,NKG7,NTRK1,P2RX7,PIK3CG,PTPRC,CCL19,CCL21,SLC11A1,SPI1,VCAM1,LAT2,FZD5,TNFSF14,CD84,HDAC9,MERTK,FGL2,PLCL2,PTPN22,CLEC4E,BLNK,IL21R,CLEC4A,DLL4,DOCK10,SLAMF8,WDFY4,SEMA4A,CLEC7A,ULBP3,DOCK8,RSAD2,CMTM7,JAML,DOCK11
1_Member	GO Biological Processes	GO:0030097	hemopoiesis	-22.82	-19.3588	66/594	399,695,863,917,940,944,1050,1235,1236,1316,1436,1636,1880,2124,2207,3087,3394,3428,3575,3662,3676,3784,3955,4242,4286,4318,4914,5341,5468,5788,6363,6688,7124,7153,7226,7305,7412,7855,8879,9734,9846,10461,23228,23601,26191,26253,29760,29887,54209,54502,54567,55512,55619,56833,64218,81501,84623,91543,112616,115727,115761,122618,139716,139818,204851,729230	RHOH,BTK,CBFA2T3,CD3G,CD28,TNFSF8,CEBPA,CCR6,CCR7,KLF6,CSF1R,ACE,GPR183,EVI2B,FCER1G,HHEX,IRF8,IFI16,IL7R,IRF4,ITGA4,KCNQ1,LFNG,MFNG,MITF,MMP9,NTRK1,PLEK,PPARG,PTPRC,CCL19,SPI1,TNF,TOP2A,TRPM2,TYROBP,VCAM1,FZD5,SGPL1,HDAC9,GAB2,MERTK,PLCL2,CLEC5A,PTPN22,CLEC4E,BLNK,SNX10,TREM2,RBM47,DLL4,SMPD3,DOCK10,SLAMF8,SEMA4A,DCSTAMP,KIRREL3,RSAD2,CMTM7,RASGRP4,ARL11,PLD4,GAB3,DOCK11,HIPK1,CCR2
1_Member	GO Biological Processes	GO:0002521	leukocyte differentiation	-22.696	-19.2928	51/355	399,695,863,917,940,944,1050,1235,1236,1316,1436,1880,2207,3087,3394,3428,3575,3662,3676,3955,4242,4286,4318,4914,5468,5788,6363,6688,7124,7226,7305,7412,7855,9734,9846,10461,23228,26191,26253,29760,29887,54209,54567,55619,56833,64218,81501,91543,112616,139716,139818	RHOH,BTK,CBFA2T3,CD3G,CD28,TNFSF8,CEBPA,CCR6,CCR7,KLF6,CSF1R,GPR183,FCER1G,HHEX,IRF8,IFI16,IL7R,IRF4,ITGA4,LFNG,MFNG,MITF,MMP9,NTRK1,PPARG,PTPRC,CCL19,SPI1,TNF,TRPM2,TYROBP,VCAM1,FZD5,HDAC9,GAB2,MERTK,PLCL2,PTPN22,CLEC4E,BLNK,SNX10,TREM2,DLL4,DOCK10,SLAMF8,SEMA4A,DCSTAMP,RSAD2,CMTM7,GAB3,DOCK11
1_Member	GO Biological Processes	GO:0048534	hematopoietic or lymphoid organ development	-22.2848	-18.9328	68/643	399,695,863,917,940,944,1050,1235,1236,1316,1436,1636,1880,2124,2207,3087,3394,3428,3575,3662,3676,3784,3955,4242,4286,4318,4914,5341,5468,5788,6363,6688,7124,7153,7226,7305,7412,7855,8879,9734,9846,10018,10461,23228,23601,26191,26253,29760,29887,54209,54502,54567,55512,55619,56833,57864,64218,81501,84623,91543,112616,115727,115761,122618,139716,139818,204851,729230	RHOH,BTK,CBFA2T3,CD3G,CD28,TNFSF8,CEBPA,CCR6,CCR7,KLF6,CSF1R,ACE,GPR183,EVI2B,FCER1G,HHEX,IRF8,IFI16,IL7R,IRF4,ITGA4,KCNQ1,LFNG,MFNG,MITF,MMP9,NTRK1,PLEK,PPARG,PTPRC,CCL19,SPI1,TNF,TOP2A,TRPM2,TYROBP,VCAM1,FZD5,SGPL1,HDAC9,GAB2,BCL2L11,MERTK,PLCL2,CLEC5A,PTPN22,CLEC4E,BLNK,SNX10,TREM2,RBM47,DLL4,SMPD3,DOCK10,SLAMF8,SLC46A2,SEMA4A,DCSTAMP,KIRREL3,RSAD2,CMTM7,RASGRP4,ARL11,PLD4,GAB3,DOCK11,HIPK1,CC…
1_Member	GO Biological Processes	GO:0002520	immune system development	-20.8204	-17.5555	68/683	399,695,863,917,940,944,1050,1235,1236,1316,1436,1636,1880,2124,2207,3087,3394,3428,3575,3662,3676,3784,3955,4242,4286,4318,4914,5341,5468,5788,6363,6688,7124,7153,7226,7305,7412,7855,8879,9734,9846,10018,10461,23228,23601,26191,26253,29760,29887,54209,54502,54567,55512,55619,56833,57864,64218,81501,84623,91543,112616,115727,115761,122618,139716,139818,204851,729230	RHOH,BTK,CBFA2T3,CD3G,CD28,TNFSF8,CEBPA,CCR6,CCR7,KLF6,CSF1R,ACE,GPR183,EVI2B,FCER1G,HHEX,IRF8,IFI16,IL7R,IRF4,ITGA4,KCNQ1,LFNG,MFNG,MITF,MMP9,NTRK1,PLEK,PPARG,PTPRC,CCL19,SPI1,TNF,TOP2A,TRPM2,TYROBP,VCAM1,FZD5,SGPL1,HDAC9,GAB2,BCL2L11,MERTK,PLCL2,CLEC5A,PTPN22,CLEC4E,BLNK,SNX10,TREM2,RBM47,DLL4,SMPD3,DOCK10,SLAMF8,SLC46A2,SEMA4A,DCSTAMP,KIRREL3,RSAD2,CMTM7,RASGRP4,ARL11,PLD4,GAB3,DOCK11,HIPK1,CC…
1_Member	GO Biological Processes	GO:1903131	mononuclear cell differentiation	-18.7947	-15.7189	42/292	399,695,917,940,944,1235,1236,1316,1436,1880,2207,3087,3394,3428,3575,3662,3676,3955,4242,4914,5468,5788,6363,6688,7226,7412,7855,9734,10461,23228,26191,26253,29760,54209,54567,55619,56833,64218,81501,91543,112616,139818	RHOH,BTK,CD3G,CD28,TNFSF8,CCR6,CCR7,KLF6,CSF1R,GPR183,FCER1G,HHEX,IRF8,IFI16,IL7R,IRF4,ITGA4,LFNG,MFNG,NTRK1,PPARG,PTPRC,CCL19,SPI1,TRPM2,VCAM1,FZD5,HDAC9,MERTK,PLCL2,PTPN22,CLEC4E,BLNK,TREM2,DLL4,DOCK10,SLAMF8,SEMA4A,DCSTAMP,RSAD2,CMTM7,DOCK11
1_Member	GO Biological Processes	GO:0002252	immune effector process	-18.2932	-15.2656	50/428	695,712,713,714,717,1130,1235,1512,1636,1880,2207,2209,2214,3108,3109,3111,3119,3122,3394,3507,3635,3662,3936,3955,4242,4818,5294,6556,6688,7305,7462,8013,10451,10747,10875,23228,26253,28984,29108,50615,51311,54209,55619,56670,64005,64218,64581,79465,139818,284021	BTK,C1QA,C1QB,C1QC,C2,LYST,CCR6,CTSH,ACE,GPR183,FCER1G,FCGR1A,FCGR3A,HLA-DMA,HLA-DMB,HLA-DOA,HLA-DQB1,HLA-DRA,IRF8,IGHM,INPP5D,IRF4,LCP1,LFNG,MFNG,NKG7,PIK3CG,SLC11A1,SPI1,TYROBP,LAT2,NR4A3,VAV3,MASP2,FGL2,PLCL2,CLEC4E,RGCC,PYCARD,IL21R,TLR8,TREM2,DOCK10,SUCNR1,MYO1G,SEMA4A,CLEC7A,ULBP3,DOCK11,MILR1
1_Member	GO Biological Processes	GO:0042110	T cell activation	-15.9268	-13.1118	36/255	399,914,917,940,944,962,1235,1236,1880,2207,3575,3662,3936,3955,4818,5027,5294,5788,6363,6366,6556,6688,7855,8740,8832,10875,26191,26253,50856,54567,57705,64218,64581,81704,91543,120425	RHOH,CD2,CD3G,CD28,TNFSF8,CD48,CCR6,CCR7,GPR183,FCER1G,IL7R,IRF4,LCP1,LFNG,NKG7,P2RX7,PIK3CG,PTPRC,CCL19,CCL21,SLC11A1,SPI1,FZD5,TNFSF14,CD84,FGL2,PTPN22,CLEC4E,CLEC4A,DLL4,WDFY4,SEMA4A,CLEC7A,DOCK8,RSAD2,JAML
1_Member	GO Biological Processes	GO:0030098	lymphocyte differentiation	-15.1693	-12.4071	35/254	399,695,917,940,944,1235,1236,1316,1880,2207,3087,3394,3575,3662,3676,3955,4242,4914,5788,6688,7412,7855,9734,10461,23228,26191,26253,29760,54567,55619,56833,64218,91543,112616,139818	RHOH,BTK,CD3G,CD28,TNFSF8,CCR6,CCR7,KLF6,GPR183,FCER1G,HHEX,IRF8,IL7R,IRF4,ITGA4,LFNG,MFNG,NTRK1,PTPRC,SPI1,VCAM1,FZD5,HDAC9,MERTK,PLCL2,PTPN22,CLEC4E,BLNK,DLL4,DOCK10,SLAMF8,SEMA4A,RSAD2,CMTM7,DOCK11
1_Member	GO Biological Processes	GO:0002366	leukocyte activation involved in immune response	-12.8714	-10.336	27/178	695,1235,1880,2207,3394,3662,3936,3955,4242,4818,5294,6556,6688,7305,7462,8013,10875,23228,26253,29108,54209,55619,56670,64218,64581,139818,284021	BTK,CCR6,GPR183,FCER1G,IRF8,IRF4,LCP1,LFNG,MFNG,NKG7,PIK3CG,SLC11A1,SPI1,TYROBP,LAT2,NR4A3,FGL2,PLCL2,CLEC4E,PYCARD,TREM2,DOCK10,SUCNR1,SEMA4A,CLEC7A,DOCK11,MILR1
1_Member	GO Biological Processes	GO:0002263	cell activation involved in immune response	-12.6321	-10.1182	27/182	695,1235,1880,2207,3394,3662,3936,3955,4242,4818,5294,6556,6688,7305,7462,8013,10875,23228,26253,29108,54209,55619,56670,64218,64581,139818,284021	BTK,CCR6,GPR183,FCER1G,IRF8,IRF4,LCP1,LFNG,MFNG,NKG7,PIK3CG,SLC11A1,SPI1,TYROBP,LAT2,NR4A3,FGL2,PLCL2,CLEC4E,PYCARD,TREM2,DOCK10,SUCNR1,SEMA4A,CLEC7A,DOCK11,MILR1
1_Member	GO Biological Processes	GO:0042113	B cell activation	-10.1854	-7.88261	23/167	695,933,1235,1316,1880,3087,3394,3575,3676,3955,4242,4914,5788,6688,7412,7462,9734,23228,29760,55619,56833,112616,139818	BTK,CD22,CCR6,KLF6,GPR183,HHEX,IRF8,IL7R,ITGA4,LFNG,MFNG,NTRK1,PTPRC,SPI1,VCAM1,LAT2,HDAC9,PLCL2,BLNK,DOCK10,SLAMF8,CMTM7,DOCK11
1_Member	GO Biological Processes	GO:0030183	B cell differentiation	-9.8425	-7.59311	19/116	695,1316,1880,3087,3394,3676,3955,4242,4914,5788,6688,7412,9734,23228,29760,55619,56833,112616,139818	BTK,KLF6,GPR183,HHEX,IRF8,ITGA4,LFNG,MFNG,NTRK1,PTPRC,SPI1,VCAM1,HDAC9,PLCL2,BLNK,DOCK10,SLAMF8,CMTM7,DOCK11
1_Member	GO Biological Processes	GO:0002335	mature B cell differentiation	-8.64148	-6.53272	10/30	1880,3394,3955,4242,6688,23228,55619,56833,112616,139818	GPR183,IRF8,LFNG,MFNG,SPI1,PLCL2,DOCK10,SLAMF8,CMTM7,DOCK11
1_Member	GO Biological Processes	GO:0030217	T cell differentiation	-7.91637	-5.86775	19/150	399,917,940,944,1235,1236,1880,2207,3575,3662,3955,5788,6688,7855,26191,26253,54567,64218,91543	RHOH,CD3G,CD28,TNFSF8,CCR6,CCR7,GPR183,FCER1G,IL7R,IRF4,LFNG,PTPRC,SPI1,FZD5,PTPN22,CLEC4E,DLL4,SEMA4A,RSAD2
1_Member	GO Biological Processes	GO:0002285	lymphocyte activation involved in immune response	-7.72261	-5.69047	17/123	1235,1880,2207,3394,3662,3936,3955,4242,4818,6556,6688,10875,23228,26253,55619,64218,139818	CCR6,GPR183,FCER1G,IRF8,IRF4,LCP1,LFNG,MFNG,NKG7,SLC11A1,SPI1,FGL2,PLCL2,CLEC4E,DOCK10,SEMA4A,DOCK11
1_Member	GO Biological Processes	GO:0002313	mature B cell differentiation involved in immune response	-5.62994	-3.87632	7/25	1880,3394,3955,4242,6688,55619,139818	GPR183,IRF8,LFNG,MFNG,SPI1,DOCK10,DOCK11
1_Member	GO Biological Processes	GO:0002312	B cell activation involved in immune response	-5.26005	-3.56335	9/51	1235,1880,3394,3955,4242,6688,23228,55619,139818	CCR6,GPR183,IRF8,LFNG,MFNG,SPI1,PLCL2,DOCK10,DOCK11
1_Member	GO Biological Processes	GO:0002315	marginal zone B cell differentiation	-4.30454	-2.74253	4/9	3955,4242,55619,139818	LFNG,MFNG,DOCK10,DOCK11
2_Summary	GO Biological Processes	GO:0050865	regulation of cell activation	-30.8134	-26.8082	82/681	348,399,695,825,914,928,933,940,941,944,1050,1236,1880,2207,2214,3108,3109,3111,3119,3122,3479,3481,3507,3575,3594,3620,3635,3662,3684,3689,3958,5155,5341,5359,5788,6195,6363,6366,6688,7006,7124,7305,7412,7805,8013,8651,8740,8808,8832,9308,9846,10062,10333,10385,10451,10457,10461,10875,26191,26228,27240,29108,30817,54106,54209,56833,57864,64092,64109,64581,79626,80380,81704,140885,146722,146850,1…	APOE,RHOH,BTK,CAPN3,CD2,CD9,CD22,CD28,CD80,TNFSF8,CEBPA,CCR7,GPR183,FCER1G,FCGR3A,HLA-DMA,HLA-DMB,HLA-DOA,HLA-DQB1,HLA-DRA,IGF1,IGF2,IGHM,IL7R,IL12RB1,IDO1,INPP5D,IRF4,ITGAM,ITGB2,LGALS3,PDGFB,PLEK,PLSCR1,PTPRC,RPS6KA1,CCL19,CCL21,SPI1,TEC,TNF,TYROBP,VCAM1,LAPTM5,NR4A3,SOCS1,TNFSF14,IL1RL2,CD84,CD83,GAB2,NR1H3,TLR6,BTN2A2,VAV3,GPNMB,MERTK,FGL2,PTPN22,STAP1,SIT1,PYCARD,ADGRE2,TLR9,TREM2,SLAMF8,SLC…
2_Member	GO Biological Processes	GO:0050865	regulation of cell activation	-30.8134	-26.8082	82/681	348,399,695,825,914,928,933,940,941,944,1050,1236,1880,2207,2214,3108,3109,3111,3119,3122,3479,3481,3507,3575,3594,3620,3635,3662,3684,3689,3958,5155,5341,5359,5788,6195,6363,6366,6688,7006,7124,7305,7412,7805,8013,8651,8740,8808,8832,9308,9846,10062,10333,10385,10451,10457,10461,10875,26191,26228,27240,29108,30817,54106,54209,56833,57864,64092,64109,64581,79626,80380,81704,140885,146722,146850,1…	APOE,RHOH,BTK,CAPN3,CD2,CD9,CD22,CD28,CD80,TNFSF8,CEBPA,CCR7,GPR183,FCER1G,FCGR3A,HLA-DMA,HLA-DMB,HLA-DOA,HLA-DQB1,HLA-DRA,IGF1,IGF2,IGHM,IL7R,IL12RB1,IDO1,INPP5D,IRF4,ITGAM,ITGB2,LGALS3,PDGFB,PLEK,PLSCR1,PTPRC,RPS6KA1,CCL19,CCL21,SPI1,TEC,TNF,TYROBP,VCAM1,LAPTM5,NR4A3,SOCS1,TNFSF14,IL1RL2,CD84,CD83,GAB2,NR1H3,TLR6,BTN2A2,VAV3,GPNMB,MERTK,FGL2,PTPN22,STAP1,SIT1,PYCARD,ADGRE2,TLR9,TREM2,SLAMF8,SLC…
2_Member	GO Biological Processes	GO:0002694	regulation of leukocyte activation	-27.1449	-23.4407	74/629	399,695,914,933,940,941,944,1050,1236,1880,2214,3108,3109,3111,3119,3122,3479,3481,3507,3575,3594,3620,3635,3662,3684,3689,3958,5359,5788,6363,6366,6688,7124,7305,7412,7805,8013,8651,8740,8808,8832,9308,9846,10062,10333,10385,10451,10457,10461,10875,26191,26228,27240,29108,30817,54106,54209,56833,57864,64092,64109,64581,79626,80380,81704,140885,146722,146850,160365,246778,284021,284194,729230,100…	RHOH,BTK,CD2,CD22,CD28,CD80,TNFSF8,CEBPA,CCR7,GPR183,FCGR3A,HLA-DMA,HLA-DMB,HLA-DOA,HLA-DQB1,HLA-DRA,IGF1,IGF2,IGHM,IL7R,IL12RB1,IDO1,INPP5D,IRF4,ITGAM,ITGB2,LGALS3,PLSCR1,PTPRC,CCL19,CCL21,SPI1,TNF,TYROBP,VCAM1,LAPTM5,NR4A3,SOCS1,TNFSF14,IL1RL2,CD84,CD83,GAB2,NR1H3,TLR6,BTN2A2,VAV3,GPNMB,MERTK,FGL2,PTPN22,STAP1,SIT1,PYCARD,ADGRE2,TLR9,TREM2,SLAMF8,SLC46A2,SAMSN1,CRLF2,CLEC7A,TNFAIP8L2,PDCD1LG2,D…
2_Member	GO Biological Processes	GO:0050867	positive regulation of cell activation	-20.9072	-17.6009	54/436	399,695,825,914,940,941,1050,1236,1880,2214,3108,3109,3111,3119,3122,3479,3481,3507,3575,3594,3635,3684,3689,5341,5788,6195,6363,6366,7124,7305,7412,8013,8651,8740,8808,9308,9846,10333,10385,10451,26191,26228,29108,54106,54209,64109,64581,80380,81704,140885,146850,160365,729230,100133941	RHOH,BTK,CAPN3,CD2,CD28,CD80,CEBPA,CCR7,GPR183,FCGR3A,HLA-DMA,HLA-DMB,HLA-DOA,HLA-DQB1,HLA-DRA,IGF1,IGF2,IGHM,IL7R,IL12RB1,INPP5D,ITGAM,ITGB2,PLEK,PTPRC,RPS6KA1,CCL19,CCL21,TNF,TYROBP,VCAM1,NR4A3,SOCS1,TNFSF14,IL1RL2,CD83,GAB2,TLR6,BTN2A2,VAV3,PTPN22,STAP1,PYCARD,TLR9,TREM2,CRLF2,CLEC7A,PDCD1LG2,DOCK8,SIRPA,PIK3R6,CLECL1,CCR2,CD24
2_Member	GO Biological Processes	GO:0030155	regulation of cell adhesion	-19.5325	-16.3723	70/760	94,395,399,928,940,941,948,999,1236,1952,2651,3108,3109,3111,3119,3122,3479,3481,3575,3594,3620,3673,3676,3689,3958,4155,4321,5155,5294,5788,5800,6363,6366,6591,6688,6809,7124,7412,7805,7852,8013,8651,8740,8808,9308,9404,9595,10154,10385,10451,10457,10653,10875,26191,28984,29108,54453,57091,64805,79626,80380,81704,84978,124872,140885,146850,160365,284194,729230,100133941	ACVRL1,ARHGAP6,RHOH,CD9,CD28,CD80,CD36,CDH1,CCR7,CELSR2,GCNT2,HLA-DMA,HLA-DMB,HLA-DOA,HLA-DQB1,HLA-DRA,IGF1,IGF2,IL7R,IL12RB1,IDO1,ITGA2,ITGA4,ITGB2,LGALS3,MBP,MMP12,PDGFB,PIK3CG,PTPRC,PTPRO,CCL19,CCL21,SNAI2,SPI1,STX3,TNF,VCAM1,LAPTM5,CXCR4,NR4A3,SOCS1,TNFSF14,IL1RL2,CD83,LPXN,CYTIP,PLXNC1,BTN2A2,VAV3,GPNMB,SPINT2,FGL2,PTPN22,RGCC,PYCARD,RIN2,CASS4,P2RY12,TNFAIP8L2,PDCD1LG2,DOCK8,FRMD5,B4GALNT2,…
2_Member	GO Biological Processes	GO:0002696	positive regulation of leukocyte activation	-19.3419	-16.2117	51/421	399,695,914,940,941,1050,1236,1880,2214,3108,3109,3111,3119,3122,3479,3481,3507,3575,3594,3635,3684,3689,5788,6363,6366,7124,7305,7412,8013,8651,8740,8808,9308,9846,10333,10385,10451,26191,26228,29108,54106,54209,64109,64581,80380,81704,140885,146850,160365,729230,100133941	RHOH,BTK,CD2,CD28,CD80,CEBPA,CCR7,GPR183,FCGR3A,HLA-DMA,HLA-DMB,HLA-DOA,HLA-DQB1,HLA-DRA,IGF1,IGF2,IGHM,IL7R,IL12RB1,INPP5D,ITGAM,ITGB2,PTPRC,CCL19,CCL21,TNF,TYROBP,VCAM1,NR4A3,SOCS1,TNFSF14,IL1RL2,CD83,GAB2,TLR6,BTN2A2,VAV3,PTPN22,STAP1,PYCARD,TLR9,TREM2,CRLF2,CLEC7A,PDCD1LG2,DOCK8,SIRPA,PIK3R6,CLECL1,CCR2,CD24
2_Member	GO Biological Processes	GO:0051249	regulation of lymphocyte activation	-18.9904	-15.8883	57/532	399,695,914,933,940,941,944,1236,1880,2214,3108,3109,3111,3119,3122,3479,3481,3507,3575,3594,3620,3635,3662,3958,5788,6363,6366,7305,7412,7805,8651,8740,8808,9308,10385,10451,10457,10461,10875,26191,27240,29108,54106,56833,57864,64092,64581,79626,80380,81704,140885,146850,160365,246778,284194,729230,100133941	RHOH,BTK,CD2,CD22,CD28,CD80,TNFSF8,CCR7,GPR183,FCGR3A,HLA-DMA,HLA-DMB,HLA-DOA,HLA-DQB1,HLA-DRA,IGF1,IGF2,IGHM,IL7R,IL12RB1,IDO1,INPP5D,IRF4,LGALS3,PTPRC,CCL19,CCL21,TYROBP,VCAM1,LAPTM5,SOCS1,TNFSF14,IL1RL2,CD83,BTN2A2,VAV3,GPNMB,MERTK,FGL2,PTPN22,SIT1,PYCARD,TLR9,SLAMF8,SLC46A2,SAMSN1,CLEC7A,TNFAIP8L2,PDCD1LG2,DOCK8,SIRPA,PIK3R6,CLECL1,IL27,LGALS9B,CCR2,CD24
2_Member	GO Biological Processes	GO:0022407	regulation of cell-cell adhesion	-17.8304	-14.8858	51/456	399,928,940,941,999,1236,1952,2651,3108,3109,3111,3119,3122,3479,3481,3575,3594,3620,3676,3689,3958,4155,5788,6363,6366,6688,7124,7412,7805,8013,8651,8740,8808,9308,10385,10457,10653,10875,26191,28984,29108,79626,80380,81704,124872,140885,146850,160365,284194,729230,100133941	RHOH,CD9,CD28,CD80,CDH1,CCR7,CELSR2,GCNT2,HLA-DMA,HLA-DMB,HLA-DOA,HLA-DQB1,HLA-DRA,IGF1,IGF2,IL7R,IL12RB1,IDO1,ITGA4,ITGB2,LGALS3,MBP,PTPRC,CCL19,CCL21,SPI1,TNF,VCAM1,LAPTM5,NR4A3,SOCS1,TNFSF14,IL1RL2,CD83,BTN2A2,GPNMB,SPINT2,FGL2,PTPN22,RGCC,PYCARD,TNFAIP8L2,PDCD1LG2,DOCK8,B4GALNT2,SIRPA,PIK3R6,CLECL1,LGALS9B,CCR2,CD24
2_Member	GO Biological Processes	GO:0050863	regulation of T cell activation	-17.757	-14.8309	44/342	399,914,940,941,944,1236,3108,3109,3111,3119,3122,3479,3481,3575,3594,3620,3662,3958,5788,6363,6366,7412,7805,8651,8740,8808,9308,10385,10457,10875,26191,27240,29108,57864,79626,80380,81704,140885,146850,160365,246778,284194,729230,100133941	RHOH,CD2,CD28,CD80,TNFSF8,CCR7,HLA-DMA,HLA-DMB,HLA-DOA,HLA-DQB1,HLA-DRA,IGF1,IGF2,IL7R,IL12RB1,IDO1,IRF4,LGALS3,PTPRC,CCL19,CCL21,VCAM1,LAPTM5,SOCS1,TNFSF14,IL1RL2,CD83,BTN2A2,GPNMB,FGL2,PTPN22,SIT1,PYCARD,SLC46A2,TNFAIP8L2,PDCD1LG2,DOCK8,SIRPA,PIK3R6,CLECL1,IL27,LGALS9B,CCR2,CD24
2_Member	GO Biological Processes	GO:1903037	regulation of leukocyte cell-cell adhesion	-16.1401	-13.2962	42/344	399,940,941,1236,3108,3109,3111,3119,3122,3479,3481,3575,3594,3620,3676,3689,3958,5788,6363,6366,7124,7412,7805,8013,8651,8740,8808,9308,10385,10457,10875,26191,29108,79626,80380,81704,140885,146850,160365,284194,729230,100133941	RHOH,CD28,CD80,CCR7,HLA-DMA,HLA-DMB,HLA-DOA,HLA-DQB1,HLA-DRA,IGF1,IGF2,IL7R,IL12RB1,IDO1,ITGA4,ITGB2,LGALS3,PTPRC,CCL19,CCL21,TNF,VCAM1,LAPTM5,NR4A3,SOCS1,TNFSF14,IL1RL2,CD83,BTN2A2,GPNMB,FGL2,PTPN22,PYCARD,TNFAIP8L2,PDCD1LG2,DOCK8,SIRPA,PIK3R6,CLECL1,LGALS9B,CCR2,CD24
2_Member	GO Biological Processes	GO:1903039	positive regulation of leukocyte cell-cell adhesion	-15.664	-12.8891	35/245	399,940,941,1236,3108,3109,3111,3119,3122,3479,3481,3575,3594,3676,3689,5788,6363,6366,7124,7412,8013,8651,8740,8808,9308,10385,26191,29108,80380,81704,140885,146850,160365,729230,100133941	RHOH,CD28,CD80,CCR7,HLA-DMA,HLA-DMB,HLA-DOA,HLA-DQB1,HLA-DRA,IGF1,IGF2,IL7R,IL12RB1,ITGA4,ITGB2,PTPRC,CCL19,CCL21,TNF,VCAM1,NR4A3,SOCS1,TNFSF14,IL1RL2,CD83,BTN2A2,PTPN22,PYCARD,PDCD1LG2,DOCK8,SIRPA,PIK3R6,CLECL1,CCR2,CD24
2_Member	GO Biological Processes	GO:0045785	positive regulation of cell adhesion	-14.124	-11.4804	45/446	399,940,941,948,1236,2651,3108,3109,3111,3119,3122,3479,3481,3575,3594,3673,3676,3689,5155,5788,6363,6366,6809,7124,7412,8013,8651,8740,8808,9308,10385,10451,26191,29108,54453,57091,64805,80380,81704,84978,140885,146850,160365,729230,100133941	RHOH,CD28,CD80,CD36,CCR7,GCNT2,HLA-DMA,HLA-DMB,HLA-DOA,HLA-DQB1,HLA-DRA,IGF1,IGF2,IL7R,IL12RB1,ITGA2,ITGA4,ITGB2,PDGFB,PTPRC,CCL19,CCL21,STX3,TNF,VCAM1,NR4A3,SOCS1,TNFSF14,IL1RL2,CD83,BTN2A2,VAV3,PTPN22,PYCARD,RIN2,CASS4,P2RY12,PDCD1LG2,DOCK8,FRMD5,SIRPA,PIK3R6,CLECL1,CCR2,CD24
2_Member	GO Biological Processes	GO:0022409	positive regulation of cell-cell adhesion	-14.0961	-11.4619	36/291	399,940,941,1236,2651,3108,3109,3111,3119,3122,3479,3481,3575,3594,3676,3689,5788,6363,6366,7124,7412,8013,8651,8740,8808,9308,10385,26191,29108,80380,81704,140885,146850,160365,729230,100133941	RHOH,CD28,CD80,CCR7,GCNT2,HLA-DMA,HLA-DMB,HLA-DOA,HLA-DQB1,HLA-DRA,IGF1,IGF2,IL7R,IL12RB1,ITGA4,ITGB2,PTPRC,CCL19,CCL21,TNF,VCAM1,NR4A3,SOCS1,TNFSF14,IL1RL2,CD83,BTN2A2,PTPN22,PYCARD,PDCD1LG2,DOCK8,SIRPA,PIK3R6,CLECL1,CCR2,CD24
2_Member	GO Biological Processes	GO:0050870	positive regulation of T cell activation	-13.6135	-11.0061	31/223	399,940,941,1236,3108,3109,3111,3119,3122,3479,3481,3575,3594,5788,6363,6366,7412,8651,8740,8808,9308,10385,26191,29108,80380,81704,140885,146850,160365,729230,100133941	RHOH,CD28,CD80,CCR7,HLA-DMA,HLA-DMB,HLA-DOA,HLA-DQB1,HLA-DRA,IGF1,IGF2,IL7R,IL12RB1,PTPRC,CCL19,CCL21,VCAM1,SOCS1,TNFSF14,IL1RL2,CD83,BTN2A2,PTPN22,PYCARD,PDCD1LG2,DOCK8,SIRPA,PIK3R6,CLECL1,CCR2,CD24
2_Member	GO Biological Processes	GO:0070663	regulation of leukocyte proliferation	-13.5875	-10.9888	33/254	695,933,940,941,944,1436,1438,1880,2214,3087,3109,3479,3481,3594,3620,3635,3958,5788,6363,7305,7412,10385,10451,10457,26191,29108,54106,80380,160365,246778,284194,729230,100133941	BTK,CD22,CD28,CD80,TNFSF8,CSF1R,CSF2RA,GPR183,FCGR3A,HHEX,HLA-DMB,IGF1,IGF2,IL12RB1,IDO1,INPP5D,LGALS3,PTPRC,CCL19,TYROBP,VCAM1,BTN2A2,VAV3,GPNMB,PTPN22,PYCARD,TLR9,PDCD1LG2,CLECL1,IL27,LGALS9B,CCR2,CD24
2_Member	GO Biological Processes	GO:0051251	positive regulation of lymphocyte activation	-13.5643	-10.974	40/371	399,695,940,941,1236,1880,2214,3108,3109,3111,3119,3122,3479,3481,3507,3575,3594,3635,5788,6363,6366,7305,7412,8651,8740,8808,9308,10385,10451,26191,29108,54106,64581,80380,81704,140885,146850,160365,729230,100133941	RHOH,BTK,CD28,CD80,CCR7,GPR183,FCGR3A,HLA-DMA,HLA-DMB,HLA-DOA,HLA-DQB1,HLA-DRA,IGF1,IGF2,IGHM,IL7R,IL12RB1,INPP5D,PTPRC,CCL19,CCL21,TYROBP,VCAM1,SOCS1,TNFSF14,IL1RL2,CD83,BTN2A2,VAV3,PTPN22,PYCARD,TLR9,CLEC7A,PDCD1LG2,DOCK8,SIRPA,PIK3R6,CLECL1,CCR2,CD24
2_Member	GO Biological Processes	GO:0050670	regulation of lymphocyte proliferation	-12.4554	-9.95531	30/230	695,933,940,941,944,1880,2214,3109,3479,3481,3594,3620,3635,3958,5788,6363,7305,7412,10385,10451,10457,26191,29108,54106,80380,160365,246778,284194,729230,100133941	BTK,CD22,CD28,CD80,TNFSF8,GPR183,FCGR3A,HLA-DMB,IGF1,IGF2,IL12RB1,IDO1,INPP5D,LGALS3,PTPRC,CCL19,TYROBP,VCAM1,BTN2A2,VAV3,GPNMB,PTPN22,PYCARD,TLR9,PDCD1LG2,CLECL1,IL27,LGALS9B,CCR2,CD24
2_Member	GO Biological Processes	GO:0032944	regulation of mononuclear cell proliferation	-12.3067	-9.8199	30/233	695,933,940,941,944,1880,2214,3109,3479,3481,3594,3620,3635,3958,5788,6363,7305,7412,10385,10451,10457,26191,29108,54106,80380,160365,246778,284194,729230,100133941	BTK,CD22,CD28,CD80,TNFSF8,GPR183,FCGR3A,HLA-DMB,IGF1,IGF2,IL12RB1,IDO1,INPP5D,LGALS3,PTPRC,CCL19,TYROBP,VCAM1,BTN2A2,VAV3,GPNMB,PTPN22,PYCARD,TLR9,PDCD1LG2,CLECL1,IL27,LGALS9B,CCR2,CD24
2_Member	GO Biological Processes	GO:0070665	positive regulation of leukocyte proliferation	-9.06762	-6.92567	21/158	940,941,1436,1438,1880,2214,3109,3479,3481,3594,5788,6363,7412,10451,26191,29108,54106,80380,160365,729230,100133941	CD28,CD80,CSF1R,CSF2RA,GPR183,FCGR3A,HLA-DMB,IGF1,IGF2,IL12RB1,PTPRC,CCL19,VCAM1,VAV3,PTPN22,PYCARD,TLR9,PDCD1LG2,CLECL1,CCR2,CD24
2_Member	GO Biological Processes	GO:0042129	regulation of T cell proliferation	-9.04753	-6.90855	22/174	940,941,944,3109,3479,3481,3594,3620,3958,5788,6363,7412,10385,10457,26191,29108,80380,160365,246778,284194,729230,100133941	CD28,CD80,TNFSF8,HLA-DMB,IGF1,IGF2,IL12RB1,IDO1,LGALS3,PTPRC,CCL19,VCAM1,BTN2A2,GPNMB,PTPN22,PYCARD,PDCD1LG2,CLECL1,IL27,LGALS9B,CCR2,CD24
2_Member	GO Biological Processes	GO:0050671	positive regulation of lymphocyte proliferation	-8.3675	-6.28131	19/141	940,941,1880,2214,3109,3479,3481,3594,5788,6363,7412,10451,26191,29108,54106,80380,160365,729230,100133941	CD28,CD80,GPR183,FCGR3A,HLA-DMB,IGF1,IGF2,IL12RB1,PTPRC,CCL19,VCAM1,VAV3,PTPN22,PYCARD,TLR9,PDCD1LG2,CLECL1,CCR2,CD24
2_Member	GO Biological Processes	GO:0032946	positive regulation of mononuclear cell proliferation	-8.2641	-6.19159	19/143	940,941,1880,2214,3109,3479,3481,3594,5788,6363,7412,10451,26191,29108,54106,80380,160365,729230,100133941	CD28,CD80,GPR183,FCGR3A,HLA-DMB,IGF1,IGF2,IL12RB1,PTPRC,CCL19,VCAM1,VAV3,PTPN22,PYCARD,TLR9,PDCD1LG2,CLECL1,CCR2,CD24
2_Member	GO Biological Processes	GO:0042102	positive regulation of T cell proliferation	-7.19763	-5.23769	15/103	940,941,3109,3479,3481,3594,5788,6363,7412,26191,29108,80380,160365,729230,100133941	CD28,CD80,HLA-DMB,IGF1,IGF2,IL12RB1,PTPRC,CCL19,VCAM1,PTPN22,PYCARD,PDCD1LG2,CLECL1,CCR2,CD24
3_Summary	GO Biological Processes	GO:0006954	inflammatory response	-26.1143	-22.5069	65/504	2,336,695,728,948,968,1230,1234,1235,1236,1240,1436,1536,2149,2206,2209,2214,2687,2829,3428,3620,3663,3689,3700,3988,4261,4843,4973,5027,5294,5359,5473,5966,6363,6366,6367,6556,6696,7124,7412,7852,8482,8534,8808,9034,9450,9734,10333,23166,29108,29760,30817,51311,54106,54209,56413,56833,64386,64581,81793,122618,246778,253782,338557,729230,712,713,714,717,1130,2207,2634,3394,3507,3512,3594,3684,395…	A2M,APOA2,BTK,C5AR1,CD36,CD68,CCR1,CCR5,CCR6,CCR7,CMKLR1,CSF1R,CYBB,F2R,MS4A2,FCGR1A,FCGR3A,GGT5,XCR1,IFI16,IDO1,IRF5,ITGB2,ITIH4,LIPA,CIITA,NOS2,OLR1,P2RX7,PIK3CG,PLSCR1,PPBP,REL,CCL19,CCL21,CCL22,SLC11A1,SPP1,TNF,VCAM1,CXCR4,SEMA7A,CHST1,IL1RL2,CCRL2,LY86,HDAC9,TLR6,STAB1,PYCARD,BLNK,ADGRE2,TLR8,TLR9,TREM2,LTB4R2,SLAMF8,MMP25,CLEC7A,TLR10,PLD4,IL27,CERS6,FFAR4,CCR2,C1QA,C1QB,C1QC,C2,LYST,FCER1G…
3_Member	GO Biological Processes	GO:0006954	inflammatory response	-26.1143	-22.5069	65/504	2,336,695,728,948,968,1230,1234,1235,1236,1240,1436,1536,2149,2206,2209,2214,2687,2829,3428,3620,3663,3689,3700,3988,4261,4843,4973,5027,5294,5359,5473,5966,6363,6366,6367,6556,6696,7124,7412,7852,8482,8534,8808,9034,9450,9734,10333,23166,29108,29760,30817,51311,54106,54209,56413,56833,64386,64581,81793,122618,246778,253782,338557,729230	A2M,APOA2,BTK,C5AR1,CD36,CD68,CCR1,CCR5,CCR6,CCR7,CMKLR1,CSF1R,CYBB,F2R,MS4A2,FCGR1A,FCGR3A,GGT5,XCR1,IFI16,IDO1,IRF5,ITGB2,ITIH4,LIPA,CIITA,NOS2,OLR1,P2RX7,PIK3CG,PLSCR1,PPBP,REL,CCL19,CCL21,CCL22,SLC11A1,SPP1,TNF,VCAM1,CXCR4,SEMA7A,CHST1,IL1RL2,CCRL2,LY86,HDAC9,TLR6,STAB1,PYCARD,BLNK,ADGRE2,TLR8,TLR9,TREM2,LTB4R2,SLAMF8,MMP25,CLEC7A,TLR10,PLD4,IL27,CERS6,FFAR4,CCR2
3_Member	GO Biological Processes	GO:0045087	innate immune response	-16.4154	-13.5404	65/764	695,712,713,714,717,1130,1436,1536,2207,2209,2214,2634,3394,3428,3507,3512,3594,3663,3684,3958,4261,4360,4688,4818,4843,4938,5294,5468,5966,6363,6366,6367,6556,6672,7124,8685,8808,8832,8942,9450,9830,10435,10747,11043,23601,26253,29108,50856,51311,53840,54106,54625,64581,79465,79626,80231,80352,81030,91543,122618,140885,246778,256987,338382,340061	BTK,C1QA,C1QB,C1QC,C2,LYST,CSF1R,CYBB,FCER1G,FCGR1A,FCGR3A,GBP2,IRF8,IFI16,IGHM,JCHAIN,IL12RB1,IRF5,ITGAM,LGALS3,CIITA,MRC1,NCF2,NKG7,NOS2,OAS1,PIK3CG,PPARG,REL,CCL19,CCL21,CCL22,SLC11A1,SP100,TNF,MARCO,IL1RL2,CD84,KYNU,LY86,TRIM14,CDC42EP2,MASP2,MID2,CLEC5A,CLEC4E,PYCARD,CLEC4A,TLR8,TRIM34,TLR9,PARP14,CLEC7A,ULBP3,TNFAIP8L2,TASL,RNF39,ZBP1,RSAD2,PLD4,SIRPA,IL27,SERINC5,RAB7B,STING1
4_Summary	GO Biological Processes	GO:0001819	positive regulation of cytokine production	-20.6303	-17.4032	56/475	336,728,914,940,941,948,1236,1436,1536,2149,2207,3394,3428,3594,3620,3662,3663,4023,4155,4321,4843,4938,5027,5294,5788,6363,6556,7124,7305,7805,7855,8013,8482,8808,8832,9308,10333,23601,23705,26191,26253,28984,29108,51311,54106,54209,64109,64581,91543,91662,160365,246778,338382,340061,388325,729230,3479,140885,338557,408,3635,7850,80380,284194,10457,50856	APOA2,C5AR1,CD2,CD28,CD80,CD36,CCR7,CSF1R,CYBB,F2R,FCER1G,IRF8,IFI16,IL12RB1,IDO1,IRF4,IRF5,LPL,MBP,MMP12,NOS2,OAS1,P2RX7,PIK3CG,PTPRC,CCL19,SLC11A1,TNF,TYROBP,LAPTM5,FZD5,NR4A3,SEMA7A,IL1RL2,CD84,CD83,TLR6,CLEC5A,CADM1,PTPN22,CLEC4E,RGCC,PYCARD,TLR8,TLR9,TREM2,CRLF2,CLEC7A,RSAD2,NLRP12,CLECL1,IL27,RAB7B,STING1,SCIMP,CCR2,IGF1,SIRPA,FFAR4,ARRB1,INPP5D,IL1R2,PDCD1LG2,LGALS9B,GPNMB,CLEC4A
4_Member	GO Biological Processes	GO:0001819	positive regulation of cytokine production	-20.6303	-17.4032	56/475	336,728,914,940,941,948,1236,1436,1536,2149,2207,3394,3428,3594,3620,3662,3663,4023,4155,4321,4843,4938,5027,5294,5788,6363,6556,7124,7305,7805,7855,8013,8482,8808,8832,9308,10333,23601,23705,26191,26253,28984,29108,51311,54106,54209,64109,64581,91543,91662,160365,246778,338382,340061,388325,729230	APOA2,C5AR1,CD2,CD28,CD80,CD36,CCR7,CSF1R,CYBB,F2R,FCER1G,IRF8,IFI16,IL12RB1,IDO1,IRF4,IRF5,LPL,MBP,MMP12,NOS2,OAS1,P2RX7,PIK3CG,PTPRC,CCL19,SLC11A1,TNF,TYROBP,LAPTM5,FZD5,NR4A3,SEMA7A,IL1RL2,CD84,CD83,TLR6,CLEC5A,CADM1,PTPN22,CLEC4E,RGCC,PYCARD,TLR8,TLR9,TREM2,CRLF2,CLEC7A,RSAD2,NLRP12,CLECL1,IL27,RAB7B,STING1,SCIMP,CCR2
4_Member	GO Biological Processes	GO:0032651	regulation of interleukin-1 beta production	-10.2572	-7.92408	19/110	948,1236,2149,3428,3479,4023,5027,6363,7124,7305,7855,10333,29108,51311,54209,64581,91662,140885,338557	CD36,CCR7,F2R,IFI16,IGF1,LPL,P2RX7,CCL19,TNF,TYROBP,FZD5,TLR6,PYCARD,TLR8,TREM2,CLEC7A,NLRP12,SIRPA,FFAR4
4_Member	GO Biological Processes	GO:0032675	regulation of interleukin-6 production	-9.92226	-7.64939	23/172	408,948,2149,3635,4023,4155,4843,5027,7124,7305,8808,8832,10333,26191,29108,51311,54106,54209,64581,91662,140885,338382,388325	ARRB1,CD36,F2R,INPP5D,LPL,MBP,NOS2,P2RX7,TNF,TYROBP,IL1RL2,CD84,TLR6,PTPN22,PYCARD,TLR8,TLR9,TREM2,CLEC7A,NLRP12,SIRPA,RAB7B,SCIMP
4_Member	GO Biological Processes	GO:0032652	regulation of interleukin-1 production	-9.8807	-7.61973	20/129	948,1236,2149,3428,3479,4023,5027,6363,7124,7305,7850,7855,10333,29108,51311,54209,64581,91662,140885,338557	CD36,CCR7,F2R,IFI16,IGF1,LPL,P2RX7,CCL19,TNF,TYROBP,IL1R2,FZD5,TLR6,PYCARD,TLR8,TREM2,CLEC7A,NLRP12,SIRPA,FFAR4
4_Member	GO Biological Processes	GO:0032649	regulation of interferon-gamma production	-8.9023	-6.77499	18/117	914,1236,3394,3594,6556,7124,7805,7855,26191,29108,51311,54106,64581,80380,140885,246778,284194,729230	CD2,CCR7,IRF8,IL12RB1,SLC11A1,TNF,LAPTM5,FZD5,PTPN22,PYCARD,TLR8,TLR9,CLEC7A,PDCD1LG2,SIRPA,IL27,LGALS9B,CCR2
4_Member	GO Biological Processes	GO:0032755	positive regulation of interleukin-6 production	-8.43695	-6.34017	16/97	948,2149,4023,4155,4843,5027,7124,7305,8808,10333,29108,51311,54106,64581,338382,388325	CD36,F2R,LPL,MBP,NOS2,P2RX7,TNF,TYROBP,IL1RL2,TLR6,PYCARD,TLR8,TLR9,CLEC7A,RAB7B,SCIMP
4_Member	GO Biological Processes	GO:0032731	positive regulation of interleukin-1 beta production	-8.28791	-6.2095	13/62	948,3428,4023,5027,6363,7124,7305,7855,10333,29108,51311,64581,91662	CD36,IFI16,LPL,P2RX7,CCL19,TNF,TYROBP,FZD5,TLR6,PYCARD,TLR8,CLEC7A,NLRP12
4_Member	GO Biological Processes	GO:0032732	positive regulation of interleukin-1 production	-7.38464	-5.39009	13/73	948,3428,4023,5027,6363,7124,7305,7855,10333,29108,51311,64581,91662	CD36,IFI16,LPL,P2RX7,CCL19,TNF,TYROBP,FZD5,TLR6,PYCARD,TLR8,CLEC7A,NLRP12
4_Member	GO Biological Processes	GO:0032680	regulation of tumor necrosis factor production	-7.24152	-5.26968	20/182	914,948,1536,3479,4023,4938,5788,6363,7305,7855,8832,10457,26191,29108,50856,54106,54209,64581,140885,729230	CD2,CD36,CYBB,IGF1,LPL,OAS1,PTPRC,CCL19,TYROBP,FZD5,CD84,GPNMB,PTPN22,PYCARD,CLEC4A,TLR9,TREM2,CLEC7A,SIRPA,CCR2
4_Member	GO Biological Processes	GO:0032729	positive regulation of interferon-gamma production	-7.09737	-5.1509	13/77	914,3394,3594,6556,7124,7855,26191,29108,51311,54106,64581,246778,729230	CD2,IRF8,IL12RB1,SLC11A1,TNF,FZD5,PTPN22,PYCARD,TLR8,TLR9,CLEC7A,IL27,CCR2
4_Member	GO Biological Processes	GO:1903555	regulation of tumor necrosis factor superfamily cytokine production	-7.04531	-5.11008	20/187	914,948,1536,3479,4023,4938,5788,6363,7305,7855,8832,10457,26191,29108,50856,54106,54209,64581,140885,729230	CD2,CD36,CYBB,IGF1,LPL,OAS1,PTPRC,CCL19,TYROBP,FZD5,CD84,GPNMB,PTPN22,PYCARD,CLEC4A,TLR9,TREM2,CLEC7A,SIRPA,CCR2
4_Member	GO Biological Processes	GO:0032760	positive regulation of tumor necrosis factor production	-6.38084	-4.5248	14/103	914,948,1536,4023,4938,5788,6363,7305,7855,8832,29108,54106,64581,729230	CD2,CD36,CYBB,LPL,OAS1,PTPRC,CCL19,TYROBP,FZD5,CD84,PYCARD,TLR9,CLEC7A,CCR2
4_Member	GO Biological Processes	GO:1903557	positive regulation of tumor necrosis factor superfamily cytokine production	-6.17465	-4.34257	14/107	914,948,1536,4023,4938,5788,6363,7305,7855,8832,29108,54106,64581,729230	CD2,CD36,CYBB,LPL,OAS1,PTPRC,CCL19,TYROBP,FZD5,CD84,PYCARD,TLR9,CLEC7A,CCR2
4_Member	GO Biological Processes	GO:0032677	regulation of interleukin-8 production	-5.64694	-3.88836	13/102	336,408,914,2149,4843,5788,7124,10333,26191,29108,51311,54106,64581	APOA2,ARRB1,CD2,F2R,NOS2,PTPRC,TNF,TLR6,PTPN22,PYCARD,TLR8,TLR9,CLEC7A
4_Member	GO Biological Processes	GO:0032757	positive regulation of interleukin-8 production	-4.5456	-2.95026	9/62	336,914,2149,4843,7124,29108,51311,54106,64581	APOA2,CD2,F2R,NOS2,TNF,PYCARD,TLR8,TLR9,CLEC7A
5_Summary	GO Biological Processes	GO:0034097	response to cytokine	-19.549	-16.3723	72/799	427,695,1050,1230,1234,1235,1236,1240,1436,1438,2167,2207,2296,2634,2690,2829,3394,3428,3561,3575,3594,3663,3676,3700,4046,4155,4261,4360,4843,4938,5155,5359,5473,5966,6363,6366,6367,6556,6672,6688,7079,7124,7188,7357,7412,7850,7852,8564,8651,8808,8867,8942,9034,10435,10936,11240,29108,29887,50615,54209,55512,64109,81501,81704,91662,116379,140885,146722,338382,340061,376497,729230,728,1512,2209,2…	ASAH1,BTK,CEBPA,CCR1,CCR5,CCR6,CCR7,CMKLR1,CSF1R,CSF2RA,FABP4,FCER1G,FOXC1,GBP2,GHR,XCR1,IRF8,IFI16,IL2RG,IL7R,IL12RB1,IRF5,ITGA4,ITIH4,LSP1,MBP,CIITA,MRC1,NOS2,OAS1,PDGFB,PLSCR1,PPBP,REL,CCL19,CCL21,CCL22,SLC11A1,SP100,SPI1,TIMP4,TNF,TRAF5,UGCG,VCAM1,IL1R2,CXCR4,KMO,SOCS1,IL1RL2,SYNJ1,KYNU,CCRL2,CDC42EP2,GPR75,PADI2,PYCARD,SNX10,IL21R,TREM2,SMPD3,CRLF2,DCSTAMP,DOCK8,NLRP12,IL22RA2,SIRPA,CD300LF,…
5_Member	GO Biological Processes	GO:0034097	response to cytokine	-19.549	-16.3723	72/799	427,695,1050,1230,1234,1235,1236,1240,1436,1438,2167,2207,2296,2634,2690,2829,3394,3428,3561,3575,3594,3663,3676,3700,4046,4155,4261,4360,4843,4938,5155,5359,5473,5966,6363,6366,6367,6556,6672,6688,7079,7124,7188,7357,7412,7850,7852,8564,8651,8808,8867,8942,9034,10435,10936,11240,29108,29887,50615,54209,55512,64109,81501,81704,91662,116379,140885,146722,338382,340061,376497,729230	ASAH1,BTK,CEBPA,CCR1,CCR5,CCR6,CCR7,CMKLR1,CSF1R,CSF2RA,FABP4,FCER1G,FOXC1,GBP2,GHR,XCR1,IRF8,IFI16,IL2RG,IL7R,IL12RB1,IRF5,ITGA4,ITIH4,LSP1,MBP,CIITA,MRC1,NOS2,OAS1,PDGFB,PLSCR1,PPBP,REL,CCL19,CCL21,CCL22,SLC11A1,SP100,SPI1,TIMP4,TNF,TRAF5,UGCG,VCAM1,IL1R2,CXCR4,KMO,SOCS1,IL1RL2,SYNJ1,KYNU,CCRL2,CDC42EP2,GPR75,PADI2,PYCARD,SNX10,IL21R,TREM2,SMPD3,CRLF2,DCSTAMP,DOCK8,NLRP12,IL22RA2,SIRPA,CD300LF,…
5_Member	GO Biological Processes	GO:0071345	cellular response to cytokine stimulus	-17.015	-14.1067	63/703	427,695,1050,1230,1234,1235,1236,1240,1436,1438,2167,2207,2296,2634,2690,2829,3394,3428,3561,3575,3594,3663,3676,4046,4360,4843,4938,5155,5473,6363,6366,6367,6672,6688,7124,7188,7357,7412,7850,7852,8564,8651,8808,9034,10435,10936,11240,29108,29887,50615,54209,55512,64109,81501,81704,91662,116379,140885,146722,338382,340061,376497,729230	ASAH1,BTK,CEBPA,CCR1,CCR5,CCR6,CCR7,CMKLR1,CSF1R,CSF2RA,FABP4,FCER1G,FOXC1,GBP2,GHR,XCR1,IRF8,IFI16,IL2RG,IL7R,IL12RB1,IRF5,ITGA4,LSP1,MRC1,NOS2,OAS1,PDGFB,PPBP,CCL19,CCL21,CCL22,SP100,SPI1,TNF,TRAF5,UGCG,VCAM1,IL1R2,CXCR4,KMO,SOCS1,IL1RL2,CCRL2,CDC42EP2,GPR75,PADI2,PYCARD,SNX10,IL21R,TREM2,SMPD3,CRLF2,DCSTAMP,DOCK8,NLRP12,IL22RA2,SIRPA,CD300LF,RAB7B,STING1,SLC27A1,CCR2
5_Member	GO Molecular Functions	GO:0140375	immune receptor activity	-15.8728	-13.0717	28/148	728,1230,1234,1235,1236,1240,1438,1512,2207,2209,2214,2690,2829,3111,3119,3122,3561,3575,3594,7850,7852,8808,9034,10936,50615,64109,116379,729230	C5AR1,CCR1,CCR5,CCR6,CCR7,CMKLR1,CSF2RA,CTSH,FCER1G,FCGR1A,FCGR3A,GHR,XCR1,HLA-DOA,HLA-DQB1,HLA-DRA,IL2RG,IL7R,IL12RB1,IL1R2,CXCR4,IL1RL2,CCRL2,GPR75,IL21R,CRLF2,IL22RA2,CCR2
5_Member	GO Biological Processes	GO:0019221	cytokine-mediated signaling pathway	-15.0482	-12.3101	41/352	1050,1230,1234,1235,1236,1240,1436,1438,2207,2296,2690,2829,3561,3575,3594,3663,4938,5155,5473,6363,6366,6367,6672,6688,7124,7188,7357,7850,7852,8651,8808,9034,10936,29108,50615,54209,64109,116379,146722,376497,729230	CEBPA,CCR1,CCR5,CCR6,CCR7,CMKLR1,CSF1R,CSF2RA,FCER1G,FOXC1,GHR,XCR1,IL2RG,IL7R,IL12RB1,IRF5,OAS1,PDGFB,PPBP,CCL19,CCL21,CCL22,SP100,SPI1,TNF,TRAF5,UGCG,IL1R2,CXCR4,SOCS1,IL1RL2,CCRL2,GPR75,PYCARD,IL21R,TREM2,CRLF2,IL22RA2,CD300LF,SLC27A1,CCR2
5_Member	GO Molecular Functions	GO:0004896	cytokine receptor activity	-12.2613	-9.78109	20/97	1230,1234,1235,1236,1240,1438,2690,2829,3561,3575,3594,7850,7852,8808,9034,10936,50615,64109,116379,729230	CCR1,CCR5,CCR6,CCR7,CMKLR1,CSF2RA,GHR,XCR1,IL2RG,IL7R,IL12RB1,IL1R2,CXCR4,IL1RL2,CCRL2,GPR75,IL21R,CRLF2,IL22RA2,CCR2
5_Member	GO Molecular Functions	GO:0019955	cytokine binding	-10.0043	-7.71919	21/141	2,94,948,1230,1234,1235,1236,1436,1438,2690,2829,3561,3594,3676,7043,7850,7852,9034,64109,116379,729230	A2M,ACVRL1,CD36,CCR1,CCR5,CCR6,CCR7,CSF1R,CSF2RA,GHR,XCR1,IL2RG,IL12RB1,ITGA4,TGFB3,IL1R2,CXCR4,CCRL2,CRLF2,IL22RA2,CCR2
5_Member	GO Biological Processes	GO:1990868	response to chemokine	-9.88253	-7.61973	17/90	1230,1234,1235,1236,1240,2296,2829,5473,6363,6366,6367,7852,9034,10936,54209,81704,729230	CCR1,CCR5,CCR6,CCR7,CMKLR1,FOXC1,XCR1,PPBP,CCL19,CCL21,CCL22,CXCR4,CCRL2,GPR75,TREM2,DOCK8,CCR2
5_Member	GO Biological Processes	GO:1990869	cellular response to chemokine	-9.88253	-7.61973	17/90	1230,1234,1235,1236,1240,2296,2829,5473,6363,6366,6367,7852,9034,10936,54209,81704,729230	CCR1,CCR5,CCR6,CCR7,CMKLR1,FOXC1,XCR1,PPBP,CCL19,CCL21,CCL22,CXCR4,CCRL2,GPR75,TREM2,DOCK8,CCR2
5_Member	GO Biological Processes	GO:0070098	chemokine-mediated signaling pathway	-9.55984	-7.34697	16/82	1230,1234,1235,1236,1240,2296,2829,5473,6363,6366,6367,7852,9034,10936,54209,729230	CCR1,CCR5,CCR6,CCR7,CMKLR1,FOXC1,XCR1,PPBP,CCL19,CCL21,CCL22,CXCR4,CCRL2,GPR75,TREM2,CCR2
5_Member	GO Molecular Functions	GO:0001637	G protein-coupled chemoattractant receptor activity	-9.35351	-7.17093	10/26	1230,1234,1235,1236,1240,2829,7852,9034,10936,729230	CCR1,CCR5,CCR6,CCR7,CMKLR1,XCR1,CXCR4,CCRL2,GPR75,CCR2
5_Member	GO Molecular Functions	GO:0004950	chemokine receptor activity	-9.35351	-7.17093	10/26	1230,1234,1235,1236,1240,2829,7852,9034,10936,729230	CCR1,CCR5,CCR6,CCR7,CMKLR1,XCR1,CXCR4,CCRL2,GPR75,CCR2
5_Member	GO Molecular Functions	GO:0016493	C-C chemokine receptor activity	-8.55075	-6.44858	9/23	1230,1234,1235,1236,2829,7852,9034,10936,729230	CCR1,CCR5,CCR6,CCR7,XCR1,CXCR4,CCRL2,GPR75,CCR2
5_Member	GO Molecular Functions	GO:0019956	chemokine binding	-8.18319	-6.11494	10/33	2,1230,1234,1235,1236,2829,3676,7852,9034,729230	A2M,CCR1,CCR5,CCR6,CCR7,XCR1,ITGA4,CXCR4,CCRL2,CCR2
5_Member	GO Biological Processes	GO:0019932	second-messenger-mediated signaling	-7.37335	-5.38512	22/214	108,348,695,948,1230,1234,1235,1236,2829,4843,5027,5788,7124,7226,7412,7462,7852,9034,11123,64805,389692,729230	ADCY2,APOE,BTK,CD36,CCR1,CCR5,CCR6,CCR7,XCR1,NOS2,P2RX7,PTPRC,TNF,TRPM2,VCAM1,LAT2,CXCR4,CCRL2,RCAN3,P2RY12,MAFA,CCR2
5_Member	GO Molecular Functions	GO:0019957	C-C chemokine binding	-7.02116	-5.09144	8/24	1230,1234,1235,1236,2829,7852,9034,729230	CCR1,CCR5,CCR6,CCR7,XCR1,CXCR4,CCRL2,CCR2
5_Member	GO Biological Processes	GO:0019722	calcium-mediated signaling	-6.65689	-4.77055	17/145	695,1230,1234,1235,1236,2829,5027,5788,7124,7226,7412,7462,7852,9034,11123,64805,729230	BTK,CCR1,CCR5,CCR6,CCR7,XCR1,P2RX7,PTPRC,TNF,TRPM2,VCAM1,LAT2,CXCR4,CCRL2,RCAN3,P2RY12,CCR2
5_Member	GO Molecular Functions	GO:0001653	peptide receptor activity	-5.59759	-3.85359	16/154	1230,1234,1235,1236,1240,2149,2829,4883,6752,7852,9034,10888,10936,56413,79627,729230	CCR1,CCR5,CCR6,CCR7,CMKLR1,F2R,XCR1,NPR3,SSTR2,CXCR4,CCRL2,GPR83,GPR75,LTB4R2,OGFRL1,CCR2
5_Member	GO Molecular Functions	GO:0008528	G protein-coupled peptide receptor activity	-5.15422	-3.46806	15/148	1230,1234,1235,1236,1240,2149,2829,4883,6752,7852,9034,10888,10936,56413,729230	CCR1,CCR5,CCR6,CCR7,CMKLR1,F2R,XCR1,NPR3,SSTR2,CXCR4,CCRL2,GPR83,GPR75,LTB4R2,CCR2
6_Summary	GO Biological Processes	GO:0055082	cellular chemical homeostasis	-18.7379	-15.6869	68/746	348,523,535,728,760,797,825,948,1230,1234,1235,1236,1240,1318,1356,1581,1636,1657,2081,2149,2645,2769,2829,3784,4884,5027,5028,5167,5294,5538,5788,5798,6363,6366,6556,7226,7351,7504,7852,9034,9104,9498,9914,10008,10497,10672,51393,54209,55283,55584,56833,57214,64072,64116,65266,79689,80231,83959,84329,84649,84679,123041,150159,245972,286530,338557,729230,100133941,6327,29887,55240,5664,116443,140…	APOE,ATP6V1A,ATP6V0A1,C5AR1,CA2,CALCB,CAPN3,CD36,CCR1,CCR5,CCR6,CCR7,CMKLR1,SLC31A2,CP,CYP7A1,ACE,DMXL1,ERN1,F2R,GCK,GNA15,XCR1,KCNQ1,NPTX1,P2RX7,P2RY1,ENPP1,PIK3CG,PPT1,PTPRC,PTPRN,CCL19,CCL21,SLC11A1,TRPM2,UCP2,XK,CXCR4,CCRL2,RGN,SLC4A8,ATP2C2,KCNE3,UNC13B,GNA13,TRPV2,TREM2,MCOLN3,CHRNA9,SLAMF8,CEMIP,CDH23,SLC39A8,WNK4,STEAP4,TASL,SLC4A11,HVCN1,DGAT2,SLC9A7,SLC24A4,SLC9B1,ATP6V0D2,P2RY8,FFAR4,C…
6_Member	GO Biological Processes	GO:0055082	cellular chemical homeostasis	-18.7379	-15.6869	68/746	348,523,535,728,760,797,825,948,1230,1234,1235,1236,1240,1318,1356,1581,1636,1657,2081,2149,2645,2769,2829,3784,4884,5027,5028,5167,5294,5538,5788,5798,6363,6366,6556,7226,7351,7504,7852,9034,9104,9498,9914,10008,10497,10672,51393,54209,55283,55584,56833,57214,64072,64116,65266,79689,80231,83959,84329,84649,84679,123041,150159,245972,286530,338557,729230,100133941	APOE,ATP6V1A,ATP6V0A1,C5AR1,CA2,CALCB,CAPN3,CD36,CCR1,CCR5,CCR6,CCR7,CMKLR1,SLC31A2,CP,CYP7A1,ACE,DMXL1,ERN1,F2R,GCK,GNA15,XCR1,KCNQ1,NPTX1,P2RX7,P2RY1,ENPP1,PIK3CG,PPT1,PTPRC,PTPRN,CCL19,CCL21,SLC11A1,TRPM2,UCP2,XK,CXCR4,CCRL2,RGN,SLC4A8,ATP2C2,KCNE3,UNC13B,GNA13,TRPV2,TREM2,MCOLN3,CHRNA9,SLAMF8,CEMIP,CDH23,SLC39A8,WNK4,STEAP4,TASL,SLC4A11,HVCN1,DGAT2,SLC9A7,SLC24A4,SLC9B1,ATP6V0D2,P2RY8,FFAR4,C…
6_Member	GO Biological Processes	GO:0006873	cellular ion homeostasis	-16.0668	-13.2376	58/635	348,523,535,728,760,797,825,948,1230,1234,1235,1236,1240,1318,1356,1657,2149,2769,2829,3784,5027,5028,5167,5294,5538,5788,6363,6366,6556,7226,7504,7852,9034,9104,9498,9914,10008,10672,51393,55283,55584,56833,57214,64072,64116,65266,79689,80231,83959,84329,84679,123041,150159,245972,286530,338557,729230,100133941	APOE,ATP6V1A,ATP6V0A1,C5AR1,CA2,CALCB,CAPN3,CD36,CCR1,CCR5,CCR6,CCR7,CMKLR1,SLC31A2,CP,DMXL1,F2R,GNA15,XCR1,KCNQ1,P2RX7,P2RY1,ENPP1,PIK3CG,PPT1,PTPRC,CCL19,CCL21,SLC11A1,TRPM2,XK,CXCR4,CCRL2,RGN,SLC4A8,ATP2C2,KCNE3,GNA13,TRPV2,MCOLN3,CHRNA9,SLAMF8,CEMIP,CDH23,SLC39A8,WNK4,STEAP4,TASL,SLC4A11,HVCN1,SLC9A7,SLC24A4,SLC9B1,ATP6V0D2,P2RY8,FFAR4,CCR2,CD24
6_Member	GO Biological Processes	GO:0030003	cellular cation homeostasis	-14.7133	-11.9981	55/620	348,523,535,728,760,797,825,948,1230,1234,1235,1236,1240,1318,1356,1657,2149,2769,2829,5027,5028,5294,5538,5788,6363,6366,6556,7226,7504,7852,9034,9104,9498,9914,10672,51393,55283,55584,56833,57214,64072,64116,65266,79689,80231,83959,84329,84679,123041,150159,245972,286530,338557,729230,100133941	APOE,ATP6V1A,ATP6V0A1,C5AR1,CA2,CALCB,CAPN3,CD36,CCR1,CCR5,CCR6,CCR7,CMKLR1,SLC31A2,CP,DMXL1,F2R,GNA15,XCR1,P2RX7,P2RY1,PIK3CG,PPT1,PTPRC,CCL19,CCL21,SLC11A1,TRPM2,XK,CXCR4,CCRL2,RGN,SLC4A8,ATP2C2,GNA13,TRPV2,MCOLN3,CHRNA9,SLAMF8,CEMIP,CDH23,SLC39A8,WNK4,STEAP4,TASL,SLC4A11,HVCN1,SLC9A7,SLC24A4,SLC9B1,ATP6V0D2,P2RY8,FFAR4,CCR2,CD24
6_Member	GO Biological Processes	GO:0050801	ion homeostasis	-14.4208	-11.7378	61/754	348,523,535,728,760,797,825,948,1230,1234,1235,1236,1240,1318,1356,1657,2149,2769,2829,3784,5027,5028,5167,5294,5538,5788,6327,6363,6366,6556,7226,7504,7852,9034,9104,9498,9914,10008,10672,29887,51393,55240,55283,55584,56833,57214,64072,64116,65266,79689,80231,83959,84329,84679,123041,150159,245972,286530,338557,729230,100133941	APOE,ATP6V1A,ATP6V0A1,C5AR1,CA2,CALCB,CAPN3,CD36,CCR1,CCR5,CCR6,CCR7,CMKLR1,SLC31A2,CP,DMXL1,F2R,GNA15,XCR1,KCNQ1,P2RX7,P2RY1,ENPP1,PIK3CG,PPT1,PTPRC,SCN2B,CCL19,CCL21,SLC11A1,TRPM2,XK,CXCR4,CCRL2,RGN,SLC4A8,ATP2C2,KCNE3,GNA13,SNX10,TRPV2,STEAP3,MCOLN3,CHRNA9,SLAMF8,CEMIP,CDH23,SLC39A8,WNK4,STEAP4,TASL,SLC4A11,HVCN1,SLC9A7,SLC24A4,SLC9B1,ATP6V0D2,P2RY8,FFAR4,CCR2,CD24
6_Member	GO Biological Processes	GO:0055080	cation homeostasis	-14.3992	-11.7263	58/692	348,523,535,728,760,797,825,948,1230,1234,1235,1236,1240,1318,1356,1657,2149,2769,2829,3784,5027,5028,5294,5538,5788,6363,6366,6556,7226,7504,7852,9034,9104,9498,9914,10672,29887,51393,55240,55283,55584,56833,57214,64072,64116,65266,79689,80231,83959,84329,84679,123041,150159,245972,286530,338557,729230,100133941	APOE,ATP6V1A,ATP6V0A1,C5AR1,CA2,CALCB,CAPN3,CD36,CCR1,CCR5,CCR6,CCR7,CMKLR1,SLC31A2,CP,DMXL1,F2R,GNA15,XCR1,KCNQ1,P2RX7,P2RY1,PIK3CG,PPT1,PTPRC,CCL19,CCL21,SLC11A1,TRPM2,XK,CXCR4,CCRL2,RGN,SLC4A8,ATP2C2,GNA13,SNX10,TRPV2,STEAP3,MCOLN3,CHRNA9,SLAMF8,CEMIP,CDH23,SLC39A8,WNK4,STEAP4,TASL,SLC4A11,HVCN1,SLC9A7,SLC24A4,SLC9B1,ATP6V0D2,P2RY8,FFAR4,CCR2,CD24
6_Member	GO Biological Processes	GO:0098771	inorganic ion homeostasis	-14.1269	-11.4804	58/702	348,523,535,728,760,797,825,948,1230,1234,1235,1236,1240,1318,1356,1657,2149,2769,2829,3784,5027,5028,5167,5294,5538,5788,6363,6366,6556,7226,7504,7852,9034,9104,9498,9914,10008,10672,29887,51393,55240,55283,55584,56833,57214,64072,64116,79689,80231,84329,84679,123041,150159,245972,286530,338557,729230,100133941	APOE,ATP6V1A,ATP6V0A1,C5AR1,CA2,CALCB,CAPN3,CD36,CCR1,CCR5,CCR6,CCR7,CMKLR1,SLC31A2,CP,DMXL1,F2R,GNA15,XCR1,KCNQ1,P2RX7,P2RY1,ENPP1,PIK3CG,PPT1,PTPRC,CCL19,CCL21,SLC11A1,TRPM2,XK,CXCR4,CCRL2,RGN,SLC4A8,ATP2C2,KCNE3,GNA13,SNX10,TRPV2,STEAP3,MCOLN3,CHRNA9,SLAMF8,CEMIP,CDH23,SLC39A8,STEAP4,TASL,HVCN1,SLC9A7,SLC24A4,SLC9B1,ATP6V0D2,P2RY8,FFAR4,CCR2,CD24
6_Member	GO Biological Processes	GO:0051480	regulation of cytosolic calcium ion concentration	-10.2582	-7.92408	32/316	728,797,825,948,1230,1234,1235,1236,1240,2149,2769,2829,5027,5028,5294,5788,6363,6366,7226,7852,9034,10672,51393,55283,55584,57214,64072,123041,286530,338557,729230,100133941	C5AR1,CALCB,CAPN3,CD36,CCR1,CCR5,CCR6,CCR7,CMKLR1,F2R,GNA15,XCR1,P2RX7,P2RY1,PIK3CG,PTPRC,CCL19,CCL21,TRPM2,CXCR4,CCRL2,GNA13,TRPV2,MCOLN3,CHRNA9,CEMIP,CDH23,SLC24A4,P2RY8,FFAR4,CCR2,CD24
6_Member	GO Biological Processes	GO:0007204	positive regulation of cytosolic calcium ion concentration	-10.2221	-7.90705	30/281	728,825,948,1230,1234,1235,1236,1240,2149,2769,2829,5027,5028,5294,5788,6363,6366,7226,7852,9034,10672,51393,55283,55584,57214,123041,286530,338557,729230,100133941	C5AR1,CAPN3,CD36,CCR1,CCR5,CCR6,CCR7,CMKLR1,F2R,GNA15,XCR1,P2RX7,P2RY1,PIK3CG,PTPRC,CCL19,CCL21,TRPM2,CXCR4,CCRL2,GNA13,TRPV2,MCOLN3,CHRNA9,CEMIP,SLC24A4,P2RY8,FFAR4,CCR2,CD24
6_Member	GO Biological Processes	GO:0055074	calcium ion homeostasis	-9.56017	-7.34697	37/435	348,728,797,825,948,1230,1234,1235,1236,1240,2149,2769,2829,5027,5028,5294,5788,6363,6366,7226,7504,7852,9034,9104,9914,10672,29887,51393,55283,55584,57214,64072,123041,286530,338557,729230,100133941	APOE,C5AR1,CALCB,CAPN3,CD36,CCR1,CCR5,CCR6,CCR7,CMKLR1,F2R,GNA15,XCR1,P2RX7,P2RY1,PIK3CG,PTPRC,CCL19,CCL21,TRPM2,XK,CXCR4,CCRL2,RGN,ATP2C2,GNA13,SNX10,TRPV2,MCOLN3,CHRNA9,CEMIP,CDH23,SLC24A4,P2RY8,FFAR4,CCR2,CD24
6_Member	GO Biological Processes	GO:0072503	cellular divalent inorganic cation homeostasis	-9.54691	-7.34164	38/456	348,728,797,825,948,1230,1234,1235,1236,1240,2149,2769,2829,5027,5028,5294,5788,6363,6366,6556,7226,7504,7852,9034,9104,9914,10672,51393,55283,55584,57214,64072,64116,123041,286530,338557,729230,100133941	APOE,C5AR1,CALCB,CAPN3,CD36,CCR1,CCR5,CCR6,CCR7,CMKLR1,F2R,GNA15,XCR1,P2RX7,P2RY1,PIK3CG,PTPRC,CCL19,CCL21,SLC11A1,TRPM2,XK,CXCR4,CCRL2,RGN,ATP2C2,GNA13,TRPV2,MCOLN3,CHRNA9,CEMIP,CDH23,SLC39A8,SLC24A4,P2RY8,FFAR4,CCR2,CD24
6_Member	GO Biological Processes	GO:0072507	divalent inorganic cation homeostasis	-9.51438	-7.31529	39/478	348,728,797,825,948,1230,1234,1235,1236,1240,2149,2769,2829,5027,5028,5294,5788,6363,6366,6556,7226,7504,7852,9034,9104,9914,10672,29887,51393,55283,55584,57214,64072,64116,123041,286530,338557,729230,100133941	APOE,C5AR1,CALCB,CAPN3,CD36,CCR1,CCR5,CCR6,CCR7,CMKLR1,F2R,GNA15,XCR1,P2RX7,P2RY1,PIK3CG,PTPRC,CCL19,CCL21,SLC11A1,TRPM2,XK,CXCR4,CCRL2,RGN,ATP2C2,GNA13,SNX10,TRPV2,MCOLN3,CHRNA9,CEMIP,CDH23,SLC39A8,SLC24A4,P2RY8,FFAR4,CCR2,CD24
6_Member	GO Biological Processes	GO:0006874	cellular calcium ion homeostasis	-9.35337	-7.17093	36/422	348,728,797,825,948,1230,1234,1235,1236,1240,2149,2769,2829,5027,5028,5294,5788,6363,6366,7226,7504,7852,9034,9104,9914,10672,51393,55283,55584,57214,64072,123041,286530,338557,729230,100133941	APOE,C5AR1,CALCB,CAPN3,CD36,CCR1,CCR5,CCR6,CCR7,CMKLR1,F2R,GNA15,XCR1,P2RX7,P2RY1,PIK3CG,PTPRC,CCL19,CCL21,TRPM2,XK,CXCR4,CCRL2,RGN,ATP2C2,GNA13,TRPV2,MCOLN3,CHRNA9,CEMIP,CDH23,SLC24A4,P2RY8,FFAR4,CCR2,CD24
6_Member	GO Biological Processes	GO:0006875	cellular metal ion homeostasis	-9.31551	-7.13632	42/550	348,523,728,797,825,948,1230,1234,1235,1236,1240,1318,1356,2149,2769,2829,5027,5028,5294,5788,6363,6366,6556,7226,7504,7852,9034,9104,9914,10672,51393,55283,55584,57214,64072,64116,79689,123041,286530,338557,729230,100133941	APOE,ATP6V1A,C5AR1,CALCB,CAPN3,CD36,CCR1,CCR5,CCR6,CCR7,CMKLR1,SLC31A2,CP,F2R,GNA15,XCR1,P2RX7,P2RY1,PIK3CG,PTPRC,CCL19,CCL21,SLC11A1,TRPM2,XK,CXCR4,CCRL2,RGN,ATP2C2,GNA13,TRPV2,MCOLN3,CHRNA9,CEMIP,CDH23,SLC39A8,STEAP4,SLC24A4,P2RY8,FFAR4,CCR2,CD24
6_Member	GO Biological Processes	GO:0055065	metal ion homeostasis	-9.27693	-7.10418	45/618	348,523,728,797,825,948,1230,1234,1235,1236,1240,1318,1356,2149,2769,2829,3784,5027,5028,5294,5788,6363,6366,6556,7226,7504,7852,9034,9104,9914,10672,29887,51393,55240,55283,55584,57214,64072,64116,79689,123041,286530,338557,729230,100133941	APOE,ATP6V1A,C5AR1,CALCB,CAPN3,CD36,CCR1,CCR5,CCR6,CCR7,CMKLR1,SLC31A2,CP,F2R,GNA15,XCR1,KCNQ1,P2RX7,P2RY1,PIK3CG,PTPRC,CCL19,CCL21,SLC11A1,TRPM2,XK,CXCR4,CCRL2,RGN,ATP2C2,GNA13,SNX10,TRPV2,STEAP3,MCOLN3,CHRNA9,CEMIP,CDH23,SLC39A8,STEAP4,SLC24A4,P2RY8,FFAR4,CCR2,CD24
6_Member	GO Biological Processes	GO:0097553	calcium ion transmembrane import into cytosol	-6.74557	-4.8509	12/69	1234,1236,2149,2829,5027,5788,6363,6366,7226,51393,55283,123041	CCR5,CCR7,F2R,XCR1,P2RX7,PTPRC,CCL19,CCL21,TRPM2,TRPV2,MCOLN3,SLC24A4
6_Member	GO Biological Processes	GO:0051209	release of sequestered calcium ion into cytosol	-6.39649	-4.5389	10/49	1234,1236,2149,2829,5027,5788,6363,6366,7226,55283	CCR5,CCR7,F2R,XCR1,P2RX7,PTPRC,CCL19,CCL21,TRPM2,MCOLN3
6_Member	GO Biological Processes	GO:0051283	negative regulation of sequestering of calcium ion	-6.30967	-4.46427	10/50	1234,1236,2149,2829,5027,5788,6363,6366,7226,55283	CCR5,CCR7,F2R,XCR1,P2RX7,PTPRC,CCL19,CCL21,TRPM2,MCOLN3
6_Member	GO Biological Processes	GO:0060402	calcium ion transport into cytosol	-6.14488	-4.31907	12/78	1234,1236,2149,2829,5027,5788,6363,6366,7226,51393,55283,123041	CCR5,CCR7,F2R,XCR1,P2RX7,PTPRC,CCL19,CCL21,TRPM2,TRPV2,MCOLN3,SLC24A4
6_Member	GO Biological Processes	GO:0006816	calcium ion transport	-5.4654	-3.74231	20/235	1230,1234,1236,2149,2645,2829,5027,5664,5788,6363,6366,7226,9914,51393,55283,55584,64072,116443,123041,140738	CCR1,CCR5,CCR7,F2R,GCK,XCR1,P2RX7,PSEN2,PTPRC,CCL19,CCL21,TRPM2,ATP2C2,TRPV2,MCOLN3,CHRNA9,CDH23,GRIN3A,SLC24A4,TMEM37
6_Member	GO Biological Processes	GO:0060401	cytosolic calcium ion transport	-5.26672	-3.5668	12/94	1234,1236,2149,2829,5027,5788,6363,6366,7226,51393,55283,123041	CCR5,CCR7,F2R,XCR1,P2RX7,PTPRC,CCL19,CCL21,TRPM2,TRPV2,MCOLN3,SLC24A4
6_Member	GO Biological Processes	GO:0070588	calcium ion transmembrane transport	-4.72984	-3.11037	16/180	1234,1236,2149,2829,5027,5788,6363,6366,7226,9914,51393,55283,55584,116443,123041,140738	CCR5,CCR7,F2R,XCR1,P2RX7,PTPRC,CCL19,CCL21,TRPM2,ATP2C2,TRPV2,MCOLN3,CHRNA9,GRIN3A,SLC24A4,TMEM37
6_Member	GO Biological Processes	GO:0051282	regulation of sequestering of calcium ion	-4.04824	-2.53574	12/124	825,1234,1236,2149,2829,5027,5788,6363,6366,7226,55283,57214	CAPN3,CCR5,CCR7,F2R,XCR1,P2RX7,PTPRC,CCL19,CCL21,TRPM2,MCOLN3,CEMIP
7_Summary	GO Biological Processes	GO:0050900	leukocyte migration	-18.1538	-15.1486	37/232	728,1130,1230,1234,1235,1236,1880,2207,3676,3680,3689,3695,3958,4318,5155,5294,5473,5800,6363,6366,6367,7124,7226,7412,7852,10451,30817,51676,56833,64005,64805,81704,91662,120425,140885,729230,100130520,391,2829,9034,9732,214,399,1240,1272,1436,1959,3084,4046,4914,8482,10154,10457,56413,64218,112616,158747	C5AR1,LYST,CCR1,CCR5,CCR6,CCR7,GPR183,FCER1G,ITGA4,ITGA9,ITGB2,ITGB7,LGALS3,MMP9,PDGFB,PIK3CG,PPBP,PTPRO,CCL19,CCL21,CCL22,TNF,TRPM2,VCAM1,CXCR4,VAV3,ADGRE2,ASB2,SLAMF8,MYO1G,P2RY12,DOCK8,NLRP12,JAML,SIRPA,CCR2,CD300H,RHOG,XCR1,CCRL2,DOCK4,ALCAM,RHOH,CMKLR1,CNTN1,CSF1R,EGR2,NRG1,LSP1,NTRK1,SEMA7A,PLXNC1,GPNMB,LTB4R2,SEMA4A,CMTM7,MOSPD2
7_Member	GO Biological Processes	GO:0050900	leukocyte migration	-18.1538	-15.1486	37/232	728,1130,1230,1234,1235,1236,1880,2207,3676,3680,3689,3695,3958,4318,5155,5294,5473,5800,6363,6366,6367,7124,7226,7412,7852,10451,30817,51676,56833,64005,64805,81704,91662,120425,140885,729230,100130520	C5AR1,LYST,CCR1,CCR5,CCR6,CCR7,GPR183,FCER1G,ITGA4,ITGA9,ITGB2,ITGB7,LGALS3,MMP9,PDGFB,PIK3CG,PPBP,PTPRO,CCL19,CCL21,CCL22,TNF,TRPM2,VCAM1,CXCR4,VAV3,ADGRE2,ASB2,SLAMF8,MYO1G,P2RY12,DOCK8,NLRP12,JAML,SIRPA,CCR2,CD300H
7_Member	GO Biological Processes	GO:0060326	cell chemotaxis	-14.5245	-11.831	31/207	391,728,1130,1230,1234,1235,1236,1880,2207,2829,3680,3689,3958,5155,5294,5473,5800,6363,6366,6367,7226,7412,7852,9034,9732,10451,30817,56833,120425,729230,100130520	RHOG,C5AR1,LYST,CCR1,CCR5,CCR6,CCR7,GPR183,FCER1G,XCR1,ITGA9,ITGB2,LGALS3,PDGFB,PIK3CG,PPBP,PTPRO,CCL19,CCL21,CCL22,TRPM2,VCAM1,CXCR4,CCRL2,DOCK4,VAV3,ADGRE2,SLAMF8,JAML,CCR2,CD300H
7_Member	GO Biological Processes	GO:0030595	leukocyte chemotaxis	-14.1984	-11.5355	26/145	728,1130,1230,1234,1235,1236,1880,2207,3680,3689,3958,5155,5294,5473,5800,6363,6366,6367,7226,7852,10451,30817,56833,120425,729230,100130520	C5AR1,LYST,CCR1,CCR5,CCR6,CCR7,GPR183,FCER1G,ITGA9,ITGB2,LGALS3,PDGFB,PIK3CG,PPBP,PTPRO,CCL19,CCL21,CCL22,TRPM2,CXCR4,VAV3,ADGRE2,SLAMF8,JAML,CCR2,CD300H
7_Member	GO Biological Processes	GO:0006935	chemotaxis	-13.3767	-10.8107	47/506	214,391,399,728,1130,1230,1234,1235,1236,1240,1272,1436,1880,1959,2207,2829,3084,3680,3689,3958,4046,4914,5155,5294,5473,5800,6363,6366,6367,7226,7412,7852,8482,9034,9732,10154,10451,10457,30817,56413,56833,64218,112616,120425,158747,729230,100130520	ALCAM,RHOG,RHOH,C5AR1,LYST,CCR1,CCR5,CCR6,CCR7,CMKLR1,CNTN1,CSF1R,GPR183,EGR2,FCER1G,XCR1,NRG1,ITGA9,ITGB2,LGALS3,LSP1,NTRK1,PDGFB,PIK3CG,PPBP,PTPRO,CCL19,CCL21,CCL22,TRPM2,VCAM1,CXCR4,SEMA7A,CCRL2,DOCK4,PLXNC1,VAV3,GPNMB,ADGRE2,LTB4R2,SLAMF8,SEMA4A,CMTM7,JAML,MOSPD2,CCR2,CD300H
7_Member	GO Biological Processes	GO:0042330	taxis	-13.2503	-10.6922	47/510	214,391,399,728,1130,1230,1234,1235,1236,1240,1272,1436,1880,1959,2207,2829,3084,3680,3689,3958,4046,4914,5155,5294,5473,5800,6363,6366,6367,7226,7412,7852,8482,9034,9732,10154,10451,10457,30817,56413,56833,64218,112616,120425,158747,729230,100130520	ALCAM,RHOG,RHOH,C5AR1,LYST,CCR1,CCR5,CCR6,CCR7,CMKLR1,CNTN1,CSF1R,GPR183,EGR2,FCER1G,XCR1,NRG1,ITGA9,ITGB2,LGALS3,LSP1,NTRK1,PDGFB,PIK3CG,PPBP,PTPRO,CCL19,CCL21,CCL22,TRPM2,VCAM1,CXCR4,SEMA7A,CCRL2,DOCK4,PLXNC1,VAV3,GPNMB,ADGRE2,LTB4R2,SLAMF8,SEMA4A,CMTM7,JAML,MOSPD2,CCR2,CD300H
7_Member	GO Biological Processes	GO:0097529	myeloid leukocyte migration	-10.0067	-7.71919	20/127	728,1236,2207,3680,3689,3958,5155,5294,5473,5800,6363,6366,6367,10451,30817,64805,120425,140885,729230,100130520	C5AR1,CCR7,FCER1G,ITGA9,ITGB2,LGALS3,PDGFB,PIK3CG,PPBP,PTPRO,CCL19,CCL21,CCL22,VAV3,ADGRE2,P2RY12,JAML,SIRPA,CCR2,CD300H
7_Member	GO Biological Processes	GO:0071621	granulocyte chemotaxis	-7.52116	-5.5049	14/84	728,2207,3680,3689,3958,5294,5473,6363,6366,6367,10451,30817,120425,100130520	C5AR1,FCER1G,ITGA9,ITGB2,LGALS3,PIK3CG,PPBP,CCL19,CCL21,CCL22,VAV3,ADGRE2,JAML,CD300H
7_Member	GO Biological Processes	GO:0030593	neutrophil chemotaxis	-6.96064	-5.03636	13/79	728,2207,3680,3689,3958,5294,5473,6363,6366,6367,10451,120425,100130520	C5AR1,FCER1G,ITGA9,ITGB2,LGALS3,PIK3CG,PPBP,CCL19,CCL21,CCL22,VAV3,JAML,CD300H
7_Member	GO Biological Processes	GO:0097530	granulocyte migration	-6.71009	-4.82044	14/97	728,2207,3680,3689,3958,5294,5473,6363,6366,6367,10451,30817,120425,100130520	C5AR1,FCER1G,ITGA9,ITGB2,LGALS3,PIK3CG,PPBP,CCL19,CCL21,CCL22,VAV3,ADGRE2,JAML,CD300H
7_Member	GO Biological Processes	GO:1990266	neutrophil migration	-6.33673	-4.4871	13/89	728,2207,3680,3689,3958,5294,5473,6363,6366,6367,10451,120425,100130520	C5AR1,FCER1G,ITGA9,ITGB2,LGALS3,PIK3CG,PPBP,CCL19,CCL21,CCL22,VAV3,JAML,CD300H
8_Summary	GO Biological Processes	GO:0002697	regulation of immune effector process	-17.991	-15.0155	45/353	2,336,695,909,913,933,940,941,948,3109,3122,3575,3594,3662,3684,3689,3958,4843,5027,5788,6363,6688,7043,7124,7305,7805,7855,8013,8482,8832,9846,10875,23705,26191,26228,30817,54106,54209,56833,64581,91543,146850,246778,388325,729230,962,6556,29108,64092	A2M,APOA2,BTK,CD1A,CD1E,CD22,CD28,CD80,CD36,HLA-DMB,HLA-DRA,IL7R,IL12RB1,IRF4,ITGAM,ITGB2,LGALS3,NOS2,P2RX7,PTPRC,CCL19,SPI1,TGFB3,TNF,TYROBP,LAPTM5,FZD5,NR4A3,SEMA7A,CD84,GAB2,FGL2,CADM1,PTPN22,STAP1,ADGRE2,TLR9,TREM2,SLAMF8,CLEC7A,RSAD2,PIK3R6,IL27,SCIMP,CCR2,CD48,SLC11A1,PYCARD,SAMSN1
8_Member	GO Biological Processes	GO:0002697	regulation of immune effector process	-17.991	-15.0155	45/353	2,336,695,909,913,933,940,941,948,3109,3122,3575,3594,3662,3684,3689,3958,4843,5027,5788,6363,6688,7043,7124,7305,7805,7855,8013,8482,8832,9846,10875,23705,26191,26228,30817,54106,54209,56833,64581,91543,146850,246778,388325,729230	A2M,APOA2,BTK,CD1A,CD1E,CD22,CD28,CD80,CD36,HLA-DMB,HLA-DRA,IL7R,IL12RB1,IRF4,ITGAM,ITGB2,LGALS3,NOS2,P2RX7,PTPRC,CCL19,SPI1,TGFB3,TNF,TYROBP,LAPTM5,FZD5,NR4A3,SEMA7A,CD84,GAB2,FGL2,CADM1,PTPN22,STAP1,ADGRE2,TLR9,TREM2,SLAMF8,CLEC7A,RSAD2,PIK3R6,IL27,SCIMP,CCR2
8_Member	GO Biological Processes	GO:0002699	positive regulation of immune effector process	-14.6861	-11.9819	34/248	695,909,913,940,941,948,3109,3122,3594,3684,3689,4843,5027,5788,6363,6688,7124,7305,7805,7855,8013,8482,8832,9846,23705,26191,26228,30817,54106,54209,64581,91543,388325,729230	BTK,CD1A,CD1E,CD28,CD80,CD36,HLA-DMB,HLA-DRA,IL12RB1,ITGAM,ITGB2,NOS2,P2RX7,PTPRC,CCL19,SPI1,TNF,TYROBP,LAPTM5,FZD5,NR4A3,SEMA7A,CD84,GAB2,CADM1,PTPN22,STAP1,ADGRE2,TLR9,TREM2,CLEC7A,RSAD2,SCIMP,CCR2
8_Member	GO Biological Processes	GO:0002705	positive regulation of leukocyte mediated immunity	-10.1846	-7.88261	21/138	695,909,913,940,3122,3594,3684,3689,4843,5027,5788,6688,7124,7305,7855,23705,26228,54209,64581,91543,388325	BTK,CD1A,CD1E,CD28,HLA-DRA,IL12RB1,ITGAM,ITGB2,NOS2,P2RX7,PTPRC,SPI1,TNF,TYROBP,FZD5,CADM1,STAP1,TREM2,CLEC7A,RSAD2,SCIMP
8_Member	GO Biological Processes	GO:0002703	regulation of leukocyte mediated immunity	-9.94449	-7.66757	27/236	695,909,913,940,3122,3575,3594,3684,3689,4843,5027,5788,6688,7124,7305,7855,8832,9846,23705,26228,30817,54209,64581,91543,146850,388325,729230	BTK,CD1A,CD1E,CD28,HLA-DRA,IL7R,IL12RB1,ITGAM,ITGB2,NOS2,P2RX7,PTPRC,SPI1,TNF,TYROBP,FZD5,CD84,GAB2,CADM1,STAP1,ADGRE2,TREM2,CLEC7A,RSAD2,PIK3R6,SCIMP,CCR2
8_Member	GO Biological Processes	GO:0002819	regulation of adaptive immune response	-8.40832	-6.31533	22/188	695,909,913,940,941,962,3122,3575,3594,5027,5788,6363,6556,7124,7855,29108,54209,64092,64581,91543,246778,729230	BTK,CD1A,CD1E,CD28,CD80,CD48,HLA-DRA,IL7R,IL12RB1,P2RX7,PTPRC,CCL19,SLC11A1,TNF,FZD5,PYCARD,TREM2,SAMSN1,CLEC7A,RSAD2,IL27,CCR2
8_Member	GO Biological Processes	GO:0031343	positive regulation of cell killing	-8.02287	-5.967	13/65	909,913,3122,3594,3684,4843,5027,5788,6688,7305,23705,26228,64581	CD1A,CD1E,HLA-DRA,IL12RB1,ITGAM,NOS2,P2RX7,PTPRC,SPI1,TYROBP,CADM1,STAP1,CLEC7A
8_Member	GO Biological Processes	GO:0001912	positive regulation of leukocyte mediated cytotoxicity	-7.62807	-5.60281	12/58	909,913,3122,3594,3684,4843,5027,5788,6688,7305,23705,26228	CD1A,CD1E,HLA-DRA,IL12RB1,ITGAM,NOS2,P2RX7,PTPRC,SPI1,TYROBP,CADM1,STAP1
8_Member	GO Biological Processes	GO:0001910	regulation of leukocyte mediated cytotoxicity	-7.45331	-5.44977	14/85	909,913,3122,3575,3594,3684,4843,5027,5788,6688,7305,23705,26228,146850	CD1A,CD1E,HLA-DRA,IL7R,IL12RB1,ITGAM,NOS2,P2RX7,PTPRC,SPI1,TYROBP,CADM1,STAP1,PIK3R6
8_Member	GO Biological Processes	GO:0031341	regulation of cell killing	-7.37386	-5.38512	15/100	909,913,3122,3575,3594,3684,4843,5027,5788,6688,7305,23705,26228,64581,146850	CD1A,CD1E,HLA-DRA,IL7R,IL12RB1,ITGAM,NOS2,P2RX7,PTPRC,SPI1,TYROBP,CADM1,STAP1,CLEC7A,PIK3R6
8_Member	GO Biological Processes	GO:0002821	positive regulation of adaptive immune response	-7.34757	-5.36555	16/115	695,909,913,940,3122,3594,5027,5788,6556,7124,7855,29108,54209,64581,91543,729230	BTK,CD1A,CD1E,CD28,HLA-DRA,IL12RB1,P2RX7,PTPRC,SLC11A1,TNF,FZD5,PYCARD,TREM2,CLEC7A,RSAD2,CCR2
8_Member	GO Biological Processes	GO:0002822	regulation of adaptive immune response based on somatic recombination of immune receptors built from immunoglobulin superfamily domains	-6.90789	-4.99429	19/173	695,909,913,940,941,3122,3575,3594,5027,5788,6363,6556,7124,7855,54209,64581,91543,246778,729230	BTK,CD1A,CD1E,CD28,CD80,HLA-DRA,IL7R,IL12RB1,P2RX7,PTPRC,CCL19,SLC11A1,TNF,FZD5,TREM2,CLEC7A,RSAD2,IL27,CCR2
8_Member	GO Biological Processes	GO:0002824	positive regulation of adaptive immune response based on somatic recombination of immune receptors built from immunoglobulin superfamily domains	-6.81064	-4.90747	15/110	695,909,913,940,3122,3594,5027,5788,6556,7124,7855,54209,64581,91543,729230	BTK,CD1A,CD1E,CD28,HLA-DRA,IL12RB1,P2RX7,PTPRC,SLC11A1,TNF,FZD5,TREM2,CLEC7A,RSAD2,CCR2
8_Member	GO Biological Processes	GO:0002708	positive regulation of lymphocyte mediated immunity	-4.97957	-3.32455	13/117	695,909,913,940,3122,3594,5027,5788,7124,7855,23705,54209,91543	BTK,CD1A,CD1E,CD28,HLA-DRA,IL12RB1,P2RX7,PTPRC,TNF,FZD5,CADM1,TREM2,RSAD2
8_Member	GO Biological Processes	GO:0002706	regulation of lymphocyte mediated immunity	-4.88281	-3.23453	16/175	695,909,913,940,3122,3575,3594,5027,5788,7124,7855,23705,54209,91543,146850,729230	BTK,CD1A,CD1E,CD28,HLA-DRA,IL7R,IL12RB1,P2RX7,PTPRC,TNF,FZD5,CADM1,TREM2,RSAD2,PIK3R6,CCR2
8_Member	GO Biological Processes	GO:0001914	regulation of T cell mediated cytotoxicity	-4.18713	-2.64171	7/40	909,913,3122,3575,3594,5027,5788	CD1A,CD1E,HLA-DRA,IL7R,IL12RB1,P2RX7,PTPRC
8_Member	GO Biological Processes	GO:0002709	regulation of T cell mediated immunity	-4.04849	-2.53574	10/88	909,913,3122,3575,3594,5027,5788,7855,91543,729230	CD1A,CD1E,HLA-DRA,IL7R,IL12RB1,P2RX7,PTPRC,FZD5,RSAD2,CCR2
8_Member	GO Biological Processes	GO:0001916	positive regulation of T cell mediated cytotoxicity	-3.99933	-2.49376	6/30	909,913,3122,3594,5027,5788	CD1A,CD1E,HLA-DRA,IL12RB1,P2RX7,PTPRC
8_Member	GO Biological Processes	GO:0002711	positive regulation of T cell mediated immunity	-3.88702	-2.39961	8/59	909,913,3122,3594,5027,5788,7855,91543	CD1A,CD1E,HLA-DRA,IL12RB1,P2RX7,PTPRC,FZD5,RSAD2
9_Summary	GO Biological Processes	GO:0050778	positive regulation of immune response	-17.9794	-15.0155	57/559	660,695,712,713,714,717,728,909,913,940,941,1236,1240,2207,3109,3119,3122,3428,3507,3594,3620,3635,3684,3689,3937,4321,5027,5359,5788,6363,6556,6688,7006,7124,7305,7462,7855,8013,9846,10385,10451,10747,23705,26191,26228,28984,29108,29760,51311,54209,64005,64581,80231,81030,91543,340061,729230,1512,1520,2206,2214,4938,10333,26253,54106,81793,118788,146722,388325,100133941	BMX,BTK,C1QA,C1QB,C1QC,C2,C5AR1,CD1A,CD1E,CD28,CD80,CCR7,CMKLR1,FCER1G,HLA-DMB,HLA-DQB1,HLA-DRA,IFI16,IGHM,IL12RB1,IDO1,INPP5D,ITGAM,ITGB2,LCP2,MMP12,P2RX7,PLSCR1,PTPRC,CCL19,SLC11A1,SPI1,TEC,TNF,TYROBP,LAT2,FZD5,NR4A3,GAB2,BTN2A2,VAV3,MASP2,CADM1,PTPN22,STAP1,RGCC,PYCARD,BLNK,TLR8,TREM2,MYO1G,CLEC7A,TASL,ZBP1,RSAD2,STING1,CCR2,CTSH,CTSS,MS4A2,FCGR3A,OAS1,TLR6,CLEC4E,TLR9,TLR10,PIK3AP1,CD300LF,SC…
9_Member	GO Biological Processes	GO:0050778	positive regulation of immune response	-17.9794	-15.0155	57/559	660,695,712,713,714,717,728,909,913,940,941,1236,1240,2207,3109,3119,3122,3428,3507,3594,3620,3635,3684,3689,3937,4321,5027,5359,5788,6363,6556,6688,7006,7124,7305,7462,7855,8013,9846,10385,10451,10747,23705,26191,26228,28984,29108,29760,51311,54209,64005,64581,80231,81030,91543,340061,729230	BMX,BTK,C1QA,C1QB,C1QC,C2,C5AR1,CD1A,CD1E,CD28,CD80,CCR7,CMKLR1,FCER1G,HLA-DMB,HLA-DQB1,HLA-DRA,IFI16,IGHM,IL12RB1,IDO1,INPP5D,ITGAM,ITGB2,LCP2,MMP12,P2RX7,PLSCR1,PTPRC,CCL19,SLC11A1,SPI1,TEC,TNF,TYROBP,LAT2,FZD5,NR4A3,GAB2,BTN2A2,VAV3,MASP2,CADM1,PTPN22,STAP1,RGCC,PYCARD,BLNK,TLR8,TREM2,MYO1G,CLEC7A,TASL,ZBP1,RSAD2,STING1,CCR2
9_Member	GO Biological Processes	GO:0002764	immune response-regulating signaling pathway	-11.6243	-9.18135	36/351	660,695,728,940,1240,1512,1520,2206,2207,2214,3119,3507,3635,3937,4938,5788,7006,7124,7305,7462,8013,10333,10385,10451,26191,26253,29760,51311,54106,64005,64581,81793,118788,146722,388325,100133941	BMX,BTK,C5AR1,CD28,CMKLR1,CTSH,CTSS,MS4A2,FCER1G,FCGR3A,HLA-DQB1,IGHM,INPP5D,LCP2,OAS1,PTPRC,TEC,TNF,TYROBP,LAT2,NR4A3,TLR6,BTN2A2,VAV3,PTPN22,CLEC4E,BLNK,TLR8,TLR9,MYO1G,CLEC7A,TLR10,PIK3AP1,CD300LF,SCIMP,CD24
9_Member	GO Biological Processes	GO:0002253	activation of immune response	-9.27734	-7.10418	31/326	660,695,712,713,714,717,728,940,1240,2207,3119,3428,3507,3635,3937,5788,7006,7305,7462,8013,10385,10451,10747,26191,28984,29108,29760,64005,64581,81030,340061	BMX,BTK,C1QA,C1QB,C1QC,C2,C5AR1,CD28,CMKLR1,FCER1G,HLA-DQB1,IFI16,IGHM,INPP5D,LCP2,PTPRC,TEC,TYROBP,LAT2,NR4A3,BTN2A2,VAV3,MASP2,PTPN22,RGCC,PYCARD,BLNK,MYO1G,CLEC7A,ZBP1,STING1
9_Member	GO Biological Processes	GO:0002768	immune response-regulating cell surface receptor signaling pathway	-7.13101	-5.18074	25/278	660,695,728,940,1240,2206,2207,2214,3119,3507,3635,3937,5788,7006,7305,7462,8013,10385,10451,26191,26253,29760,64005,64581,100133941	BMX,BTK,C5AR1,CD28,CMKLR1,MS4A2,FCER1G,FCGR3A,HLA-DQB1,IGHM,INPP5D,LCP2,PTPRC,TEC,TYROBP,LAT2,NR4A3,BTN2A2,VAV3,PTPN22,CLEC4E,BLNK,MYO1G,CLEC7A,CD24
9_Member	GO Biological Processes	GO:0002429	immune response-activating cell surface receptor signaling pathway	-5.64401	-3.88794	21/249	660,695,728,940,1240,2207,3119,3507,3635,3937,5788,7006,7305,7462,8013,10385,10451,26191,29760,64005,64581	BMX,BTK,C5AR1,CD28,CMKLR1,FCER1G,HLA-DQB1,IGHM,INPP5D,LCP2,PTPRC,TEC,TYROBP,LAT2,NR4A3,BTN2A2,VAV3,PTPN22,BLNK,MYO1G,CLEC7A
9_Member	GO Biological Processes	GO:0002757	immune response-activating signal transduction	-5.64401	-3.88794	21/249	660,695,728,940,1240,2207,3119,3507,3635,3937,5788,7006,7305,7462,8013,10385,10451,26191,29760,64005,64581	BMX,BTK,C5AR1,CD28,CMKLR1,FCER1G,HLA-DQB1,IGHM,INPP5D,LCP2,PTPRC,TEC,TYROBP,LAT2,NR4A3,BTN2A2,VAV3,PTPN22,BLNK,MYO1G,CLEC7A
9_Member	GO Biological Processes	GO:0050851	antigen receptor-mediated signaling pathway	-3.20363	-1.86018	14/197	660,695,940,3119,3507,3635,3937,5788,7006,7462,10385,10451,26191,29760	BMX,BTK,CD28,HLA-DQB1,IGHM,INPP5D,LCP2,PTPRC,TEC,LAT2,BTN2A2,VAV3,PTPN22,BLNK
9_Member	GO Biological Processes	GO:0050853	B cell receptor signaling pathway	-2.07064	-0.946761	8/112	660,695,3507,5788,7006,7462,10451,29760	BMX,BTK,IGHM,PTPRC,TEC,LAT2,VAV3,BLNK
10_Summary	GO Biological Processes	GO:0002683	negative regulation of immune system process	-16.9811	-14.0898	48/425	2,336,695,714,933,941,968,3111,3428,3575,3620,3635,3958,4321,4938,5468,5788,6366,6688,7043,7124,7305,7805,8651,8832,9404,10062,10385,10457,10461,10875,11240,23228,26191,26228,54209,54625,56833,64092,79148,79626,79890,80380,140685,146722,284021,284194,729230	A2M,APOA2,BTK,C1QC,CD22,CD80,CD68,HLA-DOA,IFI16,IL7R,IDO1,INPP5D,LGALS3,MMP12,OAS1,PPARG,PTPRC,CCL21,SPI1,TGFB3,TNF,TYROBP,LAPTM5,SOCS1,CD84,LPXN,NR1H3,BTN2A2,GPNMB,MERTK,FGL2,PADI2,PLCL2,PTPN22,STAP1,TREM2,PARP14,SLAMF8,SAMSN1,MMP28,TNFAIP8L2,RIN3,PDCD1LG2,ZBTB46,CD300LF,MILR1,LGALS9B,CCR2
10_Member	GO Biological Processes	GO:0002683	negative regulation of immune system process	-16.9811	-14.0898	48/425	2,336,695,714,933,941,968,3111,3428,3575,3620,3635,3958,4321,4938,5468,5788,6366,6688,7043,7124,7305,7805,8651,8832,9404,10062,10385,10457,10461,10875,11240,23228,26191,26228,54209,54625,56833,64092,79148,79626,79890,80380,140685,146722,284021,284194,729230	A2M,APOA2,BTK,C1QC,CD22,CD80,CD68,HLA-DOA,IFI16,IL7R,IDO1,INPP5D,LGALS3,MMP12,OAS1,PPARG,PTPRC,CCL21,SPI1,TGFB3,TNF,TYROBP,LAPTM5,SOCS1,CD84,LPXN,NR1H3,BTN2A2,GPNMB,MERTK,FGL2,PADI2,PLCL2,PTPN22,STAP1,TREM2,PARP14,SLAMF8,SAMSN1,MMP28,TNFAIP8L2,RIN3,PDCD1LG2,ZBTB46,CD300LF,MILR1,LGALS9B,CCR2
10_Member	GO Biological Processes	GO:0002698	negative regulation of immune effector process	-5.18901	-3.49971	13/112	2,336,933,3575,3958,5788,6688,7043,7124,8832,10875,56833,729230	A2M,APOA2,CD22,IL7R,LGALS3,PTPRC,SPI1,TGFB3,TNF,CD84,FGL2,SLAMF8,CCR2
11_Summary	GO Biological Processes	GO:0032103	positive regulation of response to external stimulus	-16.2942	-13.435	48/442	695,728,940,1050,1230,1235,1236,1240,1436,1636,2167,3428,3620,3673,4023,4321,4818,5155,5294,5359,6363,6366,6688,6809,7124,7305,7852,7941,8578,8740,9450,23705,26228,29108,51311,54106,54209,56670,64581,64805,80231,81030,81793,91662,158747,340061,388325,729230,2,348,3479,3594,4318,4938,5468,5788,8482,8651,8808,10062,10875,26191,54625,56833,79626,116379,118788,140885,146850,246778,338557,344807,388581	BTK,C5AR1,CD28,CEBPA,CCR1,CCR6,CCR7,CMKLR1,CSF1R,ACE,FABP4,IFI16,IDO1,ITGA2,LPL,MMP12,NKG7,PDGFB,PIK3CG,PLSCR1,CCL19,CCL21,SPI1,STX3,TNF,TYROBP,CXCR4,PLA2G7,SCARF1,TNFSF14,LY86,CADM1,STAP1,PYCARD,TLR8,TLR9,TREM2,SUCNR1,CLEC7A,P2RY12,TASL,ZBP1,TLR10,NLRP12,MOSPD2,STING1,SCIMP,CCR2,A2M,APOE,IGF1,IL12RB1,MMP9,OAS1,PPARG,PTPRC,SEMA7A,SOCS1,IL1RL2,NR1H3,FGL2,PTPN22,PARP14,SLAMF8,TNFAIP8L2,IL22RA2,PIK3…
11_Member	GO Biological Processes	GO:0032103	positive regulation of response to external stimulus	-16.2942	-13.435	48/442	695,728,940,1050,1230,1235,1236,1240,1436,1636,2167,3428,3620,3673,4023,4321,4818,5155,5294,5359,6363,6366,6688,6809,7124,7305,7852,7941,8578,8740,9450,23705,26228,29108,51311,54106,54209,56670,64581,64805,80231,81030,81793,91662,158747,340061,388325,729230	BTK,C5AR1,CD28,CEBPA,CCR1,CCR6,CCR7,CMKLR1,CSF1R,ACE,FABP4,IFI16,IDO1,ITGA2,LPL,MMP12,NKG7,PDGFB,PIK3CG,PLSCR1,CCL19,CCL21,SPI1,STX3,TNF,TYROBP,CXCR4,PLA2G7,SCARF1,TNFSF14,LY86,CADM1,STAP1,PYCARD,TLR8,TLR9,TREM2,SUCNR1,CLEC7A,P2RY12,TASL,ZBP1,TLR10,NLRP12,MOSPD2,STING1,SCIMP,CCR2
11_Member	GO Biological Processes	GO:0031347	regulation of defense response	-15.0713	-12.3214	57/648	2,348,695,940,1050,1236,1636,2167,3428,3479,3594,3620,3673,4023,4318,4321,4818,4938,5294,5359,5468,5788,6688,7124,7305,7941,8482,8651,8808,10062,10875,23705,26191,26228,29108,51311,54106,54209,54625,56670,56833,64581,79626,80231,81030,81793,91662,116379,118788,140885,146850,246778,338557,340061,344807,388581,729230	A2M,APOE,BTK,CD28,CEBPA,CCR7,ACE,FABP4,IFI16,IGF1,IL12RB1,IDO1,ITGA2,LPL,MMP9,MMP12,NKG7,OAS1,PIK3CG,PLSCR1,PPARG,PTPRC,SPI1,TNF,TYROBP,PLA2G7,SEMA7A,SOCS1,IL1RL2,NR1H3,FGL2,CADM1,PTPN22,STAP1,PYCARD,TLR8,TLR9,TREM2,PARP14,SUCNR1,SLAMF8,CLEC7A,TNFAIP8L2,TASL,ZBP1,TLR10,NLRP12,IL22RA2,PIK3AP1,SIRPA,PIK3R6,IL27,FFAR4,STING1,CD200R1L,C1QTNF12,CCR2
11_Member	GO Biological Processes	GO:0050727	regulation of inflammatory response	-12.0543	-9.59311	39/394	348,695,940,1050,1236,1636,2167,3479,3620,3673,4023,4318,4818,5294,5468,5788,7124,7941,8482,8808,10062,26228,29108,54106,54209,56670,56833,79626,81030,81793,91662,116379,118788,140885,338557,340061,344807,388581,729230	APOE,BTK,CD28,CEBPA,CCR7,ACE,FABP4,IGF1,IDO1,ITGA2,LPL,MMP9,NKG7,PIK3CG,PPARG,PTPRC,TNF,PLA2G7,SEMA7A,IL1RL2,NR1H3,STAP1,PYCARD,TLR9,TREM2,SUCNR1,SLAMF8,TNFAIP8L2,ZBP1,TLR10,NLRP12,IL22RA2,PIK3AP1,SIRPA,FFAR4,STING1,CD200R1L,C1QTNF12,CCR2
11_Member	GO Biological Processes	GO:0031349	positive regulation of defense response	-11.2832	-8.88535	32/289	695,940,1050,1236,1636,2167,3428,3620,3673,4023,4321,4818,5294,5359,6688,7124,7305,7941,23705,26228,29108,51311,54106,54209,56670,64581,80231,81030,81793,91662,340061,729230	BTK,CD28,CEBPA,CCR7,ACE,FABP4,IFI16,IDO1,ITGA2,LPL,MMP12,NKG7,PIK3CG,PLSCR1,SPI1,TNF,TYROBP,PLA2G7,CADM1,STAP1,PYCARD,TLR8,TLR9,TREM2,SUCNR1,CLEC7A,TASL,ZBP1,TLR10,NLRP12,STING1,CCR2
11_Member	GO Biological Processes	GO:0050729	positive regulation of inflammatory response	-10.6121	-8.24528	22/145	695,940,1050,1236,1636,2167,3620,3673,4023,4818,5294,7124,7941,26228,29108,54106,54209,56670,81030,81793,91662,729230	BTK,CD28,CEBPA,CCR7,ACE,FABP4,IDO1,ITGA2,LPL,NKG7,PIK3CG,TNF,PLA2G7,STAP1,PYCARD,TLR9,TREM2,SUCNR1,ZBP1,TLR10,NLRP12,CCR2
12_Summary	GO Biological Processes	GO:0036336	dendritic cell migration	-15.7634	-12.9756	14/25	1230,1234,1235,1236,1880,5294,6363,6366,7226,7852,51676,81704,91662,729230,3695,3958,5155,5800,6367,64005,120425,140885,157,408,797,1636,2769,5028,5473,8685,9034,9495,10672,25805,84870	CCR1,CCR5,CCR6,CCR7,GPR183,PIK3CG,CCL19,CCL21,TRPM2,CXCR4,ASB2,DOCK8,NLRP12,CCR2,ITGB7,LGALS3,PDGFB,PTPRO,CCL22,MYO1G,JAML,SIRPA,GRK3,ARRB1,CALCB,ACE,GNA15,P2RY1,PPBP,MARCO,CCRL2,AKAP5,GNA13,BAMBI,RSPO3
12_Member	GO Biological Processes	GO:0036336	dendritic cell migration	-15.7634	-12.9756	14/25	1230,1234,1235,1236,1880,5294,6363,6366,7226,7852,51676,81704,91662,729230	CCR1,CCR5,CCR6,CCR7,GPR183,PIK3CG,CCL19,CCL21,TRPM2,CXCR4,ASB2,DOCK8,NLRP12,CCR2
12_Member	GO Biological Processes	GO:0071674	mononuclear cell migration	-13.1329	-10.5825	22/110	1230,1234,1235,1236,1880,3695,3958,5155,5294,5800,6363,6366,6367,7226,7852,51676,64005,81704,91662,120425,140885,729230	CCR1,CCR5,CCR6,CCR7,GPR183,ITGB7,LGALS3,PDGFB,PIK3CG,PTPRO,CCL19,CCL21,CCL22,TRPM2,CXCR4,ASB2,MYO1G,DOCK8,NLRP12,JAML,SIRPA,CCR2
12_Member	GO Biological Processes	GO:0002407	dendritic cell chemotaxis	-13.0799	-10.5371	11/18	1230,1234,1235,1236,1880,5294,6363,6366,7226,7852,729230	CCR1,CCR5,CCR6,CCR7,GPR183,PIK3CG,CCL19,CCL21,TRPM2,CXCR4,CCR2
12_Member	GO Biological Processes	GO:0072676	lymphocyte migration	-4.65428	-3.04695	10/75	1235,1236,1880,3695,5294,6363,6366,6367,64005,729230	CCR6,CCR7,GPR183,ITGB7,PIK3CG,CCL19,CCL21,CCL22,MYO1G,CCR2
12_Member	GO Biological Processes	GO:0072678	T cell migration	-4.08673	-2.56647	6/29	1235,1880,3695,5294,64005,729230	CCR6,GPR183,ITGB7,PIK3CG,MYO1G,CCR2
12_Member	GO Biological Processes	GO:0002548	monocyte chemotaxis	-3.84923	-2.36771	7/45	3958,5155,5800,6363,6366,6367,729230	LGALS3,PDGFB,PTPRO,CCL19,CCL21,CCL22,CCR2
12_Member	GO Molecular Functions	GO:0001664	G protein-coupled receptor binding	-2.88383	-1.60733	17/286	157,408,797,1636,2769,5028,5473,6363,6366,6367,8685,9034,9495,10672,25805,84870,729230	GRK3,ARRB1,CALCB,ACE,GNA15,P2RY1,PPBP,CCL19,CCL21,CCL22,MARCO,CCRL2,AKAP5,GNA13,BAMBI,RSPO3,CCR2
12_Member	GO Biological Processes	GO:0048247	lymphocyte chemotaxis	-2.80723	-1.54233	6/49	1880,5294,6363,6366,6367,729230	GPR183,PIK3CG,CCL19,CCL21,CCL22,CCR2
12_Member	GO Biological Processes	GO:0010818	T cell chemotaxis	-2.39671	-1.21131	3/13	1880,5294,729230	GPR183,PIK3CG,CCR2
12_Member	GO Molecular Functions	GO:0048020	CCR chemokine receptor binding	-2.15361	-1.01181	5/47	6363,6366,6367,9034,729230	CCL19,CCL21,CCL22,CCRL2,CCR2
12_Member	GO Molecular Functions	GO:0042379	chemokine receptor binding	-2.00283	-0.894094	6/71	5473,6363,6366,6367,9034,729230	PPBP,CCL19,CCL21,CCL22,CCRL2,CCR2
13_Summary	GO Biological Processes	GO:0002685	regulation of leukocyte migration	-14.7177	-11.9981	32/218	391,399,728,928,1230,1235,1236,1240,1436,3673,3676,3958,4354,6363,6366,6688,7124,7941,8740,11240,26228,29108,54209,55512,56833,57509,64805,79148,79890,81704,158747,729230,1880,5155,5800,6809,7852,8482,56670,64218,1364,1512,2149,2651,3479,4318,5294,5788,6591,7074,8013,9732,9734,10457,54453,57091,57214,64581,286077	RHOG,RHOH,C5AR1,CD9,CCR1,CCR6,CCR7,CMKLR1,CSF1R,ITGA2,ITGA4,LGALS3,MPP1,CCL19,CCL21,SPI1,TNF,PLA2G7,TNFSF14,PADI2,STAP1,PYCARD,TREM2,SMPD3,SLAMF8,MTUS1,P2RY12,MMP28,RIN3,DOCK8,MOSPD2,CCR2,GPR183,PDGFB,PTPRO,STX3,CXCR4,SEMA7A,SUCNR1,SEMA4A,CLDN4,CTSH,F2R,GCNT2,IGF1,MMP9,PIK3CG,PTPRC,SNAI2,TIAM1,NR4A3,DOCK4,HDAC9,GPNMB,RIN2,CASS4,CEMIP,CLEC7A,FAM83H
13_Member	GO Biological Processes	GO:0002685	regulation of leukocyte migration	-14.7177	-11.9981	32/218	391,399,728,928,1230,1235,1236,1240,1436,3673,3676,3958,4354,6363,6366,6688,7124,7941,8740,11240,26228,29108,54209,55512,56833,57509,64805,79148,79890,81704,158747,729230	RHOG,RHOH,C5AR1,CD9,CCR1,CCR6,CCR7,CMKLR1,CSF1R,ITGA2,ITGA4,LGALS3,MPP1,CCL19,CCL21,SPI1,TNF,PLA2G7,TNFSF14,PADI2,STAP1,PYCARD,TREM2,SMPD3,SLAMF8,MTUS1,P2RY12,MMP28,RIN3,DOCK8,MOSPD2,CCR2
13_Member	GO Biological Processes	GO:0050920	regulation of chemotaxis	-13.5055	-10.9235	31/225	728,1230,1235,1236,1240,1436,1880,3673,4354,5155,5800,6363,6366,6688,6809,7852,7941,8482,8740,11240,26228,54209,56670,56833,57509,64218,64805,79148,79890,158747,729230	C5AR1,CCR1,CCR6,CCR7,CMKLR1,CSF1R,GPR183,ITGA2,MPP1,PDGFB,PTPRO,CCL19,CCL21,SPI1,STX3,CXCR4,PLA2G7,SEMA7A,TNFSF14,PADI2,STAP1,TREM2,SUCNR1,SLAMF8,MTUS1,SEMA4A,P2RY12,MMP28,RIN3,MOSPD2,CCR2
13_Member	GO Biological Processes	GO:0040017	positive regulation of locomotion	-10.2293	-7.90977	46/599	728,1230,1235,1236,1240,1364,1436,1512,2149,2651,3479,3673,3676,3958,4318,5155,5294,5788,6363,6366,6591,6688,6809,7074,7124,7852,7941,8013,8482,8740,9732,9734,10457,29108,54209,54453,56670,57091,57214,64218,64581,64805,81704,158747,286077,729230	C5AR1,CCR1,CCR6,CCR7,CMKLR1,CLDN4,CSF1R,CTSH,F2R,GCNT2,IGF1,ITGA2,ITGA4,LGALS3,MMP9,PDGFB,PIK3CG,PTPRC,CCL19,CCL21,SNAI2,SPI1,STX3,TIAM1,TNF,CXCR4,PLA2G7,NR4A3,SEMA7A,TNFSF14,DOCK4,HDAC9,GPNMB,PYCARD,TREM2,RIN2,SUCNR1,CASS4,CEMIP,SEMA4A,CLEC7A,P2RY12,DOCK8,MOSPD2,FAM83H,CCR2
13_Member	GO Biological Processes	GO:0002688	regulation of leukocyte chemotaxis	-10.2005	-7.88982	20/124	728,1230,1235,1236,1240,1436,4354,6363,6366,6688,7941,8740,11240,26228,56833,57509,79148,79890,158747,729230	C5AR1,CCR1,CCR6,CCR7,CMKLR1,CSF1R,MPP1,CCL19,CCL21,SPI1,PLA2G7,TNFSF14,PADI2,STAP1,SLAMF8,MTUS1,MMP28,RIN3,MOSPD2,CCR2
13_Member	GO Biological Processes	GO:0030335	positive regulation of cell migration	-10.1271	-7.82939	44/560	728,1230,1235,1236,1240,1364,1436,1512,2149,2651,3479,3673,3676,3958,4318,5155,5294,5788,6363,6366,6591,6688,7074,7124,7852,7941,8013,8482,8740,9732,9734,10457,29108,54209,54453,57091,57214,64218,64581,64805,81704,158747,286077,729230	C5AR1,CCR1,CCR6,CCR7,CMKLR1,CLDN4,CSF1R,CTSH,F2R,GCNT2,IGF1,ITGA2,ITGA4,LGALS3,MMP9,PDGFB,PIK3CG,PTPRC,CCL19,CCL21,SNAI2,SPI1,TIAM1,TNF,CXCR4,PLA2G7,NR4A3,SEMA7A,TNFSF14,DOCK4,HDAC9,GPNMB,PYCARD,TREM2,RIN2,CASS4,CEMIP,SEMA4A,CLEC7A,P2RY12,DOCK8,MOSPD2,FAM83H,CCR2
13_Member	GO Biological Processes	GO:0002687	positive regulation of leukocyte migration	-10.0043	-7.71919	21/141	728,1230,1235,1236,1240,1436,3673,3676,3958,6363,6366,6688,7124,7941,8740,29108,54209,64805,81704,158747,729230	C5AR1,CCR1,CCR6,CCR7,CMKLR1,CSF1R,ITGA2,ITGA4,LGALS3,CCL19,CCL21,SPI1,TNF,PLA2G7,TNFSF14,PYCARD,TREM2,P2RY12,DOCK8,MOSPD2,CCR2
13_Member	GO Biological Processes	GO:0071675	regulation of mononuclear cell migration	-9.8425	-7.59311	19/116	728,1230,1235,1236,1240,1436,3676,3958,6366,6688,7124,7941,8740,11240,29108,56833,81704,158747,729230	C5AR1,CCR1,CCR6,CCR7,CMKLR1,CSF1R,ITGA4,LGALS3,CCL21,SPI1,TNF,PLA2G7,TNFSF14,PADI2,PYCARD,SLAMF8,DOCK8,MOSPD2,CCR2
13_Member	GO Biological Processes	GO:2000147	positive regulation of cell motility	-9.54649	-7.34164	44/584	728,1230,1235,1236,1240,1364,1436,1512,2149,2651,3479,3673,3676,3958,4318,5155,5294,5788,6363,6366,6591,6688,7074,7124,7852,7941,8013,8482,8740,9732,9734,10457,29108,54209,54453,57091,57214,64218,64581,64805,81704,158747,286077,729230	C5AR1,CCR1,CCR6,CCR7,CMKLR1,CLDN4,CSF1R,CTSH,F2R,GCNT2,IGF1,ITGA2,ITGA4,LGALS3,MMP9,PDGFB,PIK3CG,PTPRC,CCL19,CCL21,SNAI2,SPI1,TIAM1,TNF,CXCR4,PLA2G7,NR4A3,SEMA7A,TNFSF14,DOCK4,HDAC9,GPNMB,PYCARD,TREM2,RIN2,CASS4,CEMIP,SEMA4A,CLEC7A,P2RY12,DOCK8,MOSPD2,FAM83H,CCR2
13_Member	GO Biological Processes	GO:0051272	positive regulation of cellular component movement	-9.26948	-7.10306	44/596	728,1230,1235,1236,1240,1364,1436,1512,2149,2651,3479,3673,3676,3958,4318,5155,5294,5788,6363,6366,6591,6688,7074,7124,7852,7941,8013,8482,8740,9732,9734,10457,29108,54209,54453,57091,57214,64218,64581,64805,81704,158747,286077,729230	C5AR1,CCR1,CCR6,CCR7,CMKLR1,CLDN4,CSF1R,CTSH,F2R,GCNT2,IGF1,ITGA2,ITGA4,LGALS3,MMP9,PDGFB,PIK3CG,PTPRC,CCL19,CCL21,SNAI2,SPI1,TIAM1,TNF,CXCR4,PLA2G7,NR4A3,SEMA7A,TNFSF14,DOCK4,HDAC9,GPNMB,PYCARD,TREM2,RIN2,CASS4,CEMIP,SEMA4A,CLEC7A,P2RY12,DOCK8,MOSPD2,FAM83H,CCR2
13_Member	GO Biological Processes	GO:0050921	positive regulation of chemotaxis	-9.2294	-7.06612	20/140	728,1230,1235,1236,1240,1436,3673,5155,6363,6366,6688,6809,7852,7941,8740,54209,56670,64805,158747,729230	C5AR1,CCR1,CCR6,CCR7,CMKLR1,CSF1R,ITGA2,PDGFB,CCL19,CCL21,SPI1,STX3,CXCR4,PLA2G7,TNFSF14,TREM2,SUCNR1,P2RY12,MOSPD2,CCR2
13_Member	GO Biological Processes	GO:0071677	positive regulation of mononuclear cell migration	-8.9481	-6.81499	14/66	1230,1235,1236,3676,3958,6366,6688,7124,7941,8740,29108,81704,158747,729230	CCR1,CCR6,CCR7,ITGA4,LGALS3,CCL21,SPI1,TNF,PLA2G7,TNFSF14,PYCARD,DOCK8,MOSPD2,CCR2
13_Member	GO Biological Processes	GO:0002690	positive regulation of leukocyte chemotaxis	-6.05708	-4.25321	13/94	728,1230,1235,1236,1240,1436,6363,6366,6688,7941,8740,158747,729230	C5AR1,CCR1,CCR6,CCR7,CMKLR1,CSF1R,CCL19,CCL21,SPI1,PLA2G7,TNFSF14,MOSPD2,CCR2
14_Summary	GO Molecular Functions	GO:0008289	lipid binding	-13.922	-11.297	62/795	19,336,348,695,909,913,948,1880,2167,2171,3290,3507,3512,3638,3784,4023,4900,5027,5330,5468,5538,6646,6712,6718,6809,7006,7074,7855,7941,8437,9619,9754,9758,9788,9846,10062,10087,10333,10497,10788,23263,25780,26228,26253,27071,29887,54209,54852,55283,55512,55704,55803,55937,64005,85315,85477,115727,146722,283748,338557,388323,653145,5341	ABCA1,APOA2,APOE,BTK,CD1A,CD1E,CD36,GPR183,FABP4,FABP5,HSD11B1,IGHM,JCHAIN,INSIG1,KCNQ1,LPL,NRGN,P2RX7,PLCB2,PPARG,PPT1,SOAT1,SPTBN2,AKR1D1,STX3,TEC,TIAM1,FZD5,PLA2G7,RASAL1,ABCG1,STARD8,FRMPD4,MTSS1,GAB2,NR1H3,CERT1,TLR6,UNC13B,IQGAP2,MCF2L,RASGRP3,STAP1,CLEC4E,DAPP1,SNX10,TREM2,PAQR5,MCOLN3,SMPD3,CCDC88A,ADAP2,APOM,MYO1G,PAQR8,SCIN,RASGRP4,CD300LF,PLA2G4D,FFAR4,GLTPD2,ANXA8,PLEK
14_Member	GO Molecular Functions	GO:0008289	lipid binding	-13.922	-11.297	62/795	19,336,348,695,909,913,948,1880,2167,2171,3290,3507,3512,3638,3784,4023,4900,5027,5330,5468,5538,6646,6712,6718,6809,7006,7074,7855,7941,8437,9619,9754,9758,9788,9846,10062,10087,10333,10497,10788,23263,25780,26228,26253,27071,29887,54209,54852,55283,55512,55704,55803,55937,64005,85315,85477,115727,146722,283748,338557,388323,653145	ABCA1,APOA2,APOE,BTK,CD1A,CD1E,CD36,GPR183,FABP4,FABP5,HSD11B1,IGHM,JCHAIN,INSIG1,KCNQ1,LPL,NRGN,P2RX7,PLCB2,PPARG,PPT1,SOAT1,SPTBN2,AKR1D1,STX3,TEC,TIAM1,FZD5,PLA2G7,RASAL1,ABCG1,STARD8,FRMPD4,MTSS1,GAB2,NR1H3,CERT1,TLR6,UNC13B,IQGAP2,MCF2L,RASGRP3,STAP1,CLEC4E,DAPP1,SNX10,TREM2,PAQR5,MCOLN3,SMPD3,CCDC88A,ADAP2,APOM,MYO1G,PAQR8,SCIN,RASGRP4,CD300LF,PLA2G4D,FFAR4,GLTPD2,ANXA8
14_Member	GO Molecular Functions	GO:0005543	phospholipid binding	-8.178	-6.11225	36/467	19,336,348,695,3507,3512,3784,4900,5330,5538,6712,7006,7941,8437,9619,9758,9788,9846,10087,10497,10788,23263,26228,27071,29887,54209,55512,55704,55803,55937,64005,85477,146722,283748,388323,653145	ABCA1,APOA2,APOE,BTK,IGHM,JCHAIN,KCNQ1,NRGN,PLCB2,PPT1,SPTBN2,TEC,PLA2G7,RASAL1,ABCG1,FRMPD4,MTSS1,GAB2,CERT1,UNC13B,IQGAP2,MCF2L,STAP1,DAPP1,SNX10,TREM2,SMPD3,CCDC88A,ADAP2,APOM,MYO1G,SCIN,CD300LF,PLA2G4D,GLTPD2,ANXA8
14_Member	GO Molecular Functions	GO:0005547	phosphatidylinositol-3,4,5-trisphosphate binding	-5.24705	-3.55142	8/39	695,4900,9846,10788,27071,55803,64005,653145	BTK,NRGN,GAB2,IQGAP2,DAPP1,ADAP2,MYO1G,ANXA8
14_Member	GO Molecular Functions	GO:0043325	phosphatidylinositol-3,4-bisphosphate binding	-4.08673	-2.56647	6/29	5341,9846,27071,55803,64005,653145	PLEK,GAB2,DAPP1,ADAP2,MYO1G,ANXA8
14_Member	GO Molecular Functions	GO:1901981	phosphatidylinositol phosphate binding	-2.69566	-1.45082	12/175	695,3784,4900,9758,9846,10087,10788,27071,55803,64005,85477,653145	BTK,KCNQ1,NRGN,FRMPD4,GAB2,CERT1,IQGAP2,DAPP1,ADAP2,MYO1G,SCIN,ANXA8
14_Member	GO Molecular Functions	GO:0035091	phosphatidylinositol binding	-2.29368	-1.12946	15/273	695,3784,4900,9758,9846,10087,10788,23263,27071,29887,55704,55803,64005,85477,653145	BTK,KCNQ1,NRGN,FRMPD4,GAB2,CERT1,IQGAP2,MCF2L,DAPP1,SNX10,CCDC88A,ADAP2,MYO1G,SCIN,ANXA8
15_Summary	GO Biological Processes	GO:0043410	positive regulation of MAPK cascade	-13.8965	-11.2804	47/490	348,408,728,948,1230,1236,1436,1647,1880,2081,2149,2651,2690,3084,3479,3481,4914,5027,5028,5155,5294,5788,6363,6366,6367,6688,7043,7124,7188,7805,7855,8412,8482,8685,10333,10457,23043,26191,29108,54106,54209,57551,64581,146850,338557,388325,100133941,467,5468,5997,9506,10385,55584,57447,91662,140885,995,1050,1154,1636,2167,2209,3087,3937,5800,6556,7075,7148,8651,9104,10451,10461,26228,28984,29062…	APOE,ARRB1,C5AR1,CD36,CCR1,CCR7,CSF1R,GADD45A,GPR183,ERN1,F2R,GCNT2,GHR,NRG1,IGF1,IGF2,NTRK1,P2RX7,P2RY1,PDGFB,PIK3CG,PTPRC,CCL19,CCL21,CCL22,SPI1,TGFB3,TNF,TRAF5,LAPTM5,FZD5,BCAR3,SEMA7A,MARCO,TLR6,GPNMB,TNIK,PTPN22,PYCARD,TLR9,TREM2,TAOK1,CLEC7A,PIK3R6,FFAR4,SCIMP,CD24,ATF3,PPARG,RGS2,PAGE4,BTN2A2,CHRNA9,NDRG2,NLRP12,SIRPA,CDC25C,CEBPA,CISH,ACE,FABP4,FCGR1A,HHEX,LCP2,PTPRO,SLC11A1,TIE1,TNXB,SOC…
15_Member	GO Biological Processes	GO:0043410	positive regulation of MAPK cascade	-13.8965	-11.2804	47/490	348,408,728,948,1230,1236,1436,1647,1880,2081,2149,2651,2690,3084,3479,3481,4914,5027,5028,5155,5294,5788,6363,6366,6367,6688,7043,7124,7188,7805,7855,8412,8482,8685,10333,10457,23043,26191,29108,54106,54209,57551,64581,146850,338557,388325,100133941	APOE,ARRB1,C5AR1,CD36,CCR1,CCR7,CSF1R,GADD45A,GPR183,ERN1,F2R,GCNT2,GHR,NRG1,IGF1,IGF2,NTRK1,P2RX7,P2RY1,PDGFB,PIK3CG,PTPRC,CCL19,CCL21,CCL22,SPI1,TGFB3,TNF,TRAF5,LAPTM5,FZD5,BCAR3,SEMA7A,MARCO,TLR6,GPNMB,TNIK,PTPN22,PYCARD,TLR9,TREM2,TAOK1,CLEC7A,PIK3R6,FFAR4,SCIMP,CD24
15_Member	GO Biological Processes	GO:0043408	regulation of MAPK cascade	-13.4352	-10.8613	56/686	348,408,467,728,948,1230,1236,1436,1647,1880,2081,2149,2651,2690,3084,3479,3481,4914,5027,5028,5155,5294,5468,5788,5997,6363,6366,6367,6688,7043,7124,7188,7805,7855,8412,8482,8685,9506,10333,10385,10457,23043,26191,29108,54106,54209,55584,57447,57551,64581,91662,140885,146850,338557,388325,100133941	APOE,ARRB1,ATF3,C5AR1,CD36,CCR1,CCR7,CSF1R,GADD45A,GPR183,ERN1,F2R,GCNT2,GHR,NRG1,IGF1,IGF2,NTRK1,P2RX7,P2RY1,PDGFB,PIK3CG,PPARG,PTPRC,RGS2,CCL19,CCL21,CCL22,SPI1,TGFB3,TNF,TRAF5,LAPTM5,FZD5,BCAR3,SEMA7A,MARCO,PAGE4,TLR6,BTN2A2,GPNMB,TNIK,PTPN22,PYCARD,TLR9,TREM2,CHRNA9,NDRG2,TAOK1,CLEC7A,NLRP12,SIRPA,PIK3R6,FFAR4,SCIMP,CD24
15_Member	GO Biological Processes	GO:0070372	regulation of ERK1 and ERK2 cascade	-11.7915	-9.3425	34/311	348,408,467,728,948,1230,1236,1436,1880,2149,2651,3084,3479,4914,5028,5155,5788,6363,6366,6367,7124,8482,8685,10385,10457,26191,29108,54209,55584,57447,91662,140885,338557,388325	APOE,ARRB1,ATF3,C5AR1,CD36,CCR1,CCR7,CSF1R,GPR183,F2R,GCNT2,NRG1,IGF1,NTRK1,P2RY1,PDGFB,PTPRC,CCL19,CCL21,CCL22,TNF,SEMA7A,MARCO,BTN2A2,GPNMB,PTPN22,PYCARD,TREM2,CHRNA9,NDRG2,NLRP12,SIRPA,FFAR4,SCIMP
15_Member	GO Biological Processes	GO:0043549	regulation of kinase activity	-11.5523	-9.12107	56/763	348,728,995,1050,1154,1236,1436,1636,1647,2081,2167,2209,2690,3084,3087,3479,3481,3937,4914,5027,5155,5294,5468,5788,5800,5997,6363,6366,6556,7075,7124,7148,7855,8651,9104,10333,10451,10461,26191,26228,28984,29062,29108,54106,54209,55704,56833,57091,57214,57551,64805,113791,128344,146850,376497,100133941	APOE,C5AR1,CDC25C,CEBPA,CISH,CCR7,CSF1R,ACE,GADD45A,ERN1,FABP4,FCGR1A,GHR,NRG1,HHEX,IGF1,IGF2,LCP2,NTRK1,P2RX7,PDGFB,PIK3CG,PPARG,PTPRC,PTPRO,RGS2,CCL19,CCL21,SLC11A1,TIE1,TNF,TNXB,FZD5,SOCS1,RGN,TLR6,VAV3,MERTK,PTPN22,STAP1,RGCC,WDR91,PYCARD,TLR9,TREM2,CCDC88A,SLAMF8,CASS4,CEMIP,TAOK1,P2RY12,PIK3IP1,PIFO,PIK3R6,SLC27A1,CD24
15_Member	GO Biological Processes	GO:0070374	positive regulation of ERK1 and ERK2 cascade	-11.4058	-8.9971	28/220	348,408,728,948,1230,1236,1436,1880,2149,2651,3084,3479,4914,5028,5155,5788,6363,6366,6367,7124,8482,8685,10457,26191,29108,54209,338557,388325	APOE,ARRB1,C5AR1,CD36,CCR1,CCR7,CSF1R,GPR183,F2R,GCNT2,NRG1,IGF1,NTRK1,P2RY1,PDGFB,PTPRC,CCL19,CCL21,CCL22,TNF,SEMA7A,MARCO,GPNMB,PTPN22,PYCARD,TREM2,FFAR4,SCIMP
15_Member	GO Biological Processes	GO:0001934	positive regulation of protein phosphorylation	-10.4617	-8.10969	52/722	94,408,941,948,1236,1272,1436,1636,2081,2209,2690,3084,3479,3481,3626,3937,4318,4914,5027,5028,5155,5294,5468,5788,6363,6366,6556,7006,7043,7124,7855,8412,8482,8685,10333,10457,23043,26228,28984,54106,54209,54625,55704,57091,57214,57551,57600,64581,116496,146850,376497,100133941	ACVRL1,ARRB1,CD80,CD36,CCR7,CNTN1,CSF1R,ACE,ERN1,FCGR1A,GHR,NRG1,IGF1,IGF2,INHBC,LCP2,MMP9,NTRK1,P2RX7,P2RY1,PDGFB,PIK3CG,PPARG,PTPRC,CCL19,CCL21,SLC11A1,TEC,TGFB3,TNF,FZD5,BCAR3,SEMA7A,MARCO,TLR6,GPNMB,TNIK,STAP1,RGCC,TLR9,TREM2,PARP14,CCDC88A,CASS4,CEMIP,TAOK1,FNIP2,CLEC7A,NIBAN1,PIK3R6,SLC27A1,CD24
15_Member	GO Biological Processes	GO:0045859	regulation of protein kinase activity	-8.69542	-6.58225	45/645	348,728,995,1050,1236,1436,1636,1647,2081,2167,2209,2690,3084,3087,3479,3481,3937,5027,5155,5294,5468,5788,5800,5997,6363,6366,6556,7124,7148,7855,8651,9104,10333,26191,26228,28984,29108,54106,55704,57091,57214,57551,146850,376497,100133941	APOE,C5AR1,CDC25C,CEBPA,CCR7,CSF1R,ACE,GADD45A,ERN1,FABP4,FCGR1A,GHR,NRG1,HHEX,IGF1,IGF2,LCP2,P2RX7,PDGFB,PIK3CG,PPARG,PTPRC,PTPRO,RGS2,CCL19,CCL21,SLC11A1,TNF,TNXB,FZD5,SOCS1,RGN,TLR6,PTPN22,STAP1,RGCC,PYCARD,TLR9,CCDC88A,CASS4,CEMIP,TAOK1,PIK3R6,SLC27A1,CD24
15_Member	GO Biological Processes	GO:0033674	positive regulation of kinase activity	-8.55891	-6.45401	37/473	1236,1436,1636,2081,2209,2690,3084,3479,3481,3937,4914,5027,5155,5294,5788,6363,6366,6556,7075,7124,7855,10333,10451,10461,26228,28984,54106,54209,55704,57091,57214,57551,64805,128344,146850,376497,100133941	CCR7,CSF1R,ACE,ERN1,FCGR1A,GHR,NRG1,IGF1,IGF2,LCP2,NTRK1,P2RX7,PDGFB,PIK3CG,PTPRC,CCL19,CCL21,SLC11A1,TIE1,TNF,FZD5,TLR6,VAV3,MERTK,STAP1,RGCC,TLR9,TREM2,CCDC88A,CASS4,CEMIP,TAOK1,P2RY12,PIFO,PIK3R6,SLC27A1,CD24
15_Member	GO Biological Processes	GO:0051347	positive regulation of transferase activity	-7.61504	-5.59204	39/559	1236,1436,1636,2081,2209,2690,3084,3479,3481,3937,4751,4914,5027,5155,5294,5788,6363,6366,6556,7075,7124,7855,10333,10451,10461,26228,28984,54106,54209,55704,57091,57214,57551,64805,128344,146850,256987,376497,100133941	CCR7,CSF1R,ACE,ERN1,FCGR1A,GHR,NRG1,IGF1,IGF2,LCP2,NEK2,NTRK1,P2RX7,PDGFB,PIK3CG,PTPRC,CCL19,CCL21,SLC11A1,TIE1,TNF,FZD5,TLR6,VAV3,MERTK,STAP1,RGCC,TLR9,TREM2,CCDC88A,CASS4,CEMIP,TAOK1,P2RY12,PIFO,PIK3R6,SERINC5,SLC27A1,CD24
15_Member	GO Biological Processes	GO:0045860	positive regulation of protein kinase activity	-6.82791	-4.92129	30/393	1236,1436,1636,2081,2209,2690,3084,3479,3481,3937,5027,5155,5294,5788,6363,6366,6556,7124,7855,10333,26228,28984,54106,55704,57091,57214,57551,146850,376497,100133941	CCR7,CSF1R,ACE,ERN1,FCGR1A,GHR,NRG1,IGF1,IGF2,LCP2,P2RX7,PDGFB,PIK3CG,PTPRC,CCL19,CCL21,SLC11A1,TNF,FZD5,TLR6,STAP1,RGCC,TLR9,CCDC88A,CASS4,CEMIP,TAOK1,PIK3R6,SLC27A1,CD24
15_Member	GO Biological Processes	GO:0071900	regulation of protein serine/threonine kinase activity	-6.81349	-4.90859	29/372	348,995,1050,1436,1647,2081,2690,3087,3481,5027,5155,5294,5468,5788,5997,6363,7124,7148,7855,10333,26191,28984,29108,54106,57214,57551,146850,376497,100133941	APOE,CDC25C,CEBPA,CSF1R,GADD45A,ERN1,GHR,HHEX,IGF2,P2RX7,PDGFB,PIK3CG,PPARG,PTPRC,RGS2,CCL19,TNF,TNXB,FZD5,TLR6,PTPN22,RGCC,PYCARD,TLR9,CEMIP,TAOK1,PIK3R6,SLC27A1,CD24
15_Member	GO Biological Processes	GO:0043405	regulation of MAP kinase activity	-5.86955	-4.08959	18/183	348,2081,2690,5027,5155,5294,5468,5788,5997,6363,7124,7148,7855,10333,26191,54106,146850,100133941	APOE,ERN1,GHR,P2RX7,PDGFB,PIK3CG,PPARG,PTPRC,RGS2,CCL19,TNF,TNXB,FZD5,TLR6,PTPN22,TLR9,PIK3R6,CD24
15_Member	GO Biological Processes	GO:0071902	positive regulation of protein serine/threonine kinase activity	-5.67486	-3.91015	19/208	1436,2081,2690,3481,5027,5155,5294,5788,6363,7124,7855,10333,28984,54106,57214,57551,146850,376497,100133941	CSF1R,ERN1,GHR,IGF2,P2RX7,PDGFB,PIK3CG,PTPRC,CCL19,TNF,FZD5,TLR6,RGCC,TLR9,CEMIP,TAOK1,PIK3R6,SLC27A1,CD24
15_Member	GO Biological Processes	GO:0043406	positive regulation of MAP kinase activity	-5.02051	-3.35766	13/116	2081,2690,5027,5155,5294,5788,6363,7124,7855,10333,54106,146850,100133941	ERN1,GHR,P2RX7,PDGFB,PIK3CG,PTPRC,CCL19,TNF,FZD5,TLR6,TLR9,PIK3R6,CD24
16_Summary	GO Biological Processes	GO:0002237	response to molecule of bacterial origin	-12.7554	-10.2272	37/339	19,717,728,941,948,968,1234,1236,1543,1636,2149,3248,3394,3620,3663,4129,4360,4843,5027,5473,6556,6688,7079,7124,7412,7855,8564,10062,10333,26191,26228,29108,54106,54209,80380,140885,100133941,944,1130,2167,2207,2634,3507,3512,3575,4023,4938,5996,11096,23166,26253,56833,83872,246778,695,10018,10628,64581,388325,108,687,1581,3638,3673,5251,6446,6696,6752,8013,8202,11240,81930,84649,85315	ABCA1,C2,C5AR1,CD80,CD36,CD68,CCR5,CCR7,CYP1A1,ACE,F2R,HPGD,IRF8,IDO1,IRF5,MAOB,MRC1,NOS2,P2RX7,PPBP,SLC11A1,SPI1,TIMP4,TNF,VCAM1,FZD5,KMO,NR1H3,TLR6,PTPN22,STAP1,PYCARD,TLR9,TREM2,PDCD1LG2,SIRPA,CD24,TNFSF8,LYST,FABP4,FCER1G,GBP2,IGHM,JCHAIN,IL7R,LPL,OAS1,RGS1,ADAMTS5,STAB1,CLEC4E,SLAMF8,HMCN1,IL27,BTK,BCL2L11,TXNIP,CLEC7A,SCIMP,ADCY2,KLF9,CYP7A1,INSIG1,ITGA2,PHEX,SGK1,SPP1,SSTR2,NR4A3,NCOA3,PAD…
16_Member	GO Biological Processes	GO:0002237	response to molecule of bacterial origin	-12.7554	-10.2272	37/339	19,717,728,941,948,968,1234,1236,1543,1636,2149,3248,3394,3620,3663,4129,4360,4843,5027,5473,6556,6688,7079,7124,7412,7855,8564,10062,10333,26191,26228,29108,54106,54209,80380,140885,100133941	ABCA1,C2,C5AR1,CD80,CD36,CD68,CCR5,CCR7,CYP1A1,ACE,F2R,HPGD,IRF8,IDO1,IRF5,MAOB,MRC1,NOS2,P2RX7,PPBP,SLC11A1,SPI1,TIMP4,TNF,VCAM1,FZD5,KMO,NR1H3,TLR6,PTPN22,STAP1,PYCARD,TLR9,TREM2,PDCD1LG2,SIRPA,CD24
16_Member	GO Biological Processes	GO:0009617	response to bacterium	-11.379	-8.97581	54/726	19,717,728,941,944,948,968,1130,1234,1236,1543,1636,2149,2167,2207,2634,3248,3394,3507,3512,3575,3620,3663,4023,4129,4360,4843,4938,5027,5473,5996,6556,6688,7079,7124,7412,7855,8564,10062,10333,11096,23166,26191,26228,26253,29108,54106,54209,56833,80380,83872,140885,246778,100133941	ABCA1,C2,C5AR1,CD80,TNFSF8,CD36,CD68,LYST,CCR5,CCR7,CYP1A1,ACE,F2R,FABP4,FCER1G,GBP2,HPGD,IRF8,IGHM,JCHAIN,IL7R,IDO1,IRF5,LPL,MAOB,MRC1,NOS2,OAS1,P2RX7,PPBP,RGS1,SLC11A1,SPI1,TIMP4,TNF,VCAM1,FZD5,KMO,NR1H3,TLR6,ADAMTS5,STAB1,PTPN22,STAP1,CLEC4E,PYCARD,TLR9,TREM2,SLAMF8,PDCD1LG2,HMCN1,SIRPA,IL27,CD24
16_Member	GO Biological Processes	GO:0032496	response to lipopolysaccharide	-9.54413	-7.34164	31/318	19,717,941,948,968,1234,1236,1543,1636,2149,3248,3394,3620,4129,4360,4843,5027,5473,6556,6688,7079,7124,7412,8564,10062,26191,26228,29108,54209,80380,140885	ABCA1,C2,CD80,CD36,CD68,CCR5,CCR7,CYP1A1,ACE,F2R,HPGD,IRF8,IDO1,MAOB,MRC1,NOS2,P2RX7,PPBP,SLC11A1,SPI1,TIMP4,TNF,VCAM1,KMO,NR1H3,PTPN22,STAP1,PYCARD,TREM2,PDCD1LG2,SIRPA
16_Member	GO Biological Processes	GO:0071216	cellular response to biotic stimulus	-9.1223	-6.97414	26/239	19,695,941,948,968,1234,3394,4360,4843,5473,6688,7124,7855,8564,10018,10062,10333,10628,26191,26228,29108,54209,64581,80380,140885,388325	ABCA1,BTK,CD80,CD36,CD68,CCR5,IRF8,MRC1,NOS2,PPBP,SPI1,TNF,FZD5,KMO,BCL2L11,NR1H3,TLR6,TXNIP,PTPN22,STAP1,PYCARD,TREM2,CLEC7A,PDCD1LG2,SIRPA,SCIMP
16_Member	GO Biological Processes	GO:0071396	cellular response to lipid	-7.93985	-5.88883	37/499	19,108,687,941,948,968,1234,1581,1636,3394,3638,3673,4023,4360,4843,5251,5473,6446,6688,6696,6752,7124,8013,8202,8564,10018,10062,11240,26191,26228,29108,54209,80380,81930,84649,85315,140885	ABCA1,ADCY2,KLF9,CD80,CD36,CD68,CCR5,CYP7A1,ACE,IRF8,INSIG1,ITGA2,LPL,MRC1,NOS2,PHEX,PPBP,SGK1,SPI1,SPP1,SSTR2,TNF,NR4A3,NCOA3,KMO,BCL2L11,NR1H3,PADI2,PTPN22,STAP1,PYCARD,TREM2,PDCD1LG2,KIF18A,DGAT2,PAQR8,SIRPA
16_Member	GO Biological Processes	GO:0071219	cellular response to molecule of bacterial origin	-6.79257	-4.89282	21/212	19,941,948,968,1234,3394,4360,4843,5473,6688,7124,7855,8564,10062,10333,26191,26228,29108,54209,80380,140885	ABCA1,CD80,CD36,CD68,CCR5,IRF8,MRC1,NOS2,PPBP,SPI1,TNF,FZD5,KMO,NR1H3,TLR6,PTPN22,STAP1,PYCARD,TREM2,PDCD1LG2,SIRPA
16_Member	GO Biological Processes	GO:0071222	cellular response to lipopolysaccharide	-5.31878	-3.61127	18/200	19,941,948,968,1234,3394,4360,4843,5473,6688,7124,8564,10062,26191,26228,29108,80380,140885	ABCA1,CD80,CD36,CD68,CCR5,IRF8,MRC1,NOS2,PPBP,SPI1,TNF,KMO,NR1H3,PTPN22,STAP1,PYCARD,PDCD1LG2,SIRPA
17_Summary	GO Biological Processes	GO:0030001	metal ion transport	-12.6471	-10.1262	51/611	1230,1234,1236,1318,1356,2149,2645,2829,3754,3784,3790,5027,5664,5788,6327,6330,6363,6366,6446,6531,6533,6556,6616,6947,7226,9132,9424,9498,9914,10008,23704,27345,30820,51393,54716,55240,55283,55584,55640,56659,64072,64116,65266,79689,83959,84679,116443,123041,140738,150159,160728,523,6506,7351,10560,51063,84329,126321,153201,206358,245972,245973,285641,1186,219855,535,8973,256987,1364,53405,4410…	CCR1,CCR5,CCR7,SLC31A2,CP,F2R,GCK,XCR1,KCNF1,KCNQ1,KCNS3,P2RX7,PSEN2,PTPRC,SCN2B,SCN4B,CCL19,CCL21,SGK1,SLC6A3,SLC6A6,SLC11A1,SNAP25,TCN1,TRPM2,KCNQ4,KCNK6,SLC4A8,ATP2C2,KCNE3,KCNE4,KCNMB4,KCNIP1,TRPV2,SLC6A20,STEAP3,MCOLN3,CHRNA9,FLVCR2,KCNK13,CDH23,SLC39A8,WNK4,STEAP4,SLC4A11,SLC9A7,GRIN3A,SLC24A4,TMEM37,SLC9B1,SLC5A8,ATP6V1A,SLC1A2,UCP2,SLC19A2,CALHM2,HVCN1,MFSD12,SLC36A2,SLC36A1,ATP6V0D2,ATP6…
17_Member	GO Biological Processes	GO:0030001	metal ion transport	-12.6471	-10.1262	51/611	1230,1234,1236,1318,1356,2149,2645,2829,3754,3784,3790,5027,5664,5788,6327,6330,6363,6366,6446,6531,6533,6556,6616,6947,7226,9132,9424,9498,9914,10008,23704,27345,30820,51393,54716,55240,55283,55584,55640,56659,64072,64116,65266,79689,83959,84679,116443,123041,140738,150159,160728	CCR1,CCR5,CCR7,SLC31A2,CP,F2R,GCK,XCR1,KCNF1,KCNQ1,KCNS3,P2RX7,PSEN2,PTPRC,SCN2B,SCN4B,CCL19,CCL21,SGK1,SLC6A3,SLC6A6,SLC11A1,SNAP25,TCN1,TRPM2,KCNQ4,KCNK6,SLC4A8,ATP2C2,KCNE3,KCNE4,KCNMB4,KCNIP1,TRPV2,SLC6A20,STEAP3,MCOLN3,CHRNA9,FLVCR2,KCNK13,CDH23,SLC39A8,WNK4,STEAP4,SLC4A11,SLC9A7,GRIN3A,SLC24A4,TMEM37,SLC9B1,SLC5A8
17_Member	GO Biological Processes	GO:0098655	cation transmembrane transport	-12.4296	-9.93626	52/640	523,1234,1236,1318,2149,2829,3754,3784,3790,5027,5788,6327,6330,6363,6366,6506,6531,6533,6556,6616,6947,7226,7351,9132,9424,9498,9914,10008,10560,23704,27345,30820,51063,51393,54716,55283,55584,56659,64116,83959,84329,84679,116443,123041,126321,140738,150159,153201,206358,245972,245973,285641	ATP6V1A,CCR5,CCR7,SLC31A2,F2R,XCR1,KCNF1,KCNQ1,KCNS3,P2RX7,PTPRC,SCN2B,SCN4B,CCL19,CCL21,SLC1A2,SLC6A3,SLC6A6,SLC11A1,SNAP25,TCN1,TRPM2,UCP2,KCNQ4,KCNK6,SLC4A8,ATP2C2,KCNE3,SLC19A2,KCNE4,KCNMB4,KCNIP1,CALHM2,TRPV2,SLC6A20,MCOLN3,CHRNA9,KCNK13,SLC39A8,SLC4A11,HVCN1,SLC9A7,GRIN3A,SLC24A4,MFSD12,TMEM37,SLC9B1,SLC36A2,SLC36A1,ATP6V0D2,ATP6V1C2,SLC36A3
17_Member	GO Biological Processes	GO:0098662	inorganic cation transmembrane transport	-12.0447	-9.58967	48/571	523,1234,1236,1318,2149,2829,3754,3784,3790,5027,5788,6327,6330,6363,6366,6531,6533,6556,6616,6947,7226,7351,9132,9424,9498,9914,10008,23704,27345,30820,51393,54716,55283,55584,56659,64116,83959,84329,84679,116443,123041,140738,150159,153201,206358,245972,245973,285641	ATP6V1A,CCR5,CCR7,SLC31A2,F2R,XCR1,KCNF1,KCNQ1,KCNS3,P2RX7,PTPRC,SCN2B,SCN4B,CCL19,CCL21,SLC6A3,SLC6A6,SLC11A1,SNAP25,TCN1,TRPM2,UCP2,KCNQ4,KCNK6,SLC4A8,ATP2C2,KCNE3,KCNE4,KCNMB4,KCNIP1,TRPV2,SLC6A20,MCOLN3,CHRNA9,KCNK13,SLC39A8,SLC4A11,HVCN1,SLC9A7,GRIN3A,SLC24A4,TMEM37,SLC9B1,SLC36A2,SLC36A1,ATP6V0D2,ATP6V1C2,SLC36A3
17_Member	GO Biological Processes	GO:0098660	inorganic ion transmembrane transport	-11.4176	-9.00343	50/637	523,1186,1234,1236,1318,2149,2829,3754,3784,3790,5027,5788,6327,6330,6363,6366,6531,6533,6556,6616,6947,7226,7351,9132,9424,9498,9914,10008,23704,27345,30820,51393,54716,55283,55584,56659,64116,83959,84329,84679,116443,123041,140738,150159,153201,206358,219855,245972,245973,285641	ATP6V1A,CLCN7,CCR5,CCR7,SLC31A2,F2R,XCR1,KCNF1,KCNQ1,KCNS3,P2RX7,PTPRC,SCN2B,SCN4B,CCL19,CCL21,SLC6A3,SLC6A6,SLC11A1,SNAP25,TCN1,TRPM2,UCP2,KCNQ4,KCNK6,SLC4A8,ATP2C2,KCNE3,KCNE4,KCNMB4,KCNIP1,TRPV2,SLC6A20,MCOLN3,CHRNA9,KCNK13,SLC39A8,SLC4A11,HVCN1,SLC9A7,GRIN3A,SLC24A4,TMEM37,SLC9B1,SLC36A2,SLC36A1,SLC37A2,ATP6V0D2,ATP6V1C2,SLC36A3
17_Member	GO Molecular Functions	GO:0008324	cation transmembrane transporter activity	-9.56384	-7.34697	47/650	523,535,1318,3754,3784,3790,5027,6327,6330,6506,6531,6533,6556,6616,7226,8973,9132,9424,9498,9914,10008,10560,23704,27345,30820,51063,51393,54716,55283,55584,56659,64116,83959,84329,84679,116443,123041,126321,140738,150159,153201,160728,206358,245972,245973,256987,285641	ATP6V1A,ATP6V0A1,SLC31A2,KCNF1,KCNQ1,KCNS3,P2RX7,SCN2B,SCN4B,SLC1A2,SLC6A3,SLC6A6,SLC11A1,SNAP25,TRPM2,CHRNA6,KCNQ4,KCNK6,SLC4A8,ATP2C2,KCNE3,SLC19A2,KCNE4,KCNMB4,KCNIP1,CALHM2,TRPV2,SLC6A20,MCOLN3,CHRNA9,KCNK13,SLC39A8,SLC4A11,HVCN1,SLC9A7,GRIN3A,SLC24A4,MFSD12,TMEM37,SLC9B1,SLC36A2,SLC5A8,SLC36A1,ATP6V0D2,ATP6V1C2,SERINC5,SLC36A3
17_Member	GO Molecular Functions	GO:0022890	inorganic cation transmembrane transporter activity	-9.26948	-7.10306	44/596	523,535,1318,3754,3784,3790,5027,6327,6330,6506,6531,6533,6556,6616,7226,8973,9132,9424,9498,9914,10008,23704,27345,30820,51063,51393,54716,55283,55584,56659,64116,83959,84329,84679,116443,123041,140738,150159,153201,160728,206358,245972,245973,285641	ATP6V1A,ATP6V0A1,SLC31A2,KCNF1,KCNQ1,KCNS3,P2RX7,SCN2B,SCN4B,SLC1A2,SLC6A3,SLC6A6,SLC11A1,SNAP25,TRPM2,CHRNA6,KCNQ4,KCNK6,SLC4A8,ATP2C2,KCNE3,KCNE4,KCNMB4,KCNIP1,CALHM2,TRPV2,SLC6A20,MCOLN3,CHRNA9,KCNK13,SLC39A8,SLC4A11,HVCN1,SLC9A7,GRIN3A,SLC24A4,TMEM37,SLC9B1,SLC36A2,SLC5A8,SLC36A1,ATP6V0D2,ATP6V1C2,SLC36A3
17_Member	GO Molecular Functions	GO:0015318	inorganic molecular entity transmembrane transporter activity	-8.82001	-6.69841	49/732	523,535,1186,1318,1364,3754,3784,3790,5027,6327,6330,6506,6531,6533,6556,6616,7226,8973,9132,9424,9498,9914,10008,23704,27345,30820,51063,51393,53405,54716,55283,55584,56659,64116,83959,84329,84679,116443,123041,140738,150159,153201,160728,206358,219855,245972,245973,285641,441027	ATP6V1A,ATP6V0A1,CLCN7,SLC31A2,CLDN4,KCNF1,KCNQ1,KCNS3,P2RX7,SCN2B,SCN4B,SLC1A2,SLC6A3,SLC6A6,SLC11A1,SNAP25,TRPM2,CHRNA6,KCNQ4,KCNK6,SLC4A8,ATP2C2,KCNE3,KCNE4,KCNMB4,KCNIP1,CALHM2,TRPV2,CLIC5,SLC6A20,MCOLN3,CHRNA9,KCNK13,SLC39A8,SLC4A11,HVCN1,SLC9A7,GRIN3A,SLC24A4,TMEM37,SLC9B1,SLC36A2,SLC5A8,SLC36A1,SLC37A2,ATP6V0D2,ATP6V1C2,SLC36A3,TMEM150C
17_Member	GO Molecular Functions	GO:0046873	metal ion transmembrane transporter activity	-7.55075	-5.53225	33/428	1318,3754,3784,3790,6327,6330,6506,6531,6533,6556,6616,7226,9132,9424,9498,9914,10008,23704,27345,30820,51393,54716,55283,55584,56659,64116,83959,84679,116443,123041,140738,150159,160728	SLC31A2,KCNF1,KCNQ1,KCNS3,SCN2B,SCN4B,SLC1A2,SLC6A3,SLC6A6,SLC11A1,SNAP25,TRPM2,KCNQ4,KCNK6,SLC4A8,ATP2C2,KCNE3,KCNE4,KCNMB4,KCNIP1,TRPV2,SLC6A20,MCOLN3,CHRNA9,KCNK13,SLC39A8,SLC4A11,SLC9A7,GRIN3A,SLC24A4,TMEM37,SLC9B1,SLC5A8
17_Member	GO Molecular Functions	GO:0005261	cation channel activity	-6.13845	-4.31645	26/335	523,3754,3784,3790,5027,6327,6330,6616,7226,8973,9132,9424,10008,23704,27345,30820,51063,51393,55283,55584,56659,83959,84329,116443,123041,140738	ATP6V1A,KCNF1,KCNQ1,KCNS3,P2RX7,SCN2B,SCN4B,SNAP25,TRPM2,CHRNA6,KCNQ4,KCNK6,KCNE3,KCNE4,KCNMB4,KCNIP1,CALHM2,TRPV2,MCOLN3,CHRNA9,KCNK13,SLC4A11,HVCN1,GRIN3A,SLC24A4,TMEM37
17_Member	GO Molecular Functions	GO:0005216	ion channel activity	-5.96015	-4.16574	30/432	523,1186,1364,3754,3784,3790,5027,6327,6330,6616,7226,8973,9132,9424,10008,23704,27345,30820,51063,51393,53405,55283,55584,56659,83959,84329,116443,123041,140738,441027	ATP6V1A,CLCN7,CLDN4,KCNF1,KCNQ1,KCNS3,P2RX7,SCN2B,SCN4B,SNAP25,TRPM2,CHRNA6,KCNQ4,KCNK6,KCNE3,KCNE4,KCNMB4,KCNIP1,CALHM2,TRPV2,CLIC5,MCOLN3,CHRNA9,KCNK13,SLC4A11,HVCN1,GRIN3A,SLC24A4,TMEM37,TMEM150C
17_Member	GO Molecular Functions	GO:0022803	passive transmembrane transporter activity	-5.91142	-4.12099	32/481	523,1186,1364,1536,3754,3784,3790,5027,6327,6330,6616,7226,8973,9132,9424,10008,23704,27345,30820,51063,51393,53405,55283,55584,56659,83959,84329,116443,123041,140738,160728,441027	ATP6V1A,CLCN7,CLDN4,CYBB,KCNF1,KCNQ1,KCNS3,P2RX7,SCN2B,SCN4B,SNAP25,TRPM2,CHRNA6,KCNQ4,KCNK6,KCNE3,KCNE4,KCNMB4,KCNIP1,CALHM2,TRPV2,CLIC5,MCOLN3,CHRNA9,KCNK13,SLC4A11,HVCN1,GRIN3A,SLC24A4,TMEM37,SLC5A8,TMEM150C
17_Member	GO Molecular Functions	GO:0022836	gated channel activity	-5.50543	-3.77582	25/340	1186,1536,3754,3784,3790,5027,6327,6330,6616,7226,8973,9132,9424,10008,23704,27345,30820,53405,55283,55584,56659,84329,116443,140738,441027	CLCN7,CYBB,KCNF1,KCNQ1,KCNS3,P2RX7,SCN2B,SCN4B,SNAP25,TRPM2,CHRNA6,KCNQ4,KCNK6,KCNE3,KCNE4,KCNMB4,KCNIP1,CLIC5,MCOLN3,CHRNA9,KCNK13,HVCN1,GRIN3A,TMEM37,TMEM150C
17_Member	GO Molecular Functions	GO:0015267	channel activity	-5.4813	-3.75707	31/480	523,1186,1364,1536,3754,3784,3790,5027,6327,6330,6616,7226,8973,9132,9424,10008,23704,27345,30820,51063,51393,53405,55283,55584,56659,83959,84329,116443,123041,140738,441027	ATP6V1A,CLCN7,CLDN4,CYBB,KCNF1,KCNQ1,KCNS3,P2RX7,SCN2B,SCN4B,SNAP25,TRPM2,CHRNA6,KCNQ4,KCNK6,KCNE3,KCNE4,KCNMB4,KCNIP1,CALHM2,TRPV2,CLIC5,MCOLN3,CHRNA9,KCNK13,SLC4A11,HVCN1,GRIN3A,SLC24A4,TMEM37,TMEM150C
17_Member	GO Molecular Functions	GO:0005244	voltage-gated ion channel activity	-5.28841	-3.58634	18/201	1186,1536,3754,3784,3790,6327,6330,6616,9132,9424,10008,23704,30820,53405,56659,84329,116443,140738	CLCN7,CYBB,KCNF1,KCNQ1,KCNS3,SCN2B,SCN4B,SNAP25,KCNQ4,KCNK6,KCNE3,KCNE4,KCNIP1,CLIC5,KCNK13,HVCN1,GRIN3A,TMEM37
17_Member	GO Molecular Functions	GO:0022832	voltage-gated channel activity	-5.28841	-3.58634	18/201	1186,1536,3754,3784,3790,6327,6330,6616,9132,9424,10008,23704,30820,53405,56659,84329,116443,140738	CLCN7,CYBB,KCNF1,KCNQ1,KCNS3,SCN2B,SCN4B,SNAP25,KCNQ4,KCNK6,KCNE3,KCNE4,KCNIP1,CLIC5,KCNK13,HVCN1,GRIN3A,TMEM37
17_Member	GO Biological Processes	GO:0042391	regulation of membrane potential	-4.72833	-3.11037	27/425	948,2769,3784,5027,5366,6327,6330,7124,7351,8973,9424,9498,10008,10497,23704,27345,54209,54413,55584,56659,64116,83959,85358,112755,116443,123041,401190	CD36,GNA15,KCNQ1,P2RX7,PMAIP1,SCN2B,SCN4B,TNF,UCP2,CHRNA6,KCNK6,SLC4A8,KCNE3,UNC13B,KCNE4,KCNMB4,TREM2,NLGN3,CHRNA9,KCNK13,SLC39A8,SLC4A11,SHANK3,STX1B,GRIN3A,SLC24A4,RGS7BP
17_Member	GO Molecular Functions	GO:0015079	potassium ion transmembrane transporter activity	-3.73088	-2.27339	13/154	3754,3784,3790,6616,9132,9424,10008,23704,27345,30820,56659,84679,123041	KCNF1,KCNQ1,KCNS3,SNAP25,KCNQ4,KCNK6,KCNE3,KCNE4,KCNMB4,KCNIP1,KCNK13,SLC9A7,SLC24A4
17_Member	GO Biological Processes	GO:0071805	potassium ion transmembrane transport	-3.62084	-2.18034	13/158	3754,3784,3790,6616,9132,9424,10008,23704,27345,30820,56659,84679,123041	KCNF1,KCNQ1,KCNS3,SNAP25,KCNQ4,KCNK6,KCNE3,KCNE4,KCNMB4,KCNIP1,KCNK13,SLC9A7,SLC24A4
17_Member	GO Molecular Functions	GO:0005267	potassium channel activity	-3.52052	-2.09675	11/121	3754,3784,3790,6616,9132,9424,10008,23704,27345,30820,56659	KCNF1,KCNQ1,KCNS3,SNAP25,KCNQ4,KCNK6,KCNE3,KCNE4,KCNMB4,KCNIP1,KCNK13
17_Member	GO Biological Processes	GO:0006813	potassium ion transport	-3.36232	-1.97772	13/168	3754,3784,3790,6616,9132,9424,10008,23704,27345,30820,56659,84679,123041	KCNF1,KCNQ1,KCNS3,SNAP25,KCNQ4,KCNK6,KCNE3,KCNE4,KCNMB4,KCNIP1,KCNK13,SLC9A7,SLC24A4
17_Member	GO Molecular Functions	GO:0005249	voltage-gated potassium channel activity	-2.61564	-1.38562	8/91	3754,3784,3790,6616,9132,9424,10008,23704	KCNF1,KCNQ1,KCNS3,SNAP25,KCNQ4,KCNK6,KCNE3,KCNE4
17_Member	GO Molecular Functions	GO:0022843	voltage-gated cation channel activity	-2.37411	-1.19362	10/144	3754,3784,3790,6616,9132,9424,10008,23704,84329,116443	KCNF1,KCNQ1,KCNS3,SNAP25,KCNQ4,KCNK6,KCNE3,KCNE4,HVCN1,GRIN3A
18_Summary	GO Biological Processes	GO:0001818	negative regulation of cytokine production	-12.513	-10.0061	38/363	336,408,695,1236,1240,3479,3620,3635,4938,5788,5966,6556,7043,7124,7305,7805,7850,8832,9308,9734,10333,10385,10457,10461,26191,28984,29108,50856,51311,54106,54209,57447,80380,91662,140885,284194,338557,100133941,348,928,941,3958,5155,6688,8651,10062,10875,64092,79626,146722,284021,729230,94,395,999,2651,4155,4321,5800,6366,6591,9404,10154,10653,124872	APOA2,ARRB1,BTK,CCR7,CMKLR1,IGF1,IDO1,INPP5D,OAS1,PTPRC,REL,SLC11A1,TGFB3,TNF,TYROBP,LAPTM5,IL1R2,CD84,CD83,HDAC9,TLR6,BTN2A2,GPNMB,MERTK,PTPN22,RGCC,PYCARD,CLEC4A,TLR8,TLR9,TREM2,NDRG2,PDCD1LG2,NLRP12,SIRPA,LGALS9B,FFAR4,CD24,APOE,CD9,CD80,LGALS3,PDGFB,SPI1,SOCS1,NR1H3,FGL2,SAMSN1,TNFAIP8L2,CD300LF,MILR1,CCR2,ACVRL1,ARHGAP6,CDH1,GCNT2,MBP,MMP12,PTPRO,CCL21,SNAI2,LPXN,PLXNC1,SPINT2,B4GALNT2
18_Member	GO Biological Processes	GO:0001818	negative regulation of cytokine production	-12.513	-10.0061	38/363	336,408,695,1236,1240,3479,3620,3635,4938,5788,5966,6556,7043,7124,7305,7805,7850,8832,9308,9734,10333,10385,10457,10461,26191,28984,29108,50856,51311,54106,54209,57447,80380,91662,140885,284194,338557,100133941	APOA2,ARRB1,BTK,CCR7,CMKLR1,IGF1,IDO1,INPP5D,OAS1,PTPRC,REL,SLC11A1,TGFB3,TNF,TYROBP,LAPTM5,IL1R2,CD84,CD83,HDAC9,TLR6,BTN2A2,GPNMB,MERTK,PTPN22,RGCC,PYCARD,CLEC4A,TLR8,TLR9,TREM2,NDRG2,PDCD1LG2,NLRP12,SIRPA,LGALS9B,FFAR4,CD24
18_Member	GO Biological Processes	GO:0050866	negative regulation of cell activation	-11.6018	-9.16478	28/216	348,695,928,941,3620,3635,3958,5155,5788,6688,7305,7805,8651,8832,10062,10385,10457,10461,10875,26191,54209,64092,79626,80380,146722,284021,284194,729230	APOE,BTK,CD9,CD80,IDO1,INPP5D,LGALS3,PDGFB,PTPRC,SPI1,TYROBP,LAPTM5,SOCS1,CD84,NR1H3,BTN2A2,GPNMB,MERTK,FGL2,PTPN22,TREM2,SAMSN1,TNFAIP8L2,PDCD1LG2,CD300LF,MILR1,LGALS9B,CCR2
18_Member	GO Biological Processes	GO:0002695	negative regulation of leukocyte activation	-9.65891	-7.4245	24/193	695,941,3620,3635,3958,5788,6688,7305,7805,8651,8832,10062,10385,10457,10461,10875,26191,64092,79626,80380,146722,284021,284194,729230	BTK,CD80,IDO1,INPP5D,LGALS3,PTPRC,SPI1,TYROBP,LAPTM5,SOCS1,CD84,NR1H3,BTN2A2,GPNMB,MERTK,FGL2,PTPN22,SAMSN1,TNFAIP8L2,PDCD1LG2,CD300LF,MILR1,LGALS9B,CCR2
18_Member	GO Biological Processes	GO:0007162	negative regulation of cell adhesion	-8.71933	-6.60337	29/305	94,395,928,941,999,2651,3620,3958,4155,4321,5788,5800,6366,6591,6688,7805,8651,9404,10154,10385,10457,10653,10875,26191,28984,79626,80380,124872,284194	ACVRL1,ARHGAP6,CD9,CD80,CDH1,GCNT2,IDO1,LGALS3,MBP,MMP12,PTPRC,PTPRO,CCL21,SNAI2,SPI1,LAPTM5,SOCS1,LPXN,PLXNC1,BTN2A2,GPNMB,SPINT2,FGL2,PTPN22,RGCC,TNFAIP8L2,PDCD1LG2,B4GALNT2,LGALS9B
18_Member	GO Biological Processes	GO:0022408	negative regulation of cell-cell adhesion	-6.60185	-4.72369	20/199	928,941,999,3620,3958,4155,6366,6688,7805,8651,10385,10457,10653,10875,26191,28984,79626,80380,124872,284194	CD9,CD80,CDH1,IDO1,LGALS3,MBP,CCL21,SPI1,LAPTM5,SOCS1,BTN2A2,GPNMB,SPINT2,FGL2,PTPN22,RGCC,TNFAIP8L2,PDCD1LG2,B4GALNT2,LGALS9B
18_Member	GO Biological Processes	GO:0051250	negative regulation of lymphocyte activation	-6.00651	-4.20672	17/161	695,941,3620,3635,3958,7305,7805,8651,10385,10457,10461,10875,26191,64092,79626,80380,284194	BTK,CD80,IDO1,INPP5D,LGALS3,TYROBP,LAPTM5,SOCS1,BTN2A2,GPNMB,MERTK,FGL2,PTPN22,SAMSN1,TNFAIP8L2,PDCD1LG2,LGALS9B
18_Member	GO Biological Processes	GO:1903038	negative regulation of leukocyte cell-cell adhesion	-4.02446	-2.51405	13/144	941,3620,3958,6366,7805,8651,10385,10457,10875,26191,79626,80380,284194	CD80,IDO1,LGALS3,CCL21,LAPTM5,SOCS1,BTN2A2,GPNMB,FGL2,PTPN22,TNFAIP8L2,PDCD1LG2,LGALS9B
18_Member	GO Biological Processes	GO:0050868	negative regulation of T cell activation	-4.01454	-2.5062	12/125	941,3620,3958,7805,8651,10385,10457,10875,26191,79626,80380,284194	CD80,IDO1,LGALS3,LAPTM5,SOCS1,BTN2A2,GPNMB,FGL2,PTPN22,TNFAIP8L2,PDCD1LG2,LGALS9B
18_Member	GO Biological Processes	GO:0050672	negative regulation of lymphocyte proliferation	-3.50493	-2.08343	9/84	695,941,3620,3635,7305,10385,10457,80380,284194	BTK,CD80,IDO1,INPP5D,TYROBP,BTN2A2,GPNMB,PDCD1LG2,LGALS9B
18_Member	GO Biological Processes	GO:0032945	negative regulation of mononuclear cell proliferation	-3.4662	-2.05863	9/85	695,941,3620,3635,7305,10385,10457,80380,284194	BTK,CD80,IDO1,INPP5D,TYROBP,BTN2A2,GPNMB,PDCD1LG2,LGALS9B
18_Member	GO Biological Processes	GO:0070664	negative regulation of leukocyte proliferation	-3.24587	-1.89333	9/91	695,941,3620,3635,7305,10385,10457,80380,284194	BTK,CD80,IDO1,INPP5D,TYROBP,BTN2A2,GPNMB,PDCD1LG2,LGALS9B
18_Member	GO Biological Processes	GO:0042130	negative regulation of T cell proliferation	-2.09167	-0.964067	6/68	941,3620,10385,10457,80380,284194	CD80,IDO1,BTN2A2,GPNMB,PDCD1LG2,LGALS9B
19_Summary	GO Biological Processes	GO:1902105	regulation of leukocyte differentiation	-12.2433	-9.76947	33/283	399,695,714,914,940,941,1230,2124,3111,3122,3575,3594,3635,3662,4286,5788,6363,7124,7305,8651,8808,9308,10385,10875,54106,54209,56833,57864,81501,140685,146850,246778,729230,6688,85477,338382,26191,284194,6556	RHOH,BTK,C1QC,CD2,CD28,CD80,CCR1,EVI2B,HLA-DOA,HLA-DRA,IL7R,IL12RB1,INPP5D,IRF4,MITF,PTPRC,CCL19,TNF,TYROBP,SOCS1,IL1RL2,CD83,BTN2A2,FGL2,TLR9,TREM2,SLAMF8,SLC46A2,DCSTAMP,ZBTB46,PIK3R6,IL27,CCR2,SPI1,SCIN,RAB7B,PTPN22,LGALS9B,SLC11A1
19_Member	GO Biological Processes	GO:1902105	regulation of leukocyte differentiation	-12.2433	-9.76947	33/283	399,695,714,914,940,941,1230,2124,3111,3122,3575,3594,3635,3662,4286,5788,6363,7124,7305,8651,8808,9308,10385,10875,54106,54209,56833,57864,81501,140685,146850,246778,729230	RHOH,BTK,C1QC,CD2,CD28,CD80,CCR1,EVI2B,HLA-DOA,HLA-DRA,IL7R,IL12RB1,INPP5D,IRF4,MITF,PTPRC,CCL19,TNF,TYROBP,SOCS1,IL1RL2,CD83,BTN2A2,FGL2,TLR9,TREM2,SLAMF8,SLC46A2,DCSTAMP,ZBTB46,PIK3R6,IL27,CCR2
19_Member	GO Biological Processes	GO:1903706	regulation of hemopoiesis	-10.9239	-8.5419	36/371	399,695,714,914,940,941,1230,2124,3111,3122,3575,3594,3635,3662,4286,5788,6363,6688,7124,7305,8651,8808,9308,10385,10875,54106,54209,56833,57864,81501,85477,140685,146850,246778,338382,729230	RHOH,BTK,C1QC,CD2,CD28,CD80,CCR1,EVI2B,HLA-DOA,HLA-DRA,IL7R,IL12RB1,INPP5D,IRF4,MITF,PTPRC,CCL19,SPI1,TNF,TYROBP,SOCS1,IL1RL2,CD83,BTN2A2,FGL2,TLR9,TREM2,SLAMF8,SLC46A2,DCSTAMP,SCIN,ZBTB46,PIK3R6,IL27,RAB7B,CCR2
19_Member	GO Biological Processes	GO:0045619	regulation of lymphocyte differentiation	-10.2468	-7.91823	24/181	399,695,914,940,941,3111,3122,3575,3594,3635,3662,5788,6363,8651,8808,9308,10385,10875,54106,56833,57864,146850,246778,729230	RHOH,BTK,CD2,CD28,CD80,HLA-DOA,HLA-DRA,IL7R,IL12RB1,INPP5D,IRF4,PTPRC,CCL19,SOCS1,IL1RL2,CD83,BTN2A2,FGL2,TLR9,SLAMF8,SLC46A2,PIK3R6,IL27,CCR2
19_Member	GO Biological Processes	GO:1902107	positive regulation of leukocyte differentiation	-9.11907	-6.97414	21/157	399,695,941,1230,2124,3122,3575,3594,3635,5788,6363,7124,7305,8651,8808,9308,10385,54209,81501,140685,146850	RHOH,BTK,CD80,CCR1,EVI2B,HLA-DRA,IL7R,IL12RB1,INPP5D,PTPRC,CCL19,TNF,TYROBP,SOCS1,IL1RL2,CD83,BTN2A2,TREM2,DCSTAMP,ZBTB46,PIK3R6
19_Member	GO Biological Processes	GO:1903708	positive regulation of hemopoiesis	-9.11907	-6.97414	21/157	399,695,941,1230,2124,3122,3575,3594,3635,5788,6363,7124,7305,8651,8808,9308,10385,54209,81501,140685,146850	RHOH,BTK,CD80,CCR1,EVI2B,HLA-DRA,IL7R,IL12RB1,INPP5D,PTPRC,CCL19,TNF,TYROBP,SOCS1,IL1RL2,CD83,BTN2A2,TREM2,DCSTAMP,ZBTB46,PIK3R6
19_Member	GO Biological Processes	GO:0045580	regulation of T cell differentiation	-8.64036	-6.53272	20/151	399,914,940,941,3111,3122,3575,3594,3662,5788,6363,8651,8808,9308,10385,10875,57864,146850,246778,729230	RHOH,CD2,CD28,CD80,HLA-DOA,HLA-DRA,IL7R,IL12RB1,IRF4,PTPRC,CCL19,SOCS1,IL1RL2,CD83,BTN2A2,FGL2,SLC46A2,PIK3R6,IL27,CCR2
19_Member	GO Biological Processes	GO:0045621	positive regulation of lymphocyte differentiation	-6.17465	-4.34257	14/107	399,695,941,3122,3575,3594,3635,5788,6363,8651,8808,9308,10385,146850	RHOH,BTK,CD80,HLA-DRA,IL7R,IL12RB1,INPP5D,PTPRC,CCL19,SOCS1,IL1RL2,CD83,BTN2A2,PIK3R6
19_Member	GO Biological Processes	GO:0046634	regulation of alpha-beta T cell activation	-5.50366	-3.77582	13/105	940,941,3122,3594,3662,5788,6363,8651,9308,26191,246778,284194,729230	CD28,CD80,HLA-DRA,IL12RB1,IRF4,PTPRC,CCL19,SOCS1,CD83,PTPN22,IL27,LGALS9B,CCR2
19_Member	GO Biological Processes	GO:0045582	positive regulation of T cell differentiation	-5.26672	-3.5668	12/94	399,941,3122,3575,3594,5788,6363,8651,8808,9308,10385,146850	RHOH,CD80,HLA-DRA,IL7R,IL12RB1,PTPRC,CCL19,SOCS1,IL1RL2,CD83,BTN2A2,PIK3R6
19_Member	GO Biological Processes	GO:0046635	positive regulation of alpha-beta T cell activation	-5.039	-3.37418	10/68	940,941,3122,3594,5788,6363,8651,9308,26191,729230	CD28,CD80,HLA-DRA,IL12RB1,PTPRC,CCL19,SOCS1,CD83,PTPN22,CCR2
19_Member	GO Biological Processes	GO:0043370	regulation of CD4-positive, alpha-beta T cell differentiation	-4.41461	-2.83744	8/50	941,3122,3594,3662,6363,8651,9308,246778	CD80,HLA-DRA,IL12RB1,IRF4,CCL19,SOCS1,CD83,IL27
19_Member	GO Biological Processes	GO:2000514	regulation of CD4-positive, alpha-beta T cell activation	-4.32419	-2.75766	9/66	941,3122,3594,3662,6363,8651,9308,246778,284194	CD80,HLA-DRA,IL12RB1,IRF4,CCL19,SOCS1,CD83,IL27,LGALS9B
19_Member	GO Biological Processes	GO:0002825	regulation of T-helper 1 type immune response	-4.08673	-2.56647	6/29	941,3594,6363,6556,246778,729230	CD80,IL12RB1,CCL19,SLC11A1,IL27,CCR2
19_Member	GO Biological Processes	GO:0043372	positive regulation of CD4-positive, alpha-beta T cell differentiation	-3.83476	-2.35705	6/32	941,3122,3594,6363,8651,9308	CD80,HLA-DRA,IL12RB1,CCL19,SOCS1,CD83
19_Member	GO Biological Processes	GO:0046637	regulation of alpha-beta T cell differentiation	-3.49683	-2.08207	8/67	941,3122,3594,3662,6363,8651,9308,246778	CD80,HLA-DRA,IL12RB1,IRF4,CCL19,SOCS1,CD83,IL27
19_Member	GO Biological Processes	GO:0045622	regulation of T-helper cell differentiation	-3.4079	-2.02016	6/38	941,3122,3594,3662,6363,246778	CD80,HLA-DRA,IL12RB1,IRF4,CCL19,IL27
19_Member	GO Biological Processes	GO:2000516	positive regulation of CD4-positive, alpha-beta T cell activation	-3.4079	-2.02016	6/38	941,3122,3594,6363,8651,9308	CD80,HLA-DRA,IL12RB1,CCL19,SOCS1,CD83
19_Member	GO Biological Processes	GO:0046638	positive regulation of alpha-beta T cell differentiation	-2.76113	-1.5056	6/50	941,3122,3594,6363,8651,9308	CD80,HLA-DRA,IL12RB1,CCL19,SOCS1,CD83
19_Member	GO Biological Processes	GO:0045625	regulation of T-helper 1 cell differentiation	-2.74884	-1.49754	3/10	941,6363,246778	CD80,CCL19,IL27
20_Summary	GO Biological Processes	GO:0060627	regulation of vesicle-mediated transport	-12.0795	-9.61209	46/529	336,348,408,717,933,948,2207,3561,3673,3684,3689,3958,5028,5359,5538,5788,5874,6363,6366,6556,6688,7124,8832,8867,8973,9495,9498,9515,9846,10062,10461,26228,29108,30817,51762,54209,55512,55589,64581,79890,85439,112755,116443,140885,146722,729230	APOA2,APOE,ARRB1,C2,CD22,CD36,FCER1G,IL2RG,ITGA2,ITGAM,ITGB2,LGALS3,P2RY1,PLSCR1,PPT1,PTPRC,RAB27B,CCL19,CCL21,SLC11A1,SPI1,TNF,CD84,SYNJ1,CHRNA6,AKAP5,SLC4A8,STXBP5L,GAB2,NR1H3,MERTK,STAP1,PYCARD,ADGRE2,RAB8B,TREM2,SMPD3,BMP2K,CLEC7A,RIN3,STON2,STX1B,GRIN3A,SIRPA,CD300LF,CCR2
20_Member	GO Biological Processes	GO:0060627	regulation of vesicle-mediated transport	-12.0795	-9.61209	46/529	336,348,408,717,933,948,2207,3561,3673,3684,3689,3958,5028,5359,5538,5788,5874,6363,6366,6556,6688,7124,8832,8867,8973,9495,9498,9515,9846,10062,10461,26228,29108,30817,51762,54209,55512,55589,64581,79890,85439,112755,116443,140885,146722,729230	APOA2,APOE,ARRB1,C2,CD22,CD36,FCER1G,IL2RG,ITGA2,ITGAM,ITGB2,LGALS3,P2RY1,PLSCR1,PPT1,PTPRC,RAB27B,CCL19,CCL21,SLC11A1,SPI1,TNF,CD84,SYNJ1,CHRNA6,AKAP5,SLC4A8,STXBP5L,GAB2,NR1H3,MERTK,STAP1,PYCARD,ADGRE2,RAB8B,TREM2,SMPD3,BMP2K,CLEC7A,RIN3,STON2,STX1B,GRIN3A,SIRPA,CD300LF,CCR2
20_Member	GO Biological Processes	GO:0050766	positive regulation of phagocytosis	-10.5606	-8.19878	16/71	336,717,948,2207,3561,3673,5788,6556,7124,10461,26228,29108,54209,64581,140885,146722	APOA2,C2,CD36,FCER1G,IL2RG,ITGA2,PTPRC,SLC11A1,TNF,MERTK,STAP1,PYCARD,TREM2,CLEC7A,SIRPA,CD300LF
20_Member	GO Biological Processes	GO:0050764	regulation of phagocytosis	-9.20496	-7.04788	17/99	336,717,948,2207,3561,3673,5359,5788,6556,7124,10461,26228,29108,54209,64581,140885,146722	APOA2,C2,CD36,FCER1G,IL2RG,ITGA2,PLSCR1,PTPRC,SLC11A1,TNF,MERTK,STAP1,PYCARD,TREM2,CLEC7A,SIRPA,CD300LF

## Sheet: KEGG(M1_IFNγ+LPS vs M1_GM)DOWN
Table. KEGG enrichment pathway of down-regulated genes
GroupID	Category	Term	Description	LogP	Log(q-value)	InTerm_InList	Genes	Symbols
1_Summary	KEGG Pathway	hsa04640	Hematopoietic cell lineage	-15.2085	-12.6719	23/99	909,913,914,917,928,933,948,951,1436,1438,2209,3108,3109,3111,3119,3122,3575,3673,3676,3684,7124,7850,100133941,523,535,1520,1536,1780,2204,2214,3689,4360,4481,4688,4973,8685,10333,64581,245972,245973,338382,214,940,941,999,1272,1364,3680,3695,5788,7412,23705,54413,80380,90952,816,2207,4046,4261,4843,7043,26253,54106,712,713,714,717,728,10747,25984,2205,2206,7852,1234,3310,5294,8651,146850,5798,1…	CD1A,CD1E,CD2,CD3G,CD9,CD22,CD36,CD37,CSF1R,CSF2RA,FCGR1A,HLA-DMA,HLA-DMB,HLA-DOA,HLA-DQB1,HLA-DRA,IL7R,ITGA2,ITGA4,ITGAM,TNF,IL1R2,CD24,ATP6V1A,ATP6V0A1,CTSS,CYBB,DYNC1I1,FCAR,FCGR3A,ITGB2,MRC1,MSR1,NCF2,OLR1,MARCO,TLR6,CLEC7A,ATP6V0D2,ATP6V1C2,RAB7B,ALCAM,CD28,CD80,CDH1,CNTN1,CLDN4,ITGA9,ITGB7,PTPRC,VCAM1,CADM1,NLGN3,PDCD1LG2,ESAM,CAMK2B,FCER1G,LSP1,CIITA,NOS2,TGFB3,CLEC4E,TLR9,C1QA,C1QB,C1QC,C…
1_Member	KEGG Pathway	hsa04640	Hematopoietic cell lineage	-15.2085	-12.6719	23/99	909,913,914,917,928,933,948,951,1436,1438,2209,3108,3109,3111,3119,3122,3575,3673,3676,3684,7124,7850,100133941	CD1A,CD1E,CD2,CD3G,CD9,CD22,CD36,CD37,CSF1R,CSF2RA,FCGR1A,HLA-DMA,HLA-DMB,HLA-DOA,HLA-DQB1,HLA-DRA,IL7R,ITGA2,ITGA4,ITGAM,TNF,IL1R2,CD24
1_Member	KEGG Pathway	hsa04145	Phagosome	-14.6134	-12.3779	27/152	523,535,948,1520,1536,1780,2204,2209,2214,3108,3109,3111,3119,3122,3673,3684,3689,4360,4481,4688,4973,8685,10333,64581,245972,245973,338382	ATP6V1A,ATP6V0A1,CD36,CTSS,CYBB,DYNC1I1,FCAR,FCGR1A,FCGR3A,HLA-DMA,HLA-DMB,HLA-DOA,HLA-DQB1,HLA-DRA,ITGA2,ITGAM,ITGB2,MRC1,MSR1,NCF2,OLR1,MARCO,TLR6,CLEC7A,ATP6V0D2,ATP6V1C2,RAB7B
1_Member	KEGG Pathway	hsa04514	Cell adhesion molecules	-12.0955	-10.0361	24/149	214,914,933,940,941,999,1272,1364,3108,3109,3111,3119,3122,3676,3680,3684,3689,3695,5788,7412,23705,54413,80380,90952	ALCAM,CD2,CD22,CD28,CD80,CDH1,CNTN1,CLDN4,HLA-DMA,HLA-DMB,HLA-DOA,HLA-DQB1,HLA-DRA,ITGA4,ITGA9,ITGAM,ITGB2,ITGB7,PTPRC,VCAM1,CADM1,NLGN3,PDCD1LG2,ESAM
1_Member	KEGG Pathway	hsa05152	Tuberculosis	-10.2981	-8.36357	24/180	535,816,1520,2207,2209,2214,3108,3109,3111,3119,3122,3684,3689,4046,4261,4360,4843,7043,7124,10333,26253,54106,64581,245972	ATP6V0A1,CAMK2B,CTSS,FCER1G,FCGR1A,FCGR3A,HLA-DMA,HLA-DMB,HLA-DOA,HLA-DQB1,HLA-DRA,ITGAM,ITGB2,LSP1,CIITA,MRC1,NOS2,TGFB3,TNF,TLR6,CLEC4E,TLR9,CLEC7A,ATP6V0D2
1_Member	KEGG Pathway	hsa05150	Staphylococcus aureus infection	-9.42195	-7.58436	17/96	712,713,714,717,728,2204,2209,2214,3108,3109,3111,3119,3122,3684,3689,10747,25984	C1QA,C1QB,C1QC,C2,C5AR1,FCAR,FCGR1A,FCGR3A,HLA-DMA,HLA-DMB,HLA-DOA,HLA-DQB1,HLA-DRA,ITGAM,ITGB2,MASP2,KRT23
1_Member	KEGG Pathway	hsa05140	Leishmaniasis	-8.99188	-7.23348	15/77	1536,2209,2214,3108,3109,3111,3119,3122,3676,3684,3689,4688,4843,7043,7124	CYBB,FCGR1A,FCGR3A,HLA-DMA,HLA-DMB,HLA-DOA,HLA-DQB1,HLA-DRA,ITGA4,ITGAM,ITGB2,NCF2,NOS2,TGFB3,TNF
1_Member	KEGG Pathway	hsa05310	Asthma	-7.23882	-5.74366	9/31	2205,2206,2207,3108,3109,3111,3119,3122,7124	FCER1A,MS4A2,FCER1G,HLA-DMA,HLA-DMB,HLA-DOA,HLA-DQB1,HLA-DRA,TNF
1_Member	KEGG Pathway	hsa05323	Rheumatoid arthritis	-6.94431	-5.48694	14/93	523,535,940,941,3108,3109,3111,3119,3122,3689,7043,7124,245972,245973	ATP6V1A,ATP6V0A1,CD28,CD80,HLA-DMA,HLA-DMB,HLA-DOA,HLA-DQB1,HLA-DRA,ITGB2,TGFB3,TNF,ATP6V0D2,ATP6V1C2
1_Member	KEGG Pathway	hsa04672	Intestinal immune network for IgA production	-6.39649	-5.00606	10/49	940,941,3108,3109,3111,3119,3122,3676,3695,7852	CD28,CD80,HLA-DMA,HLA-DMB,HLA-DOA,HLA-DQB1,HLA-DRA,ITGA4,ITGB7,CXCR4
1_Member	KEGG Pathway	hsa05145	Toxoplasmosis	-5.93041	-4.65437	14/112	1234,3108,3109,3111,3119,3122,3310,4261,4843,5294,7043,7124,8651,146850	CCR5,HLA-DMA,HLA-DMB,HLA-DOA,HLA-DQB1,HLA-DRA,HSPA6,CIITA,NOS2,PIK3CG,TGFB3,TNF,SOCS1,PIK3R6
1_Member	KEGG Pathway	hsa04940	Type I diabetes mellitus	-5.91218	-4.65437	9/43	940,941,3108,3109,3111,3119,3122,5798,7124	CD28,CD80,HLA-DMA,HLA-DMB,HLA-DOA,HLA-DQB1,HLA-DRA,PTPRN,TNF
1_Member	KEGG Pathway	hsa05330	Allograft rejection	-5.33689	-4.14275	8/38	940,941,3108,3109,3111,3119,3122,7124	CD28,CD80,HLA-DMA,HLA-DMB,HLA-DOA,HLA-DQB1,HLA-DRA,TNF
_	KEGG Pathway	hsa04612	Antigen processing and presentation	-5.30221	-4.12738	11/78	1508,1520,3108,3109,3111,3119,3122,3310,3809,4261,7124	CTSB,CTSS,HLA-DMA,HLA-DMB,HLA-DOA,HLA-DQB1,HLA-DRA,HSPA6,KIR2DS4,CIITA,TNF
1_Member	KEGG Pathway	hsa05321	Inflammatory bowel disease	-5.21948	-4.06314	10/65	3108,3109,3111,3119,3122,3561,3594,7043,7124,50615	HLA-DMA,HLA-DMB,HLA-DOA,HLA-DQB1,HLA-DRA,IL2RG,IL12RB1,TGFB3,TNF,IL21R
1_Member	KEGG Pathway	hsa05332	Graft-versus-host disease	-4.9937	-3.87211	8/42	940,941,3108,3109,3111,3119,3122,7124	CD28,CD80,HLA-DMA,HLA-DMB,HLA-DOA,HLA-DQB1,HLA-DRA,TNF
1_Member	KEGG Pathway	hsa05322	Systemic lupus erythematosus	-4.92911	-3.82392	14/136	712,713,714,717,940,941,2209,2214,3108,3109,3111,3119,3122,7124	C1QA,C1QB,C1QC,C2,CD28,CD80,FCGR1A,FCGR3A,HLA-DMA,HLA-DMB,HLA-DOA,HLA-DQB1,HLA-DRA,TNF
1_Member	KEGG Pathway	hsa04659	Th17 cell differentiation	-3.95816	-2.9898	11/108	917,3108,3109,3111,3119,3122,3561,3594,3662,50615,246778	CD3G,HLA-DMA,HLA-DMB,HLA-DOA,HLA-DQB1,HLA-DRA,IL2RG,IL12RB1,IRF4,IL21R,IL27
1_Member	KEGG Pathway	hsa05416	Viral myocarditis	-3.83468	-2.88919	8/60	940,941,3108,3109,3111,3119,3122,3689	CD28,CD80,HLA-DMA,HLA-DMB,HLA-DOA,HLA-DQB1,HLA-DRA,ITGB2
1_Member	KEGG Pathway	hsa05320	Autoimmune thyroid disease	-3.39544	-2.53098	7/53	940,941,3108,3109,3111,3119,3122	CD28,CD80,HLA-DMA,HLA-DMB,HLA-DOA,HLA-DQB1,HLA-DRA
1_Member	KEGG Pathway	hsa04658	Th1 and Th2 cell differentiation	-3.21102	-2.38203	9/92	917,3108,3109,3111,3119,3122,3561,3594,54567	CD3G,HLA-DMA,HLA-DMB,HLA-DOA,HLA-DQB1,HLA-DRA,IL2RG,IL12RB1,DLL4
1_Member	KEGG Pathway	hsa05166	Human T-cell leukemia virus 1 infection	-3.16266	-2.35037	15/222	108,917,1959,3108,3109,3111,3119,3122,3561,3689,6688,7043,7124,7850,196883	ADCY2,CD3G,EGR2,HLA-DMA,HLA-DMB,HLA-DOA,HLA-DQB1,HLA-DRA,IL2RG,ITGB2,SPI1,TGFB3,TNF,IL1R2,ADCY4
1_Member	KEGG Pathway	hsa05169	Epstein-Barr virus infection	-2.6297	-1.87847	13/202	695,917,1647,3108,3109,3111,3119,3122,4938,7124,7188,10018,29760	BTK,CD3G,GADD45A,HLA-DMA,HLA-DMB,HLA-DOA,HLA-DQB1,HLA-DRA,OAS1,TNF,TRAF5,BCL2L11,BLNK
2_Summary	KEGG Pathway	hsa04060	Cytokine-cytokine receptor interaction	-8.42408	-6.73262	28/295	94,944,1230,1234,1235,1236,1436,1438,2690,2829,3561,3575,3594,3626,5473,6363,6366,6367,7043,7124,7850,7852,8740,8808,50615,64109,246778,729230,108,157,408,5294,5330,7074,10451,146850,196883	ACVRL1,TNFSF8,CCR1,CCR5,CCR6,CCR7,CSF1R,CSF2RA,GHR,XCR1,IL2RG,IL7R,IL12RB1,INHBC,PPBP,CCL19,CCL21,CCL22,TGFB3,TNF,IL1R2,CXCR4,TNFSF14,IL1RL2,IL21R,CRLF2,IL27,CCR2,ADCY2,GRK3,ARRB1,PIK3CG,PLCB2,TIAM1,VAV3,PIK3R6,ADCY4
2_Member	KEGG Pathway	hsa04060	Cytokine-cytokine receptor interaction	-8.42408	-6.73262	28/295	94,944,1230,1234,1235,1236,1436,1438,2690,2829,3561,3575,3594,3626,5473,6363,6366,6367,7043,7124,7850,7852,8740,8808,50615,64109,246778,729230	ACVRL1,TNFSF8,CCR1,CCR5,CCR6,CCR7,CSF1R,CSF2RA,GHR,XCR1,IL2RG,IL7R,IL12RB1,INHBC,PPBP,CCL19,CCL21,CCL22,TGFB3,TNF,IL1R2,CXCR4,TNFSF14,IL1RL2,IL21R,CRLF2,IL27,CCR2
2_Member	KEGG Pathway	hsa04061	Viral protein interaction with cytokine and cytokine receptor	-7.37386	-5.8373	15/100	1230,1234,1235,1236,1436,2829,3561,5473,6363,6366,6367,7124,7852,8740,729230	CCR1,CCR5,CCR6,CCR7,CSF1R,XCR1,IL2RG,PPBP,CCL19,CCL21,CCL22,TNF,CXCR4,TNFSF14,CCR2
2_Member	KEGG Pathway	hsa04062	Chemokine signaling pathway	-6.856	-5.43338	20/192	108,157,408,1230,1234,1235,1236,2829,5294,5330,5473,6363,6366,6367,7074,7852,10451,146850,196883,729230	ADCY2,GRK3,ARRB1,CCR1,CCR5,CCR6,CCR7,XCR1,PIK3CG,PLCB2,PPBP,CCL19,CCL21,CCL22,TIAM1,CXCR4,VAV3,PIK3R6,ADCY4,CCR2
3_Summary	KEGG Pathway	hsa04380	Osteoclast differentiation	-7.45984	-5.871	17/128	695,1436,2209,2214,3937,4286,4688,5468,6688,7006,7124,7305,8651,9846,29760,54209,140885	BTK,CSF1R,FCGR1A,FCGR3A,LCP2,MITF,NCF2,PPARG,SPI1,TEC,TNF,TYROBP,SOCS1,GAB2,BLNK,TREM2,SIRPA
3_Member	KEGG Pathway	hsa04380	Osteoclast differentiation	-7.45984	-5.871	17/128	695,1436,2209,2214,3937,4286,4688,5468,6688,7006,7124,7305,8651,9846,29760,54209,140885	BTK,CSF1R,FCGR1A,FCGR3A,LCP2,MITF,NCF2,PPARG,SPI1,TEC,TNF,TYROBP,SOCS1,GAB2,BLNK,TREM2,SIRPA
4_Summary	KEGG Pathway	hsa04610	Complement and coagulation cascades	-7.45331	-5.871	14/85	2,712,713,714,717,728,2149,2153,2162,3684,3689,5055,10544,10747,3394,4843,7124,29108,1536,1636,4938,51311,340061	A2M,C1QA,C1QB,C1QC,C2,C5AR1,F2R,F5,F13A1,ITGAM,ITGB2,SERPINB2,PROCR,MASP2,IRF8,NOS2,TNF,PYCARD,CYBB,ACE,OAS1,TLR8,STING1
4_Member	KEGG Pathway	hsa04610	Complement and coagulation cascades	-7.45331	-5.871	14/85	2,712,713,714,717,728,2149,2153,2162,3684,3689,5055,10544,10747	A2M,C1QA,C1QB,C1QC,C2,C5AR1,F2R,F5,F13A1,ITGAM,ITGB2,SERPINB2,PROCR,MASP2
4_Member	KEGG Pathway	hsa05133	Pertussis	-4.60304	-3.5436	10/76	712,713,714,717,3394,3684,3689,4843,7124,29108	C1QA,C1QB,C1QC,C2,IRF8,ITGAM,ITGB2,NOS2,TNF,PYCARD
4_Member	KEGG Pathway	hsa05171	Coronavirus disease - COVID-19	-2.12653	-1.48354	13/232	712,713,714,717,728,1536,1636,2162,4938,7124,10747,51311,340061	C1QA,C1QB,C1QC,C2,C5AR1,CYBB,ACE,F13A1,OAS1,TNF,MASP2,TLR8,STING1
5_Summary	KEGG Pathway	hsa03320	PPAR signaling pathway	-6.33503	-4.98054	12/75	336,948,1581,2167,2171,4023,4973,5468,10062,10873,28965,376497,19,348,3988,6646	APOA2,CD36,CYP7A1,FABP4,FABP5,LPL,OLR1,PPARG,NR1H3,ME3,SLC27A6,SLC27A1,ABCA1,APOE,LIPA,SOAT1
5_Member	KEGG Pathway	hsa03320	PPAR signaling pathway	-6.33503	-4.98054	12/75	336,948,1581,2167,2171,4023,4973,5468,10062,10873,28965,376497	APOA2,CD36,CYP7A1,FABP4,FABP5,LPL,OLR1,PPARG,NR1H3,ME3,SLC27A6,SLC27A1
5_Member	KEGG Pathway	hsa04979	Cholesterol metabolism	-4.41461	-3.40169	8/50	19,336,348,948,1581,3988,4023,6646	ABCA1,APOA2,APOE,CD36,CYP7A1,LIPA,LPL,SOAT1
6_Summary	KEGG Pathway	hsa05200	Pathways in cancer	-6.31298	-4.98054	35/531	108,816,999,1050,1436,1438,1647,2149,3479,3481,3561,3575,3594,3673,4286,4318,4843,4914,5155,5330,5366,5468,6688,7043,7188,7852,7855,8202,10018,10023,10672,25780,54567,115727,196883	ADCY2,CAMK2B,CDH1,CEBPA,CSF1R,CSF2RA,GADD45A,F2R,IGF1,IGF2,IL2RG,IL7R,IL12RB1,ITGA2,MITF,MMP9,NOS2,NTRK1,PDGFB,PLCB2,PMAIP1,PPARG,SPI1,TGFB3,TRAF5,CXCR4,FZD5,NCOA3,BCL2L11,FRAT1,GNA13,RASGRP3,DLL4,RASGRP4,ADCY4
6_Member	KEGG Pathway	hsa05200	Pathways in cancer	-6.31298	-4.98054	35/531	108,816,999,1050,1436,1438,1647,2149,3479,3481,3561,3575,3594,3673,4286,4318,4843,4914,5155,5330,5366,5468,6688,7043,7188,7852,7855,8202,10018,10023,10672,25780,54567,115727,196883	ADCY2,CAMK2B,CDH1,CEBPA,CSF1R,CSF2RA,GADD45A,F2R,IGF1,IGF2,IL2RG,IL7R,IL12RB1,ITGA2,MITF,MMP9,NOS2,NTRK1,PDGFB,PLCB2,PMAIP1,PPARG,SPI1,TGFB3,TRAF5,CXCR4,FZD5,NCOA3,BCL2L11,FRAT1,GNA13,RASGRP3,DLL4,RASGRP4,ADCY4
7_Summary	KEGG Pathway	hsa05202	Transcriptional misregulation in cancer	-6.20048	-4.89437	19/192	597,1050,1436,1647,2209,3087,3248,3479,3684,3695,4286,4318,4914,5468,5966,6688,7850,8013,55589	BCL2A1,CEBPA,CSF1R,GADD45A,FCGR1A,HHEX,HPGD,IGF1,ITGAM,ITGB7,MITF,MMP9,NTRK1,PPARG,REL,SPI1,IL1R2,NR4A3,BMP2K
7_Member	KEGG Pathway	hsa05202	Transcriptional misregulation in cancer	-6.20048	-4.89437	19/192	597,1050,1436,1647,2209,3087,3248,3479,3684,3695,4286,4318,4914,5468,5966,6688,7850,8013,55589	BCL2A1,CEBPA,CSF1R,GADD45A,FCGR1A,HHEX,HPGD,IGF1,ITGAM,ITGB7,MITF,MMP9,NTRK1,PPARG,REL,SPI1,IL1R2,NR4A3,BMP2K
7_Member	KEGG Pathway	hsa05221	Acute myeloid leukemia	-2.12247	-1.48354	6/67	597,1050,1436,2209,3684,6688	BCL2A1,CEBPA,CSF1R,FCGR1A,ITGAM,SPI1
8_Summary	KEGG Pathway	hsa04142	Lysosome	-5.77483	-4.5393	15/132	427,535,968,1508,1512,1520,1522,1657,2717,3988,5538,6556,7805,22901,245972	ASAH1,ATP6V0A1,CD68,CTSB,CTSH,CTSS,CTSZ,DMXL1,GLA,LIPA,PPT1,SLC11A1,LAPTM5,ARSG,ATP6V0D2
8_Member	KEGG Pathway	hsa04142	Lysosome	-5.77483	-4.5393	15/132	427,535,968,1508,1512,1520,1522,1657,2717,3988,5538,6556,7805,22901,245972	ASAH1,ATP6V0A1,CD68,CTSB,CTSH,CTSS,CTSZ,DMXL1,GLA,LIPA,PPT1,SLC11A1,LAPTM5,ARSG,ATP6V0D2
9_Summary	KEGG Pathway	hsa04611	Platelet activation	-5.39786	-4.18352	14/124	108,695,2149,2207,3673,3937,5028,5294,5330,10672,64805,146850,196883,283748,2205,2206,3635,7124,9846,10451,5155,160851,427,8879,53637,253782	ADCY2,BTK,F2R,FCER1G,ITGA2,LCP2,P2RY1,PIK3CG,PLCB2,GNA13,P2RY12,PIK3R6,ADCY4,PLA2G4D,FCER1A,MS4A2,INPP5D,TNF,GAB2,VAV3,PDGFB,DGKH,ASAH1,SGPL1,S1PR5,CERS6
9_Member	KEGG Pathway	hsa04611	Platelet activation	-5.39786	-4.18352	14/124	108,695,2149,2207,3673,3937,5028,5294,5330,10672,64805,146850,196883,283748	ADCY2,BTK,F2R,FCER1G,ITGA2,LCP2,P2RY1,PIK3CG,PLCB2,GNA13,P2RY12,PIK3R6,ADCY4,PLA2G4D
9_Member	KEGG Pathway	hsa04664	Fc epsilon RI signaling pathway	-5.039	-3.90038	10/68	695,2205,2206,2207,3635,3937,7124,9846,10451,283748	BTK,FCER1A,MS4A2,FCER1G,INPP5D,LCP2,TNF,GAB2,VAV3,PLA2G4D
9_Member	KEGG Pathway	hsa04072	Phospholipase D signaling pathway	-4.51277	-3.47168	14/148	108,2149,2205,2206,2207,5155,5294,5330,9846,10672,146850,160851,196883,283748	ADCY2,F2R,FCER1A,MS4A2,FCER1G,PDGFB,PIK3CG,PLCB2,GAB2,GNA13,PIK3R6,DGKH,ADCY4,PLA2G4D
9_Member	KEGG Pathway	hsa04071	Sphingolipid signaling pathway	-3.58359	-2.67028	11/119	427,2205,2206,2207,5330,7124,8879,9846,10672,53637,253782	ASAH1,FCER1A,MS4A2,FCER1G,PLCB2,TNF,SGPL1,GAB2,GNA13,S1PR5,CERS6
10_Summary	KEGG Pathway	hsa05142	Chagas disease	-4.89645	-3.81027	12/102	712,713,714,917,1636,2769,4843,5330,7043,7124,10333,54106,909,913,3684,3689,7850,338382	C1QA,C1QB,C1QC,CD3G,ACE,GNA15,NOS2,PLCB2,TGFB3,TNF,TLR6,TLR9,CD1A,CD1E,ITGAM,ITGB2,IL1R2,RAB7B
10_Member	KEGG Pathway	hsa05142	Chagas disease	-4.89645	-3.81027	12/102	712,713,714,917,1636,2769,4843,5330,7043,7124,10333,54106	C1QA,C1QB,C1QC,CD3G,ACE,GNA15,NOS2,PLCB2,TGFB3,TNF,TLR6,TLR9
10_Member	KEGG Pathway	hsa05146	Amoebiasis	-4.18474	-3.19225	11/102	909,913,2769,3684,3689,4843,5330,7043,7124,7850,338382	CD1A,CD1E,GNA15,ITGAM,ITGB2,NOS2,PLCB2,TGFB3,TNF,IL1R2,RAB7B
11_Summary	KEGG Pathway	hsa05417	Lipid and atherosclerosis	-4.88443	-3.81027	18/215	19,816,948,1536,1543,2081,3310,4318,4688,4973,5330,5468,7124,7412,9619,10333,10451,29108	ABCA1,CAMK2B,CD36,CYBB,CYP1A1,ERN1,HSPA6,MMP9,NCF2,OLR1,PLCB2,PPARG,TNF,VCAM1,ABCG1,TLR6,VAV3,PYCARD
11_Member	KEGG Pathway	hsa05417	Lipid and atherosclerosis	-4.88443	-3.81027	18/215	19,816,948,1536,1543,2081,3310,4318,4688,4973,5330,5468,7124,7412,9619,10333,10451,29108	ABCA1,CAMK2B,CD36,CYBB,CYP1A1,ERN1,HSPA6,MMP9,NCF2,OLR1,PLCB2,PPARG,TNF,VCAM1,ABCG1,TLR6,VAV3,PYCARD
12_Summary	KEGG Pathway	hsa04721	Synaptic vesicle cycle	-4.50309	-3.47168	10/78	523,535,6506,6531,6616,6809,10497,112755,245972,245973,760,3784	ATP6V1A,ATP6V0A1,SLC1A2,SLC6A3,SNAP25,STX3,UNC13B,STX1B,ATP6V0D2,ATP6V1C2,CA2,KCNQ1
12_Member	KEGG Pathway	hsa04721	Synaptic vesicle cycle	-4.50309	-3.47168	10/78	523,535,6506,6531,6616,6809,10497,112755,245972,245973	ATP6V1A,ATP6V0A1,SLC1A2,SLC6A3,SNAP25,STX3,UNC13B,STX1B,ATP6V0D2,ATP6V1C2
12_Member	KEGG Pathway	hsa04966	Collecting duct acid secretion	-3.24896	-2.41137	5/27	523,535,760,245972,245973	ATP6V1A,ATP6V0A1,CA2,ATP6V0D2,ATP6V1C2
12_Member	KEGG Pathway	hsa05110	Vibrio cholerae infection	-2.04062	-1.41255	5/50	523,535,3784,245972,245973	ATP6V1A,ATP6V0A1,KCNQ1,ATP6V0D2,ATP6V1C2
13_Summary	KEGG Pathway	hsa04670	Leukocyte transendothelial migration	-4.40677	-3.40169	12/114	399,1364,1536,3676,3684,3689,4318,4688,7412,7852,10451,90952	RHOH,CLDN4,CYBB,ITGA4,ITGAM,ITGB2,MMP9,NCF2,VCAM1,CXCR4,VAV3,ESAM
13_Member	KEGG Pathway	hsa04670	Leukocyte transendothelial migration	-4.40677	-3.40169	12/114	399,1364,1536,3676,3684,3689,4318,4688,7412,7852,10451,90952	RHOH,CLDN4,CYBB,ITGA4,ITGAM,ITGB2,MMP9,NCF2,VCAM1,CXCR4,VAV3,ESAM
14_Summary	KEGG Pathway	hsa04621	NOD-like receptor signaling pathway	-4.04166	-3.0614	15/184	1508,1536,2634,3428,4938,5027,5330,7124,7188,7226,10628,29108,51393,91662,340061	CTSB,CYBB,GBP2,IFI16,OAS1,P2RX7,PLCB2,TNF,TRAF5,TRPM2,TXNIP,PYCARD,TRPV2,NLRP12,STING1
14_Member	KEGG Pathway	hsa04621	NOD-like receptor signaling pathway	-4.04166	-3.0614	15/184	1508,1536,2634,3428,4938,5027,5330,7124,7188,7226,10628,29108,51393,91662,340061	CTSB,CYBB,GBP2,IFI16,OAS1,P2RX7,PLCB2,TNF,TRAF5,TRPM2,TXNIP,PYCARD,TRPV2,NLRP12,STING1
15_Summary	KEGG Pathway	hsa04015	Rap1 signaling pathway	-3.92383	-2.96705	16/210	108,999,1436,2149,3479,3684,3689,3937,5028,5155,5330,7074,9732,10451,25780,196883,3673,3676,3680,3695,7852,10672,10788,85477	ADCY2,CDH1,CSF1R,F2R,IGF1,ITGAM,ITGB2,LCP2,P2RY1,PDGFB,PLCB2,TIAM1,DOCK4,VAV3,RASGRP3,ADCY4,ITGA2,ITGA4,ITGA9,ITGB7,CXCR4,GNA13,IQGAP2,SCIN
15_Member	KEGG Pathway	hsa04015	Rap1 signaling pathway	-3.92383	-2.96705	16/210	108,999,1436,2149,3479,3684,3689,3937,5028,5155,5330,7074,9732,10451,25780,196883	ADCY2,CDH1,CSF1R,F2R,IGF1,ITGAM,ITGB2,LCP2,P2RY1,PDGFB,PLCB2,TIAM1,DOCK4,VAV3,RASGRP3,ADCY4
15_Member	KEGG Pathway	hsa04810	Regulation of actin cytoskeleton	-2.78066	-1.99998	14/218	2149,3673,3676,3680,3684,3689,3695,5155,7074,7852,10451,10672,10788,85477	F2R,ITGA2,ITGA4,ITGA9,ITGAM,ITGB2,ITGB7,PDGFB,TIAM1,CXCR4,VAV3,GNA13,IQGAP2,SCIN
16_Summary	KEGG Pathway	hsa05414	Dilated cardiomyopathy	-3.73065	-2.79615	10/96	108,3479,3673,3676,3680,3695,4607,7043,7124,196883,948,1834,3161,6696,7148,1636,1436,2149,2690,3481,3561,3575,4914,5155,5294,6446,10018,118788,146850	ADCY2,IGF1,ITGA2,ITGA4,ITGA9,ITGB7,MYBPC3,TGFB3,TNF,ADCY4,CD36,DSPP,HMMR,SPP1,TNXB,ACE,CSF1R,F2R,GHR,IGF2,IL2RG,IL7R,NTRK1,PDGFB,PIK3CG,SGK1,BCL2L11,PIK3AP1,PIK3R6
16_Member	KEGG Pathway	hsa05414	Dilated cardiomyopathy	-3.73065	-2.79615	10/96	108,3479,3673,3676,3680,3695,4607,7043,7124,196883	ADCY2,IGF1,ITGA2,ITGA4,ITGA9,ITGB7,MYBPC3,TGFB3,TNF,ADCY4
16_Member	KEGG Pathway	hsa04512	ECM-receptor interaction	-3.35355	-2.49823	9/88	948,1834,3161,3673,3676,3680,3695,6696,7148	CD36,DSPP,HMMR,ITGA2,ITGA4,ITGA9,ITGB7,SPP1,TNXB
16_Member	KEGG Pathway	hsa05410	Hypertrophic cardiomyopathy	-3.28123	-2.43487	9/90	1636,3479,3673,3676,3680,3695,4607,7043,7124	ACE,IGF1,ITGA2,ITGA4,ITGA9,ITGB7,MYBPC3,TGFB3,TNF
16_Member	KEGG Pathway	hsa04151	PI3K-Akt signaling pathway	-3.0175	-2.2213	20/354	1436,2149,2690,3479,3481,3561,3575,3673,3676,3680,3695,4914,5155,5294,6446,6696,7148,10018,118788,146850	CSF1R,F2R,GHR,IGF1,IGF2,IL2RG,IL7R,ITGA2,ITGA4,ITGA9,ITGB7,NTRK1,PDGFB,PIK3CG,SGK1,SPP1,TNXB,BCL2L11,PIK3AP1,PIK3R6
17_Summary	KEGG Pathway	hsa04662	B cell receptor signaling pathway	-3.58422	-2.67028	9/82	695,933,971,3635,10451,25780,27071,29760,118788	BTK,CD22,CD72,INPP5D,VAV3,RASGRP3,DAPP1,BLNK,PIK3AP1
17_Member	KEGG Pathway	hsa04662	B cell receptor signaling pathway	-3.58422	-2.67028	9/82	695,933,971,3635,10451,25780,27071,29760,118788	BTK,CD22,CD72,INPP5D,VAV3,RASGRP3,DAPP1,BLNK,PIK3AP1
18_Summary	KEGG Pathway	hsa05144	Malaria	-3.55492	-2.65183	7/50	948,2995,3689,7043,7124,7412,54106,3620,5330	CD36,GYPC,ITGB2,TGFB3,TNF,VCAM1,TLR9,IDO1,PLCB2
18_Member	KEGG Pathway	hsa05144	Malaria	-3.55492	-2.65183	7/50	948,2995,3689,7043,7124,7412,54106	CD36,GYPC,ITGB2,TGFB3,TNF,VCAM1,TLR9
18_Member	KEGG Pathway	hsa05143	African trypanosomiasis	-2.60865	-1.86448	5/37	3620,5330,7124,7412,54106	IDO1,PLCB2,TNF,VCAM1,TLR9
19_Summary	KEGG Pathway	hsa00512	Mucin type O-glycan biosynthesis	-3.54042	-2.64731	6/36	2591,9334,10331,11226,51301,168391,3955,4242	GALNT3,B4GALT5,B3GNT3,GALNT6,GCNT4,GALNTL5,LFNG,MFNG
19_Member	KEGG Pathway	hsa00512	Mucin type O-glycan biosynthesis	-3.54042	-2.64731	6/36	2591,9334,10331,11226,51301,168391	GALNT3,B4GALT5,B3GNT3,GALNT6,GCNT4,GALNTL5
19_Member	KEGG Pathway	hsa00514	Other types of O-glycan biosynthesis	-2.15361	-1.49787	5/47	2591,3955,4242,11226,168391	GALNT3,LFNG,MFNG,GALNT6,GALNTL5
20_Summary	KEGG Pathway	hsa04064	NF-kappa B signaling pathway	-3.44609	-2.56274	10/104	597,695,1647,6363,6366,7124,7188,7412,8740,29760	BCL2A1,BTK,GADD45A,CCL19,CCL21,TNF,TRAF5,VCAM1,TNFSF14,BLNK
20_Member	KEGG Pathway	hsa04064	NF-kappa B signaling pathway	-3.44609	-2.56274	10/104	597,695,1647,6363,6366,7124,7188,7412,8740,29760	BCL2A1,BTK,GADD45A,CCL19,CCL21,TNF,TRAF5,VCAM1,TNFSF14,BLNK

## Sheet: Hub genes(M1 macrophage)
Table .Hub genes identified by cyohubba between M1_IFNγ+LPS and M1_GM-CSF
Gene Symbol	Degree of connectivity	logFC
CD68	17	-2.58451
MRC1	15	-2.18671
CD28	12	-2.12685
HLA-DRA	12	-3.10534
PPARG	11	-2.78921
A2M	11	-2.70211
S100A9	10	2.46176
ACE	10	-2.14214
CCL22	9	-2.05378
FCER1A	8	-3.44309
SELP	8	2.56859
RETN	8	2.51823
MMP12	8	-3.07174
HLA-DQB1	7
CCL21	7	-3.43529
CD1A	7	-2.44039
CAMP	7	3.06355
RGS1	6	-3.10314
CD300LB	6	-2.04113
CLEC5A	6	-2.63235
CXCL13	6	2.54079
PPBP	6	-2.44009
CD1E	6	-3.71606
ACAN	6	-4.59513
GIG25	6
ITIH4	6	-2.52052
LYZ	6	7.60026
HLA-DMA	5
CYP26A1	5	2.46217
CYP7A1	5	-4.57165
CD9	5	-2.46037
NES	5	2.08494
FGL2	5	-2.49458
CD3G	5	-3.01491
IDO1	5	-2.26988
LTF	5	2.62577
ANKRD1	5	3.9167
FABP4	5	-2.92268
APOA2	5	-2.78226
TIMP3	5	2.02683
TIMP4	4	-2.19476
HLA-DMB	4
HLA-DOA	4
FABP5	4	-2.24734
IRF5	4	-2.33544
CD300C	4	-2.03101
IL23R	4	2.64128
DCSTAMP	4	-2.36437
CA2	4	-2.42834
CAPN3	4	-2.25311
MMP15	4	2.28641
SLC27A6	3	-3.01168
CYP3A5	3
GPR183	3	-2.17778
CLECL1	3	-2.11775
ITGA3	3	2.01986
ESAM	3	-2.46516
SCN4B	3	-3.99101
BLNK	3	-2.4004
EGR2	3	-2.99674
LDB3	3	2.03128
MYBPC3	3	-2.44704
MYOM2	3	-2.5169
CHIT1	3	2.78732
ITIH3	3	-2.21427
HPR	3	2.56876
RNASE3	3	2.37382
SPTBN2	2	-3.20012
RGS9	2	-2.83744
MMP28	2	-2.33481
KCNIP1	2	-2.19696
2022-03-01	2
GIMAP5	2
TFEC	2	-2.19322
STXBP5L	2	-3.37174
FGF19	2	2.62321
CYP2S1	2	-3.14531
CST7	2	2.1507
CLEC4A	2	-2.07065
CLDN1	2	3.65714
TIMD4	2	3.39058
FCAR	2	-2.14343
SERPINB2	2	-2.77932
CD177	2	2.42898
CRLF2	2	-6.17245
PGLYRP1	2	2.46046
ATP6V0D2	2	-2.15741
CAMK2B	2	-2.62964
ARC	2	2.01836
GPC5	2	-4.35619
CPM	2	-2.48712
APLN	2	2.18424
SRGAP3	1	-2.13425
SLIT2	1	3.15799
SLC1A6	1	2.43361
SYNDIG1L	1	-4.378
RASGRP3	1	-2.51473
RASAL1	1	-2.88139
SLC1A2	1	-2.38737
SIX3	1	2.35856
MTUS1	1	-3.02264
TRPV2	1	-2.16529
MCOLN3	1	-2.35592
SPOCK3	1	2.33166
KCNF1	1	-3.63955
SUCNR1	1	-3.17116
NOTUM	1	2.34358
GLI1	1	2.91878
IFI16	1	-2.55034
MS4A2	1	-3.19077
RALYL	1	2.54188
FAM57B	1
EFHD1	1	-2.05279
PIFO	1	-2.71529
DENND2D	1	-2.10331
TMEM71	1	-2.15135
COL4A3	1	2.33285
CLEC2B	1	-2.46762
FRMD3	1	-2.31804
CEMIP	1	-2.07681
PADI1	1	2.14239
CDH23	1	-2.11794
SMPD3	1	-3.74704
KBTBD6	1	-2.07309
GHR	1	-2.0847
CD248	1	2.03948
FRMD5	1	-2.34914
PLA2G4D	1	-3.75712
SCIMP	1	-3.31563
AQP1	1	2.09639
FBN2	1	-2.36385
NPR1	1	2.14769
GDF6	1	2.22661
ABCA9	1	-5.90251
ABCA6	1	-2.97857
ITIH1	1	-2.21634
