# Supplementary material for: Transcriptomic Establishment of Pig Macrophage Polarization Signatures
Source: Curr Issues Mol Biol. 2023 Mar 12;45(3):2338–50. doi: 10.3390/cimb45030151 (PMC10047103; doi:10.3390/cimb45030151)
Supplement: Supplementary file 1 [file cimb-45-00151-s001.zip › Additional file/Additional file3.xlsx]

## Sheet: DGEs(M2_IL4+IL10 vs M2_M-CSF)
Table . Differential genes between M2_IL4+IL10 vs M2_M-CSF
hgnc_symbol	ensembl_gene_id	logFoldChange	pvalue	FDR
TSPAN33	ENSSSCG00000016570	-3.32438	1.25259e-59	1.57514e-55
PRTN3	ENSSSCG00000013417	4.42677	2.10891e-45	1.32598e-41
DCHS2	ENSSSCG00000026886	-4.45816	3.59752e-45	1.50796e-41
SFRP2	ENSSSCG00000009004	-4.2706	1.63309e-39	5.13403e-36
CISH	ENSSSCG00000040581	-2.36076	6.96668e-35	1.75212e-31
	ENSSSCG00000031640	4.9651	3.7124e-34	7.78057e-31
MPO	ENSSSCG00000017637	5.03828	1.79011e-33	2.97358e-30
TNN	ENSSSCG00000015507	-3.15337	1.89174e-33	2.97358e-30
SPRY1	ENSSSCG00000009083	2.11001	2.10625e-27	2.9429e-24
	ENSSSCG00000006455	-2.54999	6.67217e-27	8.39026e-24
PTHLH	ENSSSCG00000036893	-4.2573	1.02294e-26	1.16941e-23
CCL11	ENSSSCG00000044762	-4.95957	5.01173e-26	5.25187e-23
EFEMP1	ENSSSCG00000008397	2.80367	2.39038e-25	2.31223e-22
	ENSSSCG00000005216	-4.67505	1.27627e-24	1.14636e-21
AZU1	ENSSSCG00000013415	4.53893	7.25699e-24	6.08378e-21
C2CD2	ENSSSCG00000025821	-1.72792	1.93366e-21	1.51973e-18
PTGS2	ENSSSCG00000015579	2.19579	2.13766e-21	1.58124e-18
PTN	ENSSSCG00000016522	2.03482	2.37414e-21	1.6586e-18
IL1RL1	ENSSSCG00000032795	-2.05111	5.8013e-20	3.83954e-17
C7	ENSSSCG00000016859	4.6134	7.38584e-20	4.64385e-17
EGR1	ENSSSCG00000014336	2.14316	2.31872e-19	1.38847e-16
PADI1	ENSSSCG00000003481	3.09046	2.71575e-19	1.5523e-16
COLEC12	ENSSSCG00000040397	1.97611	1.23863e-18	6.77209e-16
	ENSSSCG00000004207	4.51945	1.40499e-18	7.36158e-16
	ENSSSCG00000010893	3.29946	2.35613e-18	1.18513e-15
FOS	ENSSSCG00000002383	2.1615	4.63658e-18	2.2425e-15
NDP	ENSSSCG00000029656	-3.6527	1.27964e-17	5.95983e-15
SIGLEC15	ENSSSCG00000004493	2.39804	2.18058e-17	9.79312e-15
IGSF11	ENSSSCG00000011906	3.65151	5.22418e-17	2.26531e-14
CLDN5	ENSSSCG00000041667	-2.59459	6.17176e-17	2.587e-14
LTC4S	ENSSSCG00000028488	-2.32802	8.17046e-17	3.31431e-14
NTRK1	ENSSSCG00000006464	-4.57222	8.71608e-17	3.42515e-14
NFATC1	ENSSSCG00000004856	2.12263	1.40448e-16	5.3519e-14
PDGFD	ENSSSCG00000014994	1.62878	5.19206e-16	1.9203e-13
P2RY2	ENSSSCG00000040207	1.48037	6.11191e-16	2.19592e-13
TMEM51	ENSSSCG00000021026	-1.42515	1.08125e-15	3.77688e-13
PON1	ENSSSCG00000015332	2.7761	1.38675e-15	4.71309e-13
SOCS1	ENSSSCG00000027855	-2.22437	2.3416e-15	7.74886e-13
FHAD1	ENSSSCG00000003455	-3.1036	4.95585e-15	1.59794e-12
ITGB3	ENSSSCG00000017306	-1.99011	9.08013e-15	2.85457e-12
	ENSSSCG00000037475	4.86741	1.58953e-14	4.79634e-12
OLFM2	ENSSSCG00000027434	-3.27909	1.60196e-14	4.79634e-12
PRSS35	ENSSSCG00000004452	2.10753	1.78218e-14	5.09339e-12
	ENSSSCG00000039926	-2.58234	1.76491e-14	5.09339e-12
GDF15	ENSSSCG00000034260	1.67391	1.98398e-14	5.54412e-12
BOK	ENSSSCG00000032684	-1.54361	2.17398e-14	5.94301e-12
NR4A1	ENSSSCG00000031321	2.10773	2.77832e-14	7.43349e-12
PDGFC	ENSSSCG00000024960	1.27001	3.21242e-14	8.41586e-12
	ENSSSCG00000036445	-3.4466	3.84897e-14	9.87772e-12
CARD10	ENSSSCG00000025260	-1.16491	4.01743e-14	1.01038e-11
FGF1	ENSSSCG00000024954	-2.17933	4.13135e-14	1.01866e-11
MMP28	ENSSSCG00000034440	-3.6171	5.90873e-14	1.42889e-11
CHST2	ENSSSCG00000022031	1.12258	6.21812e-14	1.47534e-11
CACNA1D	ENSSSCG00000011455	3.14348	7.54773e-14	1.75764e-11
SFRP1	ENSSSCG00000025822	2.73672	1.38362e-13	3.16346e-11
	ENSSSCG00000038506	-1.70576	1.83574e-13	4.12222e-11
CYP26A1	ENSSSCG00000010475	2.16669	2.21531e-13	4.88728e-11
ADAMTS1	ENSSSCG00000012026	-1.35411	2.593e-13	5.62189e-11
VWCE	ENSSSCG00000013093	2.44725	2.93077e-13	6.24652e-11
HTRA3	ENSSSCG00000008723	-1.11703	1.05416e-12	2.20934e-10
IBSP	ENSSSCG00000009219	-2.12784	1.48848e-12	3.06847e-10
SPRY2	ENSSSCG00000009482	1.55256	2.16271e-12	4.38647e-10
ADGRG1	ENSSSCG00000002815	-1.3239	2.48088e-12	4.95192e-10
FRMPD3	ENSSSCG00000012561	-2.02352	3.39923e-12	6.67896e-10
DUSP6	ENSSSCG00000037910	1.51519	3.47251e-12	6.71796e-10
	ENSSSCG00000033204	-2.57162	4.03604e-12	7.68987e-10
ATP6V0D2	ENSSSCG00000006138	3.25476	8.09725e-12	1.51974e-09
CCN2	ENSSSCG00000004192	1.09809	9.64677e-12	1.78394e-09
MSMP	ENSSSCG00000038905	2.52286	2.50652e-11	4.56805e-09
	ENSSSCG00000003521	3.80302	3.17233e-11	5.69886e-09
TRIB2	ENSSSCG00000039080	1.32141	3.44312e-11	6.0982e-09
	ENSSSCG00000024973	-1.53712	4.09823e-11	7.15767e-09
ARRB1	ENSSSCG00000014852	1.71949	4.18557e-11	7.21007e-09
NEDD9	ENSSSCG00000023956	1.06543	4.44302e-11	7.55013e-09
GFRA1	ENSSSCG00000010655	-2.48096	4.67505e-11	7.83851e-09
TENT5B	ENSSSCG00000036755	-1.11337	5.23561e-11	8.66286e-09
MYC	ENSSSCG00000005965	1.17644	6.06885e-11	9.91114e-09
PIK3R1	ENSSSCG00000016958	1.43115	9.46547e-11	1.526e-08
LIF	ENSSSCG00000040961	2.09543	1.07426e-10	1.70997e-08
TMPRSS11F	ENSSSCG00000008930	2.74777	1.27677e-10	2.00692e-08
MAN1A1	ENSSSCG00000004244	-1.48005	1.33494e-10	2.07245e-08
NPG1	ENSSSCG00000011349	4.03582	1.54613e-10	2.37105e-08
UPP1	ENSSSCG00000030388	-2.26359	2.02359e-10	3.06587e-08
DHRS3	ENSSSCG00000003439	2.21546	2.46154e-10	3.64164e-08
PLPPR3	ENSSSCG00000037432	-2.03013	2.44941e-10	3.64164e-08
CCR6	ENSSSCG00000024562	2.07259	2.53263e-10	3.70324e-08
PTGER3	ENSSSCG00000003788	2.7894	2.76775e-10	4.00051e-08
ARNTL2	ENSSSCG00000000551	-1.24762	3.38509e-10	4.83722e-08
PRSS57	ENSSSCG00000020780	3.08905	3.73542e-10	5.27786e-08
CD177	ENSSSCG00000003051	3.80413	4.09685e-10	5.72422e-08
MAT1A	ENSSSCG00000010337	1.99563	5.95709e-10	8.23191e-08
CYP2S1	ENSSSCG00000032803	-1.86305	1.32497e-09	1.79156e-07
REEP1	ENSSSCG00000023710	-1.60641	1.47019e-09	1.96677e-07
CADM1	ENSSSCG00000031831	1.4213	1.64589e-09	2.17864e-07
OMD	ENSSSCG00000008073	1.59873	1.86739e-09	2.44608e-07
EVA1C	ENSSSCG00000021598	3.03572	1.94286e-09	2.46975e-07
ELANE	ENSSSCG00000029130	1.5808	1.94123e-09	2.46975e-07
EXT1	ENSSSCG00000006009	1.06284	1.94437e-09	2.46975e-07
PTGDS	ENSSSCG00000040080	1.94116	2.56766e-09	3.22883e-07
ADIRF	ENSSSCG00000037918	-2.40538	2.71686e-09	3.38263e-07
THRB	ENSSSCG00000036033	1.16213	3.06002e-09	3.77252e-07
NAAA	ENSSSCG00000008973	1.32738	3.23325e-09	3.90944e-07
	ENSSSCG00000026339	-1.77373	4.06423e-09	4.8674e-07
JAG1	ENSSSCG00000007067	-1.86015	4.16719e-09	4.94363e-07
	ENSSSCG00000028092	1.30595	4.75475e-09	5.53621e-07
SELP	ENSSSCG00000006288	2.03574	5.02674e-09	5.7992e-07
	ENSSSCG00000003236	2.70998	5.86483e-09	6.52657e-07
SERPINE1	ENSSSCG00000025698	-1.2516	5.82156e-09	6.52657e-07
GALNT12	ENSSSCG00000005379	-1.82041	5.7798e-09	6.52657e-07
EREG	ENSSSCG00000038185	2.42269	6.2013e-09	6.84047e-07
SH3GL3	ENSSSCG00000001795	-1.78227	7.11886e-09	7.78432e-07
SNAP25	ENSSSCG00000026985	2.19604	7.28022e-09	7.89213e-07
FGD2	ENSSSCG00000001572	2.63121	8.51146e-09	9.148e-07
AMPH	ENSSSCG00000024136	-2.4987	1.20328e-08	1.28231e-06
STC1	ENSSSCG00000009642	2.06555	1.2723e-08	1.34447e-06
RNF144B	ENSSSCG00000001076	-1.25068	1.58622e-08	1.66223e-06
	ENSSSCG00000011212	-1.79143	1.62241e-08	1.6861e-06
CCDC60	ENSSSCG00000009842	3.28665	2.33554e-08	2.40733e-06
DPEP2	ENSSSCG00000021105	2.25677	2.537e-08	2.57281e-06
SMAD6	ENSSSCG00000004948	-1.06179	2.51721e-08	2.57281e-06
ANGPT1	ENSSSCG00000006035	1.64111	2.95374e-08	2.92582e-06
ADAMTS4	ENSSSCG00000006359	1.22182	2.93829e-08	2.92582e-06
FBP1	ENSSSCG00000031174	-3.01526	2.9549e-08	2.92582e-06
FOSB	ENSSSCG00000031616	2.27063	3.08119e-08	3.02702e-06
	ENSSSCG00000032480	1.79407	3.92909e-08	3.80064e-06
TMEM26	ENSSSCG00000023525	-1.25532	4.00873e-08	3.84807e-06
RNF122	ENSSSCG00000036062	1.39411	4.09022e-08	3.89655e-06
	ENSSSCG00000028203	2.79661	5.32034e-08	5.03032e-06
SLCO2A1	ENSSSCG00000011641	-1.90058	5.45877e-08	5.12269e-06
	ENSSSCG00000005453	-1.21476	5.58674e-08	5.16568e-06
GRID2	ENSSSCG00000009197	1.89662	5.76359e-08	5.2903e-06
ACP5	ENSSSCG00000032282	2.43504	6.03789e-08	5.46233e-06
WNT5A	ENSSSCG00000035859	1.91362	6.0161e-08	5.46233e-06
GRIA4	ENSSSCG00000030565	1.50184	6.79438e-08	6.10281e-06
TENT5A	ENSSSCG00000004464	-1.18646	6.85884e-08	6.11701e-06
MAPK4	ENSSSCG00000004520	1.99606	7.36927e-08	6.52596e-06
UGP2	ENSSSCG00000008368	-1.21499	7.69845e-08	6.68112e-06
FBXO32	ENSSSCG00000005981	-1.76557	7.70387e-08	6.68112e-06
IER3	ENSSSCG00000027607	1.46109	7.9138e-08	6.81617e-06
	ENSSSCG00000035649	1.82399	8.10132e-08	6.93021e-06
DCSTAMP	ENSSSCG00000006043	2.23151	8.78985e-08	7.46666e-06
GJA1	ENSSSCG00000004241	1.27058	8.84718e-08	7.46666e-06
OPRD1	ENSSSCG00000027401	2.44257	1.00858e-07	8.28195e-06
LIPM	ENSSSCG00000010444	-1.70638	1.01151e-07	8.28195e-06
PPARG	ENSSSCG00000011579	-1.95135	1.02084e-07	8.28195e-06
	ENSSSCG00000009543	-2.6016	1.01861e-07	8.28195e-06
SLC37A2	ENSSSCG00000022536	1.15713	1.15761e-07	9.33134e-06
NR3C2	ENSSSCG00000037766	1.32952	1.48127e-07	1.17892e-05
SIGLEC1	ENSSSCG00000007146	1.26602	1.51965e-07	1.20186e-05
COL5A3	ENSSSCG00000013667	-2.27707	1.87082e-07	1.44328e-05
SLC7A8	ENSSSCG00000002032	1.20818	1.89653e-07	1.4542e-05
CDKN1C	ENSSSCG00000040461	1.68726	2.10134e-07	1.59183e-05
CHST7	ENSSSCG00000012265	-2.44061	2.23426e-07	1.68238e-05
	ENSSSCG00000025644	-2.94184	2.258e-07	1.69014e-05
PTX3	ENSSSCG00000011727	-1.27103	2.59664e-07	1.92075e-05
DGAT2	ENSSSCG00000034102	3.34903	2.96693e-07	2.1566e-05
TNFRSF11A	ENSSSCG00000004898	1.56637	3.07164e-07	2.21988e-05
COL11A1	ENSSSCG00000006857	2.25261	3.1291e-07	2.24848e-05
RGS2	ENSSSCG00000037241	2.03926	3.15734e-07	2.25588e-05
GRIA1	ENSSSCG00000022569	2.18542	3.28726e-07	2.33544e-05
	ENSSSCG00000031090	3.92822	3.47142e-07	2.45242e-05
TESMIN	ENSSSCG00000012882	-1.5523	3.85574e-07	2.69366e-05
TOX3	ENSSSCG00000002835	1.45609	4.22714e-07	2.92067e-05
CHRNA4	ENSSSCG00000039677	-2.36634	4.66753e-07	3.1899e-05
KCNT2	ENSSSCG00000010892	1.63698	5.11294e-07	3.44027e-05
FAM171B	ENSSSCG00000025134	1.15477	5.08058e-07	3.44027e-05
TPRG1	ENSSSCG00000011812	1.6209	5.14339e-07	3.44033e-05
	ENSSSCG00000003080	-1.29943	5.20652e-07	3.46413e-05
NTN1	ENSSSCG00000017993	-2.19381	5.47231e-07	3.62181e-05
BATF3	ENSSSCG00000026587	-1.26117	6.83208e-07	4.47465e-05
SEMA6A	ENSSSCG00000014224	1.65819	7.35719e-07	4.75279e-05
CCN3	ENSSSCG00000006002	-4.68903	7.37014e-07	4.75279e-05
AREG	ENSSSCG00000008963	2.3641	7.95414e-07	5.07732e-05
	ENSSSCG00000048318	2.12344	8.04466e-07	5.10917e-05
LMO2	ENSSSCG00000013307	1.56145	8.76659e-07	5.48457e-05
SLC39A8	ENSSSCG00000009169	-1.88704	1.13485e-06	6.99549e-05
PDE1C	ENSSSCG00000016668	2.06084	1.14149e-06	7.00206e-05
ADAM7	ENSSSCG00000009646	-1.92934	1.16531e-06	7.11346e-05
COL3A1	ENSSSCG00000016034	1.86557	1.24745e-06	7.57813e-05
NSG1	ENSSSCG00000024892	-1.13345	1.27233e-06	7.69207e-05
	ENSSSCG00000021815	-1.43047	1.2989e-06	7.81517e-05
OCSTAMP	ENSSSCG00000007448	2.62312	1.39157e-06	8.29336e-05
AMCF-II	ENSSSCG00000008957	-1.26215	1.59286e-06	9.40386e-05
F3	ENSSSCG00000022447	-1.44037	1.63972e-06	9.63525e-05
HMCN1	ENSSSCG00000035595	2.03532	1.65684e-06	9.64573e-05
CACNA1G	ENSSSCG00000017562	1.51469	1.65657e-06	9.64573e-05
MME	ENSSSCG00000011723	-1.874	1.74765e-06	0.000101275
CDA	ENSSSCG00000021259	-1.58939	1.78166e-06	0.000102772
ST14	ENSSSCG00000015246	1.8899	1.86084e-06	0.000106364
ARHGEF28	ENSSSCG00000028317	1.21011	1.85842e-06	0.000106364
ADAMTS14	ENSSSCG00000010272	-1.63275	1.99719e-06	0.000113129
ENO2	ENSSSCG00000028373	1.28967	2.04302e-06	0.000115206
RND3	ENSSSCG00000040445	1.04558	2.13142e-06	0.000119123
BANK1	ENSSSCG00000022361	2.33384	2.41909e-06	0.000134602
PPFIBP2	ENSSSCG00000014598	1.34081	2.47034e-06	0.000136764
ATOH8	ENSSSCG00000008230	-1.48696	2.75477e-06	0.000149316
MYOM1	ENSSSCG00000003693	3.01065	2.87484e-06	0.000154492
	ENSSSCG00000002980	1.6206	2.95934e-06	0.000158356
LRATD2	ENSSSCG00000005967	1.20776	3.14955e-06	0.00016782
CORO2B	ENSSSCG00000004962	1.57976	3.18495e-06	0.00016828
SERPINE2	ENSSSCG00000016233	1.50563	3.18348e-06	0.00016828
SPECC1	ENSSSCG00000034364	1.18291	3.22696e-06	0.000169787
GFPT2	ENSSSCG00000014012	-1.20916	3.25045e-06	0.00017031
IL11	ENSSSCG00000040725	1.94752	3.61928e-06	0.000188848
	ENSSSCG00000039633	1.54787	3.76451e-06	0.000194809
GALNT15	ENSSSCG00000011195	2.18218	3.80211e-06	0.000195949
ECEL1	ENSSSCG00000016285	1.51426	3.81922e-06	0.000196027
HGF	ENSSSCG00000015403	1.47511	3.87196e-06	0.000197125
HAVCR2	ENSSSCG00000028875	-2.78553	4.4257e-06	0.000222613
NTS	ENSSSCG00000000932	2.79619	4.495e-06	0.000224304
FLT1	ENSSSCG00000009320	-1.57038	5.17124e-06	0.000256017
	ENSSSCG00000016254	4.34265	5.36251e-06	0.000264445
BDKRB1	ENSSSCG00000002501	-1.06802	5.52285e-06	0.000271288
TBX3	ENSSSCG00000009865	1.3668	5.89813e-06	0.000286367
GEM	ENSSSCG00000006105	1.03038	6.94993e-06	0.000331043
MMD	ENSSSCG00000017605	1.44125	7.6614e-06	0.000359485
RAD54B	ENSSSCG00000006101	-2.23641	7.93669e-06	0.000371018
PGBD5	ENSSSCG00000021027	1.04911	9.70055e-06	0.000441973
MLANA	ENSSSCG00000005206	1.0705	1.05704e-05	0.000478141
CLGN	ENSSSCG00000026360	1.70226	1.09059e-05	0.000491547
KLHL42	ENSSSCG00000000545	-1.13175	1.21879e-05	0.000545419
TFCP2L1	ENSSSCG00000015732	1.82552	1.29835e-05	0.000575189
ARID3A	ENSSSCG00000037642	1.06276	1.29903e-05	0.000575189
SELL	ENSSSCG00000006287	1.31254	1.32795e-05	0.000585749
	ENSSSCG00000033385	1.3142	1.37138e-05	0.000598789
PLCG2	ENSSSCG00000002688	1.00572	1.37136e-05	0.000598789
PLCXD3	ENSSSCG00000033993	2.40168	1.48888e-05	0.000638998
DLG2	ENSSSCG00000014904	1.16514	1.48572e-05	0.000638998
GPNMB	ENSSSCG00000032241	1.47814	1.5624e-05	0.000666356
ADIPOQ	ENSSSCG00000039103	-1.89982	1.64538e-05	0.000694319
DIO2	ENSSSCG00000040638	1.46779	1.67907e-05	0.000706162
	ENSSSCG00000012832	-2.91615	1.70069e-05	0.000712872
DENND11	ENSSSCG00000016491	1.41447	1.75806e-05	0.000732041
NKX3-2	ENSSSCG00000034181	-1.00556	1.86781e-05	0.000775173
	ENSSSCG00000006376	2.4161	2.01372e-05	0.000827532
MAFF	ENSSSCG00000030165	1.43164	2.00845e-05	0.000827532
LY9	ENSSSCG00000006375	1.95893	2.12494e-05	0.00086476
	ENSSSCG00000022128	1.26212	2.18966e-05	0.000888225
EPHA3	ENSSSCG00000026130	2.02718	2.30743e-05	0.000932986
	ENSSSCG00000028691	-1.40638	2.37468e-05	0.000954047
CRISPLD2	ENSSSCG00000002669	-1.0974	2.46027e-05	0.000978663
LMCD1	ENSSSCG00000011538	-1.24512	2.46709e-05	0.000978663
ADRA2B	ENSSSCG00000008122	1.33963	2.48706e-05	0.000982025
TSC22D3	ENSSSCG00000030241	-1.26225	2.49118e-05	0.000982025
S1PR1	ENSSSCG00000029849	1.60507	2.50637e-05	0.000984927
KCNJ2	ENSSSCG00000039947	1.0517	2.76285e-05	0.00107563
CBLN4	ENSSSCG00000007490	1.48253	3.24207e-05	0.00124296
GABRP	ENSSSCG00000021902	-1.93661	3.27559e-05	0.00125199
MATK	ENSSSCG00000013494	2.56883	3.28865e-05	0.00125317
DNAH17	ENSSSCG00000036056	1.17235	3.3402e-05	0.00126897
P2RY8	ENSSSCG00000035911	1.48827	3.36562e-05	0.00127478
GPC3	ENSSSCG00000012680	1.96678	3.45469e-05	0.00130068
ARL11	ENSSSCG00000036810	1.7432	3.47452e-05	0.00130424
NTF3	ENSSSCG00000033544	1.12683	3.52561e-05	0.001316
SLC6A3	ENSSSCG00000017121	1.68463	3.61155e-05	0.00134365
KCNK2	ENSSSCG00000023451	1.58828	3.66552e-05	0.0013557
CYTH4	ENSSSCG00000000130	1.55881	3.89022e-05	0.00142208
DUSP4	ENSSSCG00000015850	1.13398	4.16556e-05	0.00151832
	ENSSSCG00000038028	-1.67038	4.30947e-05	0.00156623
IGF1	ENSSSCG00000000857	2.41213	4.98877e-05	0.0018027
RGS16	ENSSSCG00000015550	2.1643	5.16937e-05	0.0018626
NUP210	ENSSSCG00000011610	1.58673	5.26636e-05	0.00188674
	ENSSSCG00000010212	1.58965	5.76118e-05	0.00202204
ID1	ENSSSCG00000037016	-1.18774	5.75515e-05	0.00202204
COL9A3	ENSSSCG00000040554	1.71341	5.99949e-05	0.00208985
JADE1	ENSSSCG00000009071	-1.04015	6.47461e-05	0.00223676
TMEM100	ENSSSCG00000017607	2.18889	6.71414e-05	0.00230684
IL6	ENSSSCG00000020970	1.82705	7.32175e-05	0.00249515
GP91-PHOX	ENSSSCG00000036246	1.65409	7.43582e-05	0.00252036
HS6ST1	ENSSSCG00000022197	1.10788	7.42325e-05	0.00252036
EPHA5	ENSSSCG00000008919	-1.52328	7.52829e-05	0.00254485
WFDC2	ENSSSCG00000033003	-1.39436	8.3751e-05	0.00279355
	ENSSSCG00000014097	1.44163	8.90715e-05	0.00294756
WNT7A	ENSSSCG00000039010	1.89811	9.02938e-05	0.00297643
EGR4	ENSSSCG00000036364	1.2347	9.04172e-05	0.00297643
AGT	ENSSSCG00000010184	1.10981	9.09524e-05	0.00298623
TMEM190	ENSSSCG00000032405	1.61804	9.24947e-05	0.0030165
ACE	ENSSSCG00000017296	1.07027	9.41341e-05	0.00305875
HK3	ENSSSCG00000014048	-1.75212	9.7543e-05	0.00313709
CRMP1	ENSSSCG00000022896	-1.03218	9.86929e-05	0.00314991
APOLD1	ENSSSCG00000036787	2.68018	0.000103609	0.00329845
	ENSSSCG00000002274	-1.58702	0.0001053	0.0033438
ADAMTS5	ENSSSCG00000012027	2.54172	0.000105778	0.00334981
RIPOR3	ENSSSCG00000007470	2.2418	0.000108273	0.00341236
FOLR1	ENSSSCG00000022236	1.70392	0.00010907	0.00342888
STMN3	ENSSSCG00000038405	-1.33454	0.000111606	0.00349985
CD4	ENSSSCG00000000687	2.21201	0.000112008	0.00350373
	ENSSSCG00000051614	-1.12201	0.000120399	0.00375686
XKR5	ENSSSCG00000015756	-1.65516	0.000122574	0.00380585
SOD3	ENSSSCG00000028814	1.68164	0.000130064	0.00401154
LHFPL3	ENSSSCG00000035554	-1.58925	0.000130475	0.00401154
TEC	ENSSSCG00000008820	1.00044	0.000135687	0.00416162
ACAN	ENSSSCG00000001832	2.66949	0.000141628	0.00433328
SLC29A4	ENSSSCG00000027768	1.07661	0.000143781	0.00438845
ENPP2	ENSSSCG00000006001	1.49077	0.000146319	0.00445511
FBLN1	ENSSSCG00000000010	-1.59839	0.000147655	0.00446773
MS4A8	ENSSSCG00000030879	2.21007	0.000161601	0.00484997
MFSD2A	ENSSSCG00000003669	1.34407	0.000167287	0.00500482
	ENSSSCG00000043140	-1.48634	0.000179101	0.00529929
ITIH4	ENSSSCG00000011453	1.47809	0.000180304	0.00530989
	ENSSSCG00000035189	1.21494	0.000188673	0.0055048
SLC13A3	ENSSSCG00000035906	-2.68507	0.000190056	0.00551953
AHR	ENSSSCG00000030484	1.11709	0.00019559	0.00565412
	ENSSSCG00000041322	1.17676	0.000196208	0.00565898
SMIM5	ENSSSCG00000038844	-1.89033	0.000197745	0.00569026
NDRG2	ENSSSCG00000030309	1.0115	0.000199893	0.00573406
EYA1	ENSSSCG00000040728	1.06515	0.000200702	0.00573596
TNFRSF19	ENSSSCG00000009283	1.31185	0.000201817	0.00575475
FAM216A	ENSSSCG00000009822	-1.14774	0.000204325	0.00579996
HMOX1	ENSSSCG00000039745	-1.53631	0.000203989	0.00579996
SLC27A6	ENSSSCG00000014257	-2.43906	0.000219653	0.00617927
IL10	ENSSSCG00000015652	1.60095	0.00022465	0.00627773
LRRC25	ENSSSCG00000036963	1.14397	0.000224511	0.00627773
SELENOP	ENSSSCG00000021208	1.08333	0.000225388	0.00628439
FRMD4B	ENSSSCG00000011511	1.28241	0.000248732	0.0068743
PRDM8	ENSSSCG00000036555	-1.22286	0.000252123	0.00695274
MLIP	ENSSSCG00000001485	1.38254	0.000259085	0.00709442
ASPN	ENSSSCG00000008072	1.48924	0.000268524	0.00732471
EDNRB	ENSSSCG00000009477	1.26533	0.000298829	0.00808123
LDB3	ENSSSCG00000010359	-1.14669	0.00030177	0.00814327
TLE2	ENSSSCG00000028995	-1.04261	0.000308778	0.00831451
	ENSSSCG00000005638	2.33758	0.000318677	0.0084504
EPHA10	ENSSSCG00000038675	1.74827	0.000318954	0.0084504
NRROS	ENSSSCG00000023527	1.5514	0.000316494	0.0084504
F5	ENSSSCG00000006289	1.32161	0.000319985	0.0084504
	ENSSSCG00000006793	1.26372	0.000325605	0.00852009
ERRFI1	ENSSSCG00000035774	1.87717	0.000340509	0.00881525
DIAPH3	ENSSSCG00000009448	-1.1323	0.000340693	0.00881525
MAB21L3	ENSSSCG00000006742	1.31912	0.000353912	0.00911976
KIT	ENSSSCG00000008842	1.33131	0.000355496	0.00914184
PRC1	ENSSSCG00000037307	-1.0676	0.000387326	0.00988017
CARMIL3	ENSSSCG00000002012	-1.29918	0.000392903	0.00998134

## Sheet: KEGG (M2_IL4+IL10 vs M2_M-CSF)
Table. KEGG pathway enrichment analysis of two polarized macrophages, M2_IL4+IL10 vs M2_M-CSF
GroupID	Category	Term	Description	LogP	Log(q-value)	InTerm_InList	Genes	Symbols
1_Summary	KEGG Pathway	hsa04010	MAPK signaling pathway	-11.1855	-8.64892	21/294	284,374,408,776,1846,1848,2069,2246,2321,2353,3082,3164,3479,3815,4609,4772,4908,4914,8913,56034,80310,1299,3381,3569,3908,5295,54331,63923,5336,1910,5137,5733,3397,183,27128	ANGPT1,AREG,ARRB1,CACNA1D,DUSP4,DUSP6,EREG,FGF1,FLT1,FOS,HGF,NR4A1,IGF1,KIT,MYC,NFATC1,NTF3,NTRK1,CACNA1G,PDGFC,PDGFD,COL9A3,IBSP,IL6,LAMA2,PIK3R1,GNG2,TNN,PLCG2,EDNRB,PDE1C,PTGER3,ID1,AGT,CYTH4
1_Member	KEGG Pathway	hsa04010	MAPK signaling pathway	-11.1855	-8.64892	21/294	284,374,408,776,1846,1848,2069,2246,2321,2353,3082,3164,3479,3815,4609,4772,4908,4914,8913,56034,80310	ANGPT1,AREG,ARRB1,CACNA1D,DUSP4,DUSP6,EREG,FGF1,FLT1,FOS,HGF,NR4A1,IGF1,KIT,MYC,NFATC1,NTF3,NTRK1,CACNA1G,PDGFC,PDGFD
1_Member	KEGG Pathway	hsa04151	PI3K-Akt signaling pathway	-9.68166	-7.44613	21/354	284,374,1299,2069,2246,2321,3082,3164,3381,3479,3569,3815,3908,4609,4908,4914,5295,54331,56034,63923,80310	ANGPT1,AREG,COL9A3,EREG,FGF1,FLT1,HGF,NR4A1,IBSP,IGF1,IL6,KIT,LAMA2,MYC,NTF3,NTRK1,PIK3R1,GNG2,PDGFC,TNN,PDGFD
1_Member	KEGG Pathway	hsa04014	Ras signaling pathway	-5.93354	-4.43838	13/232	284,2246,2321,3082,3479,3815,4908,4914,5295,5336,54331,56034,80310	ANGPT1,FGF1,FLT1,HGF,IGF1,KIT,NTF3,NTRK1,PIK3R1,PLCG2,GNG2,PDGFC,PDGFD
1_Member	KEGG Pathway	hsa04020	Calcium signaling pathway	-5.01694	-3.73565	12/240	776,1910,2246,2321,3082,4914,5137,5336,5733,8913,56034,80310	CACNA1D,EDNRB,FGF1,FLT1,HGF,NTRK1,PDE1C,PLCG2,PTGER3,CACNA1G,PDGFC,PDGFD
1_Member	KEGG Pathway	hsa01521	EGFR tyrosine kinase inhibitor resistance	-4.70986	-3.45206	7/79	3082,3479,3569,5295,5336,56034,80310	HGF,IGF1,IL6,PIK3R1,PLCG2,PDGFC,PDGFD
1_Member	KEGG Pathway	hsa04510	Focal adhesion	-4.2568	-3.06266	10/201	1299,2321,3082,3381,3479,3908,5295,56034,63923,80310	COL9A3,FLT1,HGF,IBSP,IGF1,LAMA2,PIK3R1,PDGFC,TNN,PDGFD
1_Member	KEGG Pathway	hsa04015	Rap1 signaling pathway	-4.09802	-2.97476	10/210	284,2246,2321,3082,3397,3479,3815,5295,56034,80310	ANGPT1,FGF1,FLT1,HGF,ID1,IGF1,KIT,PIK3R1,PDGFC,PDGFD
1_Member	KEGG Pathway	hsa05218	Melanoma	-3.96152	-2.91632	6/72	2246,3082,3479,5295,56034,80310	FGF1,HGF,IGF1,PIK3R1,PDGFC,PDGFD
1_Member	KEGG Pathway	hsa04072	Phospholipase D signaling pathway	-3.011	-2.19872	7/148	183,3815,5295,5336,27128,56034,80310	AGT,KIT,PIK3R1,PLCG2,CYTH4,PDGFC,PDGFD
2_Summary	KEGG Pathway	hsa05200	Pathways in cancer	-7.9174	-5.85796	23/531	182,183,1910,2246,2353,3082,3162,3479,3569,3601,3815,3908,4609,4914,5295,5336,5468,5733,5743,7474,7476,54331,54361,374,1490,1740,3397,5054,3976,6926,288,2719,1299,3381,63923,245972,4772,6422,6423,7089,776,1536,4311,64116	JAG1,AGT,EDNRB,FGF1,FOS,HGF,HMOX1,IGF1,IL6,IL15RA,KIT,LAMA2,MYC,NTRK1,PIK3R1,PLCG2,PPARG,PTGER3,PTGS2,WNT5A,WNT7A,GNG2,WNT4,AREG,CCN2,DLG2,ID1,SERPINE1,LIF,TBX3,ANK3,GPC3,COL9A3,IBSP,TNN,ATP6V0D2,NFATC1,SFRP1,SFRP2,TLE2,CACNA1D,CYBB,MME,SLC39A8
2_Member	KEGG Pathway	hsa05200	Pathways in cancer	-7.9174	-5.85796	23/531	182,183,1910,2246,2353,3082,3162,3479,3569,3601,3815,3908,4609,4914,5295,5336,5468,5733,5743,7474,7476,54331,54361	JAG1,AGT,EDNRB,FGF1,FOS,HGF,HMOX1,IGF1,IL6,IL15RA,KIT,LAMA2,MYC,NTRK1,PIK3R1,PLCG2,PPARG,PTGER3,PTGS2,WNT5A,WNT7A,GNG2,WNT4
2_Member	KEGG Pathway	hsa05224	Breast cancer	-5.43771	-3.98034	10/147	182,2246,2353,3479,3815,4609,5295,7474,7476,54361	JAG1,FGF1,FOS,IGF1,KIT,MYC,PIK3R1,WNT5A,WNT7A,WNT4
2_Member	KEGG Pathway	hsa04390	Hippo signaling pathway	-5.18292	-3.82245	10/157	374,1490,1740,2246,3397,4609,5054,7474,7476,54361	AREG,CCN2,DLG2,FGF1,ID1,MYC,SERPINE1,WNT5A,WNT7A,WNT4
2_Member	KEGG Pathway	hsa04550	Signaling pathways regulating pluripotency of stem cells	-4.67937	-3.44384	9/143	3397,3479,3976,4609,5295,6926,7474,7476,54361	ID1,IGF1,LIF,MYC,PIK3R1,TBX3,WNT5A,WNT7A,WNT4
2_Member	KEGG Pathway	hsa05205	Proteoglycans in cancer	-4.18515	-3.02881	10/205	288,2719,3082,3479,4609,5295,5336,7474,7476,54361	ANK3,GPC3,HGF,IGF1,MYC,PIK3R1,PLCG2,WNT5A,WNT7A,WNT4
2_Member	KEGG Pathway	hsa05165	Human papillomavirus infection	-3.67302	-2.66794	12/331	182,1299,1740,3381,3908,5295,5743,7474,7476,54361,63923,245972	JAG1,COL9A3,DLG2,IBSP,LAMA2,PIK3R1,PTGS2,WNT5A,WNT7A,WNT4,TNN,ATP6V0D2
2_Member	KEGG Pathway	hsa04310	Wnt signaling pathway	-3.40399	-2.43563	8/167	4609,4772,6422,6423,7089,7474,7476,54361	MYC,NFATC1,SFRP1,SFRP2,TLE2,WNT5A,WNT7A,WNT4
2_Member	KEGG Pathway	hsa05225	Hepatocellular carcinoma	-3.38669	-2.42992	8/168	3082,3162,4609,5295,5336,7474,7476,54361	HGF,HMOX1,MYC,PIK3R1,PLCG2,WNT5A,WNT7A,WNT4
2_Member	KEGG Pathway	hsa05226	Gastric cancer	-2.99393	-2.19774	7/149	2246,3082,4609,5295,7474,7476,54361	FGF1,HGF,MYC,PIK3R1,WNT5A,WNT7A,WNT4
2_Member	KEGG Pathway	hsa04916	Melanogenesis	-2.37253	-1.68107	5/101	1910,3815,7474,7476,54361	EDNRB,KIT,WNT5A,WNT7A,WNT4
2_Member	KEGG Pathway	hsa05010	Alzheimer disease	-2.11959	-1.49152	10/384	776,1536,3569,4311,5295,5743,7474,7476,54361,64116	CACNA1D,CYBB,IL6,MME,PIK3R1,PTGS2,WNT5A,WNT7A,WNT4,SLC39A8
3_Summary	KEGG Pathway	hsa04066	HIF-1 signaling pathway	-7.67203	-5.73753	11/109	284,1536,2026,2321,3101,3162,3479,3569,5054,5295,5336,183,1281,1958,2152,4772	ANGPT1,CYBB,ENO2,FLT1,HK3,HMOX1,IGF1,IL6,SERPINE1,PIK3R1,PLCG2,AGT,COL3A1,EGR1,F3,NFATC1
3_Member	KEGG Pathway	hsa04066	HIF-1 signaling pathway	-7.67203	-5.73753	11/109	284,1536,2026,2321,3101,3162,3479,3569,5054,5295,5336	ANGPT1,CYBB,ENO2,FLT1,HK3,HMOX1,IGF1,IL6,SERPINE1,PIK3R1,PLCG2
3_Member	KEGG Pathway	hsa04933	AGE-RAGE signaling pathway in diabetic complications	-6.98918	-5.28303	10/100	183,1281,1536,1958,2152,3569,4772,5054,5295,5336	AGT,COL3A1,CYBB,EGR1,F3,IL6,NFATC1,SERPINE1,PIK3R1,PLCG2
4_Summary	KEGG Pathway	hsa05323	Rheumatoid arthritis	-7.2921	-5.45451	10/93	54,284,2321,2353,3569,3589,6364,6372,8792,245972,920,1235,3586,3601,3976,6356,9173,9518,10563,55504,64109,2354,3934,5596,5743,182,5295,408,5336,54331	ACP5,ANGPT1,FLT1,FOS,IL6,IL11,CCL20,CXCL6,TNFRSF11A,ATP6V0D2,CD4,CCR6,IL10,IL15RA,LIF,CCL11,IL1RL1,GDF15,CXCL13,TNFRSF19,CRLF2,FOSB,LCN2,MAPK4,PTGS2,JAG1,PIK3R1,ARRB1,PLCG2,GNG2
4_Member	KEGG Pathway	hsa05323	Rheumatoid arthritis	-7.2921	-5.45451	10/93	54,284,2321,2353,3569,3589,6364,6372,8792,245972	ACP5,ANGPT1,FLT1,FOS,IL6,IL11,CCL20,CXCL6,TNFRSF11A,ATP6V0D2
4_Member	KEGG Pathway	hsa04060	Cytokine-cytokine receptor interaction	-6.97449	-5.28303	16/295	920,1235,3569,3586,3589,3601,3976,6356,6364,6372,8792,9173,9518,10563,55504,64109	CD4,CCR6,IL6,IL10,IL11,IL15RA,LIF,CCL11,CCL20,CXCL6,TNFRSF11A,IL1RL1,GDF15,CXCL13,TNFRSF19,CRLF2
4_Member	KEGG Pathway	hsa04657	IL-17 signaling pathway	-6.18521	-4.60289	9/94	2353,2354,3569,3934,5596,5743,6356,6364,6372	FOS,FOSB,IL6,LCN2,MAPK4,PTGS2,CCL11,CCL20,CXCL6
4_Member	KEGG Pathway	hsa04668	TNF signaling pathway	-4.61441	-3.40008	8/112	182,2353,3569,3976,5295,5743,6364,6372	JAG1,FOS,IL6,LIF,PIK3R1,PTGS2,CCL20,CXCL6
4_Member	KEGG Pathway	hsa04061	Viral protein interaction with cytokine and cytokine receptor	-4.04892	-2.97476	7/100	1235,3569,3586,6356,6364,6372,10563	CCR6,IL6,IL10,CCL11,CCL20,CXCL6,CXCL13
4_Member	KEGG Pathway	hsa04062	Chemokine signaling pathway	-3.69201	-2.67397	9/192	408,1235,5295,5336,6356,6364,6372,10563,54331	ARRB1,CCR6,PIK3R1,PLCG2,CCL11,CCL20,CXCL6,CXCL13,GNG2
5_Summary	KEGG Pathway	hsa04080	Neuroactive ligand-receptor interaction	-6.63612	-5.00265	17/353	151,183,1137,1511,1901,1910,2568,2890,2893,2895,4922,4985,5029,5733,6019,7068,286530	ADRA2B,AGT,CHRNA4,CTSG,S1PR1,EDNRB,GABRP,GRIA1,GRIA4,GRID2,NTS,OPRD1,P2RY2,PTGER3,RLN2,THRB,P2RY8
5_Member	KEGG Pathway	hsa04080	Neuroactive ligand-receptor interaction	-6.63612	-5.00265	17/353	151,183,1137,1511,1901,1910,2568,2890,2893,2895,4922,4985,5029,5733,6019,7068,286530	ADRA2B,AGT,CHRNA4,CTSG,S1PR1,EDNRB,GABRP,GRIA1,GRIA4,GRID2,NTS,OPRD1,P2RY2,PTGER3,RLN2,THRB,P2RY8
6_Summary	KEGG Pathway	hsa04380	Osteoclast differentiation	-5.98366	-4.4471	10/128	54,2353,2354,4772,5295,5336,5468,7006,8651,8792,1154,776,3479	ACP5,FOS,FOSB,NFATC1,PIK3R1,PLCG2,PPARG,TEC,SOCS1,TNFRSF11A,CISH,CACNA1D,IGF1
6_Member	KEGG Pathway	hsa04380	Osteoclast differentiation	-5.98366	-4.4471	10/128	54,2353,2354,4772,5295,5336,5468,7006,8651,8792	ACP5,FOS,FOSB,NFATC1,PIK3R1,PLCG2,PPARG,TEC,SOCS1,TNFRSF11A
6_Member	KEGG Pathway	hsa04917	Prolactin signaling pathway	-3.07462	-2.25407	5/70	1154,2353,5295,8651,8792	CISH,FOS,PIK3R1,SOCS1,TNFRSF11A
6_Member	KEGG Pathway	hsa04935	Growth hormone synthesis, secretion and action	-2.79256	-2.01943	6/119	776,2353,3479,5295,5336,8651	CACNA1D,FOS,IGF1,PIK3R1,PLCG2,SOCS1
7_Summary	KEGG Pathway	hsa04934	Cushing syndrome	-5.2323	-3.82245	10/155	183,196,776,3164,3776,7474,7476,8622,8913,54361	AGT,AHR,CACNA1D,NR4A1,KCNK2,WNT5A,WNT7A,PDE8B,CACNA1G,WNT4
7_Member	KEGG Pathway	hsa04934	Cushing syndrome	-5.2323	-3.82245	10/155	183,196,776,3164,3776,7474,7476,8622,8913,54361	AGT,AHR,CACNA1D,NR4A1,KCNK2,WNT5A,WNT7A,PDE8B,CACNA1G,WNT4
7_Member	KEGG Pathway	hsa04927	Cortisol synthesis and secretion	-4.21175	-3.03692	6/65	183,776,3164,3776,8622,8913	AGT,CACNA1D,NR4A1,KCNK2,PDE8B,CACNA1G
8_Summary	KEGG Pathway	hsa05202	Transcriptional misregulation in cancer	-5.20093	-3.82245	11/192	1848,1991,2138,2321,3479,3569,4005,4353,4609,4914,5468	DUSP6,ELANE,EYA1,FLT1,IGF1,IL6,LMO2,MPO,MYC,NTRK1,PPARG
8_Member	KEGG Pathway	hsa05202	Transcriptional misregulation in cancer	-5.20093	-3.82245	11/192	1848,1991,2138,2321,3479,3569,4005,4353,4609,4914,5468	DUSP6,ELANE,EYA1,FLT1,IGF1,IL6,LMO2,MPO,MYC,NTRK1,PPARG
8_Member	KEGG Pathway	hsa05216	Thyroid cancer	-2.16933	-1.53587	3/37	4609,4914,5468	MYC,NTRK1,PPARG
9_Summary	KEGG Pathway	hsa04930	Type II diabetes mellitus	-5.08481	-3.75658	6/46	776,3101,5295,8651,8913,9370,408,1281,1910,2353,6019,54331,1137,3759,182,196,4609	CACNA1D,HK3,PIK3R1,SOCS1,CACNA1G,ADIPOQ,ARRB1,COL3A1,EDNRB,FOS,RLN2,GNG2,CHRNA4,KCNJ2,JAG1,AHR,MYC
9_Member	KEGG Pathway	hsa04930	Type II diabetes mellitus	-5.08481	-3.75658	6/46	776,3101,5295,8651,8913,9370	CACNA1D,HK3,PIK3R1,SOCS1,CACNA1G,ADIPOQ
9_Member	KEGG Pathway	hsa04926	Relaxin signaling pathway	-3.36516	-2.41966	7/129	408,1281,1910,2353,5295,6019,54331	ARRB1,COL3A1,EDNRB,FOS,PIK3R1,RLN2,GNG2
9_Member	KEGG Pathway	hsa04725	Cholinergic synapse	-2.90779	-2.1271	6/113	776,1137,2353,3759,5295,54331	CACNA1D,CHRNA4,FOS,KCNJ2,PIK3R1,GNG2
9_Member	KEGG Pathway	hsa05207	Chemical carcinogenesis - receptor activation	-2.73378	-1.98111	8/212	182,196,408,776,1137,2353,4609,5295	JAG1,AHR,ARRB1,CACNA1D,CHRNA4,FOS,MYC,PIK3R1
9_Member	KEGG Pathway	hsa04929	GnRH secretion	-2.34115	-1.65585	4/64	408,776,5295,8913	ARRB1,CACNA1D,PIK3R1,CACNA1G
10_Summary	KEGG Pathway	hsa04630	JAK-STAT signaling pathway	-5.06269	-3.75658	10/162	1154,3569,3586,3589,3601,3976,4609,5295,8651,64109,909,1281,1511,3908,1636,2353,5054,3082,6403,1901,3479,114907,6372	CISH,IL6,IL10,IL11,IL15RA,LIF,MYC,PIK3R1,SOCS1,CRLF2,CD1A,COL3A1,CTSG,LAMA2,ACE,FOS,SERPINE1,HGF,SELP,S1PR1,IGF1,FBXO32,CXCL6
10_Member	KEGG Pathway	hsa04630	JAK-STAT signaling pathway	-5.06269	-3.75658	10/162	1154,3569,3586,3589,3601,3976,4609,5295,8651,64109	CISH,IL6,IL10,IL11,IL15RA,LIF,MYC,PIK3R1,SOCS1,CRLF2
10_Member	KEGG Pathway	hsa05146	Amoebiasis	-3.99457	-2.93513	7/102	909,1281,1511,3569,3586,3908,5295	CD1A,COL3A1,CTSG,IL6,IL10,LAMA2,PIK3R1
10_Member	KEGG Pathway	hsa05142	Chagas disease	-3.13963	-2.25771	6/102	1636,2353,3569,3586,5054,5295	ACE,FOS,IL6,IL10,SERPINE1,PIK3R1
10_Member	KEGG Pathway	hsa05144	Malaria	-2.73233	-1.98111	4/50	3082,3569,3586,6403	HGF,IL6,IL10,SELP
10_Member	KEGG Pathway	hsa04068	FoxO signaling pathway	-2.58212	-1.86511	6/131	1901,3479,3569,3586,5295,114907	S1PR1,IGF1,IL6,IL10,PIK3R1,FBXO32
10_Member	KEGG Pathway	hsa05133	Pertussis	-2.07823	-1.46588	4/76	2353,3569,3586,6372	FOS,IL6,IL10,CXCL6
11_Summary	KEGG Pathway	hsa04640	Hematopoietic cell lineage	-4.07658	-2.97476	7/99	909,920,945,3569,3589,3815,4311	CD1A,CD4,CD33,IL6,IL11,KIT,MME
11_Member	KEGG Pathway	hsa04640	Hematopoietic cell lineage	-4.07658	-2.97476	7/99	909,920,945,3569,3589,3815,4311	CD1A,CD4,CD33,IL6,IL11,KIT,MME
12_Summary	KEGG Pathway	hsa05031	Amphetamine addiction	-4.06518	-2.97476	6/69	776,2353,2354,2890,2893,6531,408,54331,8913,1137,2568,5743,4772,5295,5733	CACNA1D,FOS,FOSB,GRIA1,GRIA4,SLC6A3,ARRB1,GNG2,CACNA1G,CHRNA4,GABRP,PTGS2,NFATC1,PIK3R1,PTGER3
12_Member	KEGG Pathway	hsa05031	Amphetamine addiction	-4.06518	-2.97476	6/69	776,2353,2354,2890,2893,6531	CACNA1D,FOS,FOSB,GRIA1,GRIA4,SLC6A3
12_Member	KEGG Pathway	hsa04728	Dopaminergic synapse	-3.30513	-2.37063	7/132	408,776,2353,2890,2893,6531,54331	ARRB1,CACNA1D,FOS,GRIA1,GRIA4,SLC6A3,GNG2
12_Member	KEGG Pathway	hsa04713	Circadian entrainment	-3.25514	-2.33136	6/97	776,2353,2890,2893,8913,54331	CACNA1D,FOS,GRIA1,GRIA4,CACNA1G,GNG2
12_Member	KEGG Pathway	hsa05033	Nicotine addiction	-3.09818	-2.25771	4/40	1137,2568,2890,2893	CHRNA4,GABRP,GRIA1,GRIA4
12_Member	KEGG Pathway	hsa04723	Retrograde endocannabinoid signaling	-2.32198	-1.64276	6/148	776,2568,2890,2893,5743,54331	CACNA1D,GABRP,GRIA1,GRIA4,PTGS2,GNG2
12_Member	KEGG Pathway	hsa04024	cAMP signaling pathway	-2.0493	-1.45814	7/221	776,2353,2890,2893,4772,5295,5733	CACNA1D,FOS,GRIA1,GRIA4,NFATC1,PIK3R1,PTGER3
13_Summary	KEGG Pathway	hsa04614	Renin-angiotensin system	-4.05118	-2.97476	4/23	183,1511,1636,4311,776,3479,3569,3908,3759,5137	AGT,CTSG,ACE,MME,CACNA1D,IGF1,IL6,LAMA2,KCNJ2,PDE1C
13_Member	KEGG Pathway	hsa04614	Renin-angiotensin system	-4.05118	-2.97476	4/23	183,1511,1636,4311	AGT,CTSG,ACE,MME
13_Member	KEGG Pathway	hsa05410	Hypertrophic cardiomyopathy	-3.42929	-2.44903	6/90	183,776,1636,3479,3569,3908	AGT,CACNA1D,ACE,IGF1,IL6,LAMA2
13_Member	KEGG Pathway	hsa04924	Renin secretion	-3.10312	-2.25771	5/69	183,776,1636,3759,5137	AGT,CACNA1D,ACE,KCNJ2,PDE1C
14_Summary	KEGG Pathway	hsa04613	Neutrophil extracellular trap formation	-3.72595	-2.69454	9/190	566,820,1511,1536,1991,4353,5295,5336,6403	AZU1,CAMP,CTSG,CYBB,ELANE,MPO,PIK3R1,PLCG2,SELP
14_Member	KEGG Pathway	hsa04613	Neutrophil extracellular trap formation	-3.72595	-2.69454	9/190	566,820,1511,1536,1991,4353,5295,5336,6403	AZU1,CAMP,CTSG,CYBB,ELANE,MPO,PIK3R1,PLCG2,SELP
15_Summary	KEGG Pathway	hsa04610	Complement and coagulation cascades	-3.56375	-2.57126	6/85	730,2152,2153,4179,5054,10877	C7,F3,F5,CD46,SERPINE1,CFHR4
15_Member	KEGG Pathway	hsa04610	Complement and coagulation cascades	-3.56375	-2.57126	6/85	730,2152,2153,4179,5054,10877	C7,F3,F5,CD46,SERPINE1,CFHR4
16_Summary	KEGG Pathway	hsa05135	Yersinia infection	-3.2087	-2.29539	7/137	920,2353,3569,3586,4772,5295,64283,5336,5743,7006,4609,54331,1958,3601,55509,730,1536,1636,6403,196,776,5054,5468,5733	CD4,FOS,IL6,IL10,NFATC1,PIK3R1,ARHGEF28,PLCG2,PTGS2,TEC,MYC,GNG2,EGR1,IL15RA,BATF3,C7,CYBB,ACE,SELP,AHR,CACNA1D,SERPINE1,PPARG,PTGER3
16_Member	KEGG Pathway	hsa05135	Yersinia infection	-3.2087	-2.29539	7/137	920,2353,3569,3586,4772,5295,64283	CD4,FOS,IL6,IL10,NFATC1,PIK3R1,ARHGEF28
16_Member	KEGG Pathway	hsa04625	C-type lectin receptor signaling pathway	-3.0953	-2.25771	6/104	3569,3586,4772,5295,5336,5743	IL6,IL10,NFATC1,PIK3R1,PLCG2,PTGS2
16_Member	KEGG Pathway	hsa04660	T cell receptor signaling pathway	-3.0953	-2.25771	6/104	920,2353,3586,4772,5295,7006	CD4,FOS,IL10,NFATC1,PIK3R1,TEC
16_Member	KEGG Pathway	hsa05167	Kaposi sarcoma-associated herpesvirus infection	-2.97778	-2.18941	8/194	2353,3569,4609,4772,5295,5336,5743,54331	FOS,IL6,MYC,NFATC1,PIK3R1,PLCG2,PTGS2,GNG2
16_Member	KEGG Pathway	hsa05166	Human T-cell leukemia virus 1 infection	-2.60966	-1.8856	8/222	920,1958,2353,3569,3601,4609,4772,5295	CD4,EGR1,FOS,IL6,IL15RA,MYC,NFATC1,PIK3R1
16_Member	KEGG Pathway	hsa05235	PD-L1 expression and PD-1 checkpoint pathway in cancer	-2.60924	-1.8856	5/89	920,2353,4772,5295,55509	CD4,FOS,NFATC1,PIK3R1,BATF3
16_Member	KEGG Pathway	hsa05171	Coronavirus disease - COVID-19	-2.49278	-1.78873	8/232	730,1536,1636,2353,3569,5295,5336,6403	C7,CYBB,ACE,FOS,IL6,PIK3R1,PLCG2,SELP
16_Member	KEGG Pathway	hsa04659	Th17 cell differentiation	-2.24972	-1.58768	5/108	196,920,2353,3569,4772	AHR,CD4,FOS,IL6,NFATC1
16_Member	KEGG Pathway	hsa04218	Cellular senescence	-2.21238	-1.56231	6/156	776,3569,4609,4772,5054,5295	CACNA1D,IL6,MYC,NFATC1,SERPINE1,PIK3R1
16_Member	KEGG Pathway	hsa05417	Lipid and atherosclerosis	-2.11142	-1.48868	7/215	1536,2353,3569,4772,5295,5468,6403	CYBB,FOS,IL6,NFATC1,PIK3R1,PPARG,SELP
16_Member	KEGG Pathway	hsa05163	Human cytomegalovirus infection	-2.00915	-1.42684	7/225	3569,4609,4772,5295,5733,5743,54331	IL6,MYC,NFATC1,PIK3R1,PTGER3,PTGS2,GNG2
17_Summary	KEGG Pathway	hsa05221	Acute myeloid leukemia	-3.16158	-2.26418	5/67	1848,3815,4353,4609,5295,3101,4914,1734,5336,7068,54361,374,2069,2353,3162,5743,6768,8651,10253,63923	DUSP6,KIT,MPO,MYC,PIK3R1,HK3,NTRK1,DIO2,PLCG2,THRB,WNT4,AREG,EREG,FOS,HMOX1,PTGS2,ST14,SOCS1,SPRY2,TNN
17_Member	KEGG Pathway	hsa05221	Acute myeloid leukemia	-3.16158	-2.26418	5/67	1848,3815,4353,4609,5295	DUSP6,KIT,MPO,MYC,PIK3R1
17_Member	KEGG Pathway	hsa05230	Central carbon metabolism in cancer	-3.07462	-2.25407	5/70	3101,3815,4609,4914,5295	HK3,KIT,MYC,NTRK1,PIK3R1
17_Member	KEGG Pathway	hsa04919	Thyroid hormone signaling pathway	-2.75571	-1.99001	6/121	1734,4609,5295,5336,7068,54361	DIO2,MYC,PIK3R1,PLCG2,THRB,WNT4
17_Member	KEGG Pathway	hsa04012	ErbB signaling pathway	-2.6968	-1.95263	5/85	374,2069,4609,5295,5336	AREG,EREG,MYC,PIK3R1,PLCG2
17_Member	KEGG Pathway	hsa05210	Colorectal cancer	-2.67446	-1.93724	5/86	374,2069,2353,4609,5295	AREG,EREG,FOS,MYC,PIK3R1
17_Member	KEGG Pathway	hsa05206	MicroRNAs in cancer	-2.24918	-1.58768	9/310	3162,4609,5295,5336,5743,6768,8651,10253,63923	HMOX1,MYC,PIK3R1,PLCG2,PTGS2,ST14,SOCS1,SPRY2,TNN
18_Summary	KEGG Pathway	hsa04360	Axon guidance	-3.15729	-2.26418	8/182	2042,2044,5295,5336,7474,9423,54361,57556	EPHA3,EPHA5,PIK3R1,PLCG2,WNT5A,NTN1,WNT4,SEMA6A
18_Member	KEGG Pathway	hsa04360	Axon guidance	-3.15729	-2.26418	8/182	2042,2044,5295,5336,7474,9423,54361,57556	EPHA3,EPHA5,PIK3R1,PLCG2,WNT5A,NTN1,WNT4,SEMA6A
19_Summary	KEGG Pathway	hsa04974	Protein digestion and absorption	-3.11733	-2.25771	6/103	1281,1299,1301,4311,23428,50509	COL3A1,COL9A3,COL11A1,MME,SLC7A8,COL5A3
19_Member	KEGG Pathway	hsa04974	Protein digestion and absorption	-3.11733	-2.25771	6/103	1281,1299,1301,4311,23428,50509	COL3A1,COL9A3,COL11A1,MME,SLC7A8,COL5A3
20_Summary	KEGG Pathway	hsa04514	Cell adhesion molecules	-2.99393	-2.19774	7/149	920,6402,6403,6614,7122,23705,152404	CD4,SELL,SELP,SIGLEC1,CLDN5,CADM1,IGSF11
20_Member	KEGG Pathway	hsa04514	Cell adhesion molecules	-2.99393	-2.19774	7/149	920,6402,6403,6614,7122,23705,152404	CD4,SELL,SELP,SIGLEC1,CLDN5,CADM1,IGSF11

## Sheet: GO (M2_IL4+IL10 vs M2_M-CSF)
Table.GO pathway enrichment analysis of two polarized macrophages, M2_IL4+IL10 vs M2_M-CSF
GroupID	Category	Term	Description	LogP	Log(q-value)	InTerm_InList	Genes	Symbols
1_Summary	GO Biological Processes	GO:0043408	regulation of MAPK cascade	-22.1002	-18.07	45/686	151,183,284,408,920,1490,1846,1848,1991,2192,2246,2321,3082,3479,3569,3589,3815,3976,4609,4908,4914,5336,5468,5997,6356,6364,6422,6423,7474,7476,8792,9370,9518,10252,10253,10457,54206,55024,55504,56034,57447,57556,80310,84868,221472,374,566,820,1636,1910,1958,2069,2674,4739,4985,5168,5743,7006,7295,23531,29775,1028,1154,2042,2044,5295,8651,28951,284656,1281,2131,2202,2353,3397,4091,5764,7122,5527…	ADRA2B,AGT,ANGPT1,ARRB1,CD4,CCN2,DUSP4,DUSP6,ELANE,FBLN1,FGF1,FLT1,HGF,IGF1,IL6,IL11,KIT,LIF,MYC,NTF3,NTRK1,PLCG2,PPARG,RGS2,CCL11,CCL20,SFRP1,SFRP2,WNT5A,WNT7A,TNFRSF11A,ADIPOQ,GDF15,SPRY1,SPRY2,GPNMB,ERRFI1,BANK1,TNFRSF19,PDGFC,NDRG2,SEMA6A,PDGFD,HAVCR2,FGD2,AREG,AZU1,CAMP,ACE,EDNRB,EGR1,EREG,GFRA1,NEDD9,OPRD1,ENPP2,PTGS2,TEC,TXN,MMD,CARD10,CDKN1C,CISH,EPHA3,EPHA5,PIK3R1,SOCS1,TRIB2,EPHA10,COL3…
1_Member	GO Biological Processes	GO:0043408	regulation of MAPK cascade	-22.1002	-18.07	45/686	151,183,284,408,920,1490,1846,1848,1991,2192,2246,2321,3082,3479,3569,3589,3815,3976,4609,4908,4914,5336,5468,5997,6356,6364,6422,6423,7474,7476,8792,9370,9518,10252,10253,10457,54206,55024,55504,56034,57447,57556,80310,84868,221472	ADRA2B,AGT,ANGPT1,ARRB1,CD4,CCN2,DUSP4,DUSP6,ELANE,FBLN1,FGF1,FLT1,HGF,IGF1,IL6,IL11,KIT,LIF,MYC,NTF3,NTRK1,PLCG2,PPARG,RGS2,CCL11,CCL20,SFRP1,SFRP2,WNT5A,WNT7A,TNFRSF11A,ADIPOQ,GDF15,SPRY1,SPRY2,GPNMB,ERRFI1,BANK1,TNFRSF19,PDGFC,NDRG2,SEMA6A,PDGFD,HAVCR2,FGD2
1_Member	GO Biological Processes	GO:0001934	positive regulation of protein phosphorylation	-22.0752	-18.07	46/722	151,183,284,374,408,566,820,920,1490,1636,1910,1958,1991,2069,2246,2321,2674,3082,3479,3569,3589,3815,3976,4739,4908,4914,4985,5168,5336,5468,5743,6423,7006,7295,7474,8792,9370,9518,10253,10457,23531,29775,55024,56034,80310,221472	ADRA2B,AGT,ANGPT1,AREG,ARRB1,AZU1,CAMP,CD4,CCN2,ACE,EDNRB,EGR1,ELANE,EREG,FGF1,FLT1,GFRA1,HGF,IGF1,IL6,IL11,KIT,LIF,NEDD9,NTF3,NTRK1,OPRD1,ENPP2,PLCG2,PPARG,PTGS2,SFRP2,TEC,TXN,WNT5A,TNFRSF11A,ADIPOQ,GDF15,SPRY2,GPNMB,MMD,CARD10,BANK1,PDGFC,PDGFD,FGD2
1_Member	GO Biological Processes	GO:0043549	regulation of kinase activity	-17.805	-14.3438	42/763	151,183,284,374,566,920,1028,1154,1636,1958,1991,2042,2044,2069,2246,2321,3082,3479,3815,4739,4908,4914,5295,5468,5997,6422,6423,7295,7474,8651,8792,9370,10252,10253,23531,28951,29775,54206,56034,80310,221472,284656	ADRA2B,AGT,ANGPT1,AREG,AZU1,CD4,CDKN1C,CISH,ACE,EGR1,ELANE,EPHA3,EPHA5,EREG,FGF1,FLT1,HGF,IGF1,KIT,NEDD9,NTF3,NTRK1,PIK3R1,PPARG,RGS2,SFRP1,SFRP2,TXN,WNT5A,SOCS1,TNFRSF11A,ADIPOQ,SPRY1,SPRY2,MMD,TRIB2,CARD10,ERRFI1,PDGFC,PDGFD,FGD2,EPHA10
1_Member	GO Biological Processes	GO:0007167	enzyme linked receptor protein signaling pathway	-17.2638	-13.965	37/601	284,374,920,1281,1490,1958,2042,2044,2069,2131,2202,2246,2321,2353,2674,3082,3397,3479,3815,3976,4091,4739,4908,4914,5295,5468,5764,7122,9518,55273,56034,64109,64283,80310,84913,284656,375387	ANGPT1,AREG,CD4,COL3A1,CCN2,EGR1,EPHA3,EPHA5,EREG,EXT1,EFEMP1,FGF1,FLT1,FOS,GFRA1,HGF,ID1,IGF1,KIT,LIF,SMAD6,NEDD9,NTF3,NTRK1,PIK3R1,PPARG,PTN,CLDN5,GDF15,TMEM100,PDGFC,CRLF2,ARHGEF28,PDGFD,ATOH8,EPHA10,NRROS
1_Member	GO Biological Processes	GO:0050730	regulation of peptidyl-tyrosine phosphorylation	-17.2299	-13.965	26/261	183,284,374,920,1636,2069,2674,3082,3479,3569,3589,3815,3976,4739,4908,5168,5336,6422,6423,7006,8651,9370,54206,55024,56034,80310	AGT,ANGPT1,AREG,CD4,ACE,EREG,GFRA1,HGF,IGF1,IL6,IL11,KIT,LIF,NEDD9,NTF3,ENPP2,PLCG2,SFRP1,SFRP2,TEC,SOCS1,ADIPOQ,ERRFI1,BANK1,PDGFC,PDGFD
1_Member	GO Biological Processes	GO:0045859	regulation of protein kinase activity	-15.464	-12.5195	36/645	151,183,284,374,566,920,1028,1636,1958,1991,2069,2246,2321,3082,3479,3815,4739,4908,5468,5997,6422,6423,7295,7474,8651,8792,9370,10252,10253,23531,28951,29775,54206,56034,80310,221472	ADRA2B,AGT,ANGPT1,AREG,AZU1,CD4,CDKN1C,ACE,EGR1,ELANE,EREG,FGF1,FLT1,HGF,IGF1,KIT,NEDD9,NTF3,PPARG,RGS2,SFRP1,SFRP2,TXN,WNT5A,SOCS1,TNFRSF11A,ADIPOQ,SPRY1,SPRY2,MMD,TRIB2,CARD10,ERRFI1,PDGFC,PDGFD,FGD2
1_Member	GO Biological Processes	GO:0043410	positive regulation of MAPK cascade	-14.8301	-11.9269	31/490	151,284,408,920,1490,1991,2246,2321,3082,3479,3569,3589,3815,3976,4908,4914,5336,6356,6364,7474,7476,8792,9518,10253,10457,55024,55504,56034,80310,84868,221472	ADRA2B,ANGPT1,ARRB1,CD4,CCN2,ELANE,FGF1,FLT1,HGF,IGF1,IL6,IL11,KIT,LIF,NTF3,NTRK1,PLCG2,CCL11,CCL20,WNT5A,WNT7A,TNFRSF11A,GDF15,SPRY2,GPNMB,BANK1,TNFRSF19,PDGFC,PDGFD,HAVCR2,FGD2
1_Member	GO Biological Processes	GO:0033674	positive regulation of kinase activity	-14.3922	-11.5173	30/473	151,183,284,374,566,920,1636,1958,1991,2042,2044,2069,2246,2321,3479,3815,4739,4908,4914,7295,7474,8792,9370,10253,23531,29775,56034,80310,221472,284656	ADRA2B,AGT,ANGPT1,AREG,AZU1,CD4,ACE,EGR1,ELANE,EPHA3,EPHA5,EREG,FGF1,FLT1,IGF1,KIT,NEDD9,NTF3,NTRK1,TXN,WNT5A,TNFRSF11A,ADIPOQ,SPRY2,MMD,CARD10,PDGFC,PDGFD,FGD2,EPHA10
1_Member	GO Biological Processes	GO:0050731	positive regulation of peptidyl-tyrosine phosphorylation	-13.8277	-10.9985	20/190	183,284,374,920,1636,2069,2674,3082,3479,3569,3589,3815,3976,4739,4908,5168,5336,7006,9370,55024	AGT,ANGPT1,AREG,CD4,ACE,EREG,GFRA1,HGF,IGF1,IL6,IL11,KIT,LIF,NEDD9,NTF3,ENPP2,PLCG2,TEC,ADIPOQ,BANK1
1_Member	GO Biological Processes	GO:0070372	regulation of ERK1 and ERK2 cascade	-13.444	-10.6291	24/311	284,408,920,1490,1846,1848,2192,2246,3479,3976,4914,6356,6364,8792,9370,10252,10253,10457,54206,56034,57447,57556,80310,84868	ANGPT1,ARRB1,CD4,CCN2,DUSP4,DUSP6,FBLN1,FGF1,IGF1,LIF,NTRK1,CCL11,CCL20,TNFRSF11A,ADIPOQ,SPRY1,SPRY2,GPNMB,ERRFI1,PDGFC,NDRG2,SEMA6A,PDGFD,HAVCR2
1_Member	GO Biological Processes	GO:0051347	positive regulation of transferase activity	-13.2819	-10.4941	31/559	151,183,284,374,566,920,1636,1958,1991,2042,2044,2069,2246,2321,3479,3815,4609,4739,4908,4914,7295,7474,8792,9370,10253,23531,29775,56034,80310,221472,284656	ADRA2B,AGT,ANGPT1,AREG,AZU1,CD4,ACE,EGR1,ELANE,EPHA3,EPHA5,EREG,FGF1,FLT1,IGF1,KIT,MYC,NEDD9,NTF3,NTRK1,TXN,WNT5A,TNFRSF11A,ADIPOQ,SPRY2,MMD,CARD10,PDGFC,PDGFD,FGD2,EPHA10
1_Member	GO Biological Processes	GO:0043405	regulation of MAP kinase activity	-13.0542	-10.3042	19/183	183,1991,2246,2321,3815,4908,5468,5997,6422,6423,7474,8792,9370,10252,10253,28951,56034,80310,221472	AGT,ELANE,FGF1,FLT1,KIT,NTF3,PPARG,RGS2,SFRP1,SFRP2,WNT5A,TNFRSF11A,ADIPOQ,SPRY1,SPRY2,TRIB2,PDGFC,PDGFD,FGD2
1_Member	GO Biological Processes	GO:0045860	positive regulation of protein kinase activity	-12.9519	-10.2254	26/393	151,183,284,374,566,920,1636,1958,1991,2069,2246,2321,3479,3815,4739,4908,7295,7474,8792,9370,10253,23531,29775,56034,80310,221472	ADRA2B,AGT,ANGPT1,AREG,AZU1,CD4,ACE,EGR1,ELANE,EREG,FGF1,FLT1,IGF1,KIT,NEDD9,NTF3,TXN,WNT5A,TNFRSF11A,ADIPOQ,SPRY2,MMD,CARD10,PDGFC,PDGFD,FGD2
1_Member	GO Biological Processes	GO:0007169	transmembrane receptor protein tyrosine kinase signaling pathway	-11.0254	-8.46733	24/403	284,374,920,1490,2042,2044,2069,2131,2202,2246,2321,2674,3082,3479,3815,4739,4908,4914,5295,9518,56034,64283,80310,284656	ANGPT1,AREG,CD4,CCN2,EPHA3,EPHA5,EREG,EXT1,EFEMP1,FGF1,FLT1,GFRA1,HGF,IGF1,KIT,NEDD9,NTF3,NTRK1,PIK3R1,GDF15,PDGFC,ARHGEF28,PDGFD,EPHA10
1_Member	GO Biological Processes	GO:0071900	regulation of protein serine/threonine kinase activity	-8.51065	-6.21719	20/372	183,1028,1991,2246,2321,3815,4908,5468,5997,6422,6423,7474,8792,9370,10252,10253,28951,56034,80310,221472	AGT,CDKN1C,ELANE,FGF1,FLT1,KIT,NTF3,PPARG,RGS2,SFRP1,SFRP2,WNT5A,TNFRSF11A,ADIPOQ,SPRY1,SPRY2,TRIB2,PDGFC,PDGFD,FGD2
1_Member	GO Biological Processes	GO:0070374	positive regulation of ERK1 and ERK2 cascade	-7.87954	-5.69381	15/220	284,408,920,1490,2246,3479,4914,6356,6364,8792,10253,10457,56034,80310,84868	ANGPT1,ARRB1,CD4,CCN2,FGF1,IGF1,NTRK1,CCL11,CCL20,TNFRSF11A,SPRY2,GPNMB,PDGFC,PDGFD,HAVCR2
1_Member	GO Biological Processes	GO:0043406	positive regulation of MAP kinase activity	-6.37991	-4.37456	10/116	1991,2246,2321,3815,4908,7474,8792,56034,80310,221472	ELANE,FGF1,FLT1,KIT,NTF3,WNT5A,TNFRSF11A,PDGFC,PDGFD,FGD2
1_Member	GO Biological Processes	GO:0071902	positive regulation of protein serine/threonine kinase activity	-5.65293	-3.75147	12/208	1991,2246,2321,3815,4908,7474,8792,9370,10253,56034,80310,221472	ELANE,FGF1,FLT1,KIT,NTF3,WNT5A,TNFRSF11A,ADIPOQ,SPRY2,PDGFC,PDGFD,FGD2
2_Summary	GO Molecular Functions	GO:0048018	receptor ligand activity	-20.2476	-16.4184	37/489	182,183,374,1490,1511,2069,2202,2246,3082,3479,3569,3586,3589,3976,4693,4856,4908,4922,5744,5764,6019,6356,6364,6372,6423,6781,7474,7476,9370,9518,10457,10563,54361,56034,57556,80310,692094,4091,4914,5295,64109	JAG1,AGT,AREG,CCN2,CTSG,EREG,EFEMP1,FGF1,HGF,IGF1,IL6,IL10,IL11,LIF,NDP,CCN3,NTF3,NTS,PTHLH,PTN,RLN2,CCL11,CCL20,CXCL6,SFRP2,STC1,WNT5A,WNT7A,ADIPOQ,GDF15,GPNMB,CXCL13,WNT4,PDGFC,SEMA6A,PDGFD,MSMP,SMAD6,NTRK1,PIK3R1,CRLF2
2_Member	GO Molecular Functions	GO:0048018	receptor ligand activity	-20.2476	-16.4184	37/489	182,183,374,1490,1511,2069,2202,2246,3082,3479,3569,3586,3589,3976,4693,4856,4908,4922,5744,5764,6019,6356,6364,6372,6423,6781,7474,7476,9370,9518,10457,10563,54361,56034,57556,80310,692094	JAG1,AGT,AREG,CCN2,CTSG,EREG,EFEMP1,FGF1,HGF,IGF1,IL6,IL10,IL11,LIF,NDP,CCN3,NTF3,NTS,PTHLH,PTN,RLN2,CCL11,CCL20,CXCL6,SFRP2,STC1,WNT5A,WNT7A,ADIPOQ,GDF15,GPNMB,CXCL13,WNT4,PDGFC,SEMA6A,PDGFD,MSMP
2_Member	GO Molecular Functions	GO:0030546	signaling receptor activator activity	-20.0382	-16.334	37/496	182,183,374,1490,1511,2069,2202,2246,3082,3479,3569,3586,3589,3976,4693,4856,4908,4922,5744,5764,6019,6356,6364,6372,6423,6781,7474,7476,9370,9518,10457,10563,54361,56034,57556,80310,692094	JAG1,AGT,AREG,CCN2,CTSG,EREG,EFEMP1,FGF1,HGF,IGF1,IL6,IL10,IL11,LIF,NDP,CCN3,NTF3,NTS,PTHLH,PTN,RLN2,CCL11,CCL20,CXCL6,SFRP2,STC1,WNT5A,WNT7A,ADIPOQ,GDF15,GPNMB,CXCL13,WNT4,PDGFC,SEMA6A,PDGFD,MSMP
2_Member	GO Molecular Functions	GO:0030545	signaling receptor regulator activity	-18.6907	-15.1626	37/544	182,183,374,1490,1511,2069,2202,2246,3082,3479,3569,3586,3589,3976,4693,4856,4908,4922,5744,5764,6019,6356,6364,6372,6423,6781,7474,7476,9370,9518,10457,10563,54361,56034,57556,80310,692094	JAG1,AGT,AREG,CCN2,CTSG,EREG,EFEMP1,FGF1,HGF,IGF1,IL6,IL10,IL11,LIF,NDP,CCN3,NTF3,NTS,PTHLH,PTN,RLN2,CCL11,CCL20,CXCL6,SFRP2,STC1,WNT5A,WNT7A,ADIPOQ,GDF15,GPNMB,CXCL13,WNT4,PDGFC,SEMA6A,PDGFD,MSMP
2_Member	GO Molecular Functions	GO:0008083	growth factor activity	-14.031	-11.1871	19/162	182,183,374,1490,2069,2202,2246,3082,3479,3569,3586,3589,3976,4856,4908,5764,9518,56034,80310	JAG1,AGT,AREG,CCN2,EREG,EFEMP1,FGF1,HGF,IGF1,IL6,IL10,IL11,LIF,CCN3,NTF3,PTN,GDF15,PDGFC,PDGFD
2_Member	GO Molecular Functions	GO:0005125	cytokine activity	-8.3571	-6.08823	16/235	374,3569,3586,3589,3976,4693,6356,6364,6372,7474,7476,9370,9518,10563,54361,692094	AREG,IL6,IL10,IL11,LIF,NDP,CCL11,CCL20,CXCL6,WNT5A,WNT7A,ADIPOQ,GDF15,CXCL13,WNT4,MSMP
2_Member	GO Molecular Functions	GO:0005126	cytokine receptor binding	-5.92405	-3.98697	14/271	3569,3586,3589,3976,4091,4908,4914,5295,6356,6364,6372,10563,64109,692094	IL6,IL10,IL11,LIF,SMAD6,NTF3,NTRK1,PIK3R1,CCL11,CCL20,CXCL6,CXCL13,CRLF2,MSMP
3_Summary	GO Molecular Functions	GO:0008201	heparin binding	-19.6353	-16.028	24/168	566,1301,1490,1511,1991,2246,4353,4856,5270,5764,6372,6402,6403,6422,6649,9289,9510,10457,10563,11096,50509,59271,83716,400668,176,442038	AZU1,COL11A1,CCN2,CTSG,ELANE,FGF1,MPO,CCN3,SERPINE2,PTN,CXCL6,SELL,SELP,SFRP1,SOD3,ADGRG1,ADAMTS1,GPNMB,CXCL13,ADAMTS5,COL5A3,EVA1C,CRISPLD2,PRSS57,ACAN,SULT1C3
3_Member	GO Molecular Functions	GO:0008201	heparin binding	-19.6353	-16.028	24/168	566,1301,1490,1511,1991,2246,4353,4856,5270,5764,6372,6402,6403,6422,6649,9289,9510,10457,10563,11096,50509,59271,83716,400668	AZU1,COL11A1,CCN2,CTSG,ELANE,FGF1,MPO,CCN3,SERPINE2,PTN,CXCL6,SELL,SELP,SFRP1,SOD3,ADGRG1,ADAMTS1,GPNMB,CXCL13,ADAMTS5,COL5A3,EVA1C,CRISPLD2,PRSS57
3_Member	GO Molecular Functions	GO:0005539	glycosaminoglycan binding	-17.3154	-13.965	25/234	176,566,1301,1490,1511,1991,2246,4353,4856,5270,5764,6372,6402,6403,6422,6649,9289,9510,10457,10563,11096,50509,59271,83716,400668	ACAN,AZU1,COL11A1,CCN2,CTSG,ELANE,FGF1,MPO,CCN3,SERPINE2,PTN,CXCL6,SELL,SELP,SFRP1,SOD3,ADGRG1,ADAMTS1,GPNMB,CXCL13,ADAMTS5,COL5A3,EVA1C,CRISPLD2,PRSS57
3_Member	GO Molecular Functions	GO:1901681	sulfur compound binding	-15.9433	-12.8923	25/267	566,1301,1490,1511,1991,2246,4353,4856,5270,5764,6372,6402,6403,6422,6649,9289,9510,10457,10563,11096,50509,59271,83716,400668,442038	AZU1,COL11A1,CCN2,CTSG,ELANE,FGF1,MPO,CCN3,SERPINE2,PTN,CXCL6,SELL,SELP,SFRP1,SOD3,ADGRG1,ADAMTS1,GPNMB,CXCL13,ADAMTS5,COL5A3,EVA1C,CRISPLD2,PRSS57,SULT1C3
4_Summary	GO Biological Processes	GO:0070848	response to growth factor	-17.3751	-13.9719	34/493	1281,1490,1848,1958,2131,2246,2321,2353,2674,3082,3164,3381,3397,3586,4091,4609,4908,4914,4985,5468,6422,7122,7474,7476,9518,10253,10563,25878,54206,54361,55273,57556,80310,375387,84913	COL3A1,CCN2,DUSP6,EGR1,EXT1,FGF1,FLT1,FOS,GFRA1,HGF,NR4A1,IBSP,ID1,IL10,SMAD6,MYC,NTF3,NTRK1,OPRD1,PPARG,SFRP1,CLDN5,WNT5A,WNT7A,GDF15,SPRY2,CXCL13,MXRA5,ERRFI1,WNT4,TMEM100,SEMA6A,PDGFD,NRROS,ATOH8
4_Member	GO Biological Processes	GO:0070848	response to growth factor	-17.3751	-13.9719	34/493	1281,1490,1848,1958,2131,2246,2321,2353,2674,3082,3164,3381,3397,3586,4091,4609,4908,4914,4985,5468,6422,7122,7474,7476,9518,10253,10563,25878,54206,54361,55273,57556,80310,375387	COL3A1,CCN2,DUSP6,EGR1,EXT1,FGF1,FLT1,FOS,GFRA1,HGF,NR4A1,IBSP,ID1,IL10,SMAD6,MYC,NTF3,NTRK1,OPRD1,PPARG,SFRP1,CLDN5,WNT5A,WNT7A,GDF15,SPRY2,CXCL13,MXRA5,ERRFI1,WNT4,TMEM100,SEMA6A,PDGFD,NRROS
4_Member	GO Biological Processes	GO:0071363	cellular response to growth factor stimulus	-16.3689	-13.2087	32/464	1281,1490,1958,2131,2246,2321,2353,2674,3082,3164,3381,3397,3586,4091,4609,4908,4914,4985,5468,6422,7122,7474,7476,9518,10253,10563,54206,54361,55273,57556,80310,375387	COL3A1,CCN2,EGR1,EXT1,FGF1,FLT1,FOS,GFRA1,HGF,NR4A1,IBSP,ID1,IL10,SMAD6,MYC,NTF3,NTRK1,OPRD1,PPARG,SFRP1,CLDN5,WNT5A,WNT7A,GDF15,SPRY2,CXCL13,ERRFI1,WNT4,TMEM100,SEMA6A,PDGFD,NRROS
4_Member	GO Biological Processes	GO:0071559	response to transforming growth factor beta	-7.9076	-5.71858	13/157	1281,2353,3397,4091,6422,7122,7474,7476,9518,25878,54361,80310,375387	COL3A1,FOS,ID1,SMAD6,SFRP1,CLDN5,WNT5A,WNT7A,GDF15,MXRA5,WNT4,PDGFD,NRROS
4_Member	GO Biological Processes	GO:0071560	cellular response to transforming growth factor beta stimulus	-7.17844	-5.07626	12/150	1281,2353,3397,4091,6422,7122,7474,7476,9518,54361,80310,375387	COL3A1,FOS,ID1,SMAD6,SFRP1,CLDN5,WNT5A,WNT7A,GDF15,WNT4,PDGFD,NRROS
4_Member	GO Biological Processes	GO:0007178	transmembrane receptor protein serine/threonine kinase signaling pathway	-6.16384	-4.17976	12/186	1281,1958,2131,2353,3397,4091,5468,7122,9518,55273,84913,375387	COL3A1,EGR1,EXT1,FOS,ID1,SMAD6,PPARG,CLDN5,GDF15,TMEM100,ATOH8,NRROS
4_Member	GO Biological Processes	GO:0007179	transforming growth factor beta receptor signaling pathway	-4.21995	-2.5659	7/94	1281,2353,3397,4091,7122,9518,375387	COL3A1,FOS,ID1,SMAD6,CLDN5,GDF15,NRROS
5_Summary	GO Biological Processes	GO:0035239	tube morphogenesis	-16.7363	-13.5092	38/661	182,284,374,1281,1490,1636,1901,2069,2131,2138,2246,2321,2348,2697,2719,3162,3164,3397,4609,4856,5054,5743,6356,6422,6423,6768,6926,7474,7476,9289,9394,9423,10252,10253,54361,55273,81575,84913,196,1958,3976,4091,4693,54206	JAG1,ANGPT1,AREG,COL3A1,CCN2,ACE,S1PR1,EREG,EXT1,EYA1,FGF1,FLT1,FOLR1,GJA1,GPC3,HMOX1,NR4A1,ID1,MYC,CCN3,SERPINE1,PTGS2,CCL11,SFRP1,SFRP2,ST14,TBX3,WNT5A,WNT7A,ADGRG1,HS6ST1,NTN1,SPRY1,SPRY2,WNT4,TMEM100,APOLD1,ATOH8,AHR,EGR1,LIF,SMAD6,NDP,ERRFI1
5_Member	GO Biological Processes	GO:0035239	tube morphogenesis	-16.7363	-13.5092	38/661	182,284,374,1281,1490,1636,1901,2069,2131,2138,2246,2321,2348,2697,2719,3162,3164,3397,4609,4856,5054,5743,6356,6422,6423,6768,6926,7474,7476,9289,9394,9423,10252,10253,54361,55273,81575,84913	JAG1,ANGPT1,AREG,COL3A1,CCN2,ACE,S1PR1,EREG,EXT1,EYA1,FGF1,FLT1,FOLR1,GJA1,GPC3,HMOX1,NR4A1,ID1,MYC,CCN3,SERPINE1,PTGS2,CCL11,SFRP1,SFRP2,ST14,TBX3,WNT5A,WNT7A,ADGRG1,HS6ST1,NTN1,SPRY1,SPRY2,WNT4,TMEM100,APOLD1,ATOH8
5_Member	GO Biological Processes	GO:0001944	vasculature development	-14.8182	-11.9269	32/526	182,196,284,1281,1490,1636,1901,1958,2069,2138,2246,2321,2348,2697,2719,3162,3164,3397,3976,4091,4693,4856,5054,5743,6423,6926,7476,9289,9394,54206,55273,81575	JAG1,AHR,ANGPT1,COL3A1,CCN2,ACE,S1PR1,EGR1,EREG,EYA1,FGF1,FLT1,FOLR1,GJA1,GPC3,HMOX1,NR4A1,ID1,LIF,SMAD6,NDP,CCN3,SERPINE1,PTGS2,SFRP2,TBX3,WNT7A,ADGRG1,HS6ST1,ERRFI1,TMEM100,APOLD1
5_Member	GO Biological Processes	GO:0001568	blood vessel development	-12.8723	-10.1681	29/503	182,196,284,1281,1490,1636,1901,1958,2069,2138,2246,2321,2348,2697,2719,3162,3164,3397,4091,4856,5054,5743,6423,6926,7476,9289,9394,55273,81575	JAG1,AHR,ANGPT1,COL3A1,CCN2,ACE,S1PR1,EGR1,EREG,EYA1,FGF1,FLT1,FOLR1,GJA1,GPC3,HMOX1,NR4A1,ID1,SMAD6,CCN3,SERPINE1,PTGS2,SFRP2,TBX3,WNT7A,ADGRG1,HS6ST1,TMEM100,APOLD1
5_Member	GO Biological Processes	GO:0048514	blood vessel morphogenesis	-10.673	-8.17962	24/419	182,284,1281,1490,1636,1901,2069,2138,2246,2321,2348,2697,3162,3164,3397,4856,5054,5743,6423,7476,9289,9394,55273,81575	JAG1,ANGPT1,COL3A1,CCN2,ACE,S1PR1,EREG,EYA1,FGF1,FLT1,FOLR1,GJA1,HMOX1,NR4A1,ID1,CCN3,SERPINE1,PTGS2,SFRP2,WNT7A,ADGRG1,HS6ST1,TMEM100,APOLD1
5_Member	GO Biological Processes	GO:0001525	angiogenesis	-9.6198	-7.19999	20/321	182,284,1490,1636,1901,2069,2246,2321,3162,3164,3397,4856,5054,5743,6423,7476,9289,9394,55273,81575	JAG1,ANGPT1,CCN2,ACE,S1PR1,EREG,FGF1,FLT1,HMOX1,NR4A1,ID1,CCN3,SERPINE1,PTGS2,SFRP2,WNT7A,ADGRG1,HS6ST1,TMEM100,APOLD1
6_Summary	GO Biological Processes	GO:0040017	positive regulation of locomotion	-16.4709	-13.2785	36/599	183,284,566,1235,1901,2152,2246,2321,3082,3162,3479,3569,3815,4609,4739,4908,5054,5168,5295,5336,5743,5764,6356,6364,6403,7474,7476,9423,9510,10253,10457,10563,56034,57556,80310,84913,5468,6781,29775	AGT,ANGPT1,AZU1,CCR6,S1PR1,F3,FGF1,FLT1,HGF,HMOX1,IGF1,IL6,KIT,MYC,NEDD9,NTF3,SERPINE1,ENPP2,PIK3R1,PLCG2,PTGS2,PTN,CCL11,CCL20,SELP,WNT5A,WNT7A,NTN1,ADAMTS1,SPRY2,GPNMB,CXCL13,PDGFC,SEMA6A,PDGFD,ATOH8,PPARG,STC1,CARD10
6_Member	GO Biological Processes	GO:0040017	positive regulation of locomotion	-16.4709	-13.2785	36/599	183,284,566,1235,1901,2152,2246,2321,3082,3162,3479,3569,3815,4609,4739,4908,5054,5168,5295,5336,5743,5764,6356,6364,6403,7474,7476,9423,9510,10253,10457,10563,56034,57556,80310,84913	AGT,ANGPT1,AZU1,CCR6,S1PR1,F3,FGF1,FLT1,HGF,HMOX1,IGF1,IL6,KIT,MYC,NEDD9,NTF3,SERPINE1,ENPP2,PIK3R1,PLCG2,PTGS2,PTN,CCL11,CCL20,SELP,WNT5A,WNT7A,NTN1,ADAMTS1,SPRY2,GPNMB,CXCL13,PDGFC,SEMA6A,PDGFD,ATOH8
6_Member	GO Biological Processes	GO:2000147	positive regulation of cell motility	-15.9817	-12.9059	35/584	183,284,1235,1901,2152,2246,2321,3082,3162,3479,3569,3815,4609,4739,4908,5054,5168,5295,5336,5743,5764,6356,6364,6403,7474,7476,9423,9510,10253,10457,10563,56034,57556,80310,84913	AGT,ANGPT1,CCR6,S1PR1,F3,FGF1,FLT1,HGF,HMOX1,IGF1,IL6,KIT,MYC,NEDD9,NTF3,SERPINE1,ENPP2,PIK3R1,PLCG2,PTGS2,PTN,CCL11,CCL20,SELP,WNT5A,WNT7A,NTN1,ADAMTS1,SPRY2,GPNMB,CXCL13,PDGFC,SEMA6A,PDGFD,ATOH8
6_Member	GO Biological Processes	GO:0051272	positive regulation of cellular component movement	-15.7113	-12.7364	35/596	183,284,1235,1901,2152,2246,2321,3082,3162,3479,3569,3815,4609,4739,4908,5054,5168,5295,5336,5743,5764,6356,6364,6403,7474,7476,9423,9510,10253,10457,10563,56034,57556,80310,84913	AGT,ANGPT1,CCR6,S1PR1,F3,FGF1,FLT1,HGF,HMOX1,IGF1,IL6,KIT,MYC,NEDD9,NTF3,SERPINE1,ENPP2,PIK3R1,PLCG2,PTGS2,PTN,CCL11,CCL20,SELP,WNT5A,WNT7A,NTN1,ADAMTS1,SPRY2,GPNMB,CXCL13,PDGFC,SEMA6A,PDGFD,ATOH8
6_Member	GO Biological Processes	GO:0030335	positive regulation of cell migration	-15.7002	-12.7364	34/560	183,284,1235,1901,2152,2246,2321,3082,3162,3479,3569,3815,4609,4739,4908,5054,5168,5295,5336,5743,5764,6356,6364,6403,7474,7476,9510,10253,10457,10563,56034,57556,80310,84913	AGT,ANGPT1,CCR6,S1PR1,F3,FGF1,FLT1,HGF,HMOX1,IGF1,IL6,KIT,MYC,NEDD9,NTF3,SERPINE1,ENPP2,PIK3R1,PLCG2,PTGS2,PTN,CCL11,CCL20,SELP,WNT5A,WNT7A,ADAMTS1,SPRY2,GPNMB,CXCL13,PDGFC,SEMA6A,PDGFD,ATOH8
6_Member	GO Biological Processes	GO:0010632	regulation of epithelial cell migration	-6.31251	-4.31821	15/290	183,284,2246,3162,5168,5336,5468,5743,5764,6781,7474,7476,10563,29775,84913	AGT,ANGPT1,FGF1,HMOX1,ENPP2,PLCG2,PPARG,PTGS2,PTN,STC1,WNT5A,WNT7A,CXCL13,CARD10,ATOH8
6_Member	GO Biological Processes	GO:0010594	regulation of endothelial cell migration	-5.97565	-4.02538	13/230	183,284,2246,3162,5468,5743,5764,6781,7474,7476,10563,29775,84913	AGT,ANGPT1,FGF1,HMOX1,PPARG,PTGS2,PTN,STC1,WNT5A,WNT7A,CXCL13,CARD10,ATOH8
6_Member	GO Biological Processes	GO:0010634	positive regulation of epithelial cell migration	-4.7915	-3.0415	10/174	183,284,2246,3162,5168,5336,5743,7474,7476,84913	AGT,ANGPT1,FGF1,HMOX1,ENPP2,PLCG2,PTGS2,WNT5A,WNT7A,ATOH8
6_Member	GO Biological Processes	GO:0010595	positive regulation of endothelial cell migration	-4.12788	-2.49368	8/131	183,284,2246,3162,5743,7474,7476,84913	AGT,ANGPT1,FGF1,HMOX1,PTGS2,WNT5A,WNT7A,ATOH8
7_Summary	GO Biological Processes	GO:0006935	chemotaxis	-16.1538	-13.0236	33/506	284,566,1235,1400,1511,1901,1910,2042,2044,2131,2321,3082,3164,3569,3586,3815,3908,4856,4908,4914,5168,5764,6356,6364,6372,7474,8792,9423,10457,10563,57556,284656,692094,1991,5657,6402,6403,57126,922,1536,2152,2353,3162,3700,5733,5743,5806,6614,9435,84868,375387	ANGPT1,AZU1,CCR6,CRMP1,CTSG,S1PR1,EDNRB,EPHA3,EPHA5,EXT1,FLT1,HGF,NR4A1,IL6,IL10,KIT,LAMA2,CCN3,NTF3,NTRK1,ENPP2,PTN,CCL11,CCL20,CXCL6,WNT5A,TNFRSF11A,NTN1,GPNMB,CXCL13,SEMA6A,EPHA10,MSMP,ELANE,PRTN3,SELL,SELP,CD177,CD5L,CYBB,F3,FOS,HMOX1,ITIH4,PTGER3,PTGS2,PTX3,SIGLEC1,CHST2,HAVCR2,NRROS
7_Member	GO Biological Processes	GO:0006935	chemotaxis	-16.1538	-13.0236	33/506	284,566,1235,1400,1511,1901,1910,2042,2044,2131,2321,3082,3164,3569,3586,3815,3908,4856,4908,4914,5168,5764,6356,6364,6372,7474,8792,9423,10457,10563,57556,284656,692094	ANGPT1,AZU1,CCR6,CRMP1,CTSG,S1PR1,EDNRB,EPHA3,EPHA5,EXT1,FLT1,HGF,NR4A1,IL6,IL10,KIT,LAMA2,CCN3,NTF3,NTRK1,ENPP2,PTN,CCL11,CCL20,CXCL6,WNT5A,TNFRSF11A,NTN1,GPNMB,CXCL13,SEMA6A,EPHA10,MSMP
7_Member	GO Biological Processes	GO:0042330	taxis	-16.0533	-12.9511	33/510	284,566,1235,1400,1511,1901,1910,2042,2044,2131,2321,3082,3164,3569,3586,3815,3908,4856,4908,4914,5168,5764,6356,6364,6372,7474,8792,9423,10457,10563,57556,284656,692094	ANGPT1,AZU1,CCR6,CRMP1,CTSG,S1PR1,EDNRB,EPHA3,EPHA5,EXT1,FLT1,HGF,NR4A1,IL6,IL10,KIT,LAMA2,CCN3,NTF3,NTRK1,ENPP2,PTN,CCL11,CCL20,CXCL6,WNT5A,TNFRSF11A,NTN1,GPNMB,CXCL13,SEMA6A,EPHA10,MSMP
7_Member	GO Biological Processes	GO:0050900	leukocyte migration	-14.2033	-11.3442	22/232	566,1235,1511,1901,1910,1991,2131,2321,3569,3586,3815,5657,5764,6356,6364,6372,6402,6403,8792,10563,57126,692094	AZU1,CCR6,CTSG,S1PR1,EDNRB,ELANE,EXT1,FLT1,IL6,IL10,KIT,PRTN3,PTN,CCL11,CCL20,CXCL6,SELL,SELP,TNFRSF11A,CXCL13,CD177,MSMP
7_Member	GO Biological Processes	GO:0060326	cell chemotaxis	-12.085	-9.4222	19/207	566,1235,1511,1901,1910,2321,3082,3164,3569,3586,3815,4856,5764,6356,6364,6372,8792,10563,692094	AZU1,CCR6,CTSG,S1PR1,EDNRB,FLT1,HGF,NR4A1,IL6,IL10,KIT,CCN3,PTN,CCL11,CCL20,CXCL6,TNFRSF11A,CXCL13,MSMP
7_Member	GO Biological Processes	GO:0030595	leukocyte chemotaxis	-11.4915	-8.88421	16/145	566,1235,1511,1901,1910,2321,3569,3586,3815,5764,6356,6364,6372,8792,10563,692094	AZU1,CCR6,CTSG,S1PR1,EDNRB,FLT1,IL6,IL10,KIT,PTN,CCL11,CCL20,CXCL6,TNFRSF11A,CXCL13,MSMP
7_Member	GO Biological Processes	GO:0006954	inflammatory response	-10.5119	-8.03168	26/504	566,922,1235,1536,1991,2131,2152,2353,3162,3569,3700,3815,5733,5743,5764,5806,6356,6364,6372,6403,6614,9435,10563,84868,375387,692094	AZU1,CD5L,CCR6,CYBB,ELANE,EXT1,F3,FOS,HMOX1,IL6,ITIH4,KIT,PTGER3,PTGS2,PTN,PTX3,CCL11,CCL20,CXCL6,SELP,SIGLEC1,CHST2,CXCL13,HAVCR2,NRROS,MSMP
7_Member	GO Biological Processes	GO:0097529	myeloid leukocyte migration	-10.1222	-7.67919	14/127	566,1511,1910,2321,3569,3815,5657,6356,6364,6372,8792,10563,57126,692094	AZU1,CTSG,EDNRB,FLT1,IL6,KIT,PRTN3,CCL11,CCL20,CXCL6,TNFRSF11A,CXCL13,CD177,MSMP
7_Member	GO Biological Processes	GO:0071674	mononuclear cell migration	-7.6303	-5.47322	11/110	1235,1511,1901,2131,2321,3569,6356,6364,8792,10563,692094	CCR6,CTSG,S1PR1,EXT1,FLT1,IL6,CCL11,CCL20,TNFRSF11A,CXCL13,MSMP
7_Member	GO Biological Processes	GO:0002548	monocyte chemotaxis	-6.38332	-4.37456	7/45	1511,2321,3569,6356,6364,8792,692094	CTSG,FLT1,IL6,CCL11,CCL20,TNFRSF11A,MSMP
7_Member	GO Biological Processes	GO:0072676	lymphocyte migration	-4.85886	-3.10034	7/75	1235,1901,2131,6356,6364,10563,692094	CCR6,S1PR1,EXT1,CCL11,CCL20,CXCL13,MSMP
7_Member	GO Biological Processes	GO:1990266	neutrophil migration	-3.45547	-1.95603	6/89	5657,6356,6364,6372,10563,57126	PRTN3,CCL11,CCL20,CXCL6,CXCL13,CD177
7_Member	GO Biological Processes	GO:0097530	granulocyte migration	-3.25514	-1.79641	6/97	5657,6356,6364,6372,10563,57126	PRTN3,CCL11,CCL20,CXCL6,CXCL13,CD177
7_Member	GO Molecular Functions	GO:0042379	chemokine receptor binding	-3.04659	-1.63359	5/71	6356,6364,6372,10563,692094	CCL11,CCL20,CXCL6,CXCL13,MSMP
7_Member	GO Molecular Functions	GO:0048020	CCR chemokine receptor binding	-2.83267	-1.46539	4/47	6356,6364,10563,692094	CCL11,CCL20,CXCL13,MSMP
7_Member	GO Biological Processes	GO:0070098	chemokine-mediated signaling pathway	-2.76575	-1.41269	5/82	1235,6356,6364,6372,10563	CCR6,CCL11,CCL20,CXCL6,CXCL13
7_Member	GO Molecular Functions	GO:0008009	chemokine activity	-2.765	-1.41269	4/49	6356,6364,6372,10563	CCL11,CCL20,CXCL6,CXCL13
7_Member	GO Biological Processes	GO:0048247	lymphocyte chemotaxis	-2.765	-1.41269	4/49	6356,6364,10563,692094	CCL11,CCL20,CXCL13,MSMP
7_Member	GO Biological Processes	GO:1990868	response to chemokine	-2.58809	-1.26811	5/90	1235,6356,6364,6372,10563	CCR6,CCL11,CCL20,CXCL6,CXCL13
7_Member	GO Biological Processes	GO:1990869	cellular response to chemokine	-2.58809	-1.26811	5/90	1235,6356,6364,6372,10563	CCR6,CCL11,CCL20,CXCL6,CXCL13
7_Member	GO Biological Processes	GO:0030593	neutrophil chemotaxis	-2.02017	-0.803075	4/79	6356,6364,6372,10563	CCL11,CCL20,CXCL6,CXCL13
8_Summary	GO Biological Processes	GO:0048608	reproductive structure development	-15.8075	-12.78	30/419	666,1028,1299,1636,2069,2674,2697,3586,3815,3976,4311,4609,4693,4914,5270,5468,5743,5764,5806,6422,6423,6768,6781,6926,7474,7476,9289,9394,9510,54361,5997,1958,1490,3479,5336,9055,10457,23026,79960,1235,9633,10406,23705	BOK,CDKN1C,COL9A3,ACE,EREG,GFRA1,GJA1,IL10,KIT,LIF,MME,MYC,NDP,NTRK1,SERPINE2,PPARG,PTGS2,PTN,PTX3,SFRP1,SFRP2,ST14,STC1,TBX3,WNT5A,WNT7A,ADGRG1,HS6ST1,ADAMTS1,WNT4,RGS2,EGR1,CCN2,IGF1,PLCG2,PRC1,GPNMB,MYO16,JADE1,CCR6,TESMIN,WFDC2,CADM1
8_Member	GO Biological Processes	GO:0048608	reproductive structure development	-15.8075	-12.78	30/419	666,1028,1299,1636,2069,2674,2697,3586,3815,3976,4311,4609,4693,4914,5270,5468,5743,5764,5806,6422,6423,6768,6781,6926,7474,7476,9289,9394,9510,54361	BOK,CDKN1C,COL9A3,ACE,EREG,GFRA1,GJA1,IL10,KIT,LIF,MME,MYC,NDP,NTRK1,SERPINE2,PPARG,PTGS2,PTN,PTX3,SFRP1,SFRP2,ST14,STC1,TBX3,WNT5A,WNT7A,ADGRG1,HS6ST1,ADAMTS1,WNT4
8_Member	GO Biological Processes	GO:0061458	reproductive system development	-15.7233	-12.7364	30/422	666,1028,1299,1636,2069,2674,2697,3586,3815,3976,4311,4609,4693,4914,5270,5468,5743,5764,5806,6422,6423,6768,6781,6926,7474,7476,9289,9394,9510,54361	BOK,CDKN1C,COL9A3,ACE,EREG,GFRA1,GJA1,IL10,KIT,LIF,MME,MYC,NDP,NTRK1,SERPINE2,PPARG,PTGS2,PTN,PTX3,SFRP1,SFRP2,ST14,STC1,TBX3,WNT5A,WNT7A,ADGRG1,HS6ST1,ADAMTS1,WNT4
8_Member	GO Biological Processes	GO:0007548	sex differentiation	-9.10562	-6.73885	18/273	666,1299,1636,2069,2674,2697,3815,4609,4914,5806,6422,6423,6926,7474,7476,9289,9510,54361	BOK,COL9A3,ACE,EREG,GFRA1,GJA1,KIT,MYC,NTRK1,PTX3,SFRP1,SFRP2,TBX3,WNT5A,WNT7A,ADGRG1,ADAMTS1,WNT4
8_Member	GO Biological Processes	GO:0008406	gonad development	-8.85676	-6.52359	16/217	666,1299,1636,2069,2674,2697,3815,4609,4914,5806,6422,6423,7474,9289,9510,54361	BOK,COL9A3,ACE,EREG,GFRA1,GJA1,KIT,MYC,NTRK1,PTX3,SFRP1,SFRP2,WNT5A,ADGRG1,ADAMTS1,WNT4
8_Member	GO Biological Processes	GO:0045137	development of primary sexual characteristics	-8.71317	-6.3981	16/222	666,1299,1636,2069,2674,2697,3815,4609,4914,5806,6422,6423,7474,9289,9510,54361	BOK,COL9A3,ACE,EREG,GFRA1,GJA1,KIT,MYC,NTRK1,PTX3,SFRP1,SFRP2,WNT5A,ADGRG1,ADAMTS1,WNT4
8_Member	GO Biological Processes	GO:0046661	male sex differentiation	-7.84137	-5.65893	13/159	666,1299,1636,2674,2697,3815,4914,6422,6423,6926,7474,9289,54361	BOK,COL9A3,ACE,GFRA1,GJA1,KIT,NTRK1,SFRP1,SFRP2,TBX3,WNT5A,ADGRG1,WNT4
8_Member	GO Biological Processes	GO:0008584	male gonad development	-7.6894	-5.51983	12/135	666,1299,1636,2674,2697,3815,4914,6422,6423,7474,9289,54361	BOK,COL9A3,ACE,GFRA1,GJA1,KIT,NTRK1,SFRP1,SFRP2,WNT5A,ADGRG1,WNT4
8_Member	GO Biological Processes	GO:0046546	development of primary male sexual characteristics	-7.65332	-5.49316	12/136	666,1299,1636,2674,2697,3815,4914,6422,6423,7474,9289,54361	BOK,COL9A3,ACE,GFRA1,GJA1,KIT,NTRK1,SFRP1,SFRP2,WNT5A,ADGRG1,WNT4
8_Member	GO Biological Processes	GO:0046660	female sex differentiation	-6.41507	-4.3898	10/115	1299,2069,3815,4609,5806,6422,6926,7474,9510,54361	COL9A3,EREG,KIT,MYC,PTX3,SFRP1,TBX3,WNT5A,ADAMTS1,WNT4
8_Member	GO Biological Processes	GO:0030728	ovulation	-5.90287	-3.96948	5/19	2069,4609,5743,5997,9510	EREG,MYC,PTGS2,RGS2,ADAMTS1
8_Member	GO Biological Processes	GO:0008585	female gonad development	-5.1063	-3.30516	8/96	1299,2069,3815,4609,5806,6422,9510,54361	COL9A3,EREG,KIT,MYC,PTX3,SFRP1,ADAMTS1,WNT4
8_Member	GO Biological Processes	GO:0046545	development of primary female sexual characteristics	-4.97482	-3.19476	8/100	1299,2069,3815,4609,5806,6422,9510,54361	COL9A3,EREG,KIT,MYC,PTX3,SFRP1,ADAMTS1,WNT4
8_Member	GO Biological Processes	GO:0007292	female gamete generation	-3.71929	-2.17115	8/150	2069,4609,5743,5764,5806,5997,9510,54361	EREG,MYC,PTGS2,PTN,PTX3,RGS2,ADAMTS1,WNT4
8_Member	GO Biological Processes	GO:0042698	ovulation cycle	-3.16158	-1.72674	5/67	1958,2069,5764,5806,9510	EGR1,EREG,PTN,PTX3,ADAMTS1
8_Member	GO Biological Processes	GO:0001541	ovarian follicle development	-2.63866	-1.30963	4/53	2069,3815,4609,5806	EREG,KIT,MYC,PTX3
8_Member	GO Biological Processes	GO:0045787	positive regulation of cell cycle	-2.58399	-1.26492	10/329	1490,2069,3479,3586,4609,5336,6926,7474,9510,54361	CCN2,EREG,IGF1,IL10,MYC,PLCG2,TBX3,WNT5A,ADAMTS1,WNT4
8_Member	GO Biological Processes	GO:0070661	leukocyte proliferation	-2.44748	-1.15655	5/97	1636,2697,3586,3815,54361	ACE,GJA1,IL10,KIT,WNT4
8_Member	GO Biological Processes	GO:0010564	regulation of cell cycle process	-2.19947	-0.956599	15/688	1028,1490,2069,3479,3976,4609,5336,6422,7474,9055,9510,10457,23026,54361,79960	CDKN1C,CCN2,EREG,IGF1,LIF,MYC,PLCG2,SFRP1,WNT5A,PRC1,ADAMTS1,GPNMB,MYO16,WNT4,JADE1
8_Member	GO Biological Processes	GO:0007276	gamete generation	-2.00293	-0.78977	15/725	1235,1636,2069,2697,3815,4609,5743,5764,5806,5997,9510,9633,10406,23705,54361	CCR6,ACE,EREG,GJA1,KIT,MYC,PTGS2,PTN,PTX3,RGS2,ADAMTS1,TESMIN,WFDC2,CADM1,WNT4
9_Summary	GO Biological Processes	GO:1901342	regulation of vasculature development	-15.0329	-12.1068	27/351	183,820,1536,2152,2246,2321,3082,3162,3397,3569,3586,5054,5168,5468,6019,6356,6422,6423,7122,7474,9510,10253,10457,10563,54361,57556,63923,374,1028,1910,2069,2138,2719,3164,3479,4609,5764,7476,54206,84913	AGT,CAMP,CYBB,F3,FGF1,FLT1,HGF,HMOX1,ID1,IL6,IL10,SERPINE1,ENPP2,PPARG,RLN2,CCL11,SFRP1,SFRP2,CLDN5,WNT5A,ADAMTS1,SPRY2,GPNMB,CXCL13,WNT4,SEMA6A,TNN,AREG,CDKN1C,EDNRB,EREG,EYA1,GPC3,NR4A1,IGF1,MYC,PTN,WNT7A,ERRFI1,ATOH8
9_Member	GO Biological Processes	GO:1901342	regulation of vasculature development	-15.0329	-12.1068	27/351	183,820,1536,2152,2246,2321,3082,3162,3397,3569,3586,5054,5168,5468,6019,6356,6422,6423,7122,7474,9510,10253,10457,10563,54361,57556,63923	AGT,CAMP,CYBB,F3,FGF1,FLT1,HGF,HMOX1,ID1,IL6,IL10,SERPINE1,ENPP2,PPARG,RLN2,CCL11,SFRP1,SFRP2,CLDN5,WNT5A,ADAMTS1,SPRY2,GPNMB,CXCL13,WNT4,SEMA6A,TNN
9_Member	GO Biological Processes	GO:0045765	regulation of angiogenesis	-13.3609	-10.5597	25/345	183,820,1536,2152,2246,2321,3082,3162,3569,3586,5054,5168,5468,6019,6356,6422,6423,7122,7474,9510,10253,10457,10563,57556,63923	AGT,CAMP,CYBB,F3,FGF1,FLT1,HGF,HMOX1,IL6,IL10,SERPINE1,ENPP2,PPARG,RLN2,CCL11,SFRP1,SFRP2,CLDN5,WNT5A,ADAMTS1,SPRY2,GPNMB,CXCL13,SEMA6A,TNN
9_Member	GO Biological Processes	GO:0050678	regulation of epithelial cell proliferation	-11.5873	-8.97118	24/379	374,1028,1910,2069,2138,2152,2246,2321,2719,3162,3164,3397,3479,3586,4609,5468,5764,6356,6422,6423,7474,7476,54206,84913	AREG,CDKN1C,EDNRB,EREG,EYA1,F3,FGF1,FLT1,GPC3,HMOX1,NR4A1,ID1,IGF1,IL10,MYC,PPARG,PTN,CCL11,SFRP1,SFRP2,WNT5A,WNT7A,ERRFI1,ATOH8
9_Member	GO Biological Processes	GO:0050679	positive regulation of epithelial cell proliferation	-8.18035	-5.92713	15/209	374,2138,2152,2246,3162,3164,3397,3479,3586,4609,5764,6356,6422,7474,7476	AREG,EYA1,F3,FGF1,HMOX1,NR4A1,ID1,IGF1,IL10,MYC,PTN,CCL11,SFRP1,WNT5A,WNT7A
9_Member	GO Biological Processes	GO:0045766	positive regulation of angiogenesis	-8.02734	-5.80383	14/183	820,1536,2152,2246,2321,3082,3162,3586,5054,6019,6356,6423,7474,63923	CAMP,CYBB,F3,FGF1,FLT1,HGF,HMOX1,IL10,SERPINE1,RLN2,CCL11,SFRP2,WNT5A,TNN
9_Member	GO Biological Processes	GO:1904018	positive regulation of vasculature development	-8.02734	-5.80383	14/183	820,1536,2152,2246,2321,3082,3162,3586,5054,6019,6356,6423,7474,63923	CAMP,CYBB,F3,FGF1,FLT1,HGF,HMOX1,IL10,SERPINE1,RLN2,CCL11,SFRP2,WNT5A,TNN
9_Member	GO Biological Processes	GO:0001936	regulation of endothelial cell proliferation	-3.93943	-2.34746	9/178	2152,2321,3162,3164,3586,5468,6356,7474,84913	F3,FLT1,HMOX1,NR4A1,IL10,PPARG,CCL11,WNT5A,ATOH8
9_Member	GO Biological Processes	GO:0001938	positive regulation of endothelial cell proliferation	-2.94786	-1.55509	6/111	2152,3162,3164,3586,6356,7474	F3,HMOX1,NR4A1,IL10,CCL11,WNT5A
10_Summary	GO Biological Processes	GO:0009617	response to bacterium	-13.1529	-10.3825	35/726	54,566,820,920,1511,1636,1734,1910,1991,2353,2634,2719,3164,3569,3586,3934,4091,4353,5054,5336,5743,6364,6372,6403,7474,8792,9370,10406,10563,11096,55024,55603,81035,83872,84868,183,1536,1958,2069,2152,3082,3162,3815,4063,4179,5295,9173,23705,64109,1235,1901,4908,5733,5764,80310,3479,4856,5468,196,2042,4306,4609,6422,6781,54206,84649,114907,8651,978	ACP5,AZU1,CAMP,CD4,CTSG,ACE,DIO2,EDNRB,ELANE,FOS,GBP2,GPC3,NR4A1,IL6,IL10,LCN2,SMAD6,MPO,SERPINE1,PLCG2,PTGS2,CCL20,CXCL6,SELP,WNT5A,TNFRSF11A,ADIPOQ,WFDC2,CXCL13,ADAMTS5,BANK1,TENT5A,COLEC12,HMCN1,HAVCR2,AGT,CYBB,EGR1,EREG,F3,HGF,HMOX1,KIT,LY9,CD46,PIK3R1,IL1RL1,CADM1,CRLF2,CCR6,S1PR1,NTF3,PTGER3,PTN,PDGFD,IGF1,CCN3,PPARG,AHR,EPHA3,NR3C2,MYC,SFRP1,STC1,ERRFI1,DGAT2,FBXO32,SOCS1,CDA
10_Member	GO Biological Processes	GO:0009617	response to bacterium	-13.1529	-10.3825	35/726	54,566,820,920,1511,1636,1734,1910,1991,2353,2634,2719,3164,3569,3586,3934,4091,4353,5054,5336,5743,6364,6372,6403,7474,8792,9370,10406,10563,11096,55024,55603,81035,83872,84868	ACP5,AZU1,CAMP,CD4,CTSG,ACE,DIO2,EDNRB,ELANE,FOS,GBP2,GPC3,NR4A1,IL6,IL10,LCN2,SMAD6,MPO,SERPINE1,PLCG2,PTGS2,CCL20,CXCL6,SELP,WNT5A,TNFRSF11A,ADIPOQ,WFDC2,CXCL13,ADAMTS5,BANK1,TENT5A,COLEC12,HMCN1,HAVCR2
10_Member	GO Biological Processes	GO:0032496	response to lipopolysaccharide	-11.4176	-8.82735	22/318	54,820,1511,1636,1734,1910,1991,2353,3164,3569,3586,4091,4353,5054,5336,5743,6372,6403,7474,8792,10563,84868	ACP5,CAMP,CTSG,ACE,DIO2,EDNRB,ELANE,FOS,NR4A1,IL6,IL10,SMAD6,MPO,SERPINE1,PLCG2,PTGS2,CXCL6,SELP,WNT5A,TNFRSF11A,CXCL13,HAVCR2
10_Member	GO Biological Processes	GO:0002237	response to molecule of bacterial origin	-10.8719	-8.35089	22/339	54,820,1511,1636,1734,1910,1991,2353,3164,3569,3586,4091,4353,5054,5336,5743,6372,6403,7474,8792,10563,84868	ACP5,CAMP,CTSG,ACE,DIO2,EDNRB,ELANE,FOS,NR4A1,IL6,IL10,SMAD6,MPO,SERPINE1,PLCG2,PTGS2,CXCL6,SELP,WNT5A,TNFRSF11A,CXCL13,HAVCR2
10_Member	GO Biological Processes	GO:0001819	positive regulation of cytokine production	-10.3102	-7.86124	25/475	183,566,920,1536,1958,1991,2069,2152,3082,3162,3569,3586,3815,4063,4179,5054,5295,5336,5743,7474,9173,9370,23705,64109,84868	AGT,AZU1,CD4,CYBB,EGR1,ELANE,EREG,F3,HGF,HMOX1,IL6,IL10,KIT,LY9,CD46,SERPINE1,PIK3R1,PLCG2,PTGS2,WNT5A,IL1RL1,ADIPOQ,CADM1,CRLF2,HAVCR2
10_Member	GO Biological Processes	GO:0042742	defense response to bacterium	-9.02942	-6.67251	20/347	54,566,820,920,1511,1991,2634,3569,3586,3934,4353,5054,6364,6372,6403,10406,10563,11096,81035,84868	ACP5,AZU1,CAMP,CD4,CTSG,ELANE,GBP2,IL6,IL10,LCN2,MPO,SERPINE1,CCL20,CXCL6,SELP,WFDC2,CXCL13,ADAMTS5,COLEC12,HAVCR2
10_Member	GO Biological Processes	GO:0032103	positive regulation of response to external stimulus	-7.96302	-5.75502	21/442	183,566,1235,1636,1901,2069,2152,3569,4908,5054,5336,5733,5743,5764,7474,8792,9173,10563,23705,80310,84868	AGT,AZU1,CCR6,ACE,S1PR1,EREG,F3,IL6,NTF3,SERPINE1,PLCG2,PTGER3,PTGS2,PTN,WNT5A,TNFRSF11A,IL1RL1,CXCL13,CADM1,PDGFD,HAVCR2
10_Member	GO Biological Processes	GO:0050727	regulation of inflammatory response	-7.35905	-5.24027	19/394	54,183,1636,1910,1991,3082,3479,3569,3586,4856,5054,5336,5468,5733,5743,7474,8792,9173,9370	ACP5,AGT,ACE,EDNRB,ELANE,HGF,IGF1,IL6,IL10,CCN3,SERPINE1,PLCG2,PPARG,PTGER3,PTGS2,WNT5A,TNFRSF11A,IL1RL1,ADIPOQ
10_Member	GO Biological Processes	GO:0071396	cellular response to lipid	-7.06528	-4.9791	21/499	196,820,1511,1636,1910,2042,3569,3586,4306,4609,5054,5336,6372,6422,6781,7474,10563,54206,84649,84868,114907	AHR,CAMP,CTSG,ACE,EDNRB,EPHA3,IL6,IL10,NR3C2,MYC,SERPINE1,PLCG2,CXCL6,SFRP1,STC1,WNT5A,CXCL13,ERRFI1,DGAT2,HAVCR2,FBXO32
10_Member	GO Biological Processes	GO:0031347	regulation of defense response	-6.9582	-4.87979	24/648	54,183,1636,1910,1991,2069,3082,3479,3569,3586,4856,5054,5336,5468,5733,5743,6372,7474,8651,8792,9173,9370,23705,84868	ACP5,AGT,ACE,EDNRB,ELANE,EREG,HGF,IGF1,IL6,IL10,CCN3,SERPINE1,PLCG2,PPARG,PTGER3,PTGS2,CXCL6,WNT5A,SOCS1,TNFRSF11A,IL1RL1,ADIPOQ,CADM1,HAVCR2
10_Member	GO Biological Processes	GO:0050729	positive regulation of inflammatory response	-5.49115	-3.6146	10/145	183,1636,3569,5054,5336,5733,5743,7474,8792,9173	AGT,ACE,IL6,SERPINE1,PLCG2,PTGER3,PTGS2,WNT5A,TNFRSF11A,IL1RL1
10_Member	GO Biological Processes	GO:0071216	cellular response to biotic stimulus	-5.03519	-3.24078	12/239	820,978,1511,1910,3569,3586,5054,5336,6372,7474,10563,84868	CAMP,CDA,CTSG,EDNRB,IL6,IL10,SERPINE1,PLCG2,CXCL6,WNT5A,CXCL13,HAVCR2
10_Member	GO Biological Processes	GO:0071222	cellular response to lipopolysaccharide	-5.0328	-3.23972	11/200	820,1511,1910,3569,3586,5054,5336,6372,7474,10563,84868	CAMP,CTSG,EDNRB,IL6,IL10,SERPINE1,PLCG2,CXCL6,WNT5A,CXCL13,HAVCR2
10_Member	GO Biological Processes	GO:0031349	positive regulation of defense response	-4.8937	-3.12773	13/289	183,1636,2069,3569,5054,5336,5733,5743,7474,8792,9173,23705,84868	AGT,ACE,EREG,IL6,SERPINE1,PLCG2,PTGER3,PTGS2,WNT5A,TNFRSF11A,IL1RL1,CADM1,HAVCR2
10_Member	GO Biological Processes	GO:0071219	cellular response to molecule of bacterial origin	-4.79549	-3.04308	11/212	820,1511,1910,3569,3586,5054,5336,6372,7474,10563,84868	CAMP,CTSG,EDNRB,IL6,IL10,SERPINE1,PLCG2,CXCL6,WNT5A,CXCL13,HAVCR2
11_Summary	GO Biological Processes	GO:0045596	negative regulation of cell differentiation	-13.1447	-10.3825	34/685	182,374,579,1910,2069,2192,2202,3397,3479,3569,4091,4609,4772,4856,5295,5468,5744,5764,5997,6356,6422,6423,6926,7474,7476,8651,9370,9423,10252,10253,28951,54361,57556,63923,945,1028,2321,2719,3162,3586,3776,3976,4914,5270,5743,9289,9510,10457,23026,57447,84868,84913,115572	JAG1,AREG,NKX3-2,EDNRB,EREG,FBLN1,EFEMP1,ID1,IGF1,IL6,SMAD6,MYC,NFATC1,CCN3,PIK3R1,PPARG,PTHLH,PTN,RGS2,CCL11,SFRP1,SFRP2,TBX3,WNT5A,WNT7A,SOCS1,ADIPOQ,NTN1,SPRY1,SPRY2,TRIB2,WNT4,SEMA6A,TNN,CD33,CDKN1C,FLT1,GPC3,HMOX1,IL10,KCNK2,LIF,NTRK1,SERPINE2,PTGS2,ADGRG1,ADAMTS1,GPNMB,MYO16,NDRG2,HAVCR2,ATOH8,TENT5B
11_Member	GO Biological Processes	GO:0045596	negative regulation of cell differentiation	-13.1447	-10.3825	34/685	182,374,579,1910,2069,2192,2202,3397,3479,3569,4091,4609,4772,4856,5295,5468,5744,5764,5997,6356,6422,6423,6926,7474,7476,8651,9370,9423,10252,10253,28951,54361,57556,63923	JAG1,AREG,NKX3-2,EDNRB,EREG,FBLN1,EFEMP1,ID1,IGF1,IL6,SMAD6,MYC,NFATC1,CCN3,PIK3R1,PPARG,PTHLH,PTN,RGS2,CCL11,SFRP1,SFRP2,TBX3,WNT5A,WNT7A,SOCS1,ADIPOQ,NTN1,SPRY1,SPRY2,TRIB2,WNT4,SEMA6A,TNN
11_Member	GO Biological Processes	GO:0008285	negative regulation of cell population proliferation	-12.8916	-10.1764	36/784	945,1028,2069,2192,2321,2719,3162,3569,3586,3776,3976,4091,4609,4856,4914,5270,5468,5743,5744,5764,6422,6423,6926,7474,9289,9370,9510,10252,10253,10457,23026,57447,63923,84868,84913,115572	CD33,CDKN1C,EREG,FBLN1,FLT1,GPC3,HMOX1,IL6,IL10,KCNK2,LIF,SMAD6,MYC,CCN3,NTRK1,SERPINE2,PPARG,PTGS2,PTHLH,PTN,SFRP1,SFRP2,TBX3,WNT5A,ADGRG1,ADIPOQ,ADAMTS1,SPRY1,SPRY2,GPNMB,MYO16,NDRG2,TNN,HAVCR2,ATOH8,TENT5B
12_Summary	GO Biological Processes	GO:0044057	regulation of system process	-12.9962	-10.2581	31/573	151,183,776,1490,1636,1910,2697,3082,3164,3479,3586,3759,3815,4856,4985,5468,5733,5743,5997,6781,7068,7476,8913,9370,10391,29995,54206,55273,90523,114907,152404	ADRA2B,AGT,CACNA1D,CCN2,ACE,EDNRB,GJA1,HGF,NR4A1,IGF1,IL10,KCNJ2,KIT,CCN3,OPRD1,PPARG,PTGER3,PTGS2,RGS2,STC1,THRB,WNT7A,CACNA1G,ADIPOQ,CORO2B,LMCD1,ERRFI1,TMEM100,MLIP,FBXO32,IGSF11
12_Member	GO Biological Processes	GO:0044057	regulation of system process	-12.9962	-10.2581	31/573	151,183,776,1490,1636,1910,2697,3082,3164,3479,3586,3759,3815,4856,4985,5468,5733,5743,5997,6781,7068,7476,8913,9370,10391,29995,54206,55273,90523,114907,152404	ADRA2B,AGT,CACNA1D,CCN2,ACE,EDNRB,GJA1,HGF,NR4A1,IGF1,IL10,KCNJ2,KIT,CCN3,OPRD1,PPARG,PTGER3,PTGS2,RGS2,STC1,THRB,WNT7A,CACNA1G,ADIPOQ,CORO2B,LMCD1,ERRFI1,TMEM100,MLIP,FBXO32,IGSF11
12_Member	GO Biological Processes	GO:0031644	regulation of nervous system process	-4.80284	-3.04922	9/138	183,1910,3082,3586,4856,4985,7476,55273,152404	AGT,EDNRB,HGF,IL10,CCN3,OPRD1,WNT7A,TMEM100,IGSF11
12_Member	GO Biological Processes	GO:0051930	regulation of sensory perception of pain	-4.64516	-2.91845	5/33	1910,3586,4856,4985,55273	EDNRB,IL10,CCN3,OPRD1,TMEM100
12_Member	GO Biological Processes	GO:0051931	regulation of sensory perception	-4.64516	-2.91845	5/33	1910,3586,4856,4985,55273	EDNRB,IL10,CCN3,OPRD1,TMEM100
13_Summary	GO Biological Processes	GO:0034097	response to cytokine	-12.6487	-9.95523	36/799	54,820,920,1235,1281,1511,1958,2069,2131,2152,2353,2634,3569,3601,3700,3815,4311,4609,5743,6356,6364,6372,6403,6422,7474,8651,8792,9173,9370,9945,10253,10563,55504,64109,81501,128506,2674,1991,375387	ACP5,CAMP,CD4,CCR6,COL3A1,CTSG,EGR1,EREG,EXT1,F3,FOS,GBP2,IL6,IL15RA,ITIH4,KIT,MME,MYC,PTGS2,CCL11,CCL20,CXCL6,SELP,SFRP1,WNT5A,SOCS1,TNFRSF11A,IL1RL1,ADIPOQ,GFPT2,SPRY2,CXCL13,TNFRSF19,CRLF2,DCSTAMP,OCSTAMP,GFRA1,ELANE,NRROS
13_Member	GO Biological Processes	GO:0034097	response to cytokine	-12.6487	-9.95523	36/799	54,820,920,1235,1281,1511,1958,2069,2131,2152,2353,2634,3569,3601,3700,3815,4311,4609,5743,6356,6364,6372,6403,6422,7474,8651,8792,9173,9370,9945,10253,10563,55504,64109,81501,128506	ACP5,CAMP,CD4,CCR6,COL3A1,CTSG,EGR1,EREG,EXT1,F3,FOS,GBP2,IL6,IL15RA,ITIH4,KIT,MME,MYC,PTGS2,CCL11,CCL20,CXCL6,SELP,SFRP1,WNT5A,SOCS1,TNFRSF11A,IL1RL1,ADIPOQ,GFPT2,SPRY2,CXCL13,TNFRSF19,CRLF2,DCSTAMP,OCSTAMP
13_Member	GO Biological Processes	GO:0071345	cellular response to cytokine stimulus	-9.3642	-6.961	29/703	820,920,1235,1511,1958,2069,2131,2152,2634,3569,3601,3815,4311,4609,6356,6364,6372,6422,7474,8651,8792,9173,9945,10253,10563,55504,64109,81501,128506	CAMP,CD4,CCR6,CTSG,EGR1,EREG,EXT1,F3,GBP2,IL6,IL15RA,KIT,MME,MYC,CCL11,CCL20,CXCL6,SFRP1,WNT5A,SOCS1,TNFRSF11A,IL1RL1,GFPT2,SPRY2,CXCL13,TNFRSF19,CRLF2,DCSTAMP,OCSTAMP
13_Member	GO Biological Processes	GO:0019221	cytokine-mediated signaling pathway	-8.14096	-5.89912	19/352	920,1235,1511,1958,2069,2131,2152,3569,3601,3815,6356,6364,6372,8651,8792,9173,10563,55504,64109	CD4,CCR6,CTSG,EGR1,EREG,EXT1,F3,IL6,IL15RA,KIT,CCL11,CCL20,CXCL6,SOCS1,TNFRSF11A,IL1RL1,CXCL13,TNFRSF19,CRLF2
13_Member	GO Molecular Functions	GO:0004896	cytokine receptor activity	-4.13289	-2.49558	7/97	920,1235,2152,2674,3601,9173,64109	CD4,CCR6,F3,GFRA1,IL15RA,IL1RL1,CRLF2
13_Member	GO Molecular Functions	GO:0019955	cytokine binding	-3.90452	-2.31755	8/141	920,1235,1991,3815,8792,9173,64109,375387	CD4,CCR6,ELANE,KIT,TNFRSF11A,IL1RL1,CRLF2,NRROS
13_Member	GO Molecular Functions	GO:0140375	immune receptor activity	-3.011	-1.60343	7/148	920,1235,2152,2674,3601,9173,64109	CD4,CCR6,F3,GFRA1,IL15RA,IL1RL1,CRLF2
14_Summary	GO Biological Processes	GO:0030155	regulation of cell adhesion	-12.5774	-9.89435	35/760	182,284,288,566,920,1511,1901,1991,2042,2192,3381,3479,3569,3586,3976,4179,4739,5054,5270,5295,6403,6422,6423,7474,8651,9289,9370,9435,10391,10457,10563,54361,57556,63923,84868,196,1281,1831,3162,4609,4856,5468,9173,55024,79148,945,1490,3601,7006,57126,64109	JAG1,ANGPT1,ANK3,AZU1,CD4,CTSG,S1PR1,ELANE,EPHA3,FBLN1,IBSP,IGF1,IL6,IL10,LIF,CD46,NEDD9,SERPINE1,SERPINE2,PIK3R1,SELP,SFRP1,SFRP2,WNT5A,SOCS1,ADGRG1,ADIPOQ,CHST2,CORO2B,GPNMB,CXCL13,WNT4,SEMA6A,TNN,HAVCR2,AHR,COL3A1,TSC22D3,HMOX1,MYC,CCN3,PPARG,IL1RL1,BANK1,MMP28,CD33,CCN2,IL15RA,TEC,CD177,CRLF2
14_Member	GO Biological Processes	GO:0030155	regulation of cell adhesion	-12.5774	-9.89435	35/760	182,284,288,566,920,1511,1901,1991,2042,2192,3381,3479,3569,3586,3976,4179,4739,5054,5270,5295,6403,6422,6423,7474,8651,9289,9370,9435,10391,10457,10563,54361,57556,63923,84868	JAG1,ANGPT1,ANK3,AZU1,CD4,CTSG,S1PR1,ELANE,EPHA3,FBLN1,IBSP,IGF1,IL6,IL10,LIF,CD46,NEDD9,SERPINE1,SERPINE2,PIK3R1,SELP,SFRP1,SFRP2,WNT5A,SOCS1,ADGRG1,ADIPOQ,CHST2,CORO2B,GPNMB,CXCL13,WNT4,SEMA6A,TNN,HAVCR2
14_Member	GO Biological Processes	GO:0045785	positive regulation of cell adhesion	-9.35367	-6.95586	23/446	284,288,566,920,1511,1991,3381,3479,3569,3586,3976,4179,4739,6403,6422,6423,7474,8651,9289,9435,10563,54361,84868	ANGPT1,ANK3,AZU1,CD4,CTSG,ELANE,IBSP,IGF1,IL6,IL10,LIF,CD46,NEDD9,SELP,SFRP1,SFRP2,WNT5A,SOCS1,ADGRG1,CHST2,CXCL13,WNT4,HAVCR2
14_Member	GO Biological Processes	GO:0002683	negative regulation of immune system process	-7.54155	-5.39961	20/425	196,284,1281,1511,1831,3162,3586,4179,4609,4856,5295,5468,6422,8651,9173,9370,10457,55024,79148,84868	AHR,ANGPT1,COL3A1,CTSG,TSC22D3,HMOX1,IL10,CD46,MYC,CCN3,PIK3R1,PPARG,SFRP1,SOCS1,IL1RL1,ADIPOQ,GPNMB,BANK1,MMP28,HAVCR2
14_Member	GO Biological Processes	GO:0022407	regulation of cell-cell adhesion	-6.37983	-4.37456	19/456	182,288,920,1511,1991,3479,3569,3586,4179,5270,6403,7474,8651,9370,9435,10457,10563,54361,84868	JAG1,ANK3,CD4,CTSG,ELANE,IGF1,IL6,IL10,CD46,SERPINE2,SELP,WNT5A,SOCS1,ADIPOQ,CHST2,GPNMB,CXCL13,WNT4,HAVCR2
14_Member	GO Biological Processes	GO:0050865	regulation of cell activation	-5.99805	-4.042	23/681	196,920,945,1490,1511,3162,3479,3569,3586,3601,4179,5270,6403,6422,7006,7474,8651,9173,10457,55024,57126,64109,84868	AHR,CD4,CD33,CCN2,CTSG,HMOX1,IGF1,IL6,IL10,IL15RA,CD46,SERPINE2,SELP,SFRP1,TEC,WNT5A,SOCS1,IL1RL1,GPNMB,BANK1,CD177,CRLF2,HAVCR2
14_Member	GO Biological Processes	GO:0022409	positive regulation of cell-cell adhesion	-5.56181	-3.67435	14/291	288,920,1511,1991,3479,3569,3586,4179,6403,7474,8651,9435,10563,84868	ANK3,CD4,CTSG,ELANE,IGF1,IL6,IL10,CD46,SELP,WNT5A,SOCS1,CHST2,CXCL13,HAVCR2
14_Member	GO Biological Processes	GO:0007162	negative regulation of cell adhesion	-5.3264	-3.4825	14/305	182,284,1511,2192,3586,5054,5270,5295,8651,9370,10391,10457,57556,84868	JAG1,ANGPT1,CTSG,FBLN1,IL10,SERPINE1,SERPINE2,PIK3R1,SOCS1,ADIPOQ,CORO2B,GPNMB,SEMA6A,HAVCR2
14_Member	GO Biological Processes	GO:0002694	regulation of leukocyte activation	-4.38559	-2.70047	19/629	196,920,945,1511,3162,3479,3569,3586,3601,4179,6422,7474,8651,9173,10457,55024,57126,64109,84868	AHR,CD4,CD33,CTSG,HMOX1,IGF1,IL6,IL10,IL15RA,CD46,SFRP1,WNT5A,SOCS1,IL1RL1,GPNMB,BANK1,CD177,CRLF2,HAVCR2
14_Member	GO Biological Processes	GO:0050867	positive regulation of cell activation	-3.64327	-2.11222	14/436	920,1490,3479,3569,3586,3601,4179,6403,7474,8651,9173,57126,64109,84868	CD4,CCN2,IGF1,IL6,IL10,IL15RA,CD46,SELP,WNT5A,SOCS1,IL1RL1,CD177,CRLF2,HAVCR2
14_Member	GO Biological Processes	GO:1903037	regulation of leukocyte cell-cell adhesion	-3.52094	-2.00844	12/344	920,1511,1991,3479,3569,3586,4179,6403,8651,9435,10457,84868	CD4,CTSG,ELANE,IGF1,IL6,IL10,CD46,SELP,SOCS1,CHST2,GPNMB,HAVCR2
14_Member	GO Biological Processes	GO:0050866	negative regulation of cell activation	-3.31665	-1.84414	9/216	1511,3162,3586,5270,6422,8651,10457,55024,84868	CTSG,HMOX1,IL10,SERPINE2,SFRP1,SOCS1,GPNMB,BANK1,HAVCR2
14_Member	GO Biological Processes	GO:0002695	negative regulation of leukocyte activation	-2.99219	-1.58868	8/193	1511,3162,3586,6422,8651,10457,55024,84868	CTSG,HMOX1,IL10,SFRP1,SOCS1,GPNMB,BANK1,HAVCR2
14_Member	GO Biological Processes	GO:1903039	positive regulation of leukocyte cell-cell adhesion	-2.92913	-1.54243	9/245	920,1991,3479,3569,4179,6403,8651,9435,84868	CD4,ELANE,IGF1,IL6,CD46,SELP,SOCS1,CHST2,HAVCR2
14_Member	GO Biological Processes	GO:0022408	negative regulation of cell-cell adhesion	-2.90713	-1.52389	8/199	182,1511,3586,5270,8651,9370,10457,84868	JAG1,CTSG,IL10,SERPINE2,SOCS1,ADIPOQ,GPNMB,HAVCR2
14_Member	GO Biological Processes	GO:0051250	negative regulation of lymphocyte activation	-2.7997	-1.43859	7/161	1511,3586,6422,8651,10457,55024,84868	CTSG,IL10,SFRP1,SOCS1,GPNMB,BANK1,HAVCR2
14_Member	GO Biological Processes	GO:0002696	positive regulation of leukocyte activation	-2.76009	-1.40948	12/421	920,3479,3569,3586,3601,4179,7474,8651,9173,57126,64109,84868	CD4,IGF1,IL6,IL10,IL15RA,CD46,WNT5A,SOCS1,IL1RL1,CD177,CRLF2,HAVCR2
14_Member	GO Biological Processes	GO:0051249	regulation of lymphocyte activation	-2.36884	-1.09436	13/532	196,920,1511,3479,3569,3586,3601,4179,6422,8651,10457,55024,84868	AHR,CD4,CTSG,IGF1,IL6,IL10,IL15RA,CD46,SFRP1,SOCS1,GPNMB,BANK1,HAVCR2
14_Member	GO Biological Processes	GO:0050869	negative regulation of B cell activation	-2.23718	-0.986265	3/35	3586,6422,55024	IL10,SFRP1,BANK1
15_Summary	GO Biological Processes	GO:0001822	kidney development	-12.2766	-9.60375	22/288	182,183,284,1028,1592,1636,1910,1958,2131,2138,2246,2674,2719,4091,4311,4609,6422,7474,9510,10252,54361,54798,9370,3815,84649	JAG1,AGT,ANGPT1,CDKN1C,CYP26A1,ACE,EDNRB,EGR1,EXT1,EYA1,FGF1,GFRA1,GPC3,SMAD6,MME,MYC,SFRP1,WNT5A,ADAMTS1,SPRY1,WNT4,DCHS2,ADIPOQ,KIT,DGAT2
15_Member	GO Biological Processes	GO:0001822	kidney development	-12.2766	-9.60375	22/288	182,183,284,1028,1592,1636,1910,1958,2131,2138,2246,2674,2719,4091,4311,4609,6422,7474,9510,10252,54361,54798	JAG1,AGT,ANGPT1,CDKN1C,CYP26A1,ACE,EDNRB,EGR1,EXT1,EYA1,FGF1,GFRA1,GPC3,SMAD6,MME,MYC,SFRP1,WNT5A,ADAMTS1,SPRY1,WNT4,DCHS2
15_Member	GO Biological Processes	GO:0072001	renal system development	-12.0082	-9.35508	22/297	182,183,284,1028,1592,1636,1910,1958,2131,2138,2246,2674,2719,4091,4311,4609,6422,7474,9510,10252,54361,54798	JAG1,AGT,ANGPT1,CDKN1C,CYP26A1,ACE,EDNRB,EGR1,EXT1,EYA1,FGF1,GFRA1,GPC3,SMAD6,MME,MYC,SFRP1,WNT5A,ADAMTS1,SPRY1,WNT4,DCHS2
15_Member	GO Biological Processes	GO:0001655	urogenital system development	-10.9981	-8.45171	22/334	182,183,284,1028,1592,1636,1910,1958,2131,2138,2246,2674,2719,4091,4311,4609,6422,7474,9510,10252,54361,54798	JAG1,AGT,ANGPT1,CDKN1C,CYP26A1,ACE,EDNRB,EGR1,EXT1,EYA1,FGF1,GFRA1,GPC3,SMAD6,MME,MYC,SFRP1,WNT5A,ADAMTS1,SPRY1,WNT4,DCHS2
15_Member	GO Biological Processes	GO:0072006	nephron development	-6.94623	-4.87293	11/128	182,284,1910,1958,2131,2138,2246,2719,4609,54361,54798	JAG1,ANGPT1,EDNRB,EGR1,EXT1,EYA1,FGF1,GPC3,MYC,WNT4,DCHS2
15_Member	GO Biological Processes	GO:0072073	kidney epithelium development	-6.94623	-4.87293	11/128	182,1910,2131,2138,2246,2719,4091,4609,6422,10252,54361	JAG1,EDNRB,EXT1,EYA1,FGF1,GPC3,SMAD6,MYC,SFRP1,SPRY1,WNT4
15_Member	GO Biological Processes	GO:0001657	ureteric bud development	-5.62194	-3.72219	8/82	2138,2246,2719,4091,4609,6422,10252,54361	EYA1,FGF1,GPC3,SMAD6,MYC,SFRP1,SPRY1,WNT4
15_Member	GO Biological Processes	GO:0072163	mesonephric epithelium development	-5.58185	-3.68886	8/83	2138,2246,2719,4091,4609,6422,10252,54361	EYA1,FGF1,GPC3,SMAD6,MYC,SFRP1,SPRY1,WNT4
15_Member	GO Biological Processes	GO:0072164	mesonephric tubule development	-5.58185	-3.68886	8/83	2138,2246,2719,4091,4609,6422,10252,54361	EYA1,FGF1,GPC3,SMAD6,MYC,SFRP1,SPRY1,WNT4
15_Member	GO Biological Processes	GO:0001823	mesonephros development	-5.42687	-3.56618	8/87	2138,2246,2719,4091,4609,6422,10252,54361	EYA1,FGF1,GPC3,SMAD6,MYC,SFRP1,SPRY1,WNT4
15_Member	GO Biological Processes	GO:0072009	nephron epithelium development	-5.00711	-3.22195	8/99	182,1910,2131,2138,2246,2719,4609,54361	JAG1,EDNRB,EXT1,EYA1,FGF1,GPC3,MYC,WNT4
15_Member	GO Biological Processes	GO:0001658	branching involved in ureteric bud morphogenesis	-4.1242	-2.49184	5/42	2138,2246,2719,4609,54361	EYA1,FGF1,GPC3,MYC,WNT4
15_Member	GO Biological Processes	GO:0072080	nephron tubule development	-3.8308	-2.26169	6/76	182,2138,2246,2719,4609,54361	JAG1,EYA1,FGF1,GPC3,MYC,WNT4
15_Member	GO Biological Processes	GO:0061326	renal tubule development	-3.7078	-2.16268	6/80	182,2138,2246,2719,4609,54361	JAG1,EYA1,FGF1,GPC3,MYC,WNT4
15_Member	GO Biological Processes	GO:0060675	ureteric bud morphogenesis	-3.67623	-2.13857	5/52	2138,2246,2719,4609,54361	EYA1,FGF1,GPC3,MYC,WNT4
15_Member	GO Biological Processes	GO:0072171	mesonephric tubule morphogenesis	-3.63689	-2.10756	5/53	2138,2246,2719,4609,54361	EYA1,FGF1,GPC3,MYC,WNT4
15_Member	GO Biological Processes	GO:0090183	regulation of kidney development	-3.47474	-1.97326	4/32	183,4609,9370,54361	AGT,MYC,ADIPOQ,WNT4
15_Member	GO Biological Processes	GO:0072078	nephron tubule morphogenesis	-3.28481	-1.81925	5/63	2138,2246,2719,4609,54361	EYA1,FGF1,GPC3,MYC,WNT4
15_Member	GO Biological Processes	GO:0072088	nephron epithelium morphogenesis	-3.2221	-1.77494	5/65	2138,2246,2719,4609,54361	EYA1,FGF1,GPC3,MYC,WNT4
15_Member	GO Biological Processes	GO:0061333	renal tubule morphogenesis	-3.16158	-1.72674	5/67	2138,2246,2719,4609,54361	EYA1,FGF1,GPC3,MYC,WNT4
15_Member	GO Biological Processes	GO:0072028	nephron morphogenesis	-3.16158	-1.72674	5/67	2138,2246,2719,4609,54361	EYA1,FGF1,GPC3,MYC,WNT4
15_Member	GO Biological Processes	GO:0019218	regulation of steroid metabolic process	-3.0953	-1.6721	6/104	183,1958,2246,3815,54361,84649	AGT,EGR1,FGF1,KIT,WNT4,DGAT2
15_Member	GO Biological Processes	GO:0060993	kidney morphogenesis	-2.74244	-1.39375	5/83	2138,2246,2719,4609,54361	EYA1,FGF1,GPC3,MYC,WNT4
15_Member	GO Biological Processes	GO:0045940	positive regulation of steroid metabolic process	-2.30955	-1.04583	3/33	183,2246,54361	AGT,FGF1,WNT4
16_Summary	GO Biological Processes	GO:0030097	hemopoiesis	-11.8292	-9.18564	30/594	182,284,920,1028,1235,1636,1958,2131,2321,2719,3569,3586,3589,3815,4063,4914,5336,5468,5657,6422,6423,7474,8792,54361,55509,81501,115761,128506,147744,375387,579,84868,151,566,820,1137,1281,1511,2697,3479,5730,6372,7476,55024	JAG1,ANGPT1,CD4,CDKN1C,CCR6,ACE,EGR1,EXT1,FLT1,GPC3,IL6,IL10,IL11,KIT,LY9,NTRK1,PLCG2,PPARG,PRTN3,SFRP1,SFRP2,WNT5A,TNFRSF11A,WNT4,BATF3,DCSTAMP,ARL11,OCSTAMP,TMEM190,NRROS,NKX3-2,HAVCR2,ADRA2B,AZU1,CAMP,CHRNA4,COL3A1,CTSG,GJA1,IGF1,PTGDS,CXCL6,WNT7A,BANK1
16_Member	GO Biological Processes	GO:0030097	hemopoiesis	-11.8292	-9.18564	30/594	182,284,920,1028,1235,1636,1958,2131,2321,2719,3569,3586,3589,3815,4063,4914,5336,5468,5657,6422,6423,7474,8792,54361,55509,81501,115761,128506,147744,375387	JAG1,ANGPT1,CD4,CDKN1C,CCR6,ACE,EGR1,EXT1,FLT1,GPC3,IL6,IL10,IL11,KIT,LY9,NTRK1,PLCG2,PPARG,PRTN3,SFRP1,SFRP2,WNT5A,TNFRSF11A,WNT4,BATF3,DCSTAMP,ARL11,OCSTAMP,TMEM190,NRROS
16_Member	GO Biological Processes	GO:0002520	immune system development	-11.7237	-9.08955	32/683	182,284,579,920,1028,1235,1636,1958,2131,2321,2719,3569,3586,3589,3815,4063,4914,5336,5468,5657,6422,6423,7474,8792,54361,55509,81501,84868,115761,128506,147744,375387	JAG1,ANGPT1,NKX3-2,CD4,CDKN1C,CCR6,ACE,EGR1,EXT1,FLT1,GPC3,IL6,IL10,IL11,KIT,LY9,NTRK1,PLCG2,PPARG,PRTN3,SFRP1,SFRP2,WNT5A,TNFRSF11A,WNT4,BATF3,DCSTAMP,HAVCR2,ARL11,OCSTAMP,TMEM190,NRROS
16_Member	GO Biological Processes	GO:0048534	hematopoietic or lymphoid organ development	-11.6876	-9.06259	31/643	182,284,579,920,1028,1235,1636,1958,2131,2321,2719,3569,3586,3589,3815,4063,4914,5336,5468,5657,6422,6423,7474,8792,54361,55509,81501,115761,128506,147744,375387	JAG1,ANGPT1,NKX3-2,CD4,CDKN1C,CCR6,ACE,EGR1,EXT1,FLT1,GPC3,IL6,IL10,IL11,KIT,LY9,NTRK1,PLCG2,PPARG,PRTN3,SFRP1,SFRP2,WNT5A,TNFRSF11A,WNT4,BATF3,DCSTAMP,ARL11,OCSTAMP,TMEM190,NRROS
16_Member	GO Biological Processes	GO:0001775	cell activation	-8.36283	-6.08995	26/636	151,566,820,920,1137,1235,1281,1511,1958,2697,3479,3569,3586,3589,3815,4063,4914,5336,5730,6372,7476,54361,55024,55509,81501,84868	ADRA2B,AZU1,CAMP,CD4,CHRNA4,CCR6,COL3A1,CTSG,EGR1,GJA1,IGF1,IL6,IL10,IL11,KIT,LY9,NTRK1,PLCG2,PTGDS,CXCL6,WNT7A,WNT4,BANK1,BATF3,DCSTAMP,HAVCR2
16_Member	GO Biological Processes	GO:0002521	leukocyte differentiation	-8.08134	-5.85059	19/355	920,1235,1958,2719,3569,3586,3589,3815,4063,4914,5336,5468,5657,8792,54361,55509,81501,128506,375387	CD4,CCR6,EGR1,GPC3,IL6,IL10,IL11,KIT,LY9,NTRK1,PLCG2,PPARG,PRTN3,TNFRSF11A,WNT4,BATF3,DCSTAMP,OCSTAMP,NRROS
16_Member	GO Biological Processes	GO:0045321	leukocyte activation	-7.49006	-5.35403	22/515	566,820,920,1137,1235,1511,1958,2697,3569,3586,3589,3815,4063,4914,5336,5730,6372,54361,55024,55509,81501,84868	AZU1,CAMP,CD4,CHRNA4,CCR6,CTSG,EGR1,GJA1,IL6,IL10,IL11,KIT,LY9,NTRK1,PLCG2,PTGDS,CXCL6,WNT4,BANK1,BATF3,DCSTAMP,HAVCR2
16_Member	GO Biological Processes	GO:0002573	myeloid leukocyte differentiation	-6.37991	-4.37456	10/116	920,2719,3815,5468,5657,8792,55509,81501,128506,375387	CD4,GPC3,KIT,PPARG,PRTN3,TNFRSF11A,BATF3,DCSTAMP,OCSTAMP,NRROS
16_Member	GO Biological Processes	GO:1903131	mononuclear cell differentiation	-6.27475	-4.28651	15/292	920,1235,1958,3569,3586,3589,3815,4063,4914,5336,5468,5657,54361,55509,81501	CD4,CCR6,EGR1,IL6,IL10,IL11,KIT,LY9,NTRK1,PLCG2,PPARG,PRTN3,WNT4,BATF3,DCSTAMP
16_Member	GO Biological Processes	GO:0030099	myeloid cell differentiation	-5.18473	-3.36839	12/231	920,1028,2719,3589,3815,5468,5657,8792,55509,81501,128506,375387	CD4,CDKN1C,GPC3,IL11,KIT,PPARG,PRTN3,TNFRSF11A,BATF3,DCSTAMP,OCSTAMP,NRROS
16_Member	GO Biological Processes	GO:0030098	lymphocyte differentiation	-4.08072	-2.45294	11/254	920,1235,1958,3569,3586,3589,3815,4063,4914,5336,54361	CD4,CCR6,EGR1,IL6,IL10,IL11,KIT,LY9,NTRK1,PLCG2,WNT4
16_Member	GO Biological Processes	GO:0046649	lymphocyte activation	-3.95137	-2.35688	14/407	920,1137,1235,1958,2697,3569,3586,3589,3815,4063,4914,5336,54361,55024	CD4,CHRNA4,CCR6,EGR1,GJA1,IL6,IL10,IL11,KIT,LY9,NTRK1,PLCG2,WNT4,BANK1
16_Member	GO Biological Processes	GO:0030217	T cell differentiation	-2.97701	-1.5792	7/150	920,1235,1958,3569,3815,4063,54361	CD4,CCR6,EGR1,IL6,KIT,LY9,WNT4
16_Member	GO Biological Processes	GO:0042110	T cell activation	-2.24815	-0.994244	8/255	920,1235,1958,2697,3569,3815,4063,54361	CD4,CCR6,EGR1,GJA1,IL6,KIT,LY9,WNT4
17_Summary	GO Biological Processes	GO:0009725	response to hormone	-11.4678	-8.86906	33/742	183,374,1281,1490,1536,1636,1910,1958,2069,2203,2353,2354,3162,3164,3569,3586,3815,4005,4091,4306,4609,5295,5468,5743,6422,6781,7068,7476,9370,54206,54331,114907,128506,196,820,2348,2697,2890,3397,3479,5029,8651,27065,56034,80310,81035,182	AGT,AREG,COL3A1,CCN2,CYBB,ACE,EDNRB,EGR1,EREG,FBP1,FOS,FOSB,HMOX1,NR4A1,IL6,IL10,KIT,LMO2,SMAD6,NR3C2,MYC,PIK3R1,PPARG,PTGS2,SFRP1,STC1,THRB,WNT7A,ADIPOQ,ERRFI1,GNG2,FBXO32,OCSTAMP,AHR,CAMP,FOLR1,GJA1,GRIA1,ID1,IGF1,P2RY2,SOCS1,NSG1,PDGFC,PDGFD,COLEC12,JAG1
17_Member	GO Biological Processes	GO:0009725	response to hormone	-11.4678	-8.86906	33/742	183,374,1281,1490,1536,1636,1910,1958,2069,2203,2353,2354,3162,3164,3569,3586,3815,4005,4091,4306,4609,5295,5468,5743,6422,6781,7068,7476,9370,54206,54331,114907,128506	AGT,AREG,COL3A1,CCN2,CYBB,ACE,EDNRB,EGR1,EREG,FBP1,FOS,FOSB,HMOX1,NR4A1,IL6,IL10,KIT,LMO2,SMAD6,NR3C2,MYC,PIK3R1,PPARG,PTGS2,SFRP1,STC1,THRB,WNT7A,ADIPOQ,ERRFI1,GNG2,FBXO32,OCSTAMP
17_Member	GO Biological Processes	GO:1901699	cellular response to nitrogen compound	-9.75298	-7.32174	28/632	183,196,820,1281,1536,1958,2203,2348,2697,2890,3164,3397,3479,4609,5029,5295,5468,5743,6422,6781,8651,9370,27065,54206,54331,56034,80310,81035	AGT,AHR,CAMP,COL3A1,CYBB,EGR1,FBP1,FOLR1,GJA1,GRIA1,NR4A1,ID1,IGF1,MYC,P2RY2,PIK3R1,PPARG,PTGS2,SFRP1,STC1,SOCS1,ADIPOQ,NSG1,ERRFI1,GNG2,PDGFC,PDGFD,COLEC12
17_Member	GO Biological Processes	GO:0071417	cellular response to organonitrogen compound	-9.30913	-6.91664	26/573	183,196,820,1281,1536,1958,2203,2348,2697,3164,3397,3479,4609,5029,5295,5468,5743,6422,6781,8651,9370,27065,54206,54331,56034,80310	AGT,AHR,CAMP,COL3A1,CYBB,EGR1,FBP1,FOLR1,GJA1,NR4A1,ID1,IGF1,MYC,P2RY2,PIK3R1,PPARG,PTGS2,SFRP1,STC1,SOCS1,ADIPOQ,NSG1,ERRFI1,GNG2,PDGFC,PDGFD
17_Member	GO Biological Processes	GO:1901652	response to peptide	-8.10086	-5.86275	21/434	182,183,374,1281,1490,1536,1910,1958,2069,2203,2697,3164,3397,3479,3586,4609,5295,5468,5743,9370,54206	JAG1,AGT,AREG,COL3A1,CCN2,CYBB,EDNRB,EGR1,EREG,FBP1,GJA1,NR4A1,ID1,IGF1,IL10,MYC,PIK3R1,PPARG,PTGS2,ADIPOQ,ERRFI1
17_Member	GO Biological Processes	GO:0032870	cellular response to hormone stimulus	-6.83199	-4.76374	20/470	183,1636,2203,2353,2354,3164,3815,4005,4306,4609,5295,5468,6422,6781,7068,9370,54206,54331,114907,128506	AGT,ACE,FBP1,FOS,FOSB,NR4A1,KIT,LMO2,NR3C2,MYC,PIK3R1,PPARG,SFRP1,STC1,THRB,ADIPOQ,ERRFI1,GNG2,FBXO32,OCSTAMP
17_Member	GO Biological Processes	GO:0043434	response to peptide hormone	-6.74122	-4.68044	17/347	183,374,1281,1490,1536,1910,1958,2069,2203,3164,3586,4609,5295,5468,5743,9370,54206	AGT,AREG,COL3A1,CCN2,CYBB,EDNRB,EGR1,EREG,FBP1,NR4A1,IL10,MYC,PIK3R1,PPARG,PTGS2,ADIPOQ,ERRFI1
17_Member	GO Biological Processes	GO:0071407	cellular response to organic cyclic compound	-5.13971	-3.33447	18/504	196,1636,1958,2348,3397,3586,4306,4609,5029,5743,6422,6781,9370,27065,54206,54331,81035,114907	AHR,ACE,EGR1,FOLR1,ID1,IL10,NR3C2,MYC,P2RY2,PTGS2,SFRP1,STC1,ADIPOQ,NSG1,ERRFI1,GNG2,COLEC12,FBXO32
17_Member	GO Biological Processes	GO:1901653	cellular response to peptide	-3.4787	-1.97655	11/298	183,2203,2697,3164,3397,3479,4609,5295,5468,9370,54206	AGT,FBP1,GJA1,NR4A1,ID1,IGF1,MYC,PIK3R1,PPARG,ADIPOQ,ERRFI1
17_Member	GO Biological Processes	GO:0032868	response to insulin	-2.79877	-1.43859	8/207	1958,2203,3586,4609,5295,5468,9370,54206	EGR1,FBP1,IL10,MYC,PIK3R1,PPARG,ADIPOQ,ERRFI1
17_Member	GO Biological Processes	GO:0071375	cellular response to peptide hormone stimulus	-2.50416	-1.20176	8/231	183,2203,3164,4609,5295,5468,9370,54206	AGT,FBP1,NR4A1,MYC,PIK3R1,PPARG,ADIPOQ,ERRFI1
17_Member	GO Biological Processes	GO:0032869	cellular response to insulin stimulus	-2.30787	-1.04494	6/149	2203,4609,5295,5468,9370,54206	FBP1,MYC,PIK3R1,PPARG,ADIPOQ,ERRFI1
18_Summary	GO Biological Processes	GO:0044706	multi-multicellular organism process	-11.4076	-8.82559	18/198	151,183,1636,2192,2353,2354,3976,4693,5270,5743,5744,5764,5997,6019,6781,23764,54361,84868,1028,3586,4311,5468,6768,9394	ADRA2B,AGT,ACE,FBLN1,FOS,FOSB,LIF,NDP,SERPINE2,PTGS2,PTHLH,PTN,RGS2,RLN2,STC1,MAFF,WNT4,HAVCR2,CDKN1C,IL10,MME,PPARG,ST14,HS6ST1
18_Member	GO Biological Processes	GO:0044706	multi-multicellular organism process	-11.4076	-8.82559	18/198	151,183,1636,2192,2353,2354,3976,4693,5270,5743,5744,5764,5997,6019,6781,23764,54361,84868	ADRA2B,AGT,ACE,FBLN1,FOS,FOSB,LIF,NDP,SERPINE2,PTGS2,PTHLH,PTN,RGS2,RLN2,STC1,MAFF,WNT4,HAVCR2
18_Member	GO Biological Processes	GO:0007565	female pregnancy	-10.4316	-7.96411	16/170	151,183,1636,2192,2353,2354,3976,4693,5743,5744,5764,5997,6019,6781,54361,84868	ADRA2B,AGT,ACE,FBLN1,FOS,FOSB,LIF,NDP,PTGS2,PTHLH,PTN,RGS2,RLN2,STC1,WNT4,HAVCR2
18_Member	GO Biological Processes	GO:0060135	maternal process involved in female pregnancy	-6.79694	-4.73119	8/58	3976,4693,5743,5764,5997,6781,54361,84868	LIF,NDP,PTGS2,PTN,RGS2,STC1,WNT4,HAVCR2
18_Member	GO Biological Processes	GO:0001890	placenta development	-6.36573	-4.36479	11/146	1028,3586,3976,4311,4693,5468,5743,5764,6768,6781,9394	CDKN1C,IL10,LIF,MME,NDP,PPARG,PTGS2,PTN,ST14,STC1,HS6ST1
18_Member	GO Biological Processes	GO:0046697	decidualization	-5.45632	-3.59093	5/23	3976,4693,5743,5764,6781	LIF,NDP,PTGS2,PTN,STC1
18_Member	GO Biological Processes	GO:0001893	maternal placenta development	-4.64516	-2.91845	5/33	3976,4693,5743,5764,6781	LIF,NDP,PTGS2,PTN,STC1
18_Member	GO Biological Processes	GO:0007566	embryo implantation	-3.05716	-1.6424	4/41	2192,3976,5743,6781	FBLN1,LIF,PTGS2,STC1
19_Summary	GO Biological Processes	GO:0030198	extracellular matrix organization	-11.0834	-8.50948	20/266	1281,1299,1301,1490,1511,1991,2131,2192,3381,5806,6423,9507,9510,11096,50509,64116,79148,83716,83872,140766,390,408,4739,11155,50861,81624	COL3A1,COL9A3,COL11A1,CCN2,CTSG,ELANE,EXT1,FBLN1,IBSP,PTX3,SFRP2,ADAMTS4,ADAMTS1,ADAMTS5,COL5A3,SLC39A8,MMP28,CRISPLD2,HMCN1,ADAMTS14,RND3,ARRB1,NEDD9,LDB3,STMN3,DIAPH3
19_Member	GO Biological Processes	GO:0030198	extracellular matrix organization	-11.0834	-8.50948	20/266	1281,1299,1301,1490,1511,1991,2131,2192,3381,5806,6423,9507,9510,11096,50509,64116,79148,83716,83872,140766	COL3A1,COL9A3,COL11A1,CCN2,CTSG,ELANE,EXT1,FBLN1,IBSP,PTX3,SFRP2,ADAMTS4,ADAMTS1,ADAMTS5,COL5A3,SLC39A8,MMP28,CRISPLD2,HMCN1,ADAMTS14
19_Member	GO Biological Processes	GO:0043062	extracellular structure organization	-11.0537	-8.48772	20/267	1281,1299,1301,1490,1511,1991,2131,2192,3381,5806,6423,9507,9510,11096,50509,64116,79148,83716,83872,140766	COL3A1,COL9A3,COL11A1,CCN2,CTSG,ELANE,EXT1,FBLN1,IBSP,PTX3,SFRP2,ADAMTS4,ADAMTS1,ADAMTS5,COL5A3,SLC39A8,MMP28,CRISPLD2,HMCN1,ADAMTS14
19_Member	GO Biological Processes	GO:0045229	external encapsulating structure organization	-10.9946	-8.45171	20/269	1281,1299,1301,1490,1511,1991,2131,2192,3381,5806,6423,9507,9510,11096,50509,64116,79148,83716,83872,140766	COL3A1,COL9A3,COL11A1,CCN2,CTSG,ELANE,EXT1,FBLN1,IBSP,PTX3,SFRP2,ADAMTS4,ADAMTS1,ADAMTS5,COL5A3,SLC39A8,MMP28,CRISPLD2,HMCN1,ADAMTS14
19_Member	GO Biological Processes	GO:0097435	supramolecular fiber organization	-2.43735	-1.1485	13/522	390,408,1281,1301,2131,4739,6423,11155,50509,50861,81624,83872,140766	RND3,ARRB1,COL3A1,COL11A1,EXT1,NEDD9,SFRP2,LDB3,COL5A3,STMN3,DIAPH3,HMCN1,ADAMTS14
20_Summary	GO Biological Processes	GO:0048589	developmental growth	-10.9861	-8.45069	23/369	183,374,1028,1281,1901,2069,2131,2246,2697,3479,4856,5764,5806,6356,6422,6423,6781,7006,7474,7476,10252,10253,63923,2138,2719,3586,4609,6768,6926,54361,182,1301,2348,9423,55273,3082,3162,3569,5270,6531,8792,23705,29842	AGT,AREG,CDKN1C,COL3A1,S1PR1,EREG,EXT1,FGF1,GJA1,IGF1,CCN3,PTN,PTX3,CCL11,SFRP1,SFRP2,STC1,TEC,WNT5A,WNT7A,SPRY1,SPRY2,TNN,EYA1,GPC3,IL10,MYC,ST14,TBX3,WNT4,JAG1,COL11A1,FOLR1,NTN1,TMEM100,HGF,HMOX1,IL6,SERPINE2,SLC6A3,TNFRSF11A,CADM1,TFCP2L1
20_Member	GO Biological Processes	GO:0048589	developmental growth	-10.9861	-8.45069	23/369	183,374,1028,1281,1901,2069,2131,2246,2697,3479,4856,5764,5806,6356,6422,6423,6781,7006,7474,7476,10252,10253,63923	AGT,AREG,CDKN1C,COL3A1,S1PR1,EREG,EXT1,FGF1,GJA1,IGF1,CCN3,PTN,PTX3,CCL11,SFRP1,SFRP2,STC1,TEC,WNT5A,WNT7A,SPRY1,SPRY2,TNN
20_Member	GO Biological Processes	GO:0040007	growth	-10.9386	-8.41048	23/371	183,374,1028,1281,1901,2069,2131,2246,2697,3479,4856,5764,5806,6356,6422,6423,6781,7006,7474,7476,10252,10253,63923	AGT,AREG,CDKN1C,COL3A1,S1PR1,EREG,EXT1,FGF1,GJA1,IGF1,CCN3,PTN,PTX3,CCL11,SFRP1,SFRP2,STC1,TEC,WNT5A,WNT7A,SPRY1,SPRY2,TNN
20_Member	GO Biological Processes	GO:0061138	morphogenesis of a branching epithelium	-10.75	-8.24308	16/162	374,2131,2138,2246,2719,3586,4609,6356,6422,6423,6768,6926,7474,10252,10253,54361	AREG,EXT1,EYA1,FGF1,GPC3,IL10,MYC,CCL11,SFRP1,SFRP2,ST14,TBX3,WNT5A,SPRY1,SPRY2,WNT4
20_Member	GO Biological Processes	GO:0001763	morphogenesis of a branching structure	-10.393	-7.93177	16/171	374,2131,2138,2246,2719,3586,4609,6356,6422,6423,6768,6926,7474,10252,10253,54361	AREG,EXT1,EYA1,FGF1,GPC3,IL10,MYC,CCL11,SFRP1,SFRP2,ST14,TBX3,WNT5A,SPRY1,SPRY2,WNT4
20_Member	GO Biological Processes	GO:0048729	tissue morphogenesis	-9.62123	-7.19999	26/554	182,374,1281,1301,1901,2131,2138,2246,2348,2697,2719,3586,4609,6356,6422,6423,6768,6781,6926,7474,7476,9423,10252,10253,54361,55273	JAG1,AREG,COL3A1,COL11A1,S1PR1,EXT1,EYA1,FGF1,FOLR1,GJA1,GPC3,IL10,MYC,CCL11,SFRP1,SFRP2,ST14,STC1,TBX3,WNT5A,WNT7A,NTN1,SPRY1,SPRY2,WNT4,TMEM100
20_Member	GO Biological Processes	GO:0048754	branching morphogenesis of an epithelial tube	-8.78828	-6.46876	13/133	374,2131,2138,2246,2719,4609,6356,6423,6926,7474,10252,10253,54361	AREG,EXT1,EYA1,FGF1,GPC3,MYC,CCL11,SFRP2,TBX3,WNT5A,SPRY1,SPRY2,WNT4
20_Member	GO Biological Processes	GO:0003401	axis elongation	-8.56509	-6.26739	7/23	374,2246,6422,6423,7474,10252,10253	AREG,FGF1,SFRP1,SFRP2,WNT5A,SPRY1,SPRY2
20_Member	GO Biological Processes	GO:0060562	epithelial tube morphogenesis	-8.29873	-6.03383	18/307	374,2131,2138,2246,2348,2697,2719,4609,6356,6422,6423,6768,6926,7474,9423,10252,10253,54361	AREG,EXT1,EYA1,FGF1,FOLR1,GJA1,GPC3,MYC,CCL11,SFRP1,SFRP2,ST14,TBX3,WNT5A,NTN1,SPRY1,SPRY2,WNT4
20_Member	GO Biological Processes	GO:0048732	gland development	-7.96044	-5.75502	20/401	374,1028,2131,2697,3082,3162,3569,3586,4609,5270,6356,6422,6531,6926,7474,8792,9423,23705,29842,54361	AREG,CDKN1C,EXT1,GJA1,HGF,HMOX1,IL6,IL10,MYC,SERPINE2,CCL11,SFRP1,SLC6A3,TBX3,WNT5A,TNFRSF11A,NTN1,CADM1,TFCP2L1,WNT4
20_Member	GO Biological Processes	GO:0002009	morphogenesis of an epithelium	-7.94601	-5.74692	21/443	182,374,2131,2138,2246,2348,2697,2719,3586,4609,6356,6422,6423,6768,6926,7474,7476,9423,10252,10253,54361	JAG1,AREG,EXT1,EYA1,FGF1,FOLR1,GJA1,GPC3,IL10,MYC,CCL11,SFRP1,SFRP2,ST14,TBX3,WNT5A,WNT7A,NTN1,SPRY1,SPRY2,WNT4
20_Member	GO Biological Processes	GO:0060560	developmental growth involved in morphogenesis	-7.3114	-5.19544	11/118	374,1901,2131,2246,6356,6422,6423,7474,10252,10253,63923	AREG,S1PR1,EXT1,FGF1,CCL11,SFRP1,SFRP2,WNT5A,SPRY1,SPRY2,TNN
20_Member	GO Biological Processes	GO:0060602	branch elongation of an epithelium	-6.47589	-4.44143	5/15	374,2246,7474,10252,10253	AREG,FGF1,WNT5A,SPRY1,SPRY2
20_Member	GO Biological Processes	GO:0060603	mammary gland duct morphogenesis	-6.31478	-4.31821	6/29	374,6356,6926,7474,9423,54361	AREG,CCL11,TBX3,WNT5A,NTN1,WNT4
20_Member	GO Biological Processes	GO:0060444	branching involved in mammary gland duct morphogenesis	-5.55904	-3.67435	5/22	374,6356,6926,7474,54361	AREG,CCL11,TBX3,WNT5A,WNT4
20_Member	GO Biological Processes	GO:0060443	mammary gland morphogenesis	-5.38447	-3.52996	6/41	374,6356,6926,7474,9423,54361	AREG,CCL11,TBX3,WNT5A,NTN1,WNT4
20_Member	GO Biological Processes	GO:0030879	mammary gland development	-5.20771	-3.38856	9/123	374,2697,6356,6531,6926,7474,8792,9423,54361	AREG,GJA1,CCL11,SLC6A3,TBX3,WNT5A,TNFRSF11A,NTN1,WNT4
20_Member	GO Biological Processes	GO:0022612	gland morphogenesis	-4.9429	-3.16936	8/101	374,3569,6356,6422,6926,7474,9423,54361	AREG,IL6,CCL11,SFRP1,TBX3,WNT5A,NTN1,WNT4
20_Member	GO Biological Processes	GO:0061180	mammary gland epithelium development	-4.53854	-2.82663	6/57	374,6356,6926,7474,9423,54361	AREG,CCL11,TBX3,WNT5A,NTN1,WNT4
19_Member	GO Biological Processes	GO:0002381	immunoglobulin production involved in immunoglobulin-mediated immune response	-4.79709	-3.14975	7/38	695,3108,3109,3111,3119,3122,202309	BTK,HLA-DMA,HLA-DMB,HLA-DOA,HLA-DQB1,HLA-DRA,GAPT
19_Member	GO Biological Processes	GO:0002478	antigen processing and presentation of exogenous peptide antigen	-4.79709	-3.14975	7/38	1520,3108,3109,3111,3119,3122,50856	CTSS,HLA-DMA,HLA-DMB,HLA-DOA,HLA-DQB1,HLA-DRA,CLEC4A
19_Member	GO Biological Processes	GO:0002399	MHC class II protein complex assembly	-4.75934	-3.1165	5/16	3108,3109,3111,3119,3122	HLA-DMA,HLA-DMB,HLA-DOA,HLA-DQB1,HLA-DRA
19_Member	GO Biological Processes	GO:0002503	peptide antigen assembly with MHC class II protein complex	-4.75934	-3.1165	5/16	3108,3109,3111,3119,3122	HLA-DMA,HLA-DMB,HLA-DOA,HLA-DQB1,HLA-DRA
19_Member	GO Molecular Functions	GO:0023026	MHC class II protein complex binding	-4.67601	-3.04732	6/27	920,3108,3109,3111,3119,3122	CD4,HLA-DMA,HLA-DMB,HLA-DOA,HLA-DQB1,HLA-DRA
19_Member	GO Biological Processes	GO:0019886	antigen processing and presentation of exogenous peptide antigen via MHC class II	-4.39786	-2.81666	6/30	1520,3108,3109,3111,3119,3122	CTSS,HLA-DMA,HLA-DMB,HLA-DOA,HLA-DQB1,HLA-DRA
19_Member	GO Biological Processes	GO:0002396	MHC protein complex assembly	-4.2406	-2.68172	5/20	3108,3109,3111,3119,3122	HLA-DMA,HLA-DMB,HLA-DOA,HLA-DQB1,HLA-DRA
19_Member	GO Biological Processes	GO:0002501	peptide antigen assembly with MHC protein complex	-4.2406	-2.68172	5/20	3108,3109,3111,3119,3122	HLA-DMA,HLA-DMB,HLA-DOA,HLA-DQB1,HLA-DRA
19_Member	GO Molecular Functions	GO:0023023	MHC protein complex binding	-3.93018	-2.41326	6/36	920,3108,3109,3111,3119,3122	CD4,HLA-DMA,HLA-DMB,HLA-DOA,HLA-DQB1,HLA-DRA
19_Member	GO Biological Processes	GO:0002440	production of molecular mediator of immune response	-3.25281	-1.84688	11/153	695,1991,3108,3109,3111,3119,3122,3514,54210,89886,202309	BTK,ELANE,HLA-DMA,HLA-DMB,HLA-DOA,HLA-DQB1,HLA-DRA,IGKC,TREM1,SLAMF9,GAPT
19_Member	GO Molecular Functions	GO:0032395	MHC class II receptor activity	-2.95635	-1.59651	3/10	3111,3119,3122	HLA-DOA,HLA-DQB1,HLA-DRA
20_Summary	GO Biological Processes	GO:0070663	regulation of leukocyte proliferation	-13.9728	-11.5473	31/254	695,933,944,1436,1439,1880,3109,3594,3620,3635,3718,5777,5788,5880,6504,6693,7305,10451,10457,10673,22806,26191,29108,80380,115352,149233,160365,246778,284194,729230,100133941,914,1236,3394,7805,8993,9173,51311,51744,64581,114836,140885,4321,340061,10875	BTK,CD22,TNFSF8,CSF1R,CSF2RB,GPR183,HLA-DMB,IL12RB1,IDO1,INPP5D,JAK3,PTPN6,PTPRC,RAC2,SLAMF1,SPN,TYROBP,VAV3,GPNMB,TNFSF13B,IKZF3,PTPN22,PYCARD,PDCD1LG2,FCRL3,IL23R,CLECL1,IL27,LGALS9B,CCR2,CD24,CD2,CCR7,IRF8,LAPTM5,PGLYRP1,IL1RL1,TLR8,CD244,CLEC7A,SLAMF6,SIRPA,MMP12,STING1,FGL2
20_Member	GO Biological Processes	GO:0070663	regulation of leukocyte proliferation	-13.9728	-11.5473	31/254	695,933,944,1436,1439,1880,3109,3594,3620,3635,3718,5777,5788,5880,6504,6693,7305,10451,10457,10673,22806,26191,29108,80380,115352,149233,160365,246778,284194,729230,100133941	BTK,CD22,TNFSF8,CSF1R,CSF2RB,GPR183,HLA-DMB,IL12RB1,IDO1,INPP5D,JAK3,PTPN6,PTPRC,RAC2,SLAMF1,SPN,TYROBP,VAV3,GPNMB,TNFSF13B,IKZF3,PTPN22,PYCARD,PDCD1LG2,FCRL3,IL23R,CLECL1,IL27,LGALS9B,CCR2,CD24
20_Member	GO Biological Processes	GO:0050670	regulation of lymphocyte proliferation	-13.4802	-11.0716	29/230	695,933,944,1880,3109,3594,3620,3635,3718,5777,5788,5880,6504,6693,7305,10451,10457,10673,22806,26191,29108,80380,115352,149233,160365,246778,284194,729230,100133941	BTK,CD22,TNFSF8,GPR183,HLA-DMB,IL12RB1,IDO1,INPP5D,JAK3,PTPN6,PTPRC,RAC2,SLAMF1,SPN,TYROBP,VAV3,GPNMB,TNFSF13B,IKZF3,PTPN22,PYCARD,PDCD1LG2,FCRL3,IL23R,CLECL1,IL27,LGALS9B,CCR2,CD24
20_Member	GO Biological Processes	GO:0032944	regulation of mononuclear cell proliferation	-13.3328	-10.9404	29/233	695,933,944,1880,3109,3594,3620,3635,3718,5777,5788,5880,6504,6693,7305,10451,10457,10673,22806,26191,29108,80380,115352,149233,160365,246778,284194,729230,100133941	BTK,CD22,TNFSF8,GPR183,HLA-DMB,IL12RB1,IDO1,INPP5D,JAK3,PTPN6,PTPRC,RAC2,SLAMF1,SPN,TYROBP,VAV3,GPNMB,TNFSF13B,IKZF3,PTPN22,PYCARD,PDCD1LG2,FCRL3,IL23R,CLECL1,IL27,LGALS9B,CCR2,CD24
20_Member	GO Biological Processes	GO:0032649	regulation of interferon-gamma production	-11.9769	-9.64833	20/117	914,1236,3394,3594,6504,7805,8993,9173,26191,29108,51311,51744,64581,80380,114836,140885,149233,246778,284194,729230	CD2,CCR7,IRF8,IL12RB1,SLAMF1,LAPTM5,PGLYRP1,IL1RL1,PTPN22,PYCARD,TLR8,CD244,CLEC7A,PDCD1LG2,SLAMF6,SIRPA,IL23R,IL27,LGALS9B,CCR2
20_Member	GO Biological Processes	GO:0042129	regulation of T cell proliferation	-9.57907	-7.41579	21/174	944,3109,3594,3620,3718,5777,5788,5880,6504,6693,10457,10673,26191,29108,80380,149233,160365,246778,284194,729230,100133941	TNFSF8,HLA-DMB,IL12RB1,IDO1,JAK3,PTPN6,PTPRC,RAC2,SLAMF1,SPN,GPNMB,TNFSF13B,PTPN22,PYCARD,PDCD1LG2,IL23R,CLECL1,IL27,LGALS9B,CCR2,CD24
20_Member	GO Biological Processes	GO:0032729	positive regulation of interferon-gamma production	-7.93931	-5.90947	13/77	914,3394,3594,6504,26191,29108,51311,51744,64581,114836,149233,246778,729230	CD2,IRF8,IL12RB1,SLAMF1,PTPN22,PYCARD,TLR8,CD244,CLEC7A,SLAMF6,IL23R,IL27,CCR2
20_Member	GO Biological Processes	GO:0070665	positive regulation of leukocyte proliferation	-7.90271	-5.87971	18/158	1436,1439,1880,3109,3594,3718,5788,6504,10451,10673,26191,29108,80380,115352,149233,160365,729230,100133941	CSF1R,CSF2RB,GPR183,HLA-DMB,IL12RB1,JAK3,PTPRC,SLAMF1,VAV3,TNFSF13B,PTPN22,PYCARD,PDCD1LG2,FCRL3,IL23R,CLECL1,CCR2,CD24
20_Member	GO Biological Processes	GO:0050671	positive regulation of lymphocyte proliferation	-7.0714	-5.13801	16/141	1880,3109,3594,3718,5788,6504,10451,10673,26191,29108,80380,115352,149233,160365,729230,100133941	GPR183,HLA-DMB,IL12RB1,JAK3,PTPRC,SLAMF1,VAV3,TNFSF13B,PTPN22,PYCARD,PDCD1LG2,FCRL3,IL23R,CLECL1,CCR2,CD24
20_Member	GO Biological Processes	GO:0032946	positive regulation of mononuclear cell proliferation	-6.98542	-5.06473	16/143	1880,3109,3594,3718,5788,6504,10451,10673,26191,29108,80380,115352,149233,160365,729230,100133941	GPR183,HLA-DMB,IL12RB1,JAK3,PTPRC,SLAMF1,VAV3,TNFSF13B,PTPN22,PYCARD,PDCD1LG2,FCRL3,IL23R,CLECL1,CCR2,CD24
20_Member	GO Biological Processes	GO:0042102	positive regulation of T cell proliferation	-6.39907	-4.53838	13/103	3109,3594,3718,5788,6504,10673,26191,29108,80380,149233,160365,729230,100133941	HLA-DMB,IL12RB1,JAK3,PTPRC,SLAMF1,TNFSF13B,PTPN22,PYCARD,PDCD1LG2,IL23R,CLECL1,CCR2,CD24
20_Member	GO Biological Processes	GO:0002825	regulation of T-helper 1 type immune response	-5.63085	-3.86237	7/29	3594,3718,6504,9173,149233,246778,729230	IL12RB1,JAK3,SLAMF1,IL1RL1,IL23R,IL27,CCR2
20_Member	GO Biological Processes	GO:0042104	positive regulation of activated T cell proliferation	-4.57934	-2.96412	6/28	3594,3718,6504,29108,149233,100133941	IL12RB1,JAK3,SLAMF1,PYCARD,IL23R,CD24
20_Member	GO Biological Processes	GO:0050691	regulation of defense response to virus by host	-4.49995	-2.90007	7/42	3594,4321,26191,29108,149233,246778,340061	IL12RB1,MMP12,PTPN22,PYCARD,IL23R,IL27,STING1
20_Member	GO Biological Processes	GO:0002230	positive regulation of defense response to virus by host	-4.31249	-2.74338	6/31	3594,26191,29108,149233,246778,340061	IL12RB1,PTPN22,PYCARD,IL23R,IL27,STING1
20_Member	GO Biological Processes	GO:0046006	regulation of activated T cell proliferation	-4.29868	-2.73195	7/45	3594,3718,6504,29108,80380,149233,100133941	IL12RB1,JAK3,SLAMF1,PYCARD,PDCD1LG2,IL23R,CD24
20_Member	GO Biological Processes	GO:0050688	regulation of defense response to virus	-3.68047	-2.19569	8/74	3594,4321,10875,26191,29108,149233,246778,340061	IL12RB1,MMP12,FGL2,PTPN22,PYCARD,IL23R,IL27,STING1
20_Member	GO Biological Processes	GO:0002827	positive regulation of T-helper 1 type immune response	-3.26917	-1.86214	4/18	3594,6504,149233,729230	IL12RB1,SLAMF1,IL23R,CCR2

## Sheet: GO(M2_IL4+IL10 vs M2_M-CSF)UP
Table. GO enrichment pathway of up-regulated genes
GroupID	Category	Term	Description	LogP	Log(q-value)	InTerm_InList	Genes	Symbols
1_Summary	GO Biological Processes	GO:0001934	positive regulation of protein phosphorylation	-21.2919	-17.0428	37/722	151,183,284,374,408,566,820,920,1490,1636,1910,1958,1991,2069,3082,3479,3569,3589,3815,3976,4739,4908,4985,5168,5336,5743,7006,7474,8792,9518,10253,10457,23531,55024,56034,80310,221472,1846,1848,4609,5997,6364,6422,7476,10252,54206,55504,57447,57556,1028,2042,5295,28951,284656,1281,2131,2202,2353,5764,55273,64109,64283,375387,1235,1901,6403,5270	ADRA2B,AGT,ANGPT1,AREG,ARRB1,AZU1,CAMP,CD4,CCN2,ACE,EDNRB,EGR1,ELANE,EREG,HGF,IGF1,IL6,IL11,KIT,LIF,NEDD9,NTF3,OPRD1,ENPP2,PLCG2,PTGS2,TEC,WNT5A,TNFRSF11A,GDF15,SPRY2,GPNMB,MMD,BANK1,PDGFC,PDGFD,FGD2,DUSP4,DUSP6,MYC,RGS2,CCL20,SFRP1,WNT7A,SPRY1,ERRFI1,TNFRSF19,NDRG2,SEMA6A,CDKN1C,EPHA3,PIK3R1,TRIB2,EPHA10,COL3A1,EXT1,EFEMP1,FOS,PTN,TMEM100,CRLF2,ARHGEF28,NRROS,CCR6,S1PR1,SELP,SERPINE2
1_Member	GO Biological Processes	GO:0001934	positive regulation of protein phosphorylation	-21.2919	-17.0428	37/722	151,183,284,374,408,566,820,920,1490,1636,1910,1958,1991,2069,3082,3479,3569,3589,3815,3976,4739,4908,4985,5168,5336,5743,7006,7474,8792,9518,10253,10457,23531,55024,56034,80310,221472	ADRA2B,AGT,ANGPT1,AREG,ARRB1,AZU1,CAMP,CD4,CCN2,ACE,EDNRB,EGR1,ELANE,EREG,HGF,IGF1,IL6,IL11,KIT,LIF,NEDD9,NTF3,OPRD1,ENPP2,PLCG2,PTGS2,TEC,WNT5A,TNFRSF11A,GDF15,SPRY2,GPNMB,MMD,BANK1,PDGFC,PDGFD,FGD2
1_Member	GO Biological Processes	GO:0043408	regulation of MAPK cascade	-21.0481	-17.0428	36/686	151,183,284,408,920,1490,1846,1848,1991,3082,3479,3569,3589,3815,3976,4609,4908,5336,5997,6364,6422,7474,7476,8792,9518,10252,10253,10457,54206,55024,55504,56034,57447,57556,80310,221472	ADRA2B,AGT,ANGPT1,ARRB1,CD4,CCN2,DUSP4,DUSP6,ELANE,HGF,IGF1,IL6,IL11,KIT,LIF,MYC,NTF3,PLCG2,RGS2,CCL20,SFRP1,WNT5A,WNT7A,TNFRSF11A,GDF15,SPRY1,SPRY2,GPNMB,ERRFI1,BANK1,TNFRSF19,PDGFC,NDRG2,SEMA6A,PDGFD,FGD2
1_Member	GO Biological Processes	GO:0050730	regulation of peptidyl-tyrosine phosphorylation	-17.1865	-13.3573	22/261	183,284,374,920,1636,2069,3082,3479,3569,3589,3815,3976,4739,4908,5168,5336,6422,7006,54206,55024,56034,80310	AGT,ANGPT1,AREG,CD4,ACE,EREG,HGF,IGF1,IL6,IL11,KIT,LIF,NEDD9,NTF3,ENPP2,PLCG2,SFRP1,TEC,ERRFI1,BANK1,PDGFC,PDGFD
1_Member	GO Biological Processes	GO:0043410	positive regulation of MAPK cascade	-15.3122	-11.7049	26/490	151,284,408,920,1490,1991,3082,3479,3569,3589,3815,3976,4908,5336,6364,7474,7476,8792,9518,10253,10457,55024,55504,56034,80310,221472	ADRA2B,ANGPT1,ARRB1,CD4,CCN2,ELANE,HGF,IGF1,IL6,IL11,KIT,LIF,NTF3,PLCG2,CCL20,WNT5A,WNT7A,TNFRSF11A,GDF15,SPRY2,GPNMB,BANK1,TNFRSF19,PDGFC,PDGFD,FGD2
1_Member	GO Biological Processes	GO:0050731	positive regulation of peptidyl-tyrosine phosphorylation	-15.0282	-11.5937	18/190	183,284,374,920,1636,2069,3082,3479,3569,3589,3815,3976,4739,4908,5168,5336,7006,55024	AGT,ANGPT1,AREG,CD4,ACE,EREG,HGF,IGF1,IL6,IL11,KIT,LIF,NEDD9,NTF3,ENPP2,PLCG2,TEC,BANK1
1_Member	GO Biological Processes	GO:0043549	regulation of kinase activity	-14.9969	-11.5937	31/763	151,183,284,374,566,920,1028,1636,1958,1991,2042,2069,3082,3479,3815,4739,4908,5295,5997,6422,7474,8792,10252,10253,23531,28951,54206,56034,80310,221472,284656	ADRA2B,AGT,ANGPT1,AREG,AZU1,CD4,CDKN1C,ACE,EGR1,ELANE,EPHA3,EREG,HGF,IGF1,KIT,NEDD9,NTF3,PIK3R1,RGS2,SFRP1,WNT5A,TNFRSF11A,SPRY1,SPRY2,MMD,TRIB2,ERRFI1,PDGFC,PDGFD,FGD2,EPHA10
1_Member	GO Biological Processes	GO:0045859	regulation of protein kinase activity	-14.2677	-10.9302	28/645	151,183,284,374,566,920,1028,1636,1958,1991,2069,3082,3479,3815,4739,4908,5997,6422,7474,8792,10252,10253,23531,28951,54206,56034,80310,221472	ADRA2B,AGT,ANGPT1,AREG,AZU1,CD4,CDKN1C,ACE,EGR1,ELANE,EREG,HGF,IGF1,KIT,NEDD9,NTF3,RGS2,SFRP1,WNT5A,TNFRSF11A,SPRY1,SPRY2,MMD,TRIB2,ERRFI1,PDGFC,PDGFD,FGD2
1_Member	GO Biological Processes	GO:0007167	enzyme linked receptor protein signaling pathway	-14.1232	-10.8583	27/601	284,374,920,1281,1490,1958,2042,2069,2131,2202,2353,3082,3479,3815,3976,4739,4908,5295,5764,9518,55273,56034,64109,64283,80310,284656,375387	ANGPT1,AREG,CD4,COL3A1,CCN2,EGR1,EPHA3,EREG,EXT1,EFEMP1,FOS,HGF,IGF1,KIT,LIF,NEDD9,NTF3,PIK3R1,PTN,GDF15,TMEM100,PDGFC,CRLF2,ARHGEF28,PDGFD,EPHA10,NRROS
1_Member	GO Biological Processes	GO:0040017	positive regulation of locomotion	-13.2614	-10.1592	26/599	183,284,566,1235,1901,3082,3479,3569,3815,4609,4739,4908,5168,5295,5336,5743,5764,6364,6403,7474,7476,10253,10457,56034,57556,80310	AGT,ANGPT1,AZU1,CCR6,S1PR1,HGF,IGF1,IL6,KIT,MYC,NEDD9,NTF3,ENPP2,PIK3R1,PLCG2,PTGS2,PTN,CCL20,SELP,WNT5A,WNT7A,SPRY2,GPNMB,PDGFC,SEMA6A,PDGFD
1_Member	GO Biological Processes	GO:0030335	positive regulation of cell migration	-13.033	-9.98836	25/560	183,284,1235,1901,3082,3479,3569,3815,4609,4739,4908,5168,5295,5336,5743,5764,6364,6403,7474,7476,10253,10457,56034,57556,80310	AGT,ANGPT1,CCR6,S1PR1,HGF,IGF1,IL6,KIT,MYC,NEDD9,NTF3,ENPP2,PIK3R1,PLCG2,PTGS2,PTN,CCL20,SELP,WNT5A,WNT7A,SPRY2,GPNMB,PDGFC,SEMA6A,PDGFD
1_Member	GO Biological Processes	GO:0033674	positive regulation of kinase activity	-12.7822	-9.77696	23/473	151,183,284,374,566,920,1636,1958,1991,2042,2069,3479,3815,4739,4908,7474,8792,10253,23531,56034,80310,221472,284656	ADRA2B,AGT,ANGPT1,AREG,AZU1,CD4,ACE,EGR1,ELANE,EPHA3,EREG,IGF1,KIT,NEDD9,NTF3,WNT5A,TNFRSF11A,SPRY2,MMD,PDGFC,PDGFD,FGD2,EPHA10
1_Member	GO Biological Processes	GO:2000147	positive regulation of cell motility	-12.6276	-9.6435	25/584	183,284,1235,1901,3082,3479,3569,3815,4609,4739,4908,5168,5295,5336,5743,5764,6364,6403,7474,7476,10253,10457,56034,57556,80310	AGT,ANGPT1,CCR6,S1PR1,HGF,IGF1,IL6,KIT,MYC,NEDD9,NTF3,ENPP2,PIK3R1,PLCG2,PTGS2,PTN,CCL20,SELP,WNT5A,WNT7A,SPRY2,GPNMB,PDGFC,SEMA6A,PDGFD
1_Member	GO Biological Processes	GO:0045860	positive regulation of protein kinase activity	-12.4862	-9.52232	21/393	151,183,284,374,566,920,1636,1958,1991,2069,3479,3815,4739,4908,7474,8792,10253,23531,56034,80310,221472	ADRA2B,AGT,ANGPT1,AREG,AZU1,CD4,ACE,EGR1,ELANE,EREG,IGF1,KIT,NEDD9,NTF3,WNT5A,TNFRSF11A,SPRY2,MMD,PDGFC,PDGFD,FGD2
1_Member	GO Biological Processes	GO:0051272	positive regulation of cellular component movement	-12.4321	-9.48756	25/596	183,284,1235,1901,3082,3479,3569,3815,4609,4739,4908,5168,5295,5336,5743,5764,6364,6403,7474,7476,10253,10457,56034,57556,80310	AGT,ANGPT1,CCR6,S1PR1,HGF,IGF1,IL6,KIT,MYC,NEDD9,NTF3,ENPP2,PIK3R1,PLCG2,PTGS2,PTN,CCL20,SELP,WNT5A,WNT7A,SPRY2,GPNMB,PDGFC,SEMA6A,PDGFD
1_Member	GO Biological Processes	GO:0051347	positive regulation of transferase activity	-12.1613	-9.28637	24/559	151,183,284,374,566,920,1636,1958,1991,2042,2069,3479,3815,4609,4739,4908,7474,8792,10253,23531,56034,80310,221472,284656	ADRA2B,AGT,ANGPT1,AREG,AZU1,CD4,ACE,EGR1,ELANE,EPHA3,EREG,IGF1,KIT,MYC,NEDD9,NTF3,WNT5A,TNFRSF11A,SPRY2,MMD,PDGFC,PDGFD,FGD2,EPHA10
1_Member	GO Biological Processes	GO:0070372	regulation of ERK1 and ERK2 cascade	-11.3398	-8.53863	18/311	284,408,920,1490,1846,1848,3479,3976,6364,8792,10252,10253,10457,54206,56034,57447,57556,80310	ANGPT1,ARRB1,CD4,CCN2,DUSP4,DUSP6,IGF1,LIF,CCL20,TNFRSF11A,SPRY1,SPRY2,GPNMB,ERRFI1,PDGFC,NDRG2,SEMA6A,PDGFD
1_Member	GO Biological Processes	GO:0007169	transmembrane receptor protein tyrosine kinase signaling pathway	-10.3985	-7.68325	19/403	284,374,920,1490,2042,2069,2131,2202,3082,3479,3815,4739,4908,5295,9518,56034,64283,80310,284656	ANGPT1,AREG,CD4,CCN2,EPHA3,EREG,EXT1,EFEMP1,HGF,IGF1,KIT,NEDD9,NTF3,PIK3R1,GDF15,PDGFC,ARHGEF28,PDGFD,EPHA10
1_Member	GO Biological Processes	GO:0014068	positive regulation of phosphatidylinositol 3-kinase signaling	-7.20234	-4.93348	8/79	183,284,3082,3479,3815,6403,56034,80310	AGT,ANGPT1,HGF,IGF1,KIT,SELP,PDGFC,PDGFD
1_Member	GO Biological Processes	GO:0014066	regulation of phosphatidylinositol 3-kinase signaling	-7.1845	-4.9196	9/111	183,284,3082,3479,3815,5270,6403,56034,80310	AGT,ANGPT1,HGF,IGF1,KIT,SERPINE2,SELP,PDGFC,PDGFD
1_Member	GO Biological Processes	GO:0070374	positive regulation of ERK1 and ERK2 cascade	-6.49297	-4.31377	11/220	284,408,920,1490,3479,6364,8792,10253,10457,56034,80310	ANGPT1,ARRB1,CD4,CCN2,IGF1,CCL20,TNFRSF11A,SPRY2,GPNMB,PDGFC,PDGFD
2_Summary	GO Molecular Functions	GO:0048018	receptor ligand activity	-15.3334	-11.7049	26/489	183,374,1490,1511,2069,2202,3082,3479,3569,3586,3589,3976,4908,4922,5764,6364,6781,7474,7476,9518,10457,54361,56034,57556,80310,692094,5295,64109	AGT,AREG,CCN2,CTSG,EREG,EFEMP1,HGF,IGF1,IL6,IL10,IL11,LIF,NTF3,NTS,PTN,CCL20,STC1,WNT5A,WNT7A,GDF15,GPNMB,WNT4,PDGFC,SEMA6A,PDGFD,MSMP,PIK3R1,CRLF2
2_Member	GO Molecular Functions	GO:0048018	receptor ligand activity	-15.3334	-11.7049	26/489	183,374,1490,1511,2069,2202,3082,3479,3569,3586,3589,3976,4908,4922,5764,6364,6781,7474,7476,9518,10457,54361,56034,57556,80310,692094	AGT,AREG,CCN2,CTSG,EREG,EFEMP1,HGF,IGF1,IL6,IL10,IL11,LIF,NTF3,NTS,PTN,CCL20,STC1,WNT5A,WNT7A,GDF15,GPNMB,WNT4,PDGFC,SEMA6A,PDGFD,MSMP
2_Member	GO Molecular Functions	GO:0030546	signaling receptor activator activity	-15.1861	-11.6579	26/496	183,374,1490,1511,2069,2202,3082,3479,3569,3586,3589,3976,4908,4922,5764,6364,6781,7474,7476,9518,10457,54361,56034,57556,80310,692094	AGT,AREG,CCN2,CTSG,EREG,EFEMP1,HGF,IGF1,IL6,IL10,IL11,LIF,NTF3,NTS,PTN,CCL20,STC1,WNT5A,WNT7A,GDF15,GPNMB,WNT4,PDGFC,SEMA6A,PDGFD,MSMP
2_Member	GO Molecular Functions	GO:0030545	signaling receptor regulator activity	-14.2365	-10.9302	26/544	183,374,1490,1511,2069,2202,3082,3479,3569,3586,3589,3976,4908,4922,5764,6364,6781,7474,7476,9518,10457,54361,56034,57556,80310,692094	AGT,AREG,CCN2,CTSG,EREG,EFEMP1,HGF,IGF1,IL6,IL10,IL11,LIF,NTF3,NTS,PTN,CCL20,STC1,WNT5A,WNT7A,GDF15,GPNMB,WNT4,PDGFC,SEMA6A,PDGFD,MSMP
2_Member	GO Molecular Functions	GO:0008083	growth factor activity	-13.6963	-10.5039	16/162	183,374,1490,2069,2202,3082,3479,3569,3586,3589,3976,4908,5764,9518,56034,80310	AGT,AREG,CCN2,EREG,EFEMP1,HGF,IGF1,IL6,IL10,IL11,LIF,NTF3,PTN,GDF15,PDGFC,PDGFD
2_Member	GO Molecular Functions	GO:0005125	cytokine activity	-6.20867	-4.07847	11/235	374,3569,3586,3589,3976,6364,7474,7476,9518,54361,692094	AREG,IL6,IL10,IL11,LIF,CCL20,WNT5A,WNT7A,GDF15,WNT4,MSMP
2_Member	GO Molecular Functions	GO:0070851	growth factor receptor binding	-5.31857	-3.35073	8/139	374,2069,2202,3569,3586,3589,56034,80310	AREG,EREG,EFEMP1,IL6,IL10,IL11,PDGFC,PDGFD
2_Member	GO Molecular Functions	GO:0005126	cytokine receptor binding	-4.00973	-2.33284	9/271	3569,3586,3589,3976,4908,5295,6364,64109,692094	IL6,IL10,IL11,LIF,NTF3,PIK3R1,CCL20,CRLF2,MSMP
3_Summary	GO Biological Processes	GO:0044057	regulation of system process	-13.7087	-10.5039	26/573	151,183,776,1490,1636,1910,2697,3082,3164,3479,3586,3759,3815,4985,5733,5743,5997,6781,7068,7476,8913,10391,54206,55273,90523,152404	ADRA2B,AGT,CACNA1D,CCN2,ACE,EDNRB,GJA1,HGF,NR4A1,IGF1,IL10,KCNJ2,KIT,OPRD1,PTGER3,PTGS2,RGS2,STC1,THRB,WNT7A,CACNA1G,CORO2B,ERRFI1,TMEM100,MLIP,IGSF11
3_Member	GO Biological Processes	GO:0044057	regulation of system process	-13.7087	-10.5039	26/573	151,183,776,1490,1636,1910,2697,3082,3164,3479,3586,3759,3815,4985,5733,5743,5997,6781,7068,7476,8913,10391,54206,55273,90523,152404	ADRA2B,AGT,CACNA1D,CCN2,ACE,EDNRB,GJA1,HGF,NR4A1,IGF1,IL10,KCNJ2,KIT,OPRD1,PTGER3,PTGS2,RGS2,STC1,THRB,WNT7A,CACNA1G,CORO2B,ERRFI1,TMEM100,MLIP,IGSF11
3_Member	GO Biological Processes	GO:0090257	regulation of muscle system process	-6.84127	-4.61776	12/250	151,183,1490,3164,3479,3759,3815,5743,5997,6781,54206,90523	ADRA2B,AGT,CCN2,NR4A1,IGF1,KCNJ2,KIT,PTGS2,RGS2,STC1,ERRFI1,MLIP
3_Member	GO Biological Processes	GO:0006937	regulation of muscle contraction	-4.67955	-2.84229	8/170	151,1490,3164,3759,3815,5743,5997,6781	ADRA2B,CCN2,NR4A1,KCNJ2,KIT,PTGS2,RGS2,STC1
3_Member	GO Biological Processes	GO:0006942	regulation of striated muscle contraction	-3.3137	-1.79202	5/96	1490,3164,3759,5997,6781	CCN2,NR4A1,KCNJ2,RGS2,STC1
3_Member	GO Biological Processes	GO:0055117	regulation of cardiac muscle contraction	-2.73843	-1.34062	4/77	1490,3759,5997,6781	CCN2,KCNJ2,RGS2,STC1
4_Summary	GO Biological Processes	GO:0050900	leukocyte migration	-13.5064	-10.3462	18/232	566,1235,1511,1901,1910,1991,2131,3569,3586,3815,5657,5764,6364,6402,6403,8792,57126,692094,284,2042,3082,3164,3908,4908,5168,7474,10457,57556,284656,1536,2353,3700,5733,5743,6614,9435,375387	AZU1,CCR6,CTSG,S1PR1,EDNRB,ELANE,EXT1,IL6,IL10,KIT,PRTN3,PTN,CCL20,SELL,SELP,TNFRSF11A,CD177,MSMP,ANGPT1,EPHA3,HGF,NR4A1,LAMA2,NTF3,ENPP2,WNT5A,GPNMB,SEMA6A,EPHA10,CYBB,FOS,ITIH4,PTGER3,PTGS2,SIGLEC1,CHST2,NRROS
4_Member	GO Biological Processes	GO:0050900	leukocyte migration	-13.5064	-10.3462	18/232	566,1235,1511,1901,1910,1991,2131,3569,3586,3815,5657,5764,6364,6402,6403,8792,57126,692094	AZU1,CCR6,CTSG,S1PR1,EDNRB,ELANE,EXT1,IL6,IL10,KIT,PRTN3,PTN,CCL20,SELL,SELP,TNFRSF11A,CD177,MSMP
4_Member	GO Biological Processes	GO:0006935	chemotaxis	-13.0899	-10.014	24/506	284,566,1235,1511,1901,1910,2042,2131,3082,3164,3569,3586,3815,3908,4908,5168,5764,6364,7474,8792,10457,57556,284656,692094	ANGPT1,AZU1,CCR6,CTSG,S1PR1,EDNRB,EPHA3,EXT1,HGF,NR4A1,IL6,IL10,KIT,LAMA2,NTF3,ENPP2,PTN,CCL20,WNT5A,TNFRSF11A,GPNMB,SEMA6A,EPHA10,MSMP
4_Member	GO Biological Processes	GO:0042330	taxis	-13.0159	-9.98836	24/510	284,566,1235,1511,1901,1910,2042,2131,3082,3164,3569,3586,3815,3908,4908,5168,5764,6364,7474,8792,10457,57556,284656,692094	ANGPT1,AZU1,CCR6,CTSG,S1PR1,EDNRB,EPHA3,EXT1,HGF,NR4A1,IL6,IL10,KIT,LAMA2,NTF3,ENPP2,PTN,CCL20,WNT5A,TNFRSF11A,GPNMB,SEMA6A,EPHA10,MSMP
4_Member	GO Biological Processes	GO:0060326	cell chemotaxis	-9.81848	-7.18429	14/207	566,1235,1511,1901,1910,3082,3164,3569,3586,3815,5764,6364,8792,692094	AZU1,CCR6,CTSG,S1PR1,EDNRB,HGF,NR4A1,IL6,IL10,KIT,PTN,CCL20,TNFRSF11A,MSMP
4_Member	GO Biological Processes	GO:0030595	leukocyte chemotaxis	-9.50015	-6.91813	12/145	566,1235,1511,1901,1910,3569,3586,3815,5764,6364,8792,692094	AZU1,CCR6,CTSG,S1PR1,EDNRB,IL6,IL10,KIT,PTN,CCL20,TNFRSF11A,MSMP
4_Member	GO Biological Processes	GO:0006954	inflammatory response	-7.97179	-5.58457	18/504	566,1235,1536,1991,2131,2353,3569,3700,3815,5733,5743,5764,6364,6403,6614,9435,375387,692094	AZU1,CCR6,CYBB,ELANE,EXT1,FOS,IL6,ITIH4,KIT,PTGER3,PTGS2,PTN,CCL20,SELP,SIGLEC1,CHST2,NRROS,MSMP
4_Member	GO Biological Processes	GO:0097529	myeloid leukocyte migration	-7.79916	-5.42228	10/127	566,1511,1910,3569,3815,5657,6364,8792,57126,692094	AZU1,CTSG,EDNRB,IL6,KIT,PRTN3,CCL20,TNFRSF11A,CD177,MSMP
4_Member	GO Biological Processes	GO:0071674	mononuclear cell migration	-6.08351	-3.96754	8/110	1235,1511,1901,2131,3569,6364,8792,692094	CCR6,CTSG,S1PR1,EXT1,IL6,CCL20,TNFRSF11A,MSMP
4_Member	GO Biological Processes	GO:0002548	monocyte chemotaxis	-4.89268	-3.00136	5/45	1511,3569,6364,8792,692094	CTSG,IL6,CCL20,TNFRSF11A,MSMP
5_Summary	GO Molecular Functions	GO:0008201	heparin binding	-13.4466	-10.3164	16/168	566,1301,1490,1511,1991,4353,5270,5764,6402,6403,6422,6649,10457,11096,59271,400668,176	AZU1,COL11A1,CCN2,CTSG,ELANE,MPO,SERPINE2,PTN,SELL,SELP,SFRP1,SOD3,GPNMB,ADAMTS5,EVA1C,PRSS57,ACAN
5_Member	GO Molecular Functions	GO:0008201	heparin binding	-13.4466	-10.3164	16/168	566,1301,1490,1511,1991,4353,5270,5764,6402,6403,6422,6649,10457,11096,59271,400668	AZU1,COL11A1,CCN2,CTSG,ELANE,MPO,SERPINE2,PTN,SELL,SELP,SFRP1,SOD3,GPNMB,ADAMTS5,EVA1C,PRSS57
5_Member	GO Molecular Functions	GO:0005539	glycosaminoglycan binding	-12.3162	-9.40783	17/234	176,566,1301,1490,1511,1991,4353,5270,5764,6402,6403,6422,6649,10457,11096,59271,400668	ACAN,AZU1,COL11A1,CCN2,CTSG,ELANE,MPO,SERPINE2,PTN,SELL,SELP,SFRP1,SOD3,GPNMB,ADAMTS5,EVA1C,PRSS57
5_Member	GO Molecular Functions	GO:1901681	sulfur compound binding	-10.358	-7.65583	16/267	566,1301,1490,1511,1991,4353,5270,5764,6402,6403,6422,6649,10457,11096,59271,400668	AZU1,COL11A1,CCN2,CTSG,ELANE,MPO,SERPINE2,PTN,SELL,SELP,SFRP1,SOD3,GPNMB,ADAMTS5,EVA1C,PRSS57
6_Summary	GO Biological Processes	GO:0070848	response to growth factor	-12.4091	-9.48299	23/493	1281,1490,1848,1958,2131,2353,3082,3164,3586,4609,4908,4985,6422,7474,7476,9518,10253,54206,54361,55273,57556,80310,375387	COL3A1,CCN2,DUSP6,EGR1,EXT1,FOS,HGF,NR4A1,IL10,MYC,NTF3,OPRD1,SFRP1,WNT5A,WNT7A,GDF15,SPRY2,ERRFI1,WNT4,TMEM100,SEMA6A,PDGFD,NRROS
6_Member	GO Biological Processes	GO:0070848	response to growth factor	-12.4091	-9.48299	23/493	1281,1490,1848,1958,2131,2353,3082,3164,3586,4609,4908,4985,6422,7474,7476,9518,10253,54206,54361,55273,57556,80310,375387	COL3A1,CCN2,DUSP6,EGR1,EXT1,FOS,HGF,NR4A1,IL10,MYC,NTF3,OPRD1,SFRP1,WNT5A,WNT7A,GDF15,SPRY2,ERRFI1,WNT4,TMEM100,SEMA6A,PDGFD,NRROS
6_Member	GO Biological Processes	GO:0071363	cellular response to growth factor stimulus	-12.0239	-9.16481	22/464	1281,1490,1958,2131,2353,3082,3164,3586,4609,4908,4985,6422,7474,7476,9518,10253,54206,54361,55273,57556,80310,375387	COL3A1,CCN2,EGR1,EXT1,FOS,HGF,NR4A1,IL10,MYC,NTF3,OPRD1,SFRP1,WNT5A,WNT7A,GDF15,SPRY2,ERRFI1,WNT4,TMEM100,SEMA6A,PDGFD,NRROS
6_Member	GO Biological Processes	GO:0071560	cellular response to transforming growth factor beta stimulus	-6.06707	-3.95667	9/150	1281,2353,6422,7474,7476,9518,54361,80310,375387	COL3A1,FOS,SFRP1,WNT5A,WNT7A,GDF15,WNT4,PDGFD,NRROS
6_Member	GO Biological Processes	GO:0071559	response to transforming growth factor beta	-5.90151	-3.83269	9/157	1281,2353,6422,7474,7476,9518,54361,80310,375387	COL3A1,FOS,SFRP1,WNT5A,WNT7A,GDF15,WNT4,PDGFD,NRROS
6_Member	GO Biological Processes	GO:0007178	transmembrane receptor protein serine/threonine kinase signaling pathway	-3.55924	-1.98238	7/186	1281,1958,2131,2353,9518,55273,375387	COL3A1,EGR1,EXT1,FOS,GDF15,TMEM100,NRROS
6_Member	GO Biological Processes	GO:0007179	transforming growth factor beta receptor signaling pathway	-2.42396	-1.0805	4/94	1281,2353,9518,375387	COL3A1,FOS,GDF15,NRROS
7_Summary	GO Biological Processes	GO:0035239	tube morphogenesis	-12.2811	-9.38983	26/661	284,374,1281,1490,1636,1901,2069,2131,2138,2348,2697,2719,3164,4609,5743,6422,6768,6926,7474,7476,9394,10252,10253,54361,55273,81575,196,1958,3976,54206	ANGPT1,AREG,COL3A1,CCN2,ACE,S1PR1,EREG,EXT1,EYA1,FOLR1,GJA1,GPC3,NR4A1,MYC,PTGS2,SFRP1,ST14,TBX3,WNT5A,WNT7A,HS6ST1,SPRY1,SPRY2,WNT4,TMEM100,APOLD1,AHR,EGR1,LIF,ERRFI1
7_Member	GO Biological Processes	GO:0035239	tube morphogenesis	-12.2811	-9.38983	26/661	284,374,1281,1490,1636,1901,2069,2131,2138,2348,2697,2719,3164,4609,5743,6422,6768,6926,7474,7476,9394,10252,10253,54361,55273,81575	ANGPT1,AREG,COL3A1,CCN2,ACE,S1PR1,EREG,EXT1,EYA1,FOLR1,GJA1,GPC3,NR4A1,MYC,PTGS2,SFRP1,ST14,TBX3,WNT5A,WNT7A,HS6ST1,SPRY1,SPRY2,WNT4,TMEM100,APOLD1
7_Member	GO Biological Processes	GO:0001944	vasculature development	-10.1032	-7.45014	21/526	196,284,1281,1490,1636,1901,1958,2069,2138,2348,2697,2719,3164,3976,5743,6926,7476,9394,54206,55273,81575	AHR,ANGPT1,COL3A1,CCN2,ACE,S1PR1,EGR1,EREG,EYA1,FOLR1,GJA1,GPC3,NR4A1,LIF,PTGS2,TBX3,WNT7A,HS6ST1,ERRFI1,TMEM100,APOLD1
7_Member	GO Biological Processes	GO:0001568	blood vessel development	-8.78561	-6.27171	19/503	196,284,1281,1490,1636,1901,1958,2069,2138,2348,2697,2719,3164,5743,6926,7476,9394,55273,81575	AHR,ANGPT1,COL3A1,CCN2,ACE,S1PR1,EGR1,EREG,EYA1,FOLR1,GJA1,GPC3,NR4A1,PTGS2,TBX3,WNT7A,HS6ST1,TMEM100,APOLD1
7_Member	GO Biological Processes	GO:0048514	blood vessel morphogenesis	-6.74041	-4.52401	15/419	284,1281,1490,1636,1901,2069,2138,2348,2697,3164,5743,7476,9394,55273,81575	ANGPT1,COL3A1,CCN2,ACE,S1PR1,EREG,EYA1,FOLR1,GJA1,NR4A1,PTGS2,WNT7A,HS6ST1,TMEM100,APOLD1
7_Member	GO Biological Processes	GO:0001525	angiogenesis	-4.90829	-3.00853	11/321	284,1490,1636,1901,2069,3164,5743,7476,9394,55273,81575	ANGPT1,CCN2,ACE,S1PR1,EREG,NR4A1,PTGS2,WNT7A,HS6ST1,TMEM100,APOLD1
8_Summary	GO Biological Processes	GO:0009725	response to hormone	-11.953	-9.10908	27/742	183,374,1281,1490,1536,1636,1910,1958,2069,2353,2354,3164,3569,3586,3815,4005,4306,4609,5295,5743,6422,6781,7068,7476,54206,54331,128506,196,820,2348,2697,2890,3479,5029,56034,80310,81035,3759	AGT,AREG,COL3A1,CCN2,CYBB,ACE,EDNRB,EGR1,EREG,FOS,FOSB,NR4A1,IL6,IL10,KIT,LMO2,NR3C2,MYC,PIK3R1,PTGS2,SFRP1,STC1,THRB,WNT7A,ERRFI1,GNG2,OCSTAMP,AHR,CAMP,FOLR1,GJA1,GRIA1,IGF1,P2RY2,PDGFC,PDGFD,COLEC12,KCNJ2
8_Member	GO Biological Processes	GO:0009725	response to hormone	-11.953	-9.10908	27/742	183,374,1281,1490,1536,1636,1910,1958,2069,2353,2354,3164,3569,3586,3815,4005,4306,4609,5295,5743,6422,6781,7068,7476,54206,54331,128506	AGT,AREG,COL3A1,CCN2,CYBB,ACE,EDNRB,EGR1,EREG,FOS,FOSB,NR4A1,IL6,IL10,KIT,LMO2,NR3C2,MYC,PIK3R1,PTGS2,SFRP1,STC1,THRB,WNT7A,ERRFI1,GNG2,OCSTAMP
8_Member	GO Biological Processes	GO:1901699	cellular response to nitrogen compound	-9.4364	-6.87047	22/632	183,196,820,1281,1536,1958,2348,2697,2890,3164,3479,4609,5029,5295,5743,6422,6781,54206,54331,56034,80310,81035	AGT,AHR,CAMP,COL3A1,CYBB,EGR1,FOLR1,GJA1,GRIA1,NR4A1,IGF1,MYC,P2RY2,PIK3R1,PTGS2,SFRP1,STC1,ERRFI1,GNG2,PDGFC,PDGFD,COLEC12
8_Member	GO Biological Processes	GO:0071417	cellular response to organonitrogen compound	-8.63649	-6.15626	20/573	183,196,820,1281,1536,1958,2348,2697,3164,3479,4609,5029,5295,5743,6422,6781,54206,54331,56034,80310	AGT,AHR,CAMP,COL3A1,CYBB,EGR1,FOLR1,GJA1,NR4A1,IGF1,MYC,P2RY2,PIK3R1,PTGS2,SFRP1,STC1,ERRFI1,GNG2,PDGFC,PDGFD
8_Member	GO Biological Processes	GO:1901652	response to peptide	-7.33001	-5.02371	16/434	183,374,1281,1490,1536,1910,1958,2069,2697,3164,3479,3586,4609,5295,5743,54206	AGT,AREG,COL3A1,CCN2,CYBB,EDNRB,EGR1,EREG,GJA1,NR4A1,IGF1,IL10,MYC,PIK3R1,PTGS2,ERRFI1
8_Member	GO Biological Processes	GO:0043434	response to peptide hormone	-6.95404	-4.71221	14/347	183,374,1281,1490,1536,1910,1958,2069,3164,3586,4609,5295,5743,54206	AGT,AREG,COL3A1,CCN2,CYBB,EDNRB,EGR1,EREG,NR4A1,IL10,MYC,PIK3R1,PTGS2,ERRFI1
8_Member	GO Biological Processes	GO:0032870	cellular response to hormone stimulus	-6.85856	-4.63144	16/470	183,1636,2353,2354,3164,3815,4005,4306,4609,5295,6422,6781,7068,54206,54331,128506	AGT,ACE,FOS,FOSB,NR4A1,KIT,LMO2,NR3C2,MYC,PIK3R1,SFRP1,STC1,THRB,ERRFI1,GNG2,OCSTAMP
8_Member	GO Biological Processes	GO:0071407	cellular response to organic cyclic compound	-5.04785	-3.11995	14/504	196,1636,1958,2348,3586,4306,4609,5029,5743,6422,6781,54206,54331,81035	AHR,ACE,EGR1,FOLR1,IL10,NR3C2,MYC,P2RY2,PTGS2,SFRP1,STC1,ERRFI1,GNG2,COLEC12
8_Member	GO Biological Processes	GO:0071214	cellular response to abiotic stimulus	-3.60499	-2.01885	9/307	183,1958,2697,3759,4609,5295,5743,6422,54206	AGT,EGR1,GJA1,KCNJ2,MYC,PIK3R1,PTGS2,SFRP1,ERRFI1
8_Member	GO Biological Processes	GO:0104004	cellular response to environmental stimulus	-3.60499	-2.01885	9/307	183,1958,2697,3759,4609,5295,5743,6422,54206	AGT,EGR1,GJA1,KCNJ2,MYC,PIK3R1,PTGS2,SFRP1,ERRFI1
8_Member	GO Biological Processes	GO:1901653	cellular response to peptide	-2.37966	-1.04278	7/298	183,2697,3164,3479,4609,5295,54206	AGT,GJA1,NR4A1,IGF1,MYC,PIK3R1,ERRFI1
9_Summary	GO Biological Processes	GO:0030097	hemopoiesis	-11.6031	-8.77396	24/594	284,920,1028,1235,1636,1958,2131,2719,3569,3586,3589,3815,4063,5336,5657,6422,7474,8792,54361,81501,115761,128506,147744,375387,151,566,820,1281,1511,2697,3479,5730,7476,55024	ANGPT1,CD4,CDKN1C,CCR6,ACE,EGR1,EXT1,GPC3,IL6,IL10,IL11,KIT,LY9,PLCG2,PRTN3,SFRP1,WNT5A,TNFRSF11A,WNT4,DCSTAMP,ARL11,OCSTAMP,TMEM190,NRROS,ADRA2B,AZU1,CAMP,COL3A1,CTSG,GJA1,IGF1,PTGDS,WNT7A,BANK1
9_Member	GO Biological Processes	GO:0030097	hemopoiesis	-11.6031	-8.77396	24/594	284,920,1028,1235,1636,1958,2131,2719,3569,3586,3589,3815,4063,5336,5657,6422,7474,8792,54361,81501,115761,128506,147744,375387	ANGPT1,CD4,CDKN1C,CCR6,ACE,EGR1,EXT1,GPC3,IL6,IL10,IL11,KIT,LY9,PLCG2,PRTN3,SFRP1,WNT5A,TNFRSF11A,WNT4,DCSTAMP,ARL11,OCSTAMP,TMEM190,NRROS
9_Member	GO Biological Processes	GO:0048534	hematopoietic or lymphoid organ development	-10.8842	-8.12198	24/643	284,920,1028,1235,1636,1958,2131,2719,3569,3586,3589,3815,4063,5336,5657,6422,7474,8792,54361,81501,115761,128506,147744,375387	ANGPT1,CD4,CDKN1C,CCR6,ACE,EGR1,EXT1,GPC3,IL6,IL10,IL11,KIT,LY9,PLCG2,PRTN3,SFRP1,WNT5A,TNFRSF11A,WNT4,DCSTAMP,ARL11,OCSTAMP,TMEM190,NRROS
9_Member	GO Biological Processes	GO:0002520	immune system development	-10.3445	-7.65583	24/683	284,920,1028,1235,1636,1958,2131,2719,3569,3586,3589,3815,4063,5336,5657,6422,7474,8792,54361,81501,115761,128506,147744,375387	ANGPT1,CD4,CDKN1C,CCR6,ACE,EGR1,EXT1,GPC3,IL6,IL10,IL11,KIT,LY9,PLCG2,PRTN3,SFRP1,WNT5A,TNFRSF11A,WNT4,DCSTAMP,ARL11,OCSTAMP,TMEM190,NRROS
9_Member	GO Biological Processes	GO:0001775	cell activation	-8.61905	-6.14527	21/636	151,566,820,920,1235,1281,1511,1958,2697,3479,3569,3586,3589,3815,4063,5336,5730,7476,54361,55024,81501	ADRA2B,AZU1,CAMP,CD4,CCR6,COL3A1,CTSG,EGR1,GJA1,IGF1,IL6,IL10,IL11,KIT,LY9,PLCG2,PTGDS,WNT7A,WNT4,BANK1,DCSTAMP
9_Member	GO Biological Processes	GO:0002521	leukocyte differentiation	-8.55246	-6.09127	16/355	920,1235,1958,2719,3569,3586,3589,3815,4063,5336,5657,8792,54361,81501,128506,375387	CD4,CCR6,EGR1,GPC3,IL6,IL10,IL11,KIT,LY9,PLCG2,PRTN3,TNFRSF11A,WNT4,DCSTAMP,OCSTAMP,NRROS
9_Member	GO Biological Processes	GO:0045321	leukocyte activation	-7.06434	-4.81113	17/515	566,820,920,1235,1511,1958,2697,3569,3586,3589,3815,4063,5336,5730,54361,55024,81501	AZU1,CAMP,CD4,CCR6,CTSG,EGR1,GJA1,IL6,IL10,IL11,KIT,LY9,PLCG2,PTGDS,WNT4,BANK1,DCSTAMP
9_Member	GO Biological Processes	GO:1903131	mononuclear cell differentiation	-6.12155	-3.9971	12/292	920,1235,1958,3569,3586,3589,3815,4063,5336,5657,54361,81501	CD4,CCR6,EGR1,IL6,IL10,IL11,KIT,LY9,PLCG2,PRTN3,WNT4,DCSTAMP
9_Member	GO Biological Processes	GO:0002573	myeloid leukocyte differentiation	-5.90793	-3.83269	8/116	920,2719,3815,5657,8792,81501,128506,375387	CD4,GPC3,KIT,PRTN3,TNFRSF11A,DCSTAMP,OCSTAMP,NRROS
9_Member	GO Biological Processes	GO:0030099	myeloid cell differentiation	-5.39115	-3.405	10/231	920,1028,2719,3589,3815,5657,8792,81501,128506,375387	CD4,CDKN1C,GPC3,IL11,KIT,PRTN3,TNFRSF11A,DCSTAMP,OCSTAMP,NRROS
9_Member	GO Biological Processes	GO:0030098	lymphocyte differentiation	-5.02894	-3.11004	10/254	920,1235,1958,3569,3586,3589,3815,4063,5336,54361	CD4,CCR6,EGR1,IL6,IL10,IL11,KIT,LY9,PLCG2,WNT4
9_Member	GO Biological Processes	GO:0046649	lymphocyte activation	-4.6541	-2.82347	12/407	920,1235,1958,2697,3569,3586,3589,3815,4063,5336,54361,55024	CD4,CCR6,EGR1,GJA1,IL6,IL10,IL11,KIT,LY9,PLCG2,WNT4,BANK1
9_Member	GO Biological Processes	GO:0030217	T cell differentiation	-4.13726	-2.4341	7/150	920,1235,1958,3569,3815,4063,54361	CD4,CCR6,EGR1,IL6,KIT,LY9,WNT4
9_Member	GO Biological Processes	GO:0042110	T cell activation	-3.45662	-1.90161	8/255	920,1235,1958,2697,3569,3815,4063,54361	CD4,CCR6,EGR1,GJA1,IL6,KIT,LY9,WNT4
9_Member	GO Biological Processes	GO:0045058	T cell selection	-2.54828	-1.18399	3/42	920,3569,4063	CD4,IL6,LY9
10_Summary	GO Biological Processes	GO:0009617	response to bacterium	-11.3648	-8.54983	26/726	54,566,820,920,1511,1636,1734,1910,1991,2353,2719,3164,3569,3586,3934,4353,5336,5743,6364,6403,7474,8792,11096,55024,81035,83872,183,1536,1958,2069,3082,3815,4063,5295,23705,64109,1235,1901,4908,5733,5764,80310,196,2042,4306,4609,6422,6781,54206,84649,3479,4922,4985,730,7006,57126,408	ACP5,AZU1,CAMP,CD4,CTSG,ACE,DIO2,EDNRB,ELANE,FOS,GPC3,NR4A1,IL6,IL10,LCN2,MPO,PLCG2,PTGS2,CCL20,SELP,WNT5A,TNFRSF11A,ADAMTS5,BANK1,COLEC12,HMCN1,AGT,CYBB,EGR1,EREG,HGF,KIT,LY9,PIK3R1,CADM1,CRLF2,CCR6,S1PR1,NTF3,PTGER3,PTN,PDGFD,AHR,EPHA3,NR3C2,MYC,SFRP1,STC1,ERRFI1,DGAT2,IGF1,NTS,OPRD1,C7,TEC,CD177,ARRB1
10_Member	GO Biological Processes	GO:0009617	response to bacterium	-11.3648	-8.54983	26/726	54,566,820,920,1511,1636,1734,1910,1991,2353,2719,3164,3569,3586,3934,4353,5336,5743,6364,6403,7474,8792,11096,55024,81035,83872	ACP5,AZU1,CAMP,CD4,CTSG,ACE,DIO2,EDNRB,ELANE,FOS,GPC3,NR4A1,IL6,IL10,LCN2,MPO,PLCG2,PTGS2,CCL20,SELP,WNT5A,TNFRSF11A,ADAMTS5,BANK1,COLEC12,HMCN1
10_Member	GO Biological Processes	GO:0032496	response to lipopolysaccharide	-10.1956	-7.53273	17/318	54,820,1511,1636,1734,1910,1991,2353,3164,3569,3586,4353,5336,5743,6403,7474,8792	ACP5,CAMP,CTSG,ACE,DIO2,EDNRB,ELANE,FOS,NR4A1,IL6,IL10,MPO,PLCG2,PTGS2,SELP,WNT5A,TNFRSF11A
10_Member	GO Biological Processes	GO:0002237	response to molecule of bacterial origin	-9.76494	-7.14884	17/339	54,820,1511,1636,1734,1910,1991,2353,3164,3569,3586,4353,5336,5743,6403,7474,8792	ACP5,CAMP,CTSG,ACE,DIO2,EDNRB,ELANE,FOS,NR4A1,IL6,IL10,MPO,PLCG2,PTGS2,SELP,WNT5A,TNFRSF11A
10_Member	GO Biological Processes	GO:0001819	positive regulation of cytokine production	-8.36954	-5.9383	18/475	183,566,920,1536,1958,1991,2069,3082,3569,3586,3815,4063,5295,5336,5743,7474,23705,64109	AGT,AZU1,CD4,CYBB,EGR1,ELANE,EREG,HGF,IL6,IL10,KIT,LY9,PIK3R1,PLCG2,PTGS2,WNT5A,CADM1,CRLF2
10_Member	GO Biological Processes	GO:0032103	positive regulation of response to external stimulus	-7.22124	-4.94025	16/442	183,566,1235,1636,1901,2069,3569,4908,5336,5733,5743,5764,7474,8792,23705,80310	AGT,AZU1,CCR6,ACE,S1PR1,EREG,IL6,NTF3,PLCG2,PTGER3,PTGS2,PTN,WNT5A,TNFRSF11A,CADM1,PDGFD
10_Member	GO Biological Processes	GO:0042742	defense response to bacterium	-6.95404	-4.71221	14/347	54,566,820,920,1511,1991,3569,3586,3934,4353,6364,6403,11096,81035	ACP5,AZU1,CAMP,CD4,CTSG,ELANE,IL6,IL10,LCN2,MPO,CCL20,SELP,ADAMTS5,COLEC12
10_Member	GO Biological Processes	GO:0071396	cellular response to lipid	-6.50981	-4.32408	16/499	196,820,1511,1636,1910,2042,3569,3586,4306,4609,5336,6422,6781,7474,54206,84649	AHR,CAMP,CTSG,ACE,EDNRB,EPHA3,IL6,IL10,NR3C2,MYC,PLCG2,SFRP1,STC1,WNT5A,ERRFI1,DGAT2
10_Member	GO Biological Processes	GO:0050727	regulation of inflammatory response	-6.28741	-4.14843	14/394	54,183,1636,1910,1991,3082,3479,3569,3586,5336,5733,5743,7474,8792	ACP5,AGT,ACE,EDNRB,ELANE,HGF,IGF1,IL6,IL10,PLCG2,PTGER3,PTGS2,WNT5A,TNFRSF11A
10_Member	GO Biological Processes	GO:0050729	positive regulation of inflammatory response	-5.1829	-3.22927	8/145	183,1636,3569,5336,5733,5743,7474,8792	AGT,ACE,IL6,PLCG2,PTGER3,PTGS2,WNT5A,TNFRSF11A
10_Member	GO Biological Processes	GO:0031347	regulation of defense response	-5.04937	-3.11995	16/648	54,183,1636,1910,1991,2069,3082,3479,3569,3586,5336,5733,5743,7474,8792,23705	ACP5,AGT,ACE,EDNRB,ELANE,EREG,HGF,IGF1,IL6,IL10,PLCG2,PTGER3,PTGS2,WNT5A,TNFRSF11A,CADM1
10_Member	GO Biological Processes	GO:0031349	positive regulation of defense response	-4.54674	-2.74695	10/289	183,1636,2069,3569,5336,5733,5743,7474,8792,23705	AGT,ACE,EREG,IL6,PLCG2,PTGER3,PTGS2,WNT5A,TNFRSF11A,CADM1
10_Member	GO Biological Processes	GO:0051091	positive regulation of DNA-binding transcription factor activity	-4.09612	-2.39835	9/264	183,3569,3586,3815,4922,4985,5336,7474,8792	AGT,IL6,IL10,KIT,NTS,OPRD1,PLCG2,WNT5A,TNFRSF11A
10_Member	GO Biological Processes	GO:0050778	positive regulation of immune response	-3.94079	-2.27795	13/559	730,920,1511,1991,2069,3569,3586,5336,7006,7474,23705,55024,57126	C7,CD4,CTSG,ELANE,EREG,IL6,IL10,PLCG2,TEC,WNT5A,CADM1,BANK1,CD177
10_Member	GO Biological Processes	GO:0071222	cellular response to lipopolysaccharide	-3.36928	-1.83677	7/200	820,1511,1910,3569,3586,5336,7474	CAMP,CTSG,EDNRB,IL6,IL10,PLCG2,WNT5A
10_Member	GO Biological Processes	GO:0071219	cellular response to molecule of bacterial origin	-3.21875	-1.71317	7/212	820,1511,1910,3569,3586,5336,7474	CAMP,CTSG,EDNRB,IL6,IL10,PLCG2,WNT5A
10_Member	GO Biological Processes	GO:0051090	regulation of DNA-binding transcription factor activity	-2.99501	-1.53629	10/451	183,408,3569,3586,3815,4922,4985,5336,7474,8792	AGT,ARRB1,IL6,IL10,KIT,NTS,OPRD1,PLCG2,WNT5A,TNFRSF11A
10_Member	GO Biological Processes	GO:0071216	cellular response to biotic stimulus	-2.91506	-1.48198	7/239	820,1511,1910,3569,3586,5336,7474	CAMP,CTSG,EDNRB,IL6,IL10,PLCG2,WNT5A
10_Member	GO Biological Processes	GO:0051092	positive regulation of NF-kappaB transcription factor activity	-2.41762	-1.07559	5/153	183,4922,5336,7474,8792	AGT,NTS,PLCG2,WNT5A,TNFRSF11A
11_Summary	GO Biological Processes	GO:0048608	reproductive structure development	-11.0194	-8.23165	20/419	1028,1299,1636,2069,2697,3586,3815,3976,4609,5270,5743,5764,6422,6768,6781,6926,7474,7476,9394,54361	CDKN1C,COL9A3,ACE,EREG,GJA1,IL10,KIT,LIF,MYC,SERPINE2,PTGS2,PTN,SFRP1,ST14,STC1,TBX3,WNT5A,WNT7A,HS6ST1,WNT4
11_Member	GO Biological Processes	GO:0048608	reproductive structure development	-11.0194	-8.23165	20/419	1028,1299,1636,2069,2697,3586,3815,3976,4609,5270,5743,5764,6422,6768,6781,6926,7474,7476,9394,54361	CDKN1C,COL9A3,ACE,EREG,GJA1,IL10,KIT,LIF,MYC,SERPINE2,PTGS2,PTN,SFRP1,ST14,STC1,TBX3,WNT5A,WNT7A,HS6ST1,WNT4
11_Member	GO Biological Processes	GO:0061458	reproductive system development	-10.9636	-8.1888	20/422	1028,1299,1636,2069,2697,3586,3815,3976,4609,5270,5743,5764,6422,6768,6781,6926,7474,7476,9394,54361	CDKN1C,COL9A3,ACE,EREG,GJA1,IL10,KIT,LIF,MYC,SERPINE2,PTGS2,PTN,SFRP1,ST14,STC1,TBX3,WNT5A,WNT7A,HS6ST1,WNT4
11_Member	GO Biological Processes	GO:0046660	female sex differentiation	-5.93647	-3.84949	8/115	1299,2069,3815,4609,6422,6926,7474,54361	COL9A3,EREG,KIT,MYC,SFRP1,TBX3,WNT5A,WNT4
11_Member	GO Biological Processes	GO:0007548	sex differentiation	-5.57418	-3.55716	11/273	1299,1636,2069,2697,3815,4609,6422,6926,7474,7476,54361	COL9A3,ACE,EREG,GJA1,KIT,MYC,SFRP1,TBX3,WNT5A,WNT7A,WNT4
11_Member	GO Biological Processes	GO:0046661	male sex differentiation	-4.88978	-3.00012	8/159	1299,1636,2697,3815,6422,6926,7474,54361	COL9A3,ACE,GJA1,KIT,SFRP1,TBX3,WNT5A,WNT4
11_Member	GO Biological Processes	GO:0008406	gonad development	-4.7582	-2.90061	9/217	1299,1636,2069,2697,3815,4609,6422,7474,54361	COL9A3,ACE,EREG,GJA1,KIT,MYC,SFRP1,WNT5A,WNT4
11_Member	GO Biological Processes	GO:0045137	development of primary sexual characteristics	-4.67999	-2.84229	9/222	1299,1636,2069,2697,3815,4609,6422,7474,54361	COL9A3,ACE,EREG,GJA1,KIT,MYC,SFRP1,WNT5A,WNT4
11_Member	GO Biological Processes	GO:0008584	male gonad development	-4.42778	-2.64911	7/135	1299,1636,2697,3815,6422,7474,54361	COL9A3,ACE,GJA1,KIT,SFRP1,WNT5A,WNT4
11_Member	GO Biological Processes	GO:0046546	development of primary male sexual characteristics	-4.40728	-2.63754	7/136	1299,1636,2697,3815,6422,7474,54361	COL9A3,ACE,GJA1,KIT,SFRP1,WNT5A,WNT4
11_Member	GO Biological Processes	GO:0008585	female gonad development	-4.3193	-2.56883	6/96	1299,2069,3815,4609,6422,54361	COL9A3,EREG,KIT,MYC,SFRP1,WNT4
11_Member	GO Biological Processes	GO:0046545	development of primary female sexual characteristics	-4.21976	-2.49553	6/100	1299,2069,3815,4609,6422,54361	COL9A3,EREG,KIT,MYC,SFRP1,WNT4
11_Member	GO Biological Processes	GO:0070661	leukocyte proliferation	-3.29307	-1.77423	5/97	1636,2697,3586,3815,54361	ACE,GJA1,IL10,KIT,WNT4
11_Member	GO Biological Processes	GO:0032943	mononuclear cell proliferation	-2.58151	-1.21022	4/85	1636,2697,3586,54361	ACE,GJA1,IL10,WNT4
12_Summary	GO Biological Processes	GO:0008283	cell population proliferation	-10.6884	-7.93838	21/489	183,374,1281,1490,1636,1958,2069,2131,2697,2719,3082,3479,3569,3586,3815,4609,6781,7474,7476,54331,54361,1028,1901,5764,6422,7006,10252,10253,1910,2202,4772,5295,5997,6926,28951,57556,2138,3164,54206,945,3776,3976,5270,5743,10457,57447	AGT,AREG,COL3A1,CCN2,ACE,EGR1,EREG,EXT1,GJA1,GPC3,HGF,IGF1,IL6,IL10,KIT,MYC,STC1,WNT5A,WNT7A,GNG2,WNT4,CDKN1C,S1PR1,PTN,SFRP1,TEC,SPRY1,SPRY2,EDNRB,EFEMP1,NFATC1,PIK3R1,RGS2,TBX3,TRIB2,SEMA6A,EYA1,NR4A1,ERRFI1,CD33,KCNK2,LIF,SERPINE2,PTGS2,GPNMB,NDRG2
12_Member	GO Biological Processes	GO:0008283	cell population proliferation	-10.6884	-7.93838	21/489	183,374,1281,1490,1636,1958,2069,2131,2697,2719,3082,3479,3569,3586,3815,4609,6781,7474,7476,54331,54361	AGT,AREG,COL3A1,CCN2,ACE,EGR1,EREG,EXT1,GJA1,GPC3,HGF,IGF1,IL6,IL10,KIT,MYC,STC1,WNT5A,WNT7A,GNG2,WNT4
12_Member	GO Biological Processes	GO:0048589	developmental growth	-9.20057	-6.65015	17/369	183,374,1028,1281,1901,2069,2131,2697,3479,5764,6422,6781,7006,7474,7476,10252,10253	AGT,AREG,CDKN1C,COL3A1,S1PR1,EREG,EXT1,GJA1,IGF1,PTN,SFRP1,STC1,TEC,WNT5A,WNT7A,SPRY1,SPRY2
12_Member	GO Biological Processes	GO:0040007	growth	-9.16486	-6.62199	17/371	183,374,1028,1281,1901,2069,2131,2697,3479,5764,6422,6781,7006,7474,7476,10252,10253	AGT,AREG,CDKN1C,COL3A1,S1PR1,EREG,EXT1,GJA1,IGF1,PTN,SFRP1,STC1,TEC,WNT5A,WNT7A,SPRY1,SPRY2
12_Member	GO Biological Processes	GO:0045596	negative regulation of cell differentiation	-7.34606	-5.0325	20/685	374,1910,2069,2202,3479,3569,4609,4772,5295,5764,5997,6422,6926,7474,7476,10252,10253,28951,54361,57556	AREG,EDNRB,EREG,EFEMP1,IGF1,IL6,MYC,NFATC1,PIK3R1,PTN,RGS2,SFRP1,TBX3,WNT5A,WNT7A,SPRY1,SPRY2,TRIB2,WNT4,SEMA6A
12_Member	GO Biological Processes	GO:0050678	regulation of epithelial cell proliferation	-7.30393	-5.00623	15/379	374,1028,1910,2069,2138,2719,3164,3479,3586,4609,5764,6422,7474,7476,54206	AREG,CDKN1C,EDNRB,EREG,EYA1,GPC3,NR4A1,IGF1,IL10,MYC,PTN,SFRP1,WNT5A,WNT7A,ERRFI1
12_Member	GO Biological Processes	GO:0008285	negative regulation of cell population proliferation	-5.78411	-3.73308	19/784	945,1028,2069,2719,3569,3586,3776,3976,4609,5270,5743,5764,6422,6926,7474,10252,10253,10457,57447	CD33,CDKN1C,EREG,GPC3,IL6,IL10,KCNK2,LIF,MYC,SERPINE2,PTGS2,PTN,SFRP1,TBX3,WNT5A,SPRY1,SPRY2,GPNMB,NDRG2
12_Member	GO Biological Processes	GO:0050679	positive regulation of epithelial cell proliferation	-5.77959	-3.73097	10/209	374,2138,3164,3479,3586,4609,5764,6422,7474,7476	AREG,EYA1,NR4A1,IGF1,IL10,MYC,PTN,SFRP1,WNT5A,WNT7A
13_Summary	GO Biological Processes	GO:0003013	circulatory system process	-10.639	-7.90091	21/492	151,183,284,566,776,1511,1636,1910,2131,2153,2697,3759,5029,5743,5997,6649,8913,10391,23428,84879,222962,1028,1490,2353,3586,4353,6531,6926,29842,6781,408,7474,7476,57556,245972	ADRA2B,AGT,ANGPT1,AZU1,CACNA1D,CTSG,ACE,EDNRB,EXT1,F5,GJA1,KCNJ2,P2RY2,PTGS2,RGS2,SOD3,CACNA1G,CORO2B,SLC7A8,MFSD2A,SLC29A4,CDKN1C,CCN2,FOS,IL10,MPO,SLC6A3,TBX3,TFCP2L1,STC1,ARRB1,WNT5A,WNT7A,SEMA6A,ATP6V0D2
13_Member	GO Biological Processes	GO:0003013	circulatory system process	-10.639	-7.90091	21/492	151,183,284,566,776,1511,1636,1910,2131,2153,2697,3759,5029,5743,5997,6649,8913,10391,23428,84879,222962	ADRA2B,AGT,ANGPT1,AZU1,CACNA1D,CTSG,ACE,EDNRB,EXT1,F5,GJA1,KCNJ2,P2RY2,PTGS2,RGS2,SOD3,CACNA1G,CORO2B,SLC7A8,MFSD2A,SLC29A4
13_Member	GO Biological Processes	GO:0008015	blood circulation	-9.54924	-6.95895	18/400	151,183,284,566,776,1511,1636,1910,2131,2153,2697,3759,5029,5743,5997,6649,8913,10391	ADRA2B,AGT,ANGPT1,AZU1,CACNA1D,CTSG,ACE,EDNRB,EXT1,F5,GJA1,KCNJ2,P2RY2,PTGS2,RGS2,SOD3,CACNA1G,CORO2B
13_Member	GO Biological Processes	GO:0003018	vascular process in circulatory system	-8.46295	-6.01998	14/263	151,183,284,566,1636,1910,2131,5029,5743,5997,6649,23428,84879,222962	ADRA2B,AGT,ANGPT1,AZU1,ACE,EDNRB,EXT1,P2RY2,PTGS2,RGS2,SOD3,SLC7A8,MFSD2A,SLC29A4
13_Member	GO Biological Processes	GO:0007568	aging	-6.53403	-4.34218	12/267	183,1028,1490,1636,1910,2353,3586,4353,5743,6531,6926,29842	AGT,CDKN1C,CCN2,ACE,EDNRB,FOS,IL10,MPO,PTGS2,SLC6A3,TBX3,TFCP2L1
13_Member	GO Biological Processes	GO:0035296	regulation of tube diameter	-6.29328	-4.15134	9/141	151,183,1636,1910,2131,5029,5743,5997,6649	ADRA2B,AGT,ACE,EDNRB,EXT1,P2RY2,PTGS2,RGS2,SOD3
13_Member	GO Biological Processes	GO:0097746	blood vessel diameter maintenance	-6.29328	-4.15134	9/141	151,183,1636,1910,2131,5029,5743,5997,6649	ADRA2B,AGT,ACE,EDNRB,EXT1,P2RY2,PTGS2,RGS2,SOD3
13_Member	GO Biological Processes	GO:0035150	regulation of tube size	-6.26735	-4.13132	9/142	151,183,1636,1910,2131,5029,5743,5997,6649	ADRA2B,AGT,ACE,EDNRB,EXT1,P2RY2,PTGS2,RGS2,SOD3
13_Member	GO Biological Processes	GO:0098801	regulation of renal system process	-5.57588	-3.55716	5/33	183,1636,1910,6781,10391	AGT,ACE,EDNRB,STC1,CORO2B
13_Member	GO Molecular Functions	GO:0031701	angiotensin receptor binding	-4.98898	-3.07889	3/7	183,408,1910	AGT,ARRB1,EDNRB
13_Member	GO Biological Processes	GO:0003081	regulation of systemic arterial blood pressure by renin-angiotensin	-4.96539	-3.05877	4/21	183,1511,1636,1910	AGT,CTSG,ACE,EDNRB
13_Member	GO Biological Processes	GO:0044062	regulation of excretion	-4.72294	-2.87453	4/24	183,1636,1910,6781	AGT,ACE,EDNRB,STC1
13_Member	GO Biological Processes	GO:0050886	endocrine process	-4.7088	-2.86441	5/49	183,1511,1636,1910,6926	AGT,CTSG,ACE,EDNRB,TBX3
13_Member	GO Biological Processes	GO:0008217	regulation of blood pressure	-4.45052	-2.66667	8/183	151,183,1511,1636,1910,2131,5743,10391	ADRA2B,AGT,CTSG,ACE,EDNRB,EXT1,PTGS2,CORO2B
13_Member	GO Biological Processes	GO:0001991	regulation of systemic arterial blood pressure by circulatory renin-angiotensin	-4.08963	-2.394	3/13	1511,1636,1910	CTSG,ACE,EDNRB
13_Member	GO Biological Processes	GO:0001990	regulation of systemic arterial blood pressure by hormone	-4.05543	-2.36614	4/35	183,1511,1636,1910	AGT,CTSG,ACE,EDNRB
13_Member	GO Biological Processes	GO:0090066	regulation of anatomical structure size	-3.90951	-2.25352	12/487	151,183,1636,1910,2131,5029,5743,5997,6649,7474,7476,57556	ADRA2B,AGT,ACE,EDNRB,EXT1,P2RY2,PTGS2,RGS2,SOD3,WNT5A,WNT7A,SEMA6A
13_Member	GO Biological Processes	GO:0003044	regulation of systemic arterial blood pressure mediated by a chemical signal	-3.62405	-2.03376	4/45	183,1511,1636,1910	AGT,CTSG,ACE,EDNRB
13_Member	GO Biological Processes	GO:0042311	vasodilation	-3.51495	-1.94743	4/48	183,1910,2131,5997	AGT,EDNRB,EXT1,RGS2
13_Member	GO Biological Processes	GO:0035813	regulation of renal sodium excretion	-3.50417	-1.94216	3/20	183,1636,1910	AGT,ACE,EDNRB
13_Member	GO Biological Processes	GO:0003073	regulation of systemic arterial blood pressure	-3.33458	-1.81004	5/95	183,1511,1636,1910,10391	AGT,CTSG,ACE,EDNRB,CORO2B
13_Member	GO Biological Processes	GO:0003071	renal system process involved in regulation of systemic arterial blood pressure	-3.26346	-1.75235	3/24	183,1910,10391	AGT,EDNRB,CORO2B
13_Member	GO Biological Processes	GO:0019229	regulation of vasoconstriction	-3.03736	-1.56865	4/64	151,183,1636,5743	ADRA2B,AGT,ACE,PTGS2
13_Member	GO Biological Processes	GO:0042310	vasoconstriction	-2.89135	-1.46415	3/32	183,1636,1910	AGT,ACE,EDNRB
13_Member	GO Biological Processes	GO:0045777	positive regulation of blood pressure	-2.7417	-1.34281	3/36	151,183,1636	ADRA2B,AGT,ACE
13_Member	GO Biological Processes	GO:0055078	sodium ion homeostasis	-2.67354	-1.28789	3/38	183,1910,2131	AGT,EDNRB,EXT1
13_Member	GO Biological Processes	GO:0055067	monovalent inorganic cation homeostasis	-2.60987	-1.23334	5/138	183,1910,2131,3759,245972	AGT,EDNRB,EXT1,KCNJ2,ATP6V0D2
14_Summary	GO Biological Processes	GO:0043405	regulation of MAP kinase activity	-10.5329	-7.80641	14/183	183,1991,3815,4908,5997,6422,7474,8792,10252,10253,28951,56034,80310,221472,1028	AGT,ELANE,KIT,NTF3,RGS2,SFRP1,WNT5A,TNFRSF11A,SPRY1,SPRY2,TRIB2,PDGFC,PDGFD,FGD2,CDKN1C
14_Member	GO Biological Processes	GO:0043405	regulation of MAP kinase activity	-10.5329	-7.80641	14/183	183,1991,3815,4908,5997,6422,7474,8792,10252,10253,28951,56034,80310,221472	AGT,ELANE,KIT,NTF3,RGS2,SFRP1,WNT5A,TNFRSF11A,SPRY1,SPRY2,TRIB2,PDGFC,PDGFD,FGD2
14_Member	GO Biological Processes	GO:0071900	regulation of protein serine/threonine kinase activity	-7.40987	-5.0813	15/372	183,1028,1991,3815,4908,5997,6422,7474,8792,10252,10253,28951,56034,80310,221472	AGT,CDKN1C,ELANE,KIT,NTF3,RGS2,SFRP1,WNT5A,TNFRSF11A,SPRY1,SPRY2,TRIB2,PDGFC,PDGFD,FGD2
14_Member	GO Biological Processes	GO:0043406	positive regulation of MAP kinase activity	-5.90793	-3.83269	8/116	1991,3815,4908,7474,8792,56034,80310,221472	ELANE,KIT,NTF3,WNT5A,TNFRSF11A,PDGFC,PDGFD,FGD2
14_Member	GO Biological Processes	GO:0071902	positive regulation of protein serine/threonine kinase activity	-4.90447	-3.00811	9/208	1991,3815,4908,7474,8792,10253,56034,80310,221472	ELANE,KIT,NTF3,WNT5A,TNFRSF11A,SPRY2,PDGFC,PDGFD,FGD2
14_Member	GO Biological Processes	GO:0043506	regulation of JUN kinase activity	-3.14322	-1.65515	4/60	6422,7474,8792,221472	SFRP1,WNT5A,TNFRSF11A,FGD2
14_Member	GO Biological Processes	GO:0043507	positive regulation of JUN kinase activity	-2.51901	-1.1611	3/43	7474,8792,221472	WNT5A,TNFRSF11A,FGD2
15_Summary	GO Biological Processes	GO:0048661	positive regulation of smooth muscle cell proliferation	-10.3389	-7.65583	11/95	183,1901,1991,2069,2697,3479,3569,3586,4609,5743,80310,57447,7474,56034,6422,1848,5596,55504,1636	AGT,S1PR1,ELANE,EREG,GJA1,IGF1,IL6,IL10,MYC,PTGS2,PDGFD,NDRG2,WNT5A,PDGFC,SFRP1,DUSP6,MAPK4,TNFRSF19,ACE
15_Member	GO Biological Processes	GO:0048661	positive regulation of smooth muscle cell proliferation	-10.3389	-7.65583	11/95	183,1901,1991,2069,2697,3479,3569,3586,4609,5743,80310	AGT,S1PR1,ELANE,EREG,GJA1,IGF1,IL6,IL10,MYC,PTGS2,PDGFD
15_Member	GO Biological Processes	GO:0048660	regulation of smooth muscle cell proliferation	-8.70412	-6.204	12/170	183,1901,1991,2069,2697,3479,3569,3586,4609,5743,57447,80310	AGT,S1PR1,ELANE,EREG,GJA1,IGF1,IL6,IL10,MYC,PTGS2,NDRG2,PDGFD
15_Member	GO Biological Processes	GO:0048146	positive regulation of fibroblast proliferation	-7.48801	-5.1502	7/48	183,2069,3479,4609,7474,56034,80310	AGT,EREG,IGF1,MYC,WNT5A,PDGFC,PDGFD
15_Member	GO Biological Processes	GO:0048145	regulation of fibroblast proliferation	-7.20234	-4.93348	8/79	183,2069,3479,4609,6422,7474,56034,80310	AGT,EREG,IGF1,MYC,SFRP1,WNT5A,PDGFC,PDGFD
15_Member	GO Biological Processes	GO:0070371	ERK1 and ERK2 cascade	-3.95915	-2.29234	4/37	183,1848,3479,4609	AGT,DUSP6,IGF1,MYC
15_Member	GO Biological Processes	GO:0014911	positive regulation of smooth muscle cell migration	-3.74144	-2.11909	4/42	183,3479,4609,80310	AGT,IGF1,MYC,PDGFD
15_Member	GO Biological Processes	GO:0000165	MAPK cascade	-3.61667	-2.02721	7/182	183,1848,3479,4609,5596,7474,55504	AGT,DUSP6,IGF1,MYC,MAPK4,WNT5A,TNFRSF19
15_Member	GO Biological Processes	GO:0014910	regulation of smooth muscle cell migration	-3.60643	-2.01885	5/83	183,1636,3479,4609,80310	AGT,ACE,IGF1,MYC,PDGFD
15_Member	GO Biological Processes	GO:1904707	positive regulation of vascular associated smooth muscle cell proliferation	-3.58682	-2.00398	4/46	183,2697,3479,3586	AGT,GJA1,IGF1,IL10
15_Member	GO Biological Processes	GO:1904705	regulation of vascular associated smooth muscle cell proliferation	-2.56309	-1.19681	4/86	183,2697,3479,3586	AGT,GJA1,IGF1,IL10
16_Summary	GO Biological Processes	GO:0010035	response to inorganic substance	-10.3031	-7.63027	21/513	288,374,1536,1740,1910,2353,2354,2890,3569,3815,4353,4609,5336,5444,5743,6531,6649,7474,8913,54829,80310,1490,1636,3586,6781,54206,4306,196,5029	ANK3,AREG,CYBB,DLG2,EDNRB,FOS,FOSB,GRIA1,IL6,KIT,MPO,MYC,PLCG2,PON1,PTGS2,SLC6A3,SOD3,WNT5A,CACNA1G,ASPN,PDGFD,CCN2,ACE,IL10,STC1,ERRFI1,NR3C2,AHR,P2RY2
16_Member	GO Biological Processes	GO:0010035	response to inorganic substance	-10.3031	-7.63027	21/513	288,374,1536,1740,1910,2353,2354,2890,3569,3815,4353,4609,5336,5444,5743,6531,6649,7474,8913,54829,80310	ANK3,AREG,CYBB,DLG2,EDNRB,FOS,FOSB,GRIA1,IL6,KIT,MPO,MYC,PLCG2,PON1,PTGS2,SLC6A3,SOD3,WNT5A,CACNA1G,ASPN,PDGFD
16_Member	GO Biological Processes	GO:0031960	response to corticosteroid	-7.9905	-5.59802	11/157	374,1490,1536,1636,2353,2354,3569,3586,5743,6781,54206	AREG,CCN2,CYBB,ACE,FOS,FOSB,IL6,IL10,PTGS2,STC1,ERRFI1
16_Member	GO Biological Processes	GO:0048545	response to steroid hormone	-6.448	-4.27842	12/272	374,1490,1536,1636,2353,2354,3569,3586,4306,5743,6781,54206	AREG,CCN2,CYBB,ACE,FOS,FOSB,IL6,IL10,NR3C2,PTGS2,STC1,ERRFI1
16_Member	GO Biological Processes	GO:0051384	response to glucocorticoid	-6.34577	-4.19481	9/139	374,1636,2353,2354,3569,3586,5743,6781,54206	AREG,ACE,FOS,FOSB,IL6,IL10,PTGS2,STC1,ERRFI1
16_Member	GO Biological Processes	GO:0046683	response to organophosphorus	-5.68905	-3.64757	8/124	196,374,2353,2354,5029,5743,6531,6781	AHR,AREG,FOS,FOSB,P2RY2,PTGS2,SLC6A3,STC1
16_Member	GO Biological Processes	GO:0051385	response to mineralocorticoid	-5.64487	-3.60808	5/32	1490,1536,1636,2353,2354	CCN2,CYBB,ACE,FOS,FOSB
16_Member	GO Biological Processes	GO:0014074	response to purine-containing compound	-5.43682	-3.43588	8/134	196,374,2353,2354,5029,5743,6531,6781	AHR,AREG,FOS,FOSB,P2RY2,PTGS2,SLC6A3,STC1
16_Member	GO Biological Processes	GO:0010038	response to metal ion	-5.29515	-3.33325	12/351	288,1536,1740,2353,2354,3815,5336,5743,6531,6649,7474,8913	ANK3,CYBB,DLG2,FOS,FOSB,KIT,PLCG2,PTGS2,SLC6A3,SOD3,WNT5A,CACNA1G
16_Member	GO Biological Processes	GO:0051591	response to cAMP	-4.50524	-2.71349	6/89	196,374,2353,2354,6531,6781	AHR,AREG,FOS,FOSB,SLC6A3,STC1
16_Member	GO Biological Processes	GO:0071248	cellular response to metal ion	-4.33493	-2.57886	8/190	288,1536,1740,2353,2354,5336,5743,7474	ANK3,CYBB,DLG2,FOS,FOSB,PLCG2,PTGS2,WNT5A
16_Member	GO Biological Processes	GO:0071241	cellular response to inorganic substance	-3.89087	-2.23971	8/220	288,1536,1740,2353,2354,5336,5743,7474	ANK3,CYBB,DLG2,FOS,FOSB,PLCG2,PTGS2,WNT5A
16_Member	GO Biological Processes	GO:0071277	cellular response to calcium ion	-2.60019	-1.22484	4/84	2353,2354,5336,7474	FOS,FOSB,PLCG2,WNT5A
17_Summary	GO Biological Processes	GO:0061138	morphogenesis of a branching epithelium	-10.0784	-7.43489	13/162	374,2131,2138,2719,3586,4609,6422,6768,6926,7474,10252,10253,54361,1281,1301,1901,2348,2697,6781,7476,55273,183,284,1028,1592,1636,1910,1958,3569,4063	AREG,EXT1,EYA1,GPC3,IL10,MYC,SFRP1,ST14,TBX3,WNT5A,SPRY1,SPRY2,WNT4,COL3A1,COL11A1,S1PR1,FOLR1,GJA1,STC1,WNT7A,TMEM100,AGT,ANGPT1,CDKN1C,CYP26A1,ACE,EDNRB,EGR1,IL6,LY9
17_Member	GO Biological Processes	GO:0061138	morphogenesis of a branching epithelium	-10.0784	-7.43489	13/162	374,2131,2138,2719,3586,4609,6422,6768,6926,7474,10252,10253,54361	AREG,EXT1,EYA1,GPC3,IL10,MYC,SFRP1,ST14,TBX3,WNT5A,SPRY1,SPRY2,WNT4
17_Member	GO Biological Processes	GO:0001763	morphogenesis of a branching structure	-9.78448	-7.15942	13/171	374,2131,2138,2719,3586,4609,6422,6768,6926,7474,10252,10253,54361	AREG,EXT1,EYA1,GPC3,IL10,MYC,SFRP1,ST14,TBX3,WNT5A,SPRY1,SPRY2,WNT4
17_Member	GO Biological Processes	GO:0048729	tissue morphogenesis	-9.69206	-7.09334	21/554	374,1281,1301,1901,2131,2138,2348,2697,2719,3586,4609,6422,6768,6781,6926,7474,7476,10252,10253,54361,55273	AREG,COL3A1,COL11A1,S1PR1,EXT1,EYA1,FOLR1,GJA1,GPC3,IL10,MYC,SFRP1,ST14,STC1,TBX3,WNT5A,WNT7A,SPRY1,SPRY2,WNT4,TMEM100
17_Member	GO Biological Processes	GO:0001822	kidney development	-8.90007	-6.37907	15/288	183,284,1028,1592,1636,1910,1958,2131,2138,2719,4609,6422,7474,10252,54361	AGT,ANGPT1,CDKN1C,CYP26A1,ACE,EDNRB,EGR1,EXT1,EYA1,GPC3,MYC,SFRP1,WNT5A,SPRY1,WNT4
17_Member	GO Biological Processes	GO:0072001	renal system development	-8.71756	-6.21061	15/297	183,284,1028,1592,1636,1910,1958,2131,2138,2719,4609,6422,7474,10252,54361	AGT,ANGPT1,CDKN1C,CYP26A1,ACE,EDNRB,EGR1,EXT1,EYA1,GPC3,MYC,SFRP1,WNT5A,SPRY1,WNT4
17_Member	GO Biological Processes	GO:0001655	urogenital system development	-8.02938	-5.63157	15/334	183,284,1028,1592,1636,1910,1958,2131,2138,2719,4609,6422,7474,10252,54361	AGT,ANGPT1,CDKN1C,CYP26A1,ACE,EDNRB,EGR1,EXT1,EYA1,GPC3,MYC,SFRP1,WNT5A,SPRY1,WNT4
17_Member	GO Biological Processes	GO:0060562	epithelial tube morphogenesis	-7.61216	-5.26011	14/307	374,2131,2138,2348,2697,2719,4609,6422,6768,6926,7474,10252,10253,54361	AREG,EXT1,EYA1,FOLR1,GJA1,GPC3,MYC,SFRP1,ST14,TBX3,WNT5A,SPRY1,SPRY2,WNT4
17_Member	GO Biological Processes	GO:0048754	branching morphogenesis of an epithelial tube	-7.60653	-5.25927	10/133	374,2131,2138,2719,4609,6926,7474,10252,10253,54361	AREG,EXT1,EYA1,GPC3,MYC,TBX3,WNT5A,SPRY1,SPRY2,WNT4
17_Member	GO Biological Processes	GO:0002009	morphogenesis of an epithelium	-7.20781	-4.93348	16/443	374,2131,2138,2348,2697,2719,3586,4609,6422,6768,6926,7474,7476,10252,10253,54361	AREG,EXT1,EYA1,FOLR1,GJA1,GPC3,IL10,MYC,SFRP1,ST14,TBX3,WNT5A,WNT7A,SPRY1,SPRY2,WNT4
17_Member	GO Biological Processes	GO:0072006	nephron development	-5.58549	-3.5625	8/128	284,1910,1958,2131,2138,2719,4609,54361	ANGPT1,EDNRB,EGR1,EXT1,EYA1,GPC3,MYC,WNT4
17_Member	GO Biological Processes	GO:0072073	kidney epithelium development	-5.58549	-3.5625	8/128	1910,2131,2138,2719,4609,6422,10252,54361	EDNRB,EXT1,EYA1,GPC3,MYC,SFRP1,SPRY1,WNT4
17_Member	GO Biological Processes	GO:0045165	cell fate commitment	-5.18146	-3.22927	10/244	2131,2138,3569,4063,6422,6926,7474,7476,10253,54361	EXT1,EYA1,IL6,LY9,SFRP1,TBX3,WNT5A,WNT7A,SPRY2,WNT4
17_Member	GO Biological Processes	GO:0001657	ureteric bud development	-4.70831	-2.86441	6/82	2138,2719,4609,6422,10252,54361	EYA1,GPC3,MYC,SFRP1,SPRY1,WNT4
17_Member	GO Biological Processes	GO:0072163	mesonephric epithelium development	-4.67814	-2.84229	6/83	2138,2719,4609,6422,10252,54361	EYA1,GPC3,MYC,SFRP1,SPRY1,WNT4
17_Member	GO Biological Processes	GO:0072164	mesonephric tubule development	-4.67814	-2.84229	6/83	2138,2719,4609,6422,10252,54361	EYA1,GPC3,MYC,SFRP1,SPRY1,WNT4
17_Member	GO Biological Processes	GO:0001823	mesonephros development	-4.56139	-2.76024	6/87	2138,2719,4609,6422,10252,54361	EYA1,GPC3,MYC,SFRP1,SPRY1,WNT4
17_Member	GO Biological Processes	GO:0072009	nephron epithelium development	-4.24422	-2.51541	6/99	1910,2131,2138,2719,4609,54361	EDNRB,EXT1,EYA1,GPC3,MYC,WNT4
17_Member	GO Biological Processes	GO:0001658	branching involved in ureteric bud morphogenesis	-3.74144	-2.11909	4/42	2138,2719,4609,54361	EYA1,GPC3,MYC,WNT4
17_Member	GO Biological Processes	GO:0060675	ureteric bud morphogenesis	-3.38062	-1.84239	4/52	2138,2719,4609,54361	EYA1,GPC3,MYC,WNT4
17_Member	GO Biological Processes	GO:0072171	mesonephric tubule morphogenesis	-3.34881	-1.82066	4/53	2138,2719,4609,54361	EYA1,GPC3,MYC,WNT4
17_Member	GO Biological Processes	GO:0072078	nephron tubule morphogenesis	-3.06312	-1.5904	4/63	2138,2719,4609,54361	EYA1,GPC3,MYC,WNT4
17_Member	GO Biological Processes	GO:0072088	nephron epithelium morphogenesis	-3.01204	-1.55146	4/65	2138,2719,4609,54361	EYA1,GPC3,MYC,WNT4
17_Member	GO Biological Processes	GO:0061333	renal tubule morphogenesis	-2.96269	-1.51733	4/67	2138,2719,4609,54361	EYA1,GPC3,MYC,WNT4
17_Member	GO Biological Processes	GO:0072028	nephron morphogenesis	-2.96269	-1.51733	4/67	2138,2719,4609,54361	EYA1,GPC3,MYC,WNT4
17_Member	GO Biological Processes	GO:0072080	nephron tubule development	-2.75934	-1.35668	4/76	2138,2719,4609,54361	EYA1,GPC3,MYC,WNT4
17_Member	GO Biological Processes	GO:0061326	renal tubule development	-2.67751	-1.28977	4/80	2138,2719,4609,54361	EYA1,GPC3,MYC,WNT4
17_Member	GO Biological Processes	GO:0001656	metanephros development	-2.65778	-1.2742	4/81	2138,2719,10252,54361	EYA1,GPC3,SPRY1,WNT4
17_Member	GO Biological Processes	GO:0060993	kidney morphogenesis	-2.61912	-1.23978	4/83	2138,2719,4609,54361	EYA1,GPC3,MYC,WNT4
18_Summary	GO Biological Processes	GO:0034097	response to cytokine	-9.70151	-7.09419	25/799	54,820,920,1235,1281,1511,1958,2069,2131,2353,3569,3700,3815,4609,5743,6364,6403,6422,7474,8792,10253,55504,64109,81501,128506	ACP5,CAMP,CD4,CCR6,COL3A1,CTSG,EGR1,EREG,EXT1,FOS,IL6,ITIH4,KIT,MYC,PTGS2,CCL20,SELP,SFRP1,WNT5A,TNFRSF11A,SPRY2,TNFRSF19,CRLF2,DCSTAMP,OCSTAMP
18_Member	GO Biological Processes	GO:0034097	response to cytokine	-9.70151	-7.09419	25/799	54,820,920,1235,1281,1511,1958,2069,2131,2353,3569,3700,3815,4609,5743,6364,6403,6422,7474,8792,10253,55504,64109,81501,128506	ACP5,CAMP,CD4,CCR6,COL3A1,CTSG,EGR1,EREG,EXT1,FOS,IL6,ITIH4,KIT,MYC,PTGS2,CCL20,SELP,SFRP1,WNT5A,TNFRSF11A,SPRY2,TNFRSF19,CRLF2,DCSTAMP,OCSTAMP
18_Member	GO Biological Processes	GO:0071345	cellular response to cytokine stimulus	-6.48884	-4.31287	19/703	820,920,1235,1511,1958,2069,2131,3569,3815,4609,6364,6422,7474,8792,10253,55504,64109,81501,128506	CAMP,CD4,CCR6,CTSG,EGR1,EREG,EXT1,IL6,KIT,MYC,CCL20,SFRP1,WNT5A,TNFRSF11A,SPRY2,TNFRSF19,CRLF2,DCSTAMP,OCSTAMP
18_Member	GO Biological Processes	GO:0019221	cytokine-mediated signaling pathway	-5.28262	-3.32463	12/352	920,1235,1511,1958,2069,2131,3569,3815,6364,8792,55504,64109	CD4,CCR6,CTSG,EGR1,EREG,EXT1,IL6,KIT,CCL20,TNFRSF11A,TNFRSF19,CRLF2
18_Member	GO Biological Processes	GO:0034612	response to tumor necrosis factor	-5.00617	-3.08904	9/202	820,2131,5743,6364,6422,8792,55504,81501,128506	CAMP,EXT1,PTGS2,CCL20,SFRP1,TNFRSF11A,TNFRSF19,DCSTAMP,OCSTAMP
18_Member	GO Biological Processes	GO:0071356	cellular response to tumor necrosis factor	-4.5363	-2.73786	8/178	820,2131,6364,6422,8792,55504,81501,128506	CAMP,EXT1,CCL20,SFRP1,TNFRSF11A,TNFRSF19,DCSTAMP,OCSTAMP
18_Member	GO Biological Processes	GO:0033209	tumor necrosis factor-mediated signaling pathway	-2.19526	-0.884212	3/56	2131,8792,55504	EXT1,TNFRSF11A,TNFRSF19
19_Summary	GO Biological Processes	GO:0032680	regulation of tumor necrosis factor production	-9.44792	-6.87401	13/182	54,284,566,945,1536,3479,3569,3586,5295,5336,7474,10457,54206,408,1991,3082,28951,55024,57447,1958,2895,5270,6531,54361,57556	ACP5,ANGPT1,AZU1,CD33,CYBB,IGF1,IL6,IL10,PIK3R1,PLCG2,WNT5A,GPNMB,ERRFI1,ARRB1,ELANE,HGF,TRIB2,BANK1,NDRG2,EGR1,GRID2,SERPINE2,SLC6A3,WNT4,SEMA6A
19_Member	GO Biological Processes	GO:0032680	regulation of tumor necrosis factor production	-9.44792	-6.87401	13/182	54,284,566,945,1536,3479,3569,3586,5295,5336,7474,10457,54206	ACP5,ANGPT1,AZU1,CD33,CYBB,IGF1,IL6,IL10,PIK3R1,PLCG2,WNT5A,GPNMB,ERRFI1
19_Member	GO Biological Processes	GO:1903555	regulation of tumor necrosis factor superfamily cytokine production	-9.30241	-6.7443	13/187	54,284,566,945,1536,3479,3569,3586,5295,5336,7474,10457,54206	ACP5,ANGPT1,AZU1,CD33,CYBB,IGF1,IL6,IL10,PIK3R1,PLCG2,WNT5A,GPNMB,ERRFI1
19_Member	GO Biological Processes	GO:0001818	negative regulation of cytokine production	-6.71554	-4.50266	14/363	54,284,408,945,1991,3082,3479,3569,3586,10457,28951,54206,55024,57447	ACP5,ANGPT1,ARRB1,CD33,ELANE,HGF,IGF1,IL6,IL10,GPNMB,TRIB2,ERRFI1,BANK1,NDRG2
19_Member	GO Biological Processes	GO:0032652	regulation of interleukin-1 production	-6.62162	-4.41913	9/129	54,566,945,1958,3479,3569,3586,7474,54206	ACP5,AZU1,CD33,EGR1,IGF1,IL6,IL10,WNT5A,ERRFI1
19_Member	GO Biological Processes	GO:0032651	regulation of interleukin-1 beta production	-6.08351	-3.96754	8/110	54,566,945,1958,3479,3569,7474,54206	ACP5,AZU1,CD33,EGR1,IGF1,IL6,WNT5A,ERRFI1
19_Member	GO Biological Processes	GO:0032720	negative regulation of tumor necrosis factor production	-4.86557	-2.98088	6/77	54,945,3479,3586,10457,54206	ACP5,CD33,IGF1,IL10,GPNMB,ERRFI1
19_Member	GO Biological Processes	GO:1903556	negative regulation of tumor necrosis factor superfamily cytokine production	-4.80134	-2.93477	6/79	54,945,3479,3586,10457,54206	ACP5,CD33,IGF1,IL10,GPNMB,ERRFI1
19_Member	GO Biological Processes	GO:0032692	negative regulation of interleukin-1 production	-4.62296	-2.80097	5/51	54,945,3479,3586,54206	ACP5,CD33,IGF1,IL10,ERRFI1
19_Member	GO Biological Processes	GO:0032102	negative regulation of response to external stimulus	-3.79361	-2.15848	11/427	54,1991,2895,3082,3479,3586,5270,6531,7474,54361,57556	ACP5,ELANE,GRID2,HGF,IGF1,IL10,SERPINE2,SLC6A3,WNT5A,WNT4,SEMA6A
19_Member	GO Biological Processes	GO:0032691	negative regulation of interleukin-1 beta production	-3.70132	-2.0905	4/43	54,945,3479,54206	ACP5,CD33,IGF1,ERRFI1
19_Member	GO Biological Processes	GO:0050728	negative regulation of inflammatory response	-2.10348	-0.805355	5/182	54,1991,3082,3479,3586	ACP5,ELANE,HGF,IGF1,IL10
20_Summary	GO Biological Processes	GO:0044706	multi-multicellular organism process	-8.99717	-6.46172	13/198	151,183,1636,2353,2354,3976,5270,5743,5764,5997,6781,23764,54361,6422	ADRA2B,AGT,ACE,FOS,FOSB,LIF,SERPINE2,PTGS2,PTN,RGS2,STC1,MAFF,WNT4,SFRP1
20_Member	GO Biological Processes	GO:0044706	multi-multicellular organism process	-8.99717	-6.46172	13/198	151,183,1636,2353,2354,3976,5270,5743,5764,5997,6781,23764,54361	ADRA2B,AGT,ACE,FOS,FOSB,LIF,SERPINE2,PTGS2,PTN,RGS2,STC1,MAFF,WNT4
20_Member	GO Biological Processes	GO:0007565	female pregnancy	-7.63123	-5.27298	11/170	151,183,1636,2353,2354,3976,5743,5764,5997,6781,54361	ADRA2B,AGT,ACE,FOS,FOSB,LIF,PTGS2,PTN,RGS2,STC1,WNT4
20_Member	GO Biological Processes	GO:0060135	maternal process involved in female pregnancy	-5.5873	-3.5625	6/58	3976,5743,5764,5997,6781,54361	LIF,PTGS2,PTN,RGS2,STC1,WNT4
20_Member	GO Biological Processes	GO:0046697	decidualization	-4.79984	-2.93477	4/23	3976,5743,5764,6781	LIF,PTGS2,PTN,STC1
20_Member	GO Biological Processes	GO:0001893	maternal placenta development	-4.15793	-2.44933	4/33	3976,5743,5764,6781	LIF,PTGS2,PTN,STC1
20_Member	GO Biological Processes	GO:0033280	response to vitamin D	-3.06291	-1.5904	3/28	5743,6422,6781	PTGS2,SFRP1,STC1
20_Member	GO Biological Processes	GO:0007566	embryo implantation	-2.57833	-1.20955	3/41	3976,5743,6781	LIF,PTGS2,STC1

## Sheet: KEGG(M2_IL4+IL10 vs M2_M-CSF)UP
Table.KEGG enrichment pathway of up-regulated genes
GroupID	Category	Term	Description	LogP	Log(q-value)	InTerm_InList	Genes	Symbols
1_Summary	KEGG Pathway	hsa04010	MAPK signaling pathway	-11.7489	-9.21236	18/294	284,374,408,776,1846,1848,2069,2353,3082,3164,3479,3815,4609,4772,4908,8913,56034,80310,1299,3569,3908,5295,54331,5336,1910,5137,5733,183,27128	ANGPT1,AREG,ARRB1,CACNA1D,DUSP4,DUSP6,EREG,FOS,HGF,NR4A1,IGF1,KIT,MYC,NFATC1,NTF3,CACNA1G,PDGFC,PDGFD,COL9A3,IL6,LAMA2,PIK3R1,GNG2,PLCG2,EDNRB,PDE1C,PTGER3,AGT,CYTH4
1_Member	KEGG Pathway	hsa04010	MAPK signaling pathway	-11.7489	-9.21236	18/294	284,374,408,776,1846,1848,2069,2353,3082,3164,3479,3815,4609,4772,4908,8913,56034,80310	ANGPT1,AREG,ARRB1,CACNA1D,DUSP4,DUSP6,EREG,FOS,HGF,NR4A1,IGF1,KIT,MYC,NFATC1,NTF3,CACNA1G,PDGFC,PDGFD
1_Member	KEGG Pathway	hsa04151	PI3K-Akt signaling pathway	-8.56995	-6.33442	16/354	284,374,1299,2069,3082,3164,3479,3569,3815,3908,4609,4908,5295,54331,56034,80310	ANGPT1,AREG,COL9A3,EREG,HGF,NR4A1,IGF1,IL6,KIT,LAMA2,MYC,NTF3,PIK3R1,GNG2,PDGFC,PDGFD
1_Member	KEGG Pathway	hsa01521	EGFR tyrosine kinase inhibitor resistance	-5.96924	-4.33577	7/79	3082,3479,3569,5295,5336,56034,80310	HGF,IGF1,IL6,PIK3R1,PLCG2,PDGFC,PDGFD
1_Member	KEGG Pathway	hsa04014	Ras signaling pathway	-5.37454	-3.91716	10/232	284,3082,3479,3815,4908,5295,5336,54331,56034,80310	ANGPT1,HGF,IGF1,KIT,NTF3,PIK3R1,PLCG2,GNG2,PDGFC,PDGFD
1_Member	KEGG Pathway	hsa04020	Calcium signaling pathway	-4.41482	-3.22068	9/240	776,1910,3082,5137,5336,5733,8913,56034,80310	CACNA1D,EDNRB,HGF,PDE1C,PLCG2,PTGER3,CACNA1G,PDGFC,PDGFD
1_Member	KEGG Pathway	hsa04072	Phospholipase D signaling pathway	-4.17401	-3.08226	7/148	183,3815,5295,5336,27128,56034,80310	AGT,KIT,PIK3R1,PLCG2,CYTH4,PDGFC,PDGFD
1_Member	KEGG Pathway	hsa05218	Melanoma	-3.89757	-2.91731	5/72	3082,3479,5295,56034,80310	HGF,IGF1,PIK3R1,PDGFC,PDGFD
1_Member	KEGG Pathway	hsa04510	Focal adhesion	-3.35632	-2.48252	7/201	1299,3082,3479,3908,5295,56034,80310	COL9A3,HGF,IGF1,LAMA2,PIK3R1,PDGFC,PDGFD
1_Member	KEGG Pathway	hsa04015	Rap1 signaling pathway	-3.24311	-2.41412	7/210	284,3082,3479,3815,5295,56034,80310	ANGPT1,HGF,IGF1,KIT,PIK3R1,PDGFC,PDGFD
1_Member	KEGG Pathway	hsa05215	Prostate cancer	-2.37526	-1.74718	4/97	3479,5295,56034,80310	IGF1,PIK3R1,PDGFC,PDGFD
1_Member	KEGG Pathway	hsa05231	Choline metabolism in cancer	-2.35941	-1.74713	4/98	2353,5295,56034,80310	FOS,PIK3R1,PDGFC,PDGFD
2_Summary	KEGG Pathway	hsa04934	Cushing syndrome	-6.97541	-5.02551	10/155	183,196,776,3164,3776,7474,7476,8622,8913,54361,408,5295,2353,4609	AGT,AHR,CACNA1D,NR4A1,KCNK2,WNT5A,WNT7A,PDE8B,CACNA1G,WNT4,ARRB1,PIK3R1,FOS,MYC
2_Member	KEGG Pathway	hsa04934	Cushing syndrome	-6.97541	-5.02551	10/155	183,196,776,3164,3776,7474,7476,8622,8913,54361	AGT,AHR,CACNA1D,NR4A1,KCNK2,WNT5A,WNT7A,PDE8B,CACNA1G,WNT4
2_Member	KEGG Pathway	hsa04927	Cortisol synthesis and secretion	-5.29448	-3.88813	6/65	183,776,3164,3776,8622,8913	AGT,CACNA1D,NR4A1,KCNK2,PDE8B,CACNA1G
2_Member	KEGG Pathway	hsa04929	GnRH secretion	-3.03736	-2.27165	4/64	408,776,5295,8913	ARRB1,CACNA1D,PIK3R1,CACNA1G
2_Member	KEGG Pathway	hsa05207	Chemical carcinogenesis - receptor activation	-2.49498	-1.81576	6/212	196,408,776,2353,4609,5295	AHR,ARRB1,CACNA1D,FOS,MYC,PIK3R1
2_Member	KEGG Pathway	hsa04930	Type II diabetes mellitus	-2.43549	-1.78542	3/46	776,5295,8913	CACNA1D,PIK3R1,CACNA1G
2_Member	KEGG Pathway	hsa04925	Aldosterone synthesis and secretion	-2.35941	-1.74713	4/98	183,776,3164,8913	AGT,CACNA1D,NR4A1,CACNA1G
3_Summary	KEGG Pathway	hsa05200	Pathways in cancer	-6.87568	-5.02551	17/531	183,1910,2353,3082,3479,3569,3815,3908,4609,5295,5336,5733,5743,7474,7476,54331,54361,288,2719,3976,6926,374,1490,1740,1734,7068,776,1536,2890,2893,6531,8632,1299,245972,4772,6422,2042,57556	AGT,EDNRB,FOS,HGF,IGF1,IL6,KIT,LAMA2,MYC,PIK3R1,PLCG2,PTGER3,PTGS2,WNT5A,WNT7A,GNG2,WNT4,ANK3,GPC3,LIF,TBX3,AREG,CCN2,DLG2,DIO2,THRB,CACNA1D,CYBB,GRIA1,GRIA4,SLC6A3,DNAH17,COL9A3,ATP6V0D2,NFATC1,SFRP1,EPHA3,SEMA6A
3_Member	KEGG Pathway	hsa05200	Pathways in cancer	-6.87568	-5.02551	17/531	183,1910,2353,3082,3479,3569,3815,3908,4609,5295,5336,5733,5743,7474,7476,54331,54361	AGT,EDNRB,FOS,HGF,IGF1,IL6,KIT,LAMA2,MYC,PIK3R1,PLCG2,PTGER3,PTGS2,WNT5A,WNT7A,GNG2,WNT4
3_Member	KEGG Pathway	hsa05205	Proteoglycans in cancer	-5.85532	-4.273	10/205	288,2719,3082,3479,4609,5295,5336,7474,7476,54361	ANK3,GPC3,HGF,IGF1,MYC,PIK3R1,PLCG2,WNT5A,WNT7A,WNT4
3_Member	KEGG Pathway	hsa04550	Signaling pathways regulating pluripotency of stem cells	-5.2274	-3.88813	8/143	3479,3976,4609,5295,6926,7474,7476,54361	IGF1,LIF,MYC,PIK3R1,TBX3,WNT5A,WNT7A,WNT4
3_Member	KEGG Pathway	hsa05224	Breast cancer	-5.13909	-3.8578	8/147	2353,3479,3815,4609,5295,7474,7476,54361	FOS,IGF1,KIT,MYC,PIK3R1,WNT5A,WNT7A,WNT4
3_Member	KEGG Pathway	hsa04390	Hippo signaling pathway	-4.01294	-2.98153	7/157	374,1490,1740,4609,7474,7476,54361	AREG,CCN2,DLG2,MYC,WNT5A,WNT7A,WNT4
3_Member	KEGG Pathway	hsa05225	Hepatocellular carcinoma	-3.83008	-2.86172	7/168	3082,4609,5295,5336,7474,7476,54361	HGF,MYC,PIK3R1,PLCG2,WNT5A,WNT7A,WNT4
3_Member	KEGG Pathway	hsa04919	Thyroid hormone signaling pathway	-3.76197	-2.80519	6/121	1734,4609,5295,5336,7068,54361	DIO2,MYC,PIK3R1,PLCG2,THRB,WNT4
3_Member	KEGG Pathway	hsa05022	Pathways of neurodegeneration - multiple diseases	-3.39208	-2.49897	11/476	776,1536,2890,2893,3569,5743,6531,7474,7476,8632,54361	CACNA1D,CYBB,GRIA1,GRIA4,IL6,PTGS2,SLC6A3,WNT5A,WNT7A,DNAH17,WNT4
3_Member	KEGG Pathway	hsa05165	Human papillomavirus infection	-3.36673	-2.48338	9/331	1299,1740,3908,5295,5743,7474,7476,54361,245972	COL9A3,DLG2,LAMA2,PIK3R1,PTGS2,WNT5A,WNT7A,WNT4,ATP6V0D2
3_Member	KEGG Pathway	hsa05226	Gastric cancer	-3.27647	-2.43011	6/149	3082,4609,5295,7474,7476,54361	HGF,MYC,PIK3R1,WNT5A,WNT7A,WNT4
3_Member	KEGG Pathway	hsa04916	Melanogenesis	-3.21288	-2.39233	5/101	1910,3815,7474,7476,54361	EDNRB,KIT,WNT5A,WNT7A,WNT4
3_Member	KEGG Pathway	hsa04310	Wnt signaling pathway	-3.01763	-2.2664	6/167	4609,4772,6422,7474,7476,54361	MYC,NFATC1,SFRP1,WNT5A,WNT7A,WNT4
3_Member	KEGG Pathway	hsa04360	Axon guidance	-2.82612	-2.09574	6/182	2042,5295,5336,7474,54361,57556	EPHA3,PIK3R1,PLCG2,WNT5A,WNT4,SEMA6A
3_Member	KEGG Pathway	hsa04150	mTOR signaling pathway	-2.3937	-1.75236	5/155	3479,5295,7474,7476,54361	IGF1,PIK3R1,WNT5A,WNT7A,WNT4
3_Member	KEGG Pathway	hsa05010	Alzheimer disease	-2.33483	-1.72769	8/384	776,1536,3569,5295,5743,7474,7476,54361	CACNA1D,CYBB,IL6,PIK3R1,PTGS2,WNT5A,WNT7A,WNT4
3_Member	KEGG Pathway	hsa05217	Basal cell carcinoma	-2.05401	-1.49058	3/63	7474,7476,54361	WNT5A,WNT7A,WNT4
4_Summary	KEGG Pathway	hsa04080	Neuroactive ligand-receptor interaction	-6.8631	-5.02551	14/353	151,183,1511,1901,1910,2890,2893,2895,4922,4985,5029,5733,7068,286530	ADRA2B,AGT,CTSG,S1PR1,EDNRB,GRIA1,GRIA4,GRID2,NTS,OPRD1,P2RY2,PTGER3,THRB,P2RY8
4_Member	KEGG Pathway	hsa04080	Neuroactive ligand-receptor interaction	-6.8631	-5.02551	14/353	151,183,1511,1901,1910,2890,2893,2895,4922,4985,5029,5733,7068,286530	ADRA2B,AGT,CTSG,S1PR1,EDNRB,GRIA1,GRIA4,GRID2,NTS,OPRD1,P2RY2,PTGER3,THRB,P2RY8
5_Summary	KEGG Pathway	hsa05323	Rheumatoid arthritis	-6.64574	-4.88734	8/93	54,284,2353,3569,3589,6364,8792,245972,2354,3934,5596,5743,3976,5295	ACP5,ANGPT1,FOS,IL6,IL11,CCL20,TNFRSF11A,ATP6V0D2,FOSB,LCN2,MAPK4,PTGS2,LIF,PIK3R1
5_Member	KEGG Pathway	hsa05323	Rheumatoid arthritis	-6.64574	-4.88734	8/93	54,284,2353,3569,3589,6364,8792,245972	ACP5,ANGPT1,FOS,IL6,IL11,CCL20,TNFRSF11A,ATP6V0D2
5_Member	KEGG Pathway	hsa04657	IL-17 signaling pathway	-5.45822	-3.96306	7/94	2353,2354,3569,3934,5596,5743,6364	FOS,FOSB,IL6,LCN2,MAPK4,PTGS2,CCL20
5_Member	KEGG Pathway	hsa04668	TNF signaling pathway	-3.94616	-2.94108	6/112	2353,3569,3976,5295,5743,6364	FOS,IL6,LIF,PIK3R1,PTGS2,CCL20
6_Summary	KEGG Pathway	hsa04933	AGE-RAGE signaling pathway in diabetic complications	-6.40138	-4.70992	8/100	183,1281,1536,1958,3569,4772,5295,5336,54,2353,2354,7006,8792,284,2026,3479,920,3586,64283,4609,5743,54331,730,1636,6403,196,5733,776	AGT,COL3A1,CYBB,EGR1,IL6,NFATC1,PIK3R1,PLCG2,ACP5,FOS,FOSB,TEC,TNFRSF11A,ANGPT1,ENO2,IGF1,CD4,IL10,ARHGEF28,MYC,PTGS2,GNG2,C7,ACE,SELP,AHR,PTGER3,CACNA1D
6_Member	KEGG Pathway	hsa04933	AGE-RAGE signaling pathway in diabetic complications	-6.40138	-4.70992	8/100	183,1281,1536,1958,3569,4772,5295,5336	AGT,COL3A1,CYBB,EGR1,IL6,NFATC1,PIK3R1,PLCG2
6_Member	KEGG Pathway	hsa04380	Osteoclast differentiation	-5.58549	-4.04893	8/128	54,2353,2354,4772,5295,5336,7006,8792	ACP5,FOS,FOSB,NFATC1,PIK3R1,PLCG2,TEC,TNFRSF11A
6_Member	KEGG Pathway	hsa04066	HIF-1 signaling pathway	-5.03104	-3.77324	7/109	284,1536,2026,3479,3569,5295,5336	ANGPT1,CYBB,ENO2,IGF1,IL6,PIK3R1,PLCG2
6_Member	KEGG Pathway	hsa05135	Yersinia infection	-4.38695	-3.21212	7/137	920,2353,3569,3586,4772,5295,64283	CD4,FOS,IL6,IL10,NFATC1,PIK3R1,ARHGEF28
6_Member	KEGG Pathway	hsa05167	Kaposi sarcoma-associated herpesvirus infection	-4.2711	-3.14951	8/194	2353,3569,4609,4772,5295,5336,5743,54331	FOS,IL6,MYC,NFATC1,PIK3R1,PLCG2,PTGS2,GNG2
6_Member	KEGG Pathway	hsa04660	T cell receptor signaling pathway	-4.12461	-3.06517	6/104	920,2353,3586,4772,5295,7006	CD4,FOS,IL10,NFATC1,PIK3R1,TEC
6_Member	KEGG Pathway	hsa05171	Coronavirus disease - COVID-19	-3.73308	-2.78759	8/232	730,1536,1636,2353,3569,5295,5336,6403	C7,CYBB,ACE,FOS,IL6,PIK3R1,PLCG2,SELP
6_Member	KEGG Pathway	hsa05166	Human T-cell leukemia virus 1 infection	-3.101	-2.31263	7/222	920,1958,2353,3569,4609,4772,5295	CD4,EGR1,FOS,IL6,MYC,NFATC1,PIK3R1
6_Member	KEGG Pathway	hsa04659	Th17 cell differentiation	-3.08093	-2.30024	5/108	196,920,2353,3569,4772	AHR,CD4,FOS,IL6,NFATC1
6_Member	KEGG Pathway	hsa05163	Human cytomegalovirus infection	-3.06694	-2.29381	7/225	3569,4609,4772,5295,5733,5743,54331	IL6,MYC,NFATC1,PIK3R1,PTGER3,PTGS2,GNG2
6_Member	KEGG Pathway	hsa04662	B cell receptor signaling pathway	-2.63831	-1.94061	4/82	2353,4772,5295,5336	FOS,NFATC1,PIK3R1,PLCG2
6_Member	KEGG Pathway	hsa05235	PD-L1 expression and PD-1 checkpoint pathway in cancer	-2.50924	-1.81778	4/89	920,2353,4772,5295	CD4,FOS,NFATC1,PIK3R1
6_Member	KEGG Pathway	hsa05170	Human immunodeficiency virus 1 infection	-2.49498	-1.81576	6/212	920,2353,4772,5295,5336,54331	CD4,FOS,NFATC1,PIK3R1,PLCG2,GNG2
6_Member	KEGG Pathway	hsa05417	Lipid and atherosclerosis	-2.46508	-1.80358	6/215	1536,2353,3569,4772,5295,6403	CYBB,FOS,IL6,NFATC1,PIK3R1,SELP
6_Member	KEGG Pathway	hsa04218	Cellular senescence	-2.38188	-1.74842	5/156	776,3569,4609,4772,5295	CACNA1D,IL6,MYC,NFATC1,PIK3R1
6_Member	KEGG Pathway	hsa05161	Hepatitis B	-2.31284	-1.7158	5/162	2353,3569,4609,4772,5295	FOS,IL6,MYC,NFATC1,PIK3R1
7_Summary	KEGG Pathway	hsa04060	Cytokine-cytokine receptor interaction	-5.25284	-3.88813	11/295	920,1235,3569,3586,3589,3976,6364,8792,9518,55504,64109,1281,1511,3908,5295,4772,5336,5743,4609,3082,6403,1636,2353,1901,3479	CD4,CCR6,IL6,IL10,IL11,LIF,CCL20,TNFRSF11A,GDF15,TNFRSF19,CRLF2,COL3A1,CTSG,LAMA2,PIK3R1,NFATC1,PLCG2,PTGS2,MYC,HGF,SELP,ACE,FOS,S1PR1,IGF1
7_Member	KEGG Pathway	hsa04060	Cytokine-cytokine receptor interaction	-5.25284	-3.88813	11/295	920,1235,3569,3586,3589,3976,6364,8792,9518,55504,64109	CD4,CCR6,IL6,IL10,IL11,LIF,CCL20,TNFRSF11A,GDF15,TNFRSF19,CRLF2
7_Member	KEGG Pathway	hsa05146	Amoebiasis	-4.17166	-3.08226	6/102	1281,1511,3569,3586,3908,5295	COL3A1,CTSG,IL6,IL10,LAMA2,PIK3R1
7_Member	KEGG Pathway	hsa04625	C-type lectin receptor signaling pathway	-4.12461	-3.06517	6/104	3569,3586,4772,5295,5336,5743	IL6,IL10,NFATC1,PIK3R1,PLCG2,PTGS2
7_Member	KEGG Pathway	hsa04630	JAK-STAT signaling pathway	-3.92803	-2.93554	7/162	3569,3586,3589,3976,4609,5295,64109	IL6,IL10,IL11,LIF,MYC,PIK3R1,CRLF2
7_Member	KEGG Pathway	hsa05144	Malaria	-3.4463	-2.54321	4/50	3082,3569,3586,6403	HGF,IL6,IL10,SELP
7_Member	KEGG Pathway	hsa05142	Chagas disease	-3.1934	-2.38924	5/102	1636,2353,3569,3586,5295	ACE,FOS,IL6,IL10,PIK3R1
7_Member	KEGG Pathway	hsa04068	FoxO signaling pathway	-2.70828	-2.00306	5/131	1901,3479,3569,3586,5295	S1PR1,IGF1,IL6,IL10,PIK3R1
7_Member	KEGG Pathway	hsa04061	Viral protein interaction with cytokine and cytokine receptor	-2.32827	-1.72621	4/100	1235,3569,3586,6364	CCR6,IL6,IL10,CCL20
7_Member	KEGG Pathway	hsa05321	Inflammatory bowel disease	-2.01687	-1.45804	3/65	3569,3586,4772	IL6,IL10,NFATC1
8_Summary	KEGG Pathway	hsa04613	Neutrophil extracellular trap formation	-5.22057	-3.88813	9/190	566,820,1511,1536,1991,4353,5295,5336,6403	AZU1,CAMP,CTSG,CYBB,ELANE,MPO,PIK3R1,PLCG2,SELP
8_Member	KEGG Pathway	hsa04613	Neutrophil extracellular trap formation	-5.22057	-3.88813	9/190	566,820,1511,1536,1991,4353,5295,5336,6403	AZU1,CAMP,CTSG,CYBB,ELANE,MPO,PIK3R1,PLCG2,SELP
9_Summary	KEGG Pathway	hsa05031	Amphetamine addiction	-5.1424	-3.8578	6/69	776,2353,2354,2890,2893,6531,408,54331,8913,3759,4772,5743,5997,5295,5733	CACNA1D,FOS,FOSB,GRIA1,GRIA4,SLC6A3,ARRB1,GNG2,CACNA1G,KCNJ2,NFATC1,PTGS2,RGS2,PIK3R1,PTGER3
9_Member	KEGG Pathway	hsa05031	Amphetamine addiction	-5.1424	-3.8578	6/69	776,2353,2354,2890,2893,6531	CACNA1D,FOS,FOSB,GRIA1,GRIA4,SLC6A3
9_Member	KEGG Pathway	hsa04728	Dopaminergic synapse	-4.49033	-3.26335	7/132	408,776,2353,2890,2893,6531,54331	ARRB1,CACNA1D,FOS,GRIA1,GRIA4,SLC6A3,GNG2
9_Member	KEGG Pathway	hsa04713	Circadian entrainment	-4.29398	-3.15536	6/97	776,2353,2890,2893,8913,54331	CACNA1D,FOS,GRIA1,GRIA4,CACNA1G,GNG2
9_Member	KEGG Pathway	hsa04921	Oxytocin signaling pathway	-3.20101	-2.38924	6/154	776,2353,3759,4772,5743,5997	CACNA1D,FOS,KCNJ2,NFATC1,PTGS2,RGS2
9_Member	KEGG Pathway	hsa04024	cAMP signaling pathway	-3.11248	-2.31629	7/221	776,2353,2890,2893,4772,5295,5733	CACNA1D,FOS,GRIA1,GRIA4,NFATC1,PIK3R1,PTGER3
9_Member	KEGG Pathway	hsa04725	Cholinergic synapse	-2.99254	-2.24838	5/113	776,2353,3759,5295,54331	CACNA1D,FOS,KCNJ2,PIK3R1,GNG2
9_Member	KEGG Pathway	hsa04723	Retrograde endocannabinoid signaling	-2.4791	-1.80715	5/148	776,2890,2893,5743,54331	CACNA1D,GRIA1,GRIA4,PTGS2,GNG2
9_Member	KEGG Pathway	hsa04724	Glutamatergic synapse	-2.12882	-1.5513	4/114	776,2890,2893,54331	CACNA1D,GRIA1,GRIA4,GNG2
10_Summary	KEGG Pathway	hsa05410	Hypertrophic cardiomyopathy	-4.47769	-3.26335	6/90	183,776,1636,3479,3569,3908,3759,5137,1511	AGT,CACNA1D,ACE,IGF1,IL6,LAMA2,KCNJ2,PDE1C,CTSG
10_Member	KEGG Pathway	hsa05410	Hypertrophic cardiomyopathy	-4.47769	-3.26335	6/90	183,776,1636,3479,3569,3908	AGT,CACNA1D,ACE,IGF1,IL6,LAMA2
10_Member	KEGG Pathway	hsa04924	Renin secretion	-3.98565	-2.96761	5/69	183,776,1636,3759,5137	AGT,CACNA1D,ACE,KCNJ2,PDE1C
10_Member	KEGG Pathway	hsa04614	Renin-angiotensin system	-3.3193	-2.45484	3/23	183,1511,1636	AGT,CTSG,ACE
10_Member	KEGG Pathway	hsa05414	Dilated cardiomyopathy	-2.3913	-1.75236	4/96	183,776,3479,3908	AGT,CACNA1D,IGF1,LAMA2
11_Summary	KEGG Pathway	hsa05202	Transcriptional misregulation in cancer	-4.30282	-3.15536	8/192	1848,1991,2138,3479,3569,4005,4353,4609,3815,5295	DUSP6,ELANE,EYA1,IGF1,IL6,LMO2,MPO,MYC,KIT,PIK3R1
11_Member	KEGG Pathway	hsa05202	Transcriptional misregulation in cancer	-4.30282	-3.15536	8/192	1848,1991,2138,3479,3569,4005,4353,4609	DUSP6,ELANE,EYA1,IGF1,IL6,LMO2,MPO,MYC
11_Member	KEGG Pathway	hsa05221	Acute myeloid leukemia	-4.04677	-3.00158	5/67	1848,3815,4353,4609,5295	DUSP6,KIT,MPO,MYC,PIK3R1
12_Summary	KEGG Pathway	hsa04926	Relaxin signaling pathway	-3.61095	-2.67646	6/129	408,1281,1910,2353,5295,54331,1235,5336,6364,5137,8622	ARRB1,COL3A1,EDNRB,FOS,PIK3R1,GNG2,CCR6,PLCG2,CCL20,PDE1C,PDE8B
12_Member	KEGG Pathway	hsa04926	Relaxin signaling pathway	-3.61095	-2.67646	6/129	408,1281,1910,2353,5295,54331	ARRB1,COL3A1,EDNRB,FOS,PIK3R1,GNG2
12_Member	KEGG Pathway	hsa04062	Chemokine signaling pathway	-2.70874	-2.00306	6/192	408,1235,5295,5336,6364,54331	ARRB1,CCR6,PIK3R1,PLCG2,CCL20,GNG2
12_Member	KEGG Pathway	hsa05032	Morphine addiction	-2.47448	-1.80715	4/91	408,5137,8622,54331	ARRB1,PDE1C,PDE8B,GNG2
13_Summary	KEGG Pathway	hsa04012	ErbB signaling pathway	-3.55816	-2.63439	5/85	374,2069,4609,5295,5336,2353,776,3479,4306,3908,5743,5029,5733,4145,4908	AREG,EREG,MYC,PIK3R1,PLCG2,FOS,CACNA1D,IGF1,NR3C2,LAMA2,PTGS2,P2RY2,PTGER3,MATK,NTF3
13_Member	KEGG Pathway	hsa04012	ErbB signaling pathway	-3.55816	-2.63439	5/85	374,2069,4609,5295,5336	AREG,EREG,MYC,PIK3R1,PLCG2
13_Member	KEGG Pathway	hsa05210	Colorectal cancer	-3.5345	-2.62119	5/86	374,2069,2353,4609,5295	AREG,EREG,FOS,MYC,PIK3R1
13_Member	KEGG Pathway	hsa04935	Growth hormone synthesis, secretion and action	-2.89226	-2.15504	5/119	776,2353,3479,5295,5336	CACNA1D,FOS,IGF1,PIK3R1,PLCG2
13_Member	KEGG Pathway	hsa04960	Aldosterone-regulated sodium reabsorption	-2.70711	-2.00306	3/37	3479,4306,5295	IGF1,NR3C2,PIK3R1
13_Member	KEGG Pathway	hsa05222	Small cell lung cancer	-2.45743	-1.80168	4/92	3908,4609,5295,5743	LAMA2,MYC,PIK3R1,PTGS2
13_Member	KEGG Pathway	hsa04750	Inflammatory mediator regulation of TRP channels	-2.35941	-1.74713	4/98	3479,5029,5295,5336	IGF1,P2RY2,PIK3R1,PLCG2
13_Member	KEGG Pathway	hsa04923	Regulation of lipolysis in adipocytes	-2.19526	-1.60809	3/56	5295,5733,5743	PIK3R1,PTGER3,PTGS2
13_Member	KEGG Pathway	hsa04370	VEGF signaling pathway	-2.13242	-1.5513	3/59	5295,5336,5743	PIK3R1,PLCG2,PTGS2
13_Member	KEGG Pathway	hsa04722	Neurotrophin signaling pathway	-2.06448	-1.4964	4/119	4145,4908,5295,5336	MATK,NTF3,PIK3R1,PLCG2
14_Summary	KEGG Pathway	hsa04514	Cell adhesion molecules	-3.27647	-2.43011	6/149	920,6402,6403,6614,23705,152404	CD4,SELL,SELP,SIGLEC1,CADM1,IGSF11
14_Member	KEGG Pathway	hsa04514	Cell adhesion molecules	-3.27647	-2.43011	6/149	920,6402,6403,6614,23705,152404	CD4,SELL,SELP,SIGLEC1,CADM1,IGSF11
15_Summary	KEGG Pathway	hsa04640	Hematopoietic cell lineage	-3.25251	-2.41493	5/99	920,945,3569,3589,3815	CD4,CD33,IL6,IL11,KIT
15_Member	KEGG Pathway	hsa04640	Hematopoietic cell lineage	-3.25251	-2.41493	5/99	920,945,3569,3589,3815	CD4,CD33,IL6,IL11,KIT
16_Summary	KEGG Pathway	hsa04022	cGMP-PKG signaling pathway	-3.01763	-2.2664	6/167	151,776,1910,4772,4985,5997	ADRA2B,CACNA1D,EDNRB,NFATC1,OPRD1,RGS2
16_Member	KEGG Pathway	hsa04022	cGMP-PKG signaling pathway	-3.01763	-2.2664	6/167	151,776,1910,4772,4985,5997	ADRA2B,CACNA1D,EDNRB,NFATC1,OPRD1,RGS2
17_Summary	KEGG Pathway	hsa05140	Leishmaniasis	-2.73843	-2.01479	4/77	1536,2353,3586,5743	CYBB,FOS,IL10,PTGS2
17_Member	KEGG Pathway	hsa05140	Leishmaniasis	-2.73843	-2.01479	4/77	1536,2353,3586,5743	CYBB,FOS,IL10,PTGS2
18_Summary	KEGG Pathway	hsa04974	Protein digestion and absorption	-2.28289	-1.69081	4/103	1281,1299,1301,23428	COL3A1,COL9A3,COL11A1,SLC7A8
18_Member	KEGG Pathway	hsa04974	Protein digestion and absorption	-2.28289	-1.69081	4/103	1281,1299,1301,23428	COL3A1,COL9A3,COL11A1,SLC7A8
19_Summary	KEGG Pathway	hsa04730	Long-term depression	-2.11227	-1.5395	3/60	2890,2895,3479	GRIA1,GRID2,IGF1
19_Member	KEGG Pathway	hsa04730	Long-term depression	-2.11227	-1.5395	3/60	2890,2895,3479	GRIA1,GRID2,IGF1

## Sheet: GO(M2_IL4+IL10 vs M2_M-CSF)DOWN
Table. GO enrichment pathway of down-regulated genes
GroupID	Category	Term	Description	LogP	Log(q-value)	InTerm_InList	Genes	Symbols
1_Summary	GO Biological Processes	GO:1901342	regulation of vasculature development	-10.2124	-6.09765	14/351	2152,2246,2321,3162,3397,5054,5468,6019,6356,6423,7122,9510,10563,63923,84913,9423	F3,FGF1,FLT1,HMOX1,ID1,SERPINE1,PPARG,RLN2,CCL11,SFRP2,CLDN5,ADAMTS1,CXCL13,TNN,ATOH8,NTN1
1_Member	GO Biological Processes	GO:1901342	regulation of vasculature development	-10.2124	-6.09765	14/351	2152,2246,2321,3162,3397,5054,5468,6019,6356,6423,7122,9510,10563,63923	F3,FGF1,FLT1,HMOX1,ID1,SERPINE1,PPARG,RLN2,CCL11,SFRP2,CLDN5,ADAMTS1,CXCL13,TNN
1_Member	GO Biological Processes	GO:0045765	regulation of angiogenesis	-9.20962	-5.66619	13/345	2152,2246,2321,3162,5054,5468,6019,6356,6423,7122,9510,10563,63923	F3,FGF1,FLT1,HMOX1,SERPINE1,PPARG,RLN2,CCL11,SFRP2,CLDN5,ADAMTS1,CXCL13,TNN
1_Member	GO Biological Processes	GO:0045766	positive regulation of angiogenesis	-7.50423	-4.15217	9/183	2152,2246,2321,3162,5054,6019,6356,6423,63923	F3,FGF1,FLT1,HMOX1,SERPINE1,RLN2,CCL11,SFRP2,TNN
1_Member	GO Biological Processes	GO:1904018	positive regulation of vasculature development	-7.50423	-4.15217	9/183	2152,2246,2321,3162,5054,6019,6356,6423,63923	F3,FGF1,FLT1,HMOX1,SERPINE1,RLN2,CCL11,SFRP2,TNN
1_Member	GO Biological Processes	GO:0050678	regulation of epithelial cell proliferation	-4.87723	-2.0623	9/379	2152,2246,2321,3162,3397,5468,6356,6423,84913	F3,FGF1,FLT1,HMOX1,ID1,PPARG,CCL11,SFRP2,ATOH8
1_Member	GO Biological Processes	GO:0001936	regulation of endothelial cell proliferation	-4.23914	-1.52391	6/178	2152,2321,3162,5468,6356,84913	F3,FLT1,HMOX1,PPARG,CCL11,ATOH8
1_Member	GO Biological Processes	GO:2000147	positive regulation of cell motility	-4.15195	-1.47912	10/584	2152,2246,2321,3162,5054,6356,9423,9510,10563,84913	F3,FGF1,FLT1,HMOX1,SERPINE1,CCL11,NTN1,ADAMTS1,CXCL13,ATOH8
1_Member	GO Biological Processes	GO:0051272	positive regulation of cellular component movement	-4.07911	-1.44491	10/596	2152,2246,2321,3162,5054,6356,9423,9510,10563,84913	F3,FGF1,FLT1,HMOX1,SERPINE1,CCL11,NTN1,ADAMTS1,CXCL13,ATOH8
1_Member	GO Biological Processes	GO:0040017	positive regulation of locomotion	-4.06119	-1.43613	10/599	2152,2246,2321,3162,5054,6356,9423,9510,10563,84913	F3,FGF1,FLT1,HMOX1,SERPINE1,CCL11,NTN1,ADAMTS1,CXCL13,ATOH8
1_Member	GO Biological Processes	GO:0030335	positive regulation of cell migration	-3.58111	-1.12608	9/560	2152,2246,2321,3162,5054,6356,9510,10563,84913	F3,FGF1,FLT1,HMOX1,SERPINE1,CCL11,ADAMTS1,CXCL13,ATOH8
1_Member	GO Biological Processes	GO:0050679	positive regulation of epithelial cell proliferation	-2.93634	-0.70193	5/209	2152,2246,3162,3397,6356	F3,FGF1,HMOX1,ID1,CCL11
1_Member	GO Biological Processes	GO:0001938	positive regulation of endothelial cell proliferation	-2.07401	-0.181012	3/111	2152,3162,6356	F3,HMOX1,CCL11
2_Summary	GO Biological Processes	GO:2000146	negative regulation of cell motility	-10.0518	-6.09765	14/361	182,2192,3162,4856,5054,5468,6423,7122,9289,9370,10563,29775,63923,79148,2321,4091,4914,5744,9510,23026,84868,84913,115572,2246,3397,4693,6356,9423,666	JAG1,FBLN1,HMOX1,CCN3,SERPINE1,PPARG,SFRP2,CLDN5,ADGRG1,ADIPOQ,CXCL13,CARD10,TNN,MMP28,FLT1,SMAD6,NTRK1,PTHLH,ADAMTS1,MYO16,HAVCR2,ATOH8,TENT5B,FGF1,ID1,NDP,CCL11,NTN1,BOK
2_Member	GO Biological Processes	GO:2000146	negative regulation of cell motility	-10.0518	-6.09765	14/361	182,2192,3162,4856,5054,5468,6423,7122,9289,9370,10563,29775,63923,79148	JAG1,FBLN1,HMOX1,CCN3,SERPINE1,PPARG,SFRP2,CLDN5,ADGRG1,ADIPOQ,CXCL13,CARD10,TNN,MMP28
2_Member	GO Biological Processes	GO:0051271	negative regulation of cellular component movement	-9.92682	-6.09765	14/369	182,2192,3162,4856,5054,5468,6423,7122,9289,9370,10563,29775,63923,79148	JAG1,FBLN1,HMOX1,CCN3,SERPINE1,PPARG,SFRP2,CLDN5,ADGRG1,ADIPOQ,CXCL13,CARD10,TNN,MMP28
2_Member	GO Biological Processes	GO:0040013	negative regulation of locomotion	-9.52613	-5.8219	14/396	182,2192,3162,4856,5054,5468,6423,7122,9289,9370,10563,29775,63923,79148	JAG1,FBLN1,HMOX1,CCN3,SERPINE1,PPARG,SFRP2,CLDN5,ADGRG1,ADIPOQ,CXCL13,CARD10,TNN,MMP28
2_Member	GO Biological Processes	GO:0030336	negative regulation of cell migration	-9.19433	-5.66619	13/346	182,3162,4856,5054,5468,6423,7122,9289,9370,10563,29775,63923,79148	JAG1,HMOX1,CCN3,SERPINE1,PPARG,SFRP2,CLDN5,ADGRG1,ADIPOQ,CXCL13,CARD10,TNN,MMP28
2_Member	GO Biological Processes	GO:0008285	negative regulation of cell population proliferation	-8.2422	-4.781	17/784	2192,2321,3162,4091,4856,4914,5468,5744,6423,9289,9370,9510,23026,63923,84868,84913,115572	FBLN1,FLT1,HMOX1,SMAD6,CCN3,NTRK1,PPARG,PTHLH,SFRP2,ADGRG1,ADIPOQ,ADAMTS1,MYO16,TNN,HAVCR2,ATOH8,TENT5B
2_Member	GO Biological Processes	GO:0001525	angiogenesis	-5.45596	-2.47188	9/321	182,2246,2321,3162,3397,4856,5054,6423,9289	JAG1,FGF1,FLT1,HMOX1,ID1,CCN3,SERPINE1,SFRP2,ADGRG1
2_Member	GO Biological Processes	GO:0001944	vasculature development	-5.3262	-2.41785	11/526	182,2246,2321,3162,3397,4091,4693,4856,5054,6423,9289	JAG1,FGF1,FLT1,HMOX1,ID1,SMAD6,NDP,CCN3,SERPINE1,SFRP2,ADGRG1
2_Member	GO Biological Processes	GO:0035239	tube morphogenesis	-5.14277	-2.26784	12/661	182,2246,2321,3162,3397,4856,5054,6356,6423,9289,9423,84913	JAG1,FGF1,FLT1,HMOX1,ID1,CCN3,SERPINE1,CCL11,SFRP2,ADGRG1,NTN1,ATOH8
2_Member	GO Biological Processes	GO:0001568	blood vessel development	-4.69659	-1.90881	10/503	182,2246,2321,3162,3397,4091,4856,5054,6423,9289	JAG1,FGF1,FLT1,HMOX1,ID1,SMAD6,CCN3,SERPINE1,SFRP2,ADGRG1
2_Member	GO Biological Processes	GO:0048514	blood vessel morphogenesis	-4.53488	-1.79604	9/419	182,2246,2321,3162,3397,4856,5054,6423,9289	JAG1,FGF1,FLT1,HMOX1,ID1,CCN3,SERPINE1,SFRP2,ADGRG1
2_Member	GO Biological Processes	GO:1902042	negative regulation of extrinsic apoptotic signaling pathway via death domain receptors	-3.67329	-1.17991	3/31	3162,5054,6423	HMOX1,SERPINE1,SFRP2
2_Member	GO Biological Processes	GO:0033628	regulation of cell adhesion mediated by integrin	-3.10815	-0.793181	3/48	5054,6423,10563	SERPINE1,SFRP2,CXCL13
2_Member	GO Biological Processes	GO:1902041	regulation of extrinsic apoptotic signaling pathway via death domain receptors	-3.0562	-0.766933	3/50	3162,5054,6423	HMOX1,SERPINE1,SFRP2
2_Member	GO Biological Processes	GO:1904035	regulation of epithelial cell apoptotic process	-2.27289	-0.29497	3/94	666,3162,5054	BOK,HMOX1,SERPINE1
2_Member	GO Biological Processes	GO:2001237	negative regulation of extrinsic apoptotic signaling pathway	-2.23503	-0.284981	3/97	3162,5054,6423	HMOX1,SERPINE1,SFRP2
3_Summary	GO Biological Processes	GO:0030198	extracellular matrix organization	-7.17892	-3.90631	10/266	2192,3381,5806,6423,9510,50509,64116,79148,83716,140766	FBLN1,IBSP,PTX3,SFRP2,ADAMTS1,COL5A3,SLC39A8,MMP28,CRISPLD2,ADAMTS14
3_Member	GO Biological Processes	GO:0030198	extracellular matrix organization	-7.17892	-3.90631	10/266	2192,3381,5806,6423,9510,50509,64116,79148,83716,140766	FBLN1,IBSP,PTX3,SFRP2,ADAMTS1,COL5A3,SLC39A8,MMP28,CRISPLD2,ADAMTS14
3_Member	GO Biological Processes	GO:0043062	extracellular structure organization	-7.16369	-3.90631	10/267	2192,3381,5806,6423,9510,50509,64116,79148,83716,140766	FBLN1,IBSP,PTX3,SFRP2,ADAMTS1,COL5A3,SLC39A8,MMP28,CRISPLD2,ADAMTS14
3_Member	GO Biological Processes	GO:0045229	external encapsulating structure organization	-7.13342	-3.90631	10/269	2192,3381,5806,6423,9510,50509,64116,79148,83716,140766	FBLN1,IBSP,PTX3,SFRP2,ADAMTS1,COL5A3,SLC39A8,MMP28,CRISPLD2,ADAMTS14
3_Member	GO Biological Processes	GO:0030199	collagen fibril organization	-2.91273	-0.685613	3/56	6423,50509,140766	SFRP2,COL5A3,ADAMTS14
4_Summary	GO Molecular Functions	GO:0008201	heparin binding	-6.61778	-3.42543	8/168	2246,4856,6372,9289,9510,10563,50509,83716,442038,182,4693,5744,6019,6356,6423,9370,922,2152,3162,5806,84868,2321,2634,4091,5054,10406,55603,978,4914,65055	FGF1,CCN3,CXCL6,ADGRG1,ADAMTS1,CXCL13,COL5A3,CRISPLD2,SULT1C3,JAG1,NDP,PTHLH,RLN2,CCL11,SFRP2,ADIPOQ,CD5L,F3,HMOX1,PTX3,HAVCR2,FLT1,GBP2,SMAD6,SERPINE1,WFDC2,TENT5A,CDA,NTRK1,REEP1
4_Member	GO Molecular Functions	GO:0008201	heparin binding	-6.61778	-3.42543	8/168	2246,4856,6372,9289,9510,10563,50509,83716	FGF1,CCN3,CXCL6,ADGRG1,ADAMTS1,CXCL13,COL5A3,CRISPLD2
4_Member	GO Molecular Functions	GO:1901681	sulfur compound binding	-6.11324	-2.98303	9/267	2246,4856,6372,9289,9510,10563,50509,83716,442038	FGF1,CCN3,CXCL6,ADGRG1,ADAMTS1,CXCL13,COL5A3,CRISPLD2,SULT1C3
4_Member	GO Molecular Functions	GO:0048018	receptor ligand activity	-5.62816	-2.55231	11/489	182,2246,4693,4856,5744,6019,6356,6372,6423,9370,10563	JAG1,FGF1,NDP,CCN3,PTHLH,RLN2,CCL11,CXCL6,SFRP2,ADIPOQ,CXCL13
4_Member	GO Molecular Functions	GO:0030546	signaling receptor activator activity	-5.56901	-2.54147	11/496	182,2246,4693,4856,5744,6019,6356,6372,6423,9370,10563	JAG1,FGF1,NDP,CCN3,PTHLH,RLN2,CCL11,CXCL6,SFRP2,ADIPOQ,CXCL13
4_Member	GO Molecular Functions	GO:0005539	glycosaminoglycan binding	-5.5341	-2.52883	8/234	2246,4856,6372,9289,9510,10563,50509,83716	FGF1,CCN3,CXCL6,ADGRG1,ADAMTS1,CXCL13,COL5A3,CRISPLD2
4_Member	GO Molecular Functions	GO:0030545	signaling receptor regulator activity	-5.18825	-2.29692	11/544	182,2246,4693,4856,5744,6019,6356,6372,6423,9370,10563	JAG1,FGF1,NDP,CCN3,PTHLH,RLN2,CCL11,CXCL6,SFRP2,ADIPOQ,CXCL13
4_Member	GO Biological Processes	GO:0006954	inflammatory response	-3.2012	-0.852759	8/504	922,2152,3162,5806,6356,6372,10563,84868	CD5L,F3,HMOX1,PTX3,CCL11,CXCL6,CXCL13,HAVCR2
4_Member	GO Molecular Functions	GO:0008009	chemokine activity	-3.08189	-0.78843	3/49	6356,6372,10563	CCL11,CXCL6,CXCL13
4_Member	GO Biological Processes	GO:0060326	cell chemotaxis	-2.95487	-0.70285	5/207	2321,4856,6356,6372,10563	FLT1,CCN3,CCL11,CXCL6,CXCL13
4_Member	GO Biological Processes	GO:0097529	myeloid leukocyte migration	-2.87078	-0.657908	4/127	2321,6356,6372,10563	FLT1,CCL11,CXCL6,CXCL13
4_Member	GO Biological Processes	GO:0009617	response to bacterium	-2.78258	-0.606616	9/726	2634,4091,5054,6372,9370,10406,10563,55603,84868	GBP2,SMAD6,SERPINE1,CXCL6,ADIPOQ,WFDC2,CXCL13,TENT5A,HAVCR2
4_Member	GO Molecular Functions	GO:0005125	cytokine activity	-2.71263	-0.546215	5/235	4693,6356,6372,9370,10563	NDP,CCL11,CXCL6,ADIPOQ,CXCL13
4_Member	GO Biological Processes	GO:0042742	defense response to bacterium	-2.70245	-0.546141	6/347	2634,5054,6372,10406,10563,84868	GBP2,SERPINE1,CXCL6,WFDC2,CXCL13,HAVCR2
4_Member	GO Biological Processes	GO:0071216	cellular response to biotic stimulus	-2.68077	-0.544825	5/239	978,5054,6372,10563,84868	CDA,SERPINE1,CXCL6,CXCL13,HAVCR2
4_Member	GO Biological Processes	GO:0030595	leukocyte chemotaxis	-2.66024	-0.532918	4/145	2321,6356,6372,10563	FLT1,CCL11,CXCL6,CXCL13
4_Member	GO Molecular Functions	GO:0042379	chemokine receptor binding	-2.61611	-0.511213	3/71	6356,6372,10563	CCL11,CXCL6,CXCL13
4_Member	GO Biological Processes	GO:0030593	neutrophil chemotaxis	-2.4845	-0.426174	3/79	6356,6372,10563	CCL11,CXCL6,CXCL13
4_Member	GO Molecular Functions	GO:0005126	cytokine receptor binding	-2.44654	-0.409758	5/271	4091,4914,6356,6372,10563	SMAD6,NTRK1,CCL11,CXCL6,CXCL13
4_Member	GO Biological Processes	GO:0070098	chemokine-mediated signaling pathway	-2.43884	-0.406701	3/82	6356,6372,10563	CCL11,CXCL6,CXCL13
4_Member	GO Biological Processes	GO:0071621	granulocyte chemotaxis	-2.4094	-0.386407	3/84	6356,6372,10563	CCL11,CXCL6,CXCL13
4_Member	GO Molecular Functions	GO:0001664	G protein-coupled receptor binding	-2.3478	-0.348996	5/286	4693,6356,6372,10563,65055	NDP,CCL11,CXCL6,CXCL13,REEP1
4_Member	GO Biological Processes	GO:1990266	neutrophil migration	-2.33904	-0.342374	3/89	6356,6372,10563	CCL11,CXCL6,CXCL13
4_Member	GO Biological Processes	GO:1990868	response to chemokine	-2.32549	-0.337255	3/90	6356,6372,10563	CCL11,CXCL6,CXCL13
4_Member	GO Biological Processes	GO:1990869	cellular response to chemokine	-2.32549	-0.337255	3/90	6356,6372,10563	CCL11,CXCL6,CXCL13
4_Member	GO Biological Processes	GO:0097530	granulocyte migration	-2.23503	-0.284981	3/97	6356,6372,10563	CCL11,CXCL6,CXCL13
4_Member	GO Biological Processes	GO:0071222	cellular response to lipopolysaccharide	-2.16446	-0.238406	4/200	5054,6372,10563,84868	SERPINE1,CXCL6,CXCL13,HAVCR2
4_Member	GO Biological Processes	GO:0032496	response to lipopolysaccharide	-2.15659	-0.234113	5/318	4091,5054,6372,10563,84868	SMAD6,SERPINE1,CXCL6,CXCL13,HAVCR2
4_Member	GO Biological Processes	GO:0071674	mononuclear cell migration	-2.08474	-0.184985	3/110	2321,6356,10563	FLT1,CCL11,CXCL13
4_Member	GO Biological Processes	GO:0071219	cellular response to molecule of bacterial origin	-2.07724	-0.181012	4/212	5054,6372,10563,84868	SERPINE1,CXCL6,CXCL13,HAVCR2
4_Member	GO Biological Processes	GO:0019730	antimicrobial humoral response	-2.07401	-0.181012	3/111	6372,10406,10563	CXCL6,WFDC2,CXCL13
4_Member	GO Biological Processes	GO:0002237	response to molecule of bacterial origin	-2.0435	-0.160445	5/339	4091,5054,6372,10563,84868	SMAD6,SERPINE1,CXCL6,CXCL13,HAVCR2
5_Summary	GO Biological Processes	GO:0045596	negative regulation of cell differentiation	-6.53916	-3.37899	14/685	182,579,2192,3397,4091,4856,5468,5744,6356,6423,8651,9370,9423,63923,4311,7122	JAG1,NKX3-2,FBLN1,ID1,SMAD6,CCN3,PPARG,PTHLH,CCL11,SFRP2,SOCS1,ADIPOQ,NTN1,TNN,MME,CLDN5
5_Member	GO Biological Processes	GO:0045596	negative regulation of cell differentiation	-6.53916	-3.37899	14/685	182,579,2192,3397,4091,4856,5468,5744,6356,6423,8651,9370,9423,63923	JAG1,NKX3-2,FBLN1,ID1,SMAD6,CCN3,PPARG,PTHLH,CCL11,SFRP2,SOCS1,ADIPOQ,NTN1,TNN
5_Member	GO Biological Processes	GO:0060284	regulation of cell development	-3.22374	-0.860447	8/500	2192,3397,4311,5744,6356,7122,9370,9423	FBLN1,ID1,MME,PTHLH,CCL11,CLDN5,ADIPOQ,NTN1
5_Member	GO Biological Processes	GO:0010721	negative regulation of cell development	-3.2161	-0.859191	5/181	2192,3397,5744,6356,9423	FBLN1,ID1,PTHLH,CCL11,NTN1
6_Summary	GO Molecular Functions	GO:0005178	integrin binding	-5.68016	-2.57799	7/156	2192,2246,2674,3381,4856,6423,63923,4179,81624,6356,7089,79960,5806	FBLN1,FGF1,GFRA1,IBSP,CCN3,SFRP2,TNN,CD46,DIAPH3,CCL11,TLE2,JADE1,PTX3
6_Member	GO Molecular Functions	GO:0005178	integrin binding	-5.68016	-2.57799	7/156	2192,2246,2674,3381,4856,6423,63923	FBLN1,FGF1,GFRA1,IBSP,CCN3,SFRP2,TNN
6_Member	GO Molecular Functions	GO:0050839	cell adhesion molecule binding	-3.59823	-1.12608	9/557	2192,2246,2674,3381,4179,4856,6423,63923,81624	FBLN1,FGF1,GFRA1,IBSP,CD46,CCN3,SFRP2,TNN,DIAPH3
6_Member	GO Biological Processes	GO:0060560	developmental growth involved in morphogenesis	-2.9889	-0.721616	4/118	2246,6356,6423,63923	FGF1,CCL11,SFRP2,TNN
6_Member	GO Biological Processes	GO:0090090	negative regulation of canonical Wnt signaling pathway	-2.69323	-0.546141	4/142	6423,7089,63923,79960	SFRP2,TLE2,TNN,JADE1
6_Member	GO Biological Processes	GO:0048589	developmental growth	-2.56976	-0.483967	6/369	2246,4856,5806,6356,6423,63923	FGF1,CCN3,PTX3,CCL11,SFRP2,TNN
6_Member	GO Biological Processes	GO:0040007	growth	-2.55817	-0.479764	6/371	2246,4856,5806,6356,6423,63923	FGF1,CCN3,PTX3,CCL11,SFRP2,TNN
6_Member	GO Biological Processes	GO:0030178	negative regulation of Wnt signaling pathway	-2.37632	-0.368873	4/174	6423,7089,63923,79960	SFRP2,TLE2,TNN,JADE1
7_Summary	GO Biological Processes	GO:0070848	response to growth factor	-5.59424	-2.54322	11/493	2246,2321,2674,3381,3397,4091,4914,5468,7122,10563,25878,182,84913,2044,5054,50509,63923	FGF1,FLT1,GFRA1,IBSP,ID1,SMAD6,NTRK1,PPARG,CLDN5,CXCL13,MXRA5,JAG1,ATOH8,EPHA5,SERPINE1,COL5A3,TNN
7_Member	GO Biological Processes	GO:0070848	response to growth factor	-5.59424	-2.54322	11/493	2246,2321,2674,3381,3397,4091,4914,5468,7122,10563,25878	FGF1,FLT1,GFRA1,IBSP,ID1,SMAD6,NTRK1,PPARG,CLDN5,CXCL13,MXRA5
7_Member	GO Biological Processes	GO:0071363	cellular response to growth factor stimulus	-4.99779	-2.15389	10/464	2246,2321,2674,3381,3397,4091,4914,5468,7122,10563	FGF1,FLT1,GFRA1,IBSP,ID1,SMAD6,NTRK1,PPARG,CLDN5,CXCL13
7_Member	GO Biological Processes	GO:0045601	regulation of endothelial cell differentiation	-4.53413	-1.79604	4/47	182,3397,7122,84913	JAG1,ID1,CLDN5,ATOH8
7_Member	GO Biological Processes	GO:0007167	enzyme linked receptor protein signaling pathway	-4.0493	-1.4332	10/601	2044,2246,2321,2674,3397,4091,4914,5468,7122,84913	EPHA5,FGF1,FLT1,GFRA1,ID1,SMAD6,NTRK1,PPARG,CLDN5,ATOH8
7_Member	GO Biological Processes	GO:0030856	regulation of epithelial cell differentiation	-3.49794	-1.06671	5/157	182,3397,5054,7122,84913	JAG1,ID1,SERPINE1,CLDN5,ATOH8
7_Member	GO Biological Processes	GO:0071559	response to transforming growth factor beta	-2.53556	-0.462261	4/157	3397,4091,7122,25878	ID1,SMAD6,CLDN5,MXRA5
7_Member	GO Biological Processes	GO:0007179	transforming growth factor beta receptor signaling pathway	-2.27289	-0.29497	3/94	3397,4091,7122	ID1,SMAD6,CLDN5
7_Member	GO Biological Processes	GO:0031589	cell-substrate adhesion	-2.25801	-0.290175	4/188	3397,4091,50509,63923	ID1,SMAD6,COL5A3,TNN
8_Summary	GO Biological Processes	GO:0048608	reproductive structure development	-5.3847	-2.42083	10/419	666,2674,4311,4693,4914,5468,5806,6423,9289,9510,2203,50861	BOK,GFRA1,MME,NDP,NTRK1,PPARG,PTX3,SFRP2,ADGRG1,ADAMTS1,FBP1,STMN3
8_Member	GO Biological Processes	GO:0048608	reproductive structure development	-5.3847	-2.42083	10/419	666,2674,4311,4693,4914,5468,5806,6423,9289,9510	BOK,GFRA1,MME,NDP,NTRK1,PPARG,PTX3,SFRP2,ADGRG1,ADAMTS1
8_Member	GO Biological Processes	GO:0061458	reproductive system development	-5.35743	-2.41785	10/422	666,2674,4311,4693,4914,5468,5806,6423,9289,9510	BOK,GFRA1,MME,NDP,NTRK1,PPARG,PTX3,SFRP2,ADGRG1,ADAMTS1
8_Member	GO Biological Processes	GO:0008406	gonad development	-4.74113	-1.93998	7/217	666,2674,4914,5806,6423,9289,9510	BOK,GFRA1,NTRK1,PTX3,SFRP2,ADGRG1,ADAMTS1
8_Member	GO Biological Processes	GO:0045137	development of primary sexual characteristics	-4.67756	-1.90274	7/222	666,2674,4914,5806,6423,9289,9510	BOK,GFRA1,NTRK1,PTX3,SFRP2,ADGRG1,ADAMTS1
8_Member	GO Biological Processes	GO:0007548	sex differentiation	-4.10881	-1.46527	7/273	666,2674,4914,5806,6423,9289,9510	BOK,GFRA1,NTRK1,PTX3,SFRP2,ADGRG1,ADAMTS1
8_Member	GO Biological Processes	GO:0008584	male gonad development	-3.80211	-1.25924	5/135	666,2674,4914,6423,9289	BOK,GFRA1,NTRK1,SFRP2,ADGRG1
8_Member	GO Biological Processes	GO:0046546	development of primary male sexual characteristics	-3.78713	-1.25168	5/136	666,2674,4914,6423,9289	BOK,GFRA1,NTRK1,SFRP2,ADGRG1
8_Member	GO Biological Processes	GO:0046661	male sex differentiation	-3.47267	-1.05846	5/159	666,2674,4914,6423,9289	BOK,GFRA1,NTRK1,SFRP2,ADGRG1
8_Member	GO Biological Processes	GO:0046578	regulation of Ras protein signal transduction	-2.26612	-0.292265	4/187	2203,4914,9289,50861	FBP1,NTRK1,ADGRG1,STMN3
9_Summary	GO Biological Processes	GO:0002683	negative regulation of immune system process	-5.33038	-2.41785	10/425	1831,3162,4179,4856,5468,8651,9173,9370,79148,84868,182,2192,3381,5054,6423,9289,10563,63923,6372	TSC22D3,HMOX1,CD46,CCN3,PPARG,SOCS1,IL1RL1,ADIPOQ,MMP28,HAVCR2,JAG1,FBLN1,IBSP,SERPINE1,SFRP2,ADGRG1,CXCL13,TNN,CXCL6
9_Member	GO Biological Processes	GO:0002683	negative regulation of immune system process	-5.33038	-2.41785	10/425	1831,3162,4179,4856,5468,8651,9173,9370,79148,84868	TSC22D3,HMOX1,CD46,CCN3,PPARG,SOCS1,IL1RL1,ADIPOQ,MMP28,HAVCR2
9_Member	GO Biological Processes	GO:0030155	regulation of cell adhesion	-4.54348	-1.79604	12/760	182,2192,3381,4179,5054,6423,8651,9289,9370,10563,63923,84868	JAG1,FBLN1,IBSP,CD46,SERPINE1,SFRP2,SOCS1,ADGRG1,ADIPOQ,CXCL13,TNN,HAVCR2
9_Member	GO Biological Processes	GO:0007162	negative regulation of cell adhesion	-2.98652	-0.721616	6/305	182,2192,5054,8651,9370,84868	JAG1,FBLN1,SERPINE1,SOCS1,ADIPOQ,HAVCR2
9_Member	GO Biological Processes	GO:0032102	negative regulation of response to external stimulus	-2.94064	-0.702529	7/427	4856,5054,5468,9370,10563,79148,84868	CCN3,SERPINE1,PPARG,ADIPOQ,CXCL13,MMP28,HAVCR2
9_Member	GO Biological Processes	GO:0045785	positive regulation of cell adhesion	-2.83246	-0.633369	7/446	3381,4179,6423,8651,9289,10563,84868	IBSP,CD46,SFRP2,SOCS1,ADGRG1,CXCL13,HAVCR2
9_Member	GO Biological Processes	GO:0031347	regulation of defense response	-2.51435	-0.451092	8/648	4856,5054,5468,6372,8651,9173,9370,84868	CCN3,SERPINE1,PPARG,CXCL6,SOCS1,IL1RL1,ADIPOQ,HAVCR2
9_Member	GO Biological Processes	GO:0022408	negative regulation of cell-cell adhesion	-2.172	-0.244104	4/199	182,8651,9370,84868	JAG1,SOCS1,ADIPOQ,HAVCR2
9_Member	GO Biological Processes	GO:0022407	regulation of cell-cell adhesion	-2.12756	-0.212195	6/456	182,4179,8651,9370,10563,84868	JAG1,CD46,SOCS1,ADIPOQ,CXCL13,HAVCR2
10_Summary	GO Biological Processes	GO:0006002	fructose 6-phosphate metabolic process	-5.08485	-2.22571	3/11	2203,3101,9945,7360,5806,79695,9370,4121,56548	FBP1,HK3,GFPT2,UGP2,PTX3,GALNT12,ADIPOQ,MAN1A1,CHST7
10_Member	GO Biological Processes	GO:0006002	fructose 6-phosphate metabolic process	-5.08485	-2.22571	3/11	2203,3101,9945	FBP1,HK3,GFPT2
10_Member	GO Molecular Functions	GO:0048029	monosaccharide binding	-2.61611	-0.511213	3/71	2203,3101,7360	FBP1,HK3,UGP2
10_Member	GO Molecular Functions	GO:0030246	carbohydrate binding	-2.45336	-0.414231	5/270	2203,3101,5806,7360,79695	FBP1,HK3,PTX3,UGP2,GALNT12
10_Member	GO Biological Processes	GO:0006006	glucose metabolic process	-2.2105	-0.269693	3/99	2203,3101,9370	FBP1,HK3,ADIPOQ
10_Member	GO Biological Processes	GO:0005975	carbohydrate metabolic process	-2.10107	-0.192711	6/462	2203,3101,4121,7360,9370,56548	FBP1,HK3,MAN1A1,UGP2,ADIPOQ,CHST7
11_Summary	GO Biological Processes	GO:0045667	regulation of osteoblast differentiation	-4.89686	-2.06768	6/136	182,4091,5468,6423,55603,63923,94031,10563,4856,9370,10974,978,2192,2203,8651,3162,9510,84913,3397,7122,56938,2246,2321,50861,4914,7378	JAG1,SMAD6,PPARG,SFRP2,TENT5A,TNN,HTRA3,CXCL13,CCN3,ADIPOQ,ADIRF,CDA,FBLN1,FBP1,SOCS1,HMOX1,ADAMTS1,ATOH8,ID1,CLDN5,ARNTL2,FGF1,FLT1,STMN3,NTRK1,UPP1
11_Member	GO Biological Processes	GO:0045667	regulation of osteoblast differentiation	-4.89686	-2.06768	6/136	182,4091,5468,6423,55603,63923	JAG1,SMAD6,PPARG,SFRP2,TENT5A,TNN
11_Member	GO Biological Processes	GO:0030514	negative regulation of BMP signaling pathway	-4.17155	-1.48612	4/58	4091,5468,6423,94031	SMAD6,PPARG,SFRP2,HTRA3
11_Member	GO Biological Processes	GO:0090288	negative regulation of cellular response to growth factor stimulus	-4.13029	-1.47721	5/115	4091,5468,6423,10563,94031	SMAD6,PPARG,SFRP2,CXCL13,HTRA3
11_Member	GO Biological Processes	GO:0090101	negative regulation of transmembrane receptor protein serine/threonine kinase signaling pathway	-3.80211	-1.25924	5/135	4091,4856,5468,6423,94031	SMAD6,CCN3,PPARG,SFRP2,HTRA3
11_Member	GO Biological Processes	GO:0045598	regulation of fat cell differentiation	-3.69971	-1.18581	5/142	182,5468,6423,9370,10974	JAG1,PPARG,SFRP2,ADIPOQ,ADIRF
11_Member	GO Biological Processes	GO:0045936	negative regulation of phosphate metabolic process	-3.59115	-1.12608	8/440	978,2192,2203,4091,5468,6423,8651,9370	CDA,FBLN1,FBP1,SMAD6,PPARG,SFRP2,SOCS1,ADIPOQ
11_Member	GO Biological Processes	GO:0010563	negative regulation of phosphorus metabolic process	-3.58453	-1.12608	8/441	978,2192,2203,4091,5468,6423,8651,9370	CDA,FBLN1,FBP1,SMAD6,PPARG,SFRP2,SOCS1,ADIPOQ
11_Member	GO Biological Processes	GO:1904705	regulation of vascular associated smooth muscle cell proliferation	-3.50705	-1.06671	4/86	3162,5468,9370,9510	HMOX1,PPARG,ADIPOQ,ADAMTS1
11_Member	GO Biological Processes	GO:1904706	negative regulation of vascular associated smooth muscle cell proliferation	-3.27907	-0.897055	3/42	3162,5468,9370	HMOX1,PPARG,ADIPOQ
11_Member	GO Biological Processes	GO:0042326	negative regulation of phosphorylation	-3.22226	-0.860447	7/382	2192,2203,4091,5468,6423,8651,9370	FBLN1,FBP1,SMAD6,PPARG,SFRP2,SOCS1,ADIPOQ
11_Member	GO Biological Processes	GO:1902895	positive regulation of pri-miRNA transcription by RNA polymerase II	-3.19057	-0.852759	3/45	4091,5468,84913	SMAD6,PPARG,ATOH8
11_Member	GO Biological Processes	GO:0030510	regulation of BMP signaling pathway	-3.17831	-0.845141	4/105	4091,5468,6423,94031	SMAD6,PPARG,SFRP2,HTRA3
11_Member	GO Biological Processes	GO:0007178	transmembrane receptor protein serine/threonine kinase signaling pathway	-3.16268	-0.834104	5/186	3397,4091,5468,7122,84913	ID1,SMAD6,PPARG,CLDN5,ATOH8
11_Member	GO Biological Processes	GO:0045444	fat cell differentiation	-3.14754	-0.823519	4/107	4091,5468,8651,9370	SMAD6,PPARG,SOCS1,ADIPOQ
11_Member	GO Molecular Functions	GO:0070888	E-box binding	-3.08189	-0.78843	3/49	5468,56938,84913	PPARG,ARNTL2,ATOH8
11_Member	GO Biological Processes	GO:0045668	negative regulation of osteoblast differentiation	-3.03105	-0.750055	3/51	4091,5468,63923	SMAD6,PPARG,TNN
11_Member	GO Biological Processes	GO:0090287	regulation of cellular response to growth factor stimulus	-2.92186	-0.691108	6/314	2246,4091,5468,6423,10563,94031	FGF1,SMAD6,PPARG,SFRP2,CXCL13,HTRA3
11_Member	GO Biological Processes	GO:1902893	regulation of pri-miRNA transcription by RNA polymerase II	-2.84705	-0.644558	3/59	4091,5468,84913	SMAD6,PPARG,ATOH8
11_Member	GO Biological Processes	GO:0043407	negative regulation of MAP kinase activity	-2.82595	-0.630245	3/60	5468,6423,9370	PPARG,SFRP2,ADIPOQ
11_Member	GO Biological Processes	GO:0001933	negative regulation of protein phosphorylation	-2.74042	-0.570849	6/341	2192,4091,5468,6423,8651,9370	FBLN1,SMAD6,PPARG,SFRP2,SOCS1,ADIPOQ
11_Member	GO Biological Processes	GO:0045600	positive regulation of fat cell differentiation	-2.68808	-0.546141	3/67	5468,6423,10974	PPARG,SFRP2,ADIRF
11_Member	GO Biological Processes	GO:0007584	response to nutrient	-2.68215	-0.544825	4/143	3162,5468,6423,9370	HMOX1,PPARG,SFRP2,ADIPOQ
11_Member	GO Biological Processes	GO:0048662	negative regulation of smooth muscle cell proliferation	-2.58175	-0.487644	3/73	3162,5468,9370	HMOX1,PPARG,ADIPOQ
11_Member	GO Biological Processes	GO:0001937	negative regulation of endothelial cell proliferation	-2.53208	-0.461314	3/76	2321,5468,84913	FLT1,PPARG,ATOH8
11_Member	GO Biological Processes	GO:0050680	negative regulation of epithelial cell proliferation	-2.48676	-0.426174	4/162	2321,5468,6423,84913	FLT1,PPARG,SFRP2,ATOH8
11_Member	GO Biological Processes	GO:0090092	regulation of transmembrane receptor protein serine/threonine kinase signaling pathway	-2.47398	-0.420537	5/267	4091,4856,5468,6423,94031	SMAD6,CCN3,PPARG,SFRP2,HTRA3
11_Member	GO Biological Processes	GO:0010660	regulation of muscle cell apoptotic process	-2.45385	-0.414231	3/81	3162,5468,6423	HMOX1,PPARG,SFRP2
11_Member	GO Biological Processes	GO:0030512	negative regulation of transforming growth factor beta receptor signaling pathway	-2.45385	-0.414231	3/81	4091,5468,94031	SMAD6,PPARG,HTRA3
11_Member	GO Biological Processes	GO:0048660	regulation of smooth muscle cell proliferation	-2.41214	-0.386875	4/170	3162,5468,9370,9510	HMOX1,PPARG,ADIPOQ,ADAMTS1
11_Member	GO Biological Processes	GO:1902532	negative regulation of intracellular signal transduction	-2.35829	-0.355193	7/543	2192,2203,4856,5468,6423,9370,50861	FBLN1,FBP1,CCN3,PPARG,SFRP2,ADIPOQ,STMN3
11_Member	GO Biological Processes	GO:0043409	negative regulation of MAPK cascade	-2.33285	-0.340416	4/179	2192,5468,6423,9370	FBLN1,PPARG,SFRP2,ADIPOQ
11_Member	GO Biological Processes	GO:0031667	response to nutrient levels	-2.21449	-0.269921	6/437	3162,4914,5468,6423,7378,9370	HMOX1,NTRK1,PPARG,SFRP2,UPP1,ADIPOQ
11_Member	GO Biological Processes	GO:0009991	response to extracellular stimulus	-2.06643	-0.175389	6/470	3162,4914,5468,6423,7378,9370	HMOX1,NTRK1,PPARG,SFRP2,UPP1,ADIPOQ
12_Summary	GO Biological Processes	GO:0032642	regulation of chemokine production	-4.48395	-1.75744	5/97	3162,6372,9173,9370,84868,909,922,4179,5468,2152,5054	HMOX1,CXCL6,IL1RL1,ADIPOQ,HAVCR2,CD1A,CD5L,CD46,PPARG,F3,SERPINE1
12_Member	GO Biological Processes	GO:0032642	regulation of chemokine production	-4.48395	-1.75744	5/97	3162,6372,9173,9370,84868	HMOX1,CXCL6,IL1RL1,ADIPOQ,HAVCR2
12_Member	GO Biological Processes	GO:0032722	positive regulation of chemokine production	-3.85185	-1.29374	4/70	3162,9173,9370,84868	HMOX1,IL1RL1,ADIPOQ,HAVCR2
12_Member	GO Biological Processes	GO:0031341	regulation of cell killing	-3.25812	-0.881242	4/100	909,922,6372,84868	CD1A,CD5L,CXCL6,HAVCR2
12_Member	GO Biological Processes	GO:0050777	negative regulation of immune response	-3.23793	-0.866136	5/179	3162,4179,5468,9173,84868	HMOX1,CD46,PPARG,IL1RL1,HAVCR2
12_Member	GO Biological Processes	GO:0002823	negative regulation of adaptive immune response based on somatic recombination of immune receptors built from immunoglobulin superfamily domains	-2.95864	-0.70285	3/54	4179,9173,84868	CD46,IL1RL1,HAVCR2
12_Member	GO Biological Processes	GO:0002820	negative regulation of adaptive immune response	-2.84705	-0.644558	3/59	4179,9173,84868	CD46,IL1RL1,HAVCR2
12_Member	GO Biological Processes	GO:0002703	regulation of leukocyte mediated immunity	-2.70461	-0.546141	5/236	909,3162,4179,6372,84868	CD1A,HMOX1,CD46,CXCL6,HAVCR2
12_Member	GO Biological Processes	GO:0002704	negative regulation of leukocyte mediated immunity	-2.68808	-0.546141	3/67	3162,4179,84868	HMOX1,CD46,HAVCR2
12_Member	GO Biological Processes	GO:0001819	positive regulation of cytokine production	-2.67793	-0.544825	7/475	2152,3162,4179,5054,9173,9370,84868	F3,HMOX1,CD46,SERPINE1,IL1RL1,ADIPOQ,HAVCR2
12_Member	GO Biological Processes	GO:0002697	regulation of immune effector process	-2.66526	-0.535059	6/353	909,922,3162,4179,6372,84868	CD1A,CD5L,HMOX1,CD46,CXCL6,HAVCR2
12_Member	GO Biological Processes	GO:0001910	regulation of leukocyte mediated cytotoxicity	-2.39497	-0.377846	3/85	909,6372,84868	CD1A,CXCL6,HAVCR2
12_Member	GO Biological Processes	GO:0002822	regulation of adaptive immune response based on somatic recombination of immune receptors built from immunoglobulin superfamily domains	-2.38518	-0.371142	4/173	909,4179,9173,84868	CD1A,CD46,IL1RL1,HAVCR2
12_Member	GO Biological Processes	GO:0002819	regulation of adaptive immune response	-2.25801	-0.290175	4/188	909,4179,9173,84868	CD1A,CD46,IL1RL1,HAVCR2
12_Member	GO Biological Processes	GO:0002698	negative regulation of immune effector process	-2.06338	-0.175389	3/112	3162,4179,84868	HMOX1,CD46,HAVCR2
13_Summary	GO Molecular Functions	GO:0004222	metalloendopeptidase activity	-4.20342	-1.49918	5/111	4311,8756,9510,79148,140766,922,2152,94031	MME,ADAM7,ADAMTS1,MMP28,ADAMTS14,CD5L,F3,HTRA3
13_Member	GO Molecular Functions	GO:0004222	metalloendopeptidase activity	-4.20342	-1.49918	5/111	4311,8756,9510,79148,140766	MME,ADAM7,ADAMTS1,MMP28,ADAMTS14
13_Member	GO Molecular Functions	GO:0004175	endopeptidase activity	-3.65151	-1.16476	8/431	922,2152,4311,8756,9510,79148,94031,140766	CD5L,F3,MME,ADAM7,ADAMTS1,MMP28,HTRA3,ADAMTS14
13_Member	GO Molecular Functions	GO:0008237	metallopeptidase activity	-3.1314	-0.811874	5/189	4311,8756,9510,79148,140766	MME,ADAM7,ADAMTS1,MMP28,ADAMTS14
13_Member	GO Molecular Functions	GO:0008233	peptidase activity	-2.65309	-0.532759	8/615	922,2152,4311,8756,9510,79148,94031,140766	CD5L,F3,MME,ADAM7,ADAMTS1,MMP28,HTRA3,ADAMTS14
14_Summary	GO Biological Processes	GO:0048511	rhythmic process	-4.16917	-1.48612	7/267	3397,4914,5468,5806,9370,9510,56938,1400,3162,7122,7295,2044,4693,84868,666,4091,6457,9423,2192,27065	ID1,NTRK1,PPARG,PTX3,ADIPOQ,ADAMTS1,ARNTL2,CRMP1,HMOX1,CLDN5,TXN,EPHA5,NDP,HAVCR2,BOK,SMAD6,SH3GL3,NTN1,FBLN1,NSG1
14_Member	GO Biological Processes	GO:0048511	rhythmic process	-4.16917	-1.48612	7/267	3397,4914,5468,5806,9370,9510,56938	ID1,NTRK1,PPARG,PTX3,ADIPOQ,ADAMTS1,ARNTL2
14_Member	GO Biological Processes	GO:0051098	regulation of binding	-3.33222	-0.934413	7/366	1400,3162,3397,5468,7122,7295,9370	CRMP1,HMOX1,ID1,PPARG,CLDN5,TXN,ADIPOQ
14_Member	GO Biological Processes	GO:0051101	regulation of DNA binding	-2.94845	-0.70285	4/121	3162,3397,5468,7295	HMOX1,ID1,PPARG,TXN
14_Member	GO Biological Processes	GO:0051090	regulation of DNA-binding transcription factor activity	-2.80493	-0.615907	7/451	2044,3162,3397,4693,4914,5468,84868	EPHA5,HMOX1,ID1,NDP,NTRK1,PPARG,HAVCR2
14_Member	GO Biological Processes	GO:0007623	circadian rhythm	-2.79709	-0.614643	4/133	3397,4914,9370,56938	ID1,NTRK1,ADIPOQ,ARNTL2
14_Member	GO Biological Processes	GO:0051100	negative regulation of binding	-2.45829	-0.414231	4/165	1400,3162,3397,9370	CRMP1,HMOX1,ID1,ADIPOQ
14_Member	GO Biological Processes	GO:0051129	negative regulation of cellular component organization	-2.37332	-0.368054	8/684	666,1400,3397,4091,5468,6457,9370,9423	BOK,CRMP1,ID1,SMAD6,PPARG,SH3GL3,ADIPOQ,NTN1
14_Member	GO Molecular Functions	GO:0008022	protein C-terminus binding	-2.33285	-0.340416	4/179	2192,3397,5468,6457	FBLN1,ID1,PPARG,SH3GL3
14_Member	GO Biological Processes	GO:0032091	negative regulation of protein binding	-2.2475	-0.284981	3/96	1400,3397,9370	CRMP1,ID1,ADIPOQ
14_Member	GO Biological Processes	GO:0071868	cellular response to monoamine stimulus	-2.23503	-0.284981	3/97	3397,9370,27065	ID1,ADIPOQ,NSG1
14_Member	GO Biological Processes	GO:0071870	cellular response to catecholamine stimulus	-2.23503	-0.284981	3/97	3397,9370,27065	ID1,ADIPOQ,NSG1
14_Member	GO Biological Processes	GO:0071867	response to monoamine	-2.19844	-0.261362	3/100	3397,9370,27065	ID1,ADIPOQ,NSG1
14_Member	GO Biological Processes	GO:0071869	response to catecholamine	-2.19844	-0.261362	3/100	3397,9370,27065	ID1,ADIPOQ,NSG1
14_Member	GO Biological Processes	GO:0043393	regulation of protein binding	-2.1949	-0.259673	4/196	1400,3397,7122,9370	CRMP1,ID1,CLDN5,ADIPOQ
15_Summary	GO Biological Processes	GO:0030308	negative regulation of cell growth	-4.13347	-1.47721	6/186	978,2203,4856,6423,9423,79960,1154,8651	CDA,FBP1,CCN3,SFRP2,NTN1,JADE1,CISH,SOCS1
15_Member	GO Biological Processes	GO:0030308	negative regulation of cell growth	-4.13347	-1.47721	6/186	978,2203,4856,6423,9423,79960	CDA,FBP1,CCN3,SFRP2,NTN1,JADE1
15_Member	GO Biological Processes	GO:0045926	negative regulation of growth	-3.48425	-1.06445	6/245	978,2203,4856,6423,9423,79960	CDA,FBP1,CCN3,SFRP2,NTN1,JADE1
15_Member	GO Biological Processes	GO:0001558	regulation of cell growth	-3.01207	-0.735159	7/415	978,1154,2203,4856,6423,9423,79960	CDA,CISH,FBP1,CCN3,SFRP2,NTN1,JADE1
15_Member	GO Biological Processes	GO:0040008	regulation of growth	-2.4662	-0.417581	8/660	978,1154,2203,4856,6423,8651,9423,79960	CDA,CISH,FBP1,CCN3,SFRP2,SOCS1,NTN1,JADE1
16_Summary	GO Biological Processes	GO:0001822	kidney development	-3.96434	-1.35701	7/288	182,2246,2674,4091,4311,9510,54798,6423,7122,55603	JAG1,FGF1,GFRA1,SMAD6,MME,ADAMTS1,DCHS2,SFRP2,CLDN5,TENT5A
16_Member	GO Biological Processes	GO:0001822	kidney development	-3.96434	-1.35701	7/288	182,2246,2674,4091,4311,9510,54798	JAG1,FGF1,GFRA1,SMAD6,MME,ADAMTS1,DCHS2
16_Member	GO Biological Processes	GO:0072001	renal system development	-3.88175	-1.29973	7/297	182,2246,2674,4091,4311,9510,54798	JAG1,FGF1,GFRA1,SMAD6,MME,ADAMTS1,DCHS2
16_Member	GO Biological Processes	GO:0003151	outflow tract morphogenesis	-3.71343	-1.19247	4/76	182,4091,6423,7122	JAG1,SMAD6,SFRP2,CLDN5
16_Member	GO Biological Processes	GO:0001655	urogenital system development	-3.57041	-1.12145	7/334	182,2246,2674,4091,4311,9510,54798	JAG1,FGF1,GFRA1,SMAD6,MME,ADAMTS1,DCHS2
16_Member	GO Biological Processes	GO:0003206	cardiac chamber morphogenesis	-2.88344	-0.667049	4/126	182,4091,6423,9510	JAG1,SMAD6,SFRP2,ADAMTS1
16_Member	GO Biological Processes	GO:0003007	heart morphogenesis	-2.59629	-0.496819	5/250	182,4091,6423,7122,9510	JAG1,SMAD6,SFRP2,CLDN5,ADAMTS1
16_Member	GO Biological Processes	GO:0045669	positive regulation of osteoblast differentiation	-2.56495	-0.483967	3/74	182,6423,55603	JAG1,SFRP2,TENT5A
16_Member	GO Biological Processes	GO:0003205	cardiac chamber development	-2.43964	-0.406701	4/167	182,4091,6423,9510	JAG1,SMAD6,SFRP2,ADAMTS1
17_Summary	GO Biological Processes	GO:0006935	chemotaxis	-3.90792	-1.3092	9/506	1400,2044,2321,4856,4914,6356,6372,9423,10563,94031,2674,23026,50861,63923,11155	CRMP1,EPHA5,FLT1,CCN3,NTRK1,CCL11,CXCL6,NTN1,CXCL13,HTRA3,GFRA1,MYO16,STMN3,TNN,LDB3
17_Member	GO Biological Processes	GO:0006935	chemotaxis	-3.90792	-1.3092	9/506	1400,2044,2321,4856,4914,6356,6372,9423,10563	CRMP1,EPHA5,FLT1,CCN3,NTRK1,CCL11,CXCL6,NTN1,CXCL13
17_Member	GO Biological Processes	GO:0042330	taxis	-3.88228	-1.29973	9/510	1400,2044,2321,4856,4914,6356,6372,9423,10563	CRMP1,EPHA5,FLT1,CCN3,NTRK1,CCL11,CXCL6,NTN1,CXCL13
17_Member	GO Molecular Functions	GO:0019838	growth factor binding	-3.7429	-1.21475	5/139	2321,4856,4914,10563,94031	FLT1,CCN3,NTRK1,CXCL13,HTRA3
17_Member	GO Molecular Functions	GO:0004714	transmembrane receptor protein tyrosine kinase activity	-2.80523	-0.615907	3/61	2044,2321,4914	EPHA5,FLT1,NTRK1
17_Member	GO Biological Processes	GO:0031175	neuron projection development	-2.55125	-0.475402	8/639	1400,2044,2674,4914,9423,23026,50861,63923	CRMP1,EPHA5,GFRA1,NTRK1,NTN1,MYO16,STMN3,TNN
17_Member	GO Molecular Functions	GO:0019199	transmembrane receptor protein kinase activity	-2.46907	-0.418047	3/80	2044,2321,4914	EPHA5,FLT1,NTRK1
17_Member	GO Biological Processes	GO:0032989	cellular component morphogenesis	-2.23334	-0.284981	7/573	1400,2044,4914,9423,11155,23026,63923	CRMP1,EPHA5,NTRK1,NTN1,LDB3,MYO16,TNN
17_Member	GO Biological Processes	GO:0048812	neuron projection morphogenesis	-2.13202	-0.214885	6/455	1400,2044,4914,9423,23026,63923	CRMP1,EPHA5,NTRK1,NTN1,MYO16,TNN
17_Member	GO Biological Processes	GO:0120039	plasma membrane bounded cell projection morphogenesis	-2.11426	-0.204159	6/459	1400,2044,4914,9423,23026,63923	CRMP1,EPHA5,NTRK1,NTN1,MYO16,TNN
17_Member	GO Biological Processes	GO:0048858	cell projection morphogenesis	-2.0967	-0.190073	6/463	1400,2044,4914,9423,23026,63923	CRMP1,EPHA5,NTRK1,NTN1,MYO16,TNN
17_Member	GO Biological Processes	GO:0007409	axonogenesis	-2.02805	-0.148264	5/342	1400,2044,4914,9423,63923	CRMP1,EPHA5,NTRK1,NTN1,TNN
17_Member	GO Biological Processes	GO:0032990	cell part morphogenesis	-2.0159	-0.14257	6/482	1400,2044,4914,9423,23026,63923	CRMP1,EPHA5,NTRK1,NTN1,MYO16,TNN
18_Summary	GO Biological Processes	GO:0009410	response to xenobiotic stimulus	-3.86422	-1.29374	8/401	2203,3162,4914,6423,9370,25788,29785,442038,978,2246,5468	FBP1,HMOX1,NTRK1,SFRP2,ADIPOQ,RAD54B,CYP2S1,SULT1C3,CDA,FGF1,PPARG
18_Member	GO Biological Processes	GO:0009410	response to xenobiotic stimulus	-3.86422	-1.29374	8/401	2203,3162,4914,6423,9370,25788,29785,442038	FBP1,HMOX1,NTRK1,SFRP2,ADIPOQ,RAD54B,CYP2S1,SULT1C3
18_Member	GO Biological Processes	GO:0071466	cellular response to xenobiotic stimulus	-2.43041	-0.400577	4/168	2203,9370,29785,442038	FBP1,ADIPOQ,CYP2S1,SULT1C3
18_Member	GO Biological Processes	GO:0062014	negative regulation of small molecule metabolic process	-2.17472	-0.244104	3/102	978,2203,9370	CDA,FBP1,ADIPOQ
18_Member	GO Biological Processes	GO:0062012	regulation of small molecule metabolic process	-2.02805	-0.148264	5/342	978,2203,2246,5468,9370	CDA,FBP1,FGF1,PPARG,ADIPOQ
19_Summary	GO Biological Processes	GO:0043549	regulation of kinase activity	-3.85516	-1.29374	11/763	1154,2044,2246,2321,4914,5468,6423,7295,8651,9370,29775,2192,6356,84868,2674,182,579,55509	CISH,EPHA5,FGF1,FLT1,NTRK1,PPARG,SFRP2,TXN,SOCS1,ADIPOQ,CARD10,FBLN1,CCL11,HAVCR2,GFRA1,JAG1,NKX3-2,BATF3
19_Member	GO Biological Processes	GO:0043549	regulation of kinase activity	-3.85516	-1.29374	11/763	1154,2044,2246,2321,4914,5468,6423,7295,8651,9370,29775	CISH,EPHA5,FGF1,FLT1,NTRK1,PPARG,SFRP2,TXN,SOCS1,ADIPOQ,CARD10
19_Member	GO Biological Processes	GO:0043405	regulation of MAP kinase activity	-3.19453	-0.852759	5/183	2246,2321,5468,6423,9370	FGF1,FLT1,PPARG,SFRP2,ADIPOQ
19_Member	GO Biological Processes	GO:0043408	regulation of MAPK cascade	-2.95176	-0.70285	9/686	2192,2246,2321,4914,5468,6356,6423,9370,84868	FBLN1,FGF1,FLT1,NTRK1,PPARG,CCL11,SFRP2,ADIPOQ,HAVCR2
19_Member	GO Biological Processes	GO:0070372	regulation of ERK1 and ERK2 cascade	-2.94316	-0.702529	6/311	2192,2246,4914,6356,9370,84868	FBLN1,FGF1,NTRK1,CCL11,ADIPOQ,HAVCR2
19_Member	GO Biological Processes	GO:0001934	positive regulation of protein phosphorylation	-2.79894	-0.614643	9/722	2246,2321,2674,4914,5468,6423,7295,9370,29775	FGF1,FLT1,GFRA1,NTRK1,PPARG,SFRP2,TXN,ADIPOQ,CARD10
19_Member	GO Biological Processes	GO:0033674	positive regulation of kinase activity	-2.68821	-0.546141	7/473	2044,2246,2321,4914,7295,9370,29775	EPHA5,FGF1,FLT1,NTRK1,TXN,ADIPOQ,CARD10
19_Member	GO Biological Processes	GO:0045834	positive regulation of lipid metabolic process	-2.57589	-0.484436	4/153	2246,2321,5468,9370	FGF1,FLT1,PPARG,ADIPOQ
19_Member	GO Biological Processes	GO:0045859	regulation of protein kinase activity	-2.52657	-0.458324	8/645	2246,2321,5468,6423,7295,8651,9370,29775	FGF1,FLT1,PPARG,SFRP2,TXN,SOCS1,ADIPOQ,CARD10
19_Member	GO Biological Processes	GO:0002520	immune system development	-2.3771	-0.368873	8/683	182,579,2321,4914,5468,6423,55509,84868	JAG1,NKX3-2,FLT1,NTRK1,PPARG,SFRP2,BATF3,HAVCR2
19_Member	GO Biological Processes	GO:0051347	positive regulation of transferase activity	-2.29055	-0.306477	7/559	2044,2246,2321,4914,7295,9370,29775	EPHA5,FGF1,FLT1,NTRK1,TXN,ADIPOQ,CARD10
19_Member	GO Biological Processes	GO:0070374	positive regulation of ERK1 and ERK2 cascade	-2.02227	-0.145378	4/220	2246,4914,6356,84868	FGF1,NTRK1,CCL11,HAVCR2
20_Summary	GO Biological Processes	GO:0050920	regulation of chemotaxis	-3.68238	-1.182	6/225	2152,2246,4856,5054,10563,79148,3162,3397	F3,FGF1,CCN3,SERPINE1,CXCL13,MMP28,HMOX1,ID1
20_Member	GO Biological Processes	GO:0050920	regulation of chemotaxis	-3.68238	-1.182	6/225	2152,2246,4856,5054,10563,79148	F3,FGF1,CCN3,SERPINE1,CXCL13,MMP28
20_Member	GO Biological Processes	GO:0002686	negative regulation of leukocyte migration	-3.00642	-0.733544	3/52	3162,4856,79148	HMOX1,CCN3,MMP28
20_Member	GO Biological Processes	GO:0002688	regulation of leukocyte chemotaxis	-2.90909	-0.685584	4/124	4856,5054,10563,79148	CCN3,SERPINE1,CXCL13,MMP28
20_Member	GO Biological Processes	GO:0002685	regulation of leukocyte migration	-2.85543	-0.646045	5/218	3162,4856,5054,10563,79148	HMOX1,CCN3,SERPINE1,CXCL13,MMP28
20_Member	GO Biological Processes	GO:0043542	endothelial cell migration	-2.68808	-0.546141	3/67	3397,4856,10563	ID1,CCN3,CXCL13
20_Member	GO Biological Processes	GO:0050922	negative regulation of chemotaxis	-2.65153	-0.532759	3/69	4856,10563,79148	CCN3,CXCL13,MMP28
20_Member	GO Biological Processes	GO:0010631	epithelial cell migration	-2.35276	-0.351815	3/88	3397,4856,10563	ID1,CCN3,CXCL13
20_Member	GO Biological Processes	GO:0090132	epithelium migration	-2.3121	-0.32595	3/91	3397,4856,10563	ID1,CCN3,CXCL13
20_Member	GO Biological Processes	GO:0090130	tissue migration	-2.23503	-0.284981	3/97	3397,4856,10563	ID1,CCN3,CXCL13
20_Member	GO Biological Processes	GO:0071675	regulation of mononuclear cell migration	-2.02192	-0.145378	3/116	4856,5054,10563	CCN3,SERPINE1,CXCL13

## Sheet: KEGG(M2_IL4+IL10 vs M2_M)DOWN
Table. KEGG enrichment pathway of down-regulated genes
GroupID	Category	Term	Description	LogP	Log(q-value)	InTerm_InList	Genes	Symbols
1_Summary	KEGG Pathway	hsa01250	Biosynthesis of nucleotide sugars	-3.44269	-1.14739	3/37	3101,7360,9945	HK3,UGP2,GFPT2
1_Member	KEGG Pathway	hsa01250	Biosynthesis of nucleotide sugars	-3.44269	-1.14739	3/37	3101,7360,9945	HK3,UGP2,GFPT2
1_Member	KEGG Pathway	hsa00520	Amino sugar and nucleotide sugar metabolism	-3.08189	-1.14739	3/49	3101,7360,9945	HK3,UGP2,GFPT2
2_Summary	KEGG Pathway	hsa04930	Type II diabetes mellitus	-3.16246	-1.14739	3/46	3101,8651,9370	HK3,SOCS1,ADIPOQ
2_Member	KEGG Pathway	hsa04930	Type II diabetes mellitus	-3.16246	-1.14739	3/46	3101,8651,9370	HK3,SOCS1,ADIPOQ
3_Summary	KEGG Pathway	hsa04066	HIF-1 signaling pathway	-3.1174	-1.14739	4/109	2321,3101,3162,5054	FLT1,HK3,HMOX1,SERPINE1
3_Member	KEGG Pathway	hsa04066	HIF-1 signaling pathway	-3.1174	-1.14739	4/109	2321,3101,3162,5054	FLT1,HK3,HMOX1,SERPINE1
4_Summary	KEGG Pathway	hsa03320	PPAR signaling pathway	-2.5484	-0.710811	3/75	5468,9370,28965	PPARG,ADIPOQ,SLC27A6
4_Member	KEGG Pathway	hsa03320	PPAR signaling pathway	-2.5484	-0.710811	3/75	5468,9370,28965	PPARG,ADIPOQ,SLC27A6
5_Summary	KEGG Pathway	hsa04610	Complement and coagulation cascades	-2.39497	-0.636562	3/85	2152,4179,5054	F3,CD46,SERPINE1
5_Member	KEGG Pathway	hsa04610	Complement and coagulation cascades	-2.39497	-0.636562	3/85	2152,4179,5054	F3,CD46,SERPINE1
6_Summary	KEGG Pathway	hsa04060	Cytokine-cytokine receptor interaction	-2.29149	-0.60003	5/295	3601,6356,6372,9173,10563	IL15RA,CCL11,CXCL6,IL1RL1,CXCL13
6_Member	KEGG Pathway	hsa04060	Cytokine-cytokine receptor interaction	-2.29149	-0.60003	5/295	3601,6356,6372,9173,10563	IL15RA,CCL11,CXCL6,IL1RL1,CXCL13
6_Member	KEGG Pathway	hsa04061	Viral protein interaction with cytokine and cytokine receptor	-2.19844	-0.564974	3/100	6356,6372,10563	CCL11,CXCL6,CXCL13

## Sheet: Hub genes(M2 macrophage)
Table.Hub genes identified by cyohubba between M2_IL4+IL10 and M2_M-CSF
Gene Symbol	Degree of connectivity	logFC
IL6	58	1.82705
CD4	42	2.21201
IGF1	34	2.41213
IL10	34	1.60095
PTGS2	28	2.19579
FOS	27	2.1615
PPARG	25	-1.95135
MPO	24	5.03828
NTRK1	18	-4.57222
AREG	17	2.3641
ADIPOQ	16	-1.89982
EGR1	13	2.14316
HMOX1	13	-1.53631
NFATC1	15	2.12263
FLT1	15	-1.57038
WNT5A	13	1.91362
LCN2	15	2.33758
ACP5	13	2.43504
ACAN	12	2.66949
CYBB	13
SELP	13	2.03574
IL11	11	1.94752
CCL20	13	4.34265
EREG	10	2.42269
CTSG	13	4.86741
FGF1	10	-2.17933
JAG1	11	-1.86015
COL3A1	11	1.86557
ELANE	12	1.5808
CAMP	12	3.92822
PRTN3	12	4.42677
PTHLH	10	-4.2573
NR4A1	8	2.10773
ADAMTS5	8	2.54172
FOSB	7	2.27063
ANGPT1	9	1.64111
GPR29	10
MME	9	-1.874
SOCS1	7	-2.22437
TNFRSF11A	7	1.56637
CD1A	9	-2.94184
MATK	6	2.56883
CXCL13	9	-3.4466
LIF	9	2.09543
GDF15	7	1.67391
CD46	7	-1.70576
S1PR1	8	1.60507
CISH	6	-2.36076
CD33	7	2.70998
CCL11	8	-4.95957
SERPINE2	5	1.50563
WNT4	10	3.80302
IL1RL1	5	-2.05111
PON1	4	2.7761
ARRB1	7	1.71949
GRIA1	11	2.18542
CRLF2	6	1.54787
IBSP	7	-2.12784
CLDN5	4	-2.59459
HAVCR2	4	-2.78553
AZU1	11	4.53893
PTGER3	3	2.7894
FBXO32	2	-1.76557
SOD3	3	1.68164
LMO2	4	1.56145
SH3GL3	8	-1.78227
SLCO2A1	4	-1.90058
SFRP2	6	-4.2706
PDGFD	4	1.62878
SLC6A3	6	1.68463
DUSP6	5	1.51519
NTS	3	2.79619
LY9	3	1.95893
PTGDS	3	1.94116
WNT7A	8	1.89811
DCSTAMP	7	2.23151
OCSTAMP	6	2.62312
NOV	2
RGS2	5	2.03926
DGAT2	4	3.34903
ATP6V0D2	5	3.25476
SPRY1	6	2.11001
COL9A3	5	1.71341
ERVV-1	1	4.9651
SLC27A6	3	-2.43906
COL11A1	8	2.25261
ADIRF	3	-2.40538
CD177	4	3.80413
GPC3	5	1.96678
PTN	3	2.03482
EPHA3	2	2.02718
FBLN1	8	-1.59839
SPRY2	5	1.55256
PRSS57	4	3.08905
APOLD1	1	2.68018
FOLR1	3	1.70392
ADAMTS14	6	-1.63275
SEMA6A	3	1.65819
AMPH	5	-2.4987
COL5A3	6	-2.27707
GFRA1	2	-2.48096
OMD	3	1.59873
NDP	4	-3.6527
SFRP1	4	2.73672
LAMA2	4	4.51945
GBP2	1	-1.53712
NUP210	1	1.58673
CACNA1G	3	1.51469
OLFM2	4	-3.27909
SNAP25	6	2.19604
OPRD1	2	2.44257
MXRA5	2	-2.58234
GRID2	5	1.89662
HK3	2	-1.75212
GRIA4	5	1.50184
TNN	1	-3.15337
ST14	2	1.8899
NRROS	1	1.5514
RLN2	1	-4.67505
PADI1	1	3.09046
CFHR4	1	3.29946
ACER2	1
ANK3	2	1.58965
SLC39A8	2	-1.88704
CHRNA4	2	-2.36634
CYTH4	2	1.55881
LPPR3	2
CACNA1D	3	3.14348
LCNL1	1	1.79407
GABRP	1	-1.93661
IGSF11	1	3.65151
RGS16	1	2.1643
FAM25A	1
HMCN1	1	2.03532
EPHA5	1	-1.52328
CDKN1C	1	1.68726
NTN1	1	-2.19381
EFEMP1	1	2.80367
GALNT12	1	-1.82041
FAM65C	1
FBP1	1	-3.01526
SLC13A3	1	-2.68507
TSPAN33	2	-3.32438
BANK1	1	2.33384
DPEP2	1	2.25677
C7	2	4.6134
CD5L	1	-2.54999
CYP26A1	2	2.16669
DHRS3	1	2.21546
CYP2S1	1	-1.86305
TMEM190	1	1.61804
MS4A8	1	2.21007
MYO16	1	-2.6016
DCHS2	1	-4.45816
UPP1	1	-2.26359
CDA	1	-1.58939
