# Supplementary material for: Transcriptomic Establishment of Pig Macrophage Polarization Signatures
Source: Curr Issues Mol Biol. 2023 Mar 12;45(3):2338–50. doi: 10.3390/cimb45030151 (PMC10047103; doi:10.3390/cimb45030151)
Supplement: Supplementary file 1 [file cimb-45-00151-s001.zip › Additional file/Additional file4.xlsx]

## Sheet:  Gene Set Enrichment Analysis 
Table. Gene Set Enrichment Analysis (GSEA) in clinical samples
GEO ID	Study	Samplle ID	Infection State	TIME	MOI
GSE174494	10.1128/JVI.01052-21	GSM5315968	Use PAMS infected with PRRSV virus but not infected	7day	106 TCID50/ml
		GSM5315973
		GSM5315975
		GSM5315976	PAMS infected with PRRSV virus
		GSM5315972
		GSM5315974
		GSM5315969	Negative control group	7day
		GSM5315970
		GSM5315971
GSE145954	10.1016/j.vetmic.2021.109211	GSM4340133	ASFV virus infection	0H	1
		GSM4340134
		GSM4340135
		GSM4340136	ASFV virus infection	6H	1
		GSM4340137
		GSM4340138
		GSM4852458	Negative control group	6H
		GSM4852459
		GSM4852460
		GSM4340139	ASFV virus infection	12H	1
		GSM4340140
		GSM4340141
		GSM4852461	Negative control group	12H
		GSM4852462
		GSM4852463
		GSM4340142	ASFV virus infection	24H	1
		GSM4340143
		GSM4340144
		GSM4852464	Negative control group	24H
		GSM4852465
		GSM4852466
GSE146715	10.1007/s00436-020-06677-5	GSM4404613	T. godii Me49 infection	15H	5
		GSM4404614
		GSM4404615
		GSM4404607	Negative control group
		GSM4404608
		GSM4404609
GSE153330	10.3389/fcimb.2020.526876	GSM4640607	TgHB1 T. gondii infection	6H	5
		GSM4640608
		GSM4640609
		GSM4640610	TgHB1 T. gondii infection	12H	5
		GSM4640611
		GSM4640612
		GSM4640613	TgHB1 T. gondii infection	24H	5
		GSM4640614
		GSM4640615
		GSM4640616	TgRH T. gondii infection	6H	5
		GSM4640617
		GSM4640618
		GSM4640619	TgRH T. gondii infection	12H	5
		GSM4640620
		GSM4640621
		GSM4640622	TgRH T. gondii infection	24H	5
		GSM4640623
		GSM4640624
		GSM4640625	T. godii Me49 infection	6H	5
		GSM4640626
		GSM4640627
		GSM4640628	T. godii Me49 infection	12H	5
		GSM4640629
		GSM4640630
		GSM4640631	T. godii Me49 infection	24H	5
		GSM4640632
		GSM4640633
		GSM4640595	Negative control group
		GSM4640596
		GSM4640597
GSE34544	10.1186/s12985-017-0890-6	GSM850849	HPS4 infection	28day	107.3 TCID50/ml
		GSM850850
		GSM850851
		GSM850852	Negative control group	28day
		GSM850853
		GSM850854
GSE30696	10.1186/s12985-017-0890-6	GSM761343	SS2 infection	7day	107.3 TCID50/ml
		GSM761344
		GSM761345
		GSM761346	Negative control group	7day
		GSM761347
		GSM761348
GSE181105	10.1016/j.virusres.2014.11.006	GSM5484616	Mhp infetion	6 and 15H	0.01
		GSM5484617
		GSM5484618
		GSM5484628
		GSM5484629
		GSM5484630
		GSM5484619	PAMS infected with PRRSV virus	6 and 15H	0.01
		GSM5484620
		GSM5484621
		GSM5484631
		GSM5484632
		GSM5484633
		GSM5484613	Negative control group	6 and 15H
		GSM5484614
		GSM5484615
		GSM5484625
		GSM5484626
		GSM5484627
GSE22782	10.7150/ijbs.7.947	GSM563332	PAMS infected with PRRSV virus	5day	10 -5 TCID 50/ml
		GSM563333
		GSM563334
		GSM563329	Negative control group	5day
		GSM563330
		GSM563331
GSE30918	10.1186/1471-2164-14-353	GSM766444	PCV2 infection	24H	1
		GSM766445
		GSM766446
		GSM766447	PCV2 infection	48H
		GSM766448
		GSM766449
GSE156504	10.1186/s13567-021-00914-0	GSM4732699	PAMS infected with PRRSV-JAX1 virus	21day	10 -5 TCID 50/ml
		GSM4732700
		GSM4732701
		GSM4732705	PAMS infected with PRRSV-HNhx virus	21day	10 -5 TCID 50/ml
		GSM4732706
		GSM4732707
		GSM4732696	Negative control group	5/21day
		GSM4732697
		GSM4732698
GSE49882	10.1371/journal.pone.0101968	GSM1208879	Mhp infection	6 and 15H	10 8 CCU/ml
		GSM1208880
		GSM1208881
		GSM1208891
		GSM1208892
		GSM1208893
		GSM1208882	PAMS infected with PRRSV virus	6 and 15H	10 8 CCU/ml
		GSM1208883
		GSM1208884
		GSM1208894
		GSM1208895
		GSM1208896
		GSM1208876	Negative control group	6 and 15H	100 ng/ml
		GSM1208877
		GSM1208878
		GSM1208888
		GSM1208889
		GSM1208890
GSE30956	10.4049/jimmunol.1102649	GSM767603	LPS stimulated BMDM	2H	100 ng/ml
		GSM767607
		GSM767611
		GSM767615
		GSM767619
		GSM767623
		GSM767604	LPS stimulated BMDM	7H	100 ng/ml
		GSM767608
		GSM767612
		GSM767616
		GSM767620
		GSM767624
		GSM767605	LPS stimulated BMDM	24h	100 ng/ml
		GSM767609
		GSM767613
		GSM767617
		GSM767621
		GSM767602	Negative control group
		GSM767606
		GSM767610
		GSM767614
		GSM767618
		GSM767622
GSE45145	10.1186/1471-2164-14-581	GSM1097913	LPS stimulated PMBC(Landrace)	7h	100 ng/ml
		GSM1097914
		GSM1097915
		GSM1097916
		GSM1097917
		GSM1097918	LPS stimulated PMBC(Big white pig)	7h	100 ng/ml
		GSM1097919
		GSM1097920
		GSM1097921
		GSM1097922
		GSM1097923	LPS stimulated PMBC(Duroc)	7h	100 ng/ml
		GSM1097924
		GSM1097925
		GSM1097926
		GSM1097927
		GSM1097928	LPS stimulated PMBC(Pietland)	7h	100 ng/ml
		GSM1097929
		GSM1097930
		GSM1097931
		GSM1097932
		GSM1097933	LPS stimulated PMBC(Hampshire)	7h	100 ng/ml
		GSM1097934
		GSM1097935
		GSM1097936
		GSM1097937
		GSM1097962	LPS stimulated BMDM(Landrace)	7h	100 ng/ml
		GSM1097963
		GSM1097964
		GSM1097965
		GSM1097966
		GSM1097967	LPS stimulated BMDM(Big white pig)	7h	100 ng/ml
		GSM1097968
		GSM1097969
		GSM1097970
		GSM1097971
		GSM1097972	LPS stimulated BMDM(Duroc)	7h	100 ng/ml
		GSM1097973
		GSM1097974
		GSM1097975
		GSM1097976
		GSM1097977	LPS stimulated BMDM(Pietland)	7h	100 ng/ml
		GSM1097978
		GSM1097979
		GSM1097980
		GSM1097981
		GSM1097982	LPS stimulated BMDM(Hampshire)	7h	100 ng/ml
		GSM1097983
		GSM1097984
		GSM1097985
		GSM1097986
		GSM1098006	LPS stimulated PAM(Landrace)	7h	100 ng/ml
		GSM1098007
		GSM1098008
		GSM1098009
		GSM1098010
		GSM1098011	LPS stimulated PAM(Big white pig)	7h	100 ng/ml
		GSM1098012
		GSM1098013
		GSM1098014
		GSM1098015
		GSM1098016	LPS stimulated PAM(Duroc)	7h	100 ng/ml
		GSM1098017
		GSM1098018
		GSM1098019
		GSM1098020
		GSM1098021	LPS stimulated PAM(Pietland)	7h	100 ng/ml
		GSM1098022
		GSM1098023
		GSM1098024
		GSM1098025
		GSM1098026	LPS stimulated PAM(Hampshire)	7h	100 ng/ml
		GSM1098027
		GSM1098028
		GSM1098029
		GSM1098030
		GSM1097889	LPS stimulated PMBC(Landrace)	7h
		GSM1097890
		GSM1097891
		GSM1097892
		GSM1097893
		GSM1097894	LPS stimulated PMBC(Big white pig)	7h
		GSM1097895
		GSM1097896
		GSM1097897
		GSM1097898
		GSM1097899	LPS stimulated PMBC(Duroc)	7h
		GSM1097900
		GSM1097901
		GSM1097902
		GSM1097903
		GSM1097904	LPS stimulated PMBC(Pietland)	7h
		GSM1097905
		GSM1097906
		GSM1097907
		GSM1097908
		GSM1097909	LPS stimulated PMBC(Hampshire)	7h
		GSM1097910
		GSM1097911
		GSM1097912
		GSM1097913
		GSM1097937	LPS stimulated BMDM(Landrace)	7h
		GSM1097938
		GSM1097939
		GSM1097940
		GSM1097941
		GSM1097942	LPS stimulated BMDM(Big white pig)	7h
		GSM1097943
		GSM1097944
		GSM1097945
		GSM1097946
		GSM1097947	LPS stimulated BMDM(Duroc)	7h
		GSM1097948
		GSM1097949
		GSM1097950
		GSM1097951
		GSM1097952	LPS stimulated BMDM(Pietland)	7h
		GSM1097953
		GSM1097954
		GSM1097955
		GSM1097956
		GSM1097957	LPS stimulated BMDM(Hampshire)	7h
		GSM1097958
		GSM1097959
		GSM1097960
		GSM1097961
		GSM1097985	LPS stimulated PAM(Landrace)	7h
		GSM1097986
		GSM1097987
		GSM1097988
		GSM1097989
		GSM1097990	LPS stimulated PAM(Big white pig)	7h
		GSM1097991
		GSM1097992
		GSM1097993
		GSM1097994
		GSM1097995	LPS stimulated PAM(Duroc)	7h
		GSM1097996
		GSM1097997
		GSM1097998
		GSM1097999
		GSM1098000	LPS stimulated PAM(Pietland)	7h
		GSM1098001
		GSM1098002
		GSM1098003
		GSM1098004
		GSM1098005	LPS stimulated PAM(Hampshire)	7h
		GSM1098006
		GSM1098007
		GSM1098008
		GSM1098009

## Sheet: GSEA enrichment results
Table: Features and results obtained of GSE datasets that used classical activators and different conditions.
GEO ID	DATA SOURCE	COMPARISON	SAMPLE SIZE	RESULT	P value
GSE174494	RNA-seq	Macrophages were obtained by lung perfusion in pigs infected with the PRRSV virus. The harvested infected macrophages were detected by RNA-seq.	Alveolar M ϕ from PRRSV (n = 3) vs. PPRRSV-GFP (n=3) vs. RPMI-1640 (n = 3).	M1_GM-CSF genes were enriched in PRRSV-infected cells	P=0.0000 M1_GM-CSF and PRRSV-infected cells
GSE145954	RNA-seq	PAMs infected ASFV isolates (MOI=1), and transcriptome analysis was performed on infected cells and normal PAM at 0, 6, 12, and 24 h.	Alveolar M ϕ from ASFV-0h (n = 3) vs. ASFV-6h(n=3) vs. ASFV-12h(n=3) vs. ASFV-24h(n=3) vs. uninfected (n = 3).	M1_GM-CSF genes were enriched in ASFV-infected cells	P=0.0048 M1_GM-CSF and ASFV-infected cells
GSE146715	RNA-seq	PAM-infected with T. godii Me49 for 15 hours. Transcriptome analysis was performed on infected and uninfected PAM	Alveolar M ϕ from Me49-PAM (n = 3) vs. uninfected (n = 3).	M2_M-CSF genes were enriched in Toxoplasma godii-infected cells	P=0.0015 M1_GM-CSF and Toxoplasma Me49-infected cells P=0 M2_M-CSF and Toxoplasma Me49-infected cells
GSE153330	RNA-seq	PAM-infected with TgRH (type ⅰ), TgME49 (type ⅱ), or TgHB1-Toxoplasma for 6, 12, and 24 hours. Transcriptome analysis was performed on infected and uninfected PAM	Alveolar M ϕ from PAM at different infection times for each infection strain (n = 3) vs. uninfected (n = 3).	M2_IL4+IL10 genes were enriched in Toxoplasma godii-infected cells	P=0 M2_IL4+IL10 and Toxoplasma godii-infected cells
GSE34544	Microarray analysis	The piglets were infected with SS2 and HPS4 28 days later. Transcriptome analysis of infected and uninfected PAM.	Alveolar M ϕ from PAM for each infection strain (n = 6) vs. uninfected (n = 6).	M1_GM-CSF genes were enriched in HPS4-infected cells	P=0.003 M1_GM-CSF and HPS4-infected cells
GSE30696				M1_IFNγ+LPS， and M2_M-CSF genes were enriched in SS2-infected cells	P=0.0015 M1_IFNγ+LPS and SS2-infected cells P=0 M2_M-CSF and SS2-infected cells
GSE181105	Microarray analysis	Infected PAM was obtained 6 and 15 hours after infection with Mhp or PRRSV. Microarray analysis of infected and uninfected PAM.	Alveolar M ϕ from PAM for each infection strain (n = 3) vs. uninfected (n = 3).	M1_GM-CSF genes were enriched in PRRSV-infected cells	P=0.0333 M1_GM-CSF and PRRSV-infected cells
				M1_GM-CSF genes were enriched in Mhp-infected cells	P=0.0445 M1_GM-CSF and Mhp-infected cells
GSE22782	Microarray analysis	Infected PAM was obtained after piglets were infected with HP-PRRSV for 5 days. Microarray analysis of infected and uninfected PAM.	Alveolar M ϕ from PAM for each infection strain (n = 6) vs. uninfected (n = 6).	M2_M-CSF genes were enriched in PRRSV-infected cells	P=0.0028 M2_M-CSF and PRRSV-infected cells
GSE30918	Microarray analysis	Infected PAM was obtained 48 hours after PCV2 infection. Microarray analysis of infected and uninfected PAM.	Alveolar M ϕ from PAM for each infection strain (n = 3) vs. uninfected (n = 3).	M2_M-CSF genes were enriched in PCV2-infected cells	P=0.0376 M2_M-CSF and PCV2-infected cells
GSE156504	RNA-seq	Infected PAM was obtained after 21 hours of infection with different strains of PRRSV. Transcriptome analysis of infected and uninfected PAM.	Alveolar M ϕ from PAM for each infection strain (n = 3) vs. uninfected (n = 3).	M1_GM-CSF and M2_M-CSF genes were enriched in PRRSV-infected cells	P=0 M1_GM-CSF and PRRSV-infected cells P=0.001 M2_M-CSF and PRRSV-infected cells
GSE49882	Microarray analysis	Infected PAM was obtained after 6 and 15 hours of infection with Mycoplasma hyopneumoniae and PRRSV.	Alveolar M ϕ from PAM for each infection strain (n = 3) vs. uninfected (n = 3).	Our genes were not enriched in Mhp-infected cells and PRRSV-infected cells	P>0.05 M1_IFNγ+LPS, M1_GM-CSF, M2_IL4+IL10, M2_MCSF and Mhp, PRRSV
GSE30956	Microarray analysis	BMDM was stimulated with LPS from Salmonella enterica serotype Minnesota Re 595 for 0, 2, 7, and 24 hours to obtain macrophages after a reaction	Alveolar M ϕ from PAM for each infection strain (n = 3) vs. uninfected (n = 3).	M2_IL4+IL10 and M1_GM-CSF genes were enriched in LPS stimulated cells	P=0.0188 M1_GM-CSF and LPS stimulated cells P=0.0035 M2_IL4+IL10 and LPS stimulated cells
GSE45145	Microarray analysis	BMDM from different breeds of pigs was stimulated with LPS from Salmonella enterica serotype Minnesota Re 595 for 0, 2, 7, and 24 hours to obtain macrophages after the reaction	Alveolar M ϕ from PAM for each infection strain (n = 3) vs. uninfected (n = 3).	M2_IL-4+IL-10, M1_IFNγ +LPS and M1_GM-CSF genes were enriched in LPS stimulated cells	P=0.0044 M1_GM-CSF and LPS stimulated cells P=0 M2_IL4+IL10 and LPS stimulated cells P= 0.0105 M1_IFNγ +LPS and LPS stimulated cells
